# Supplementary material for: Large-scale network analysis captures biological features of bacterial plasmids
Source: Nat Commun. 2020 May 15;11:2452. doi: 10.1038/s41467-020-16282-w (PMC7229196; doi:10.1038/s41467-020-16282-w)
Supplement: Supplementary file 4 — Supplementary Data 1 [file 41467_2020_16282_MOESM4_ESM.xlsx]

## Sheet: supplementary_data_1
Accession	Version	Description	Plasmid	Organism	Species	Genus	Family	Order	Class	Phylum	Domain	Collection_date	Geo_location	Isolation_source	Note	Length	GC_content	Replicon_type	MOB_type	Clique	Candidate_replicon_gene
NC_000906	NC_000906.2	Lactococcus lactis IL964 plasmid pIL105, complete sequence	pIL105	Lactococcus lactis	Lactococcus lactis	Lactococcus	Streptococcaceae	Lactobacillales	Bacilli	Firmicutes	Bacteria	NA	NA	NA	NA	8506	0.297907	NA	NA	NA	NA
NC_000914	NC_000914.2	Sinorhizobium fredii NGR234 plasmid pNGR234a, complete sequence	pNGR234a	Sinorhizobium fredii NGR234	Sinorhizobium fredii	Sinorhizobium	Rhizobiaceae	Rhizobiales	Alphaproteobacteria	Proteobacteria	Bacteria	NA	NA	NA	NA	536165	0.584932	NA	MOBQ	NA	NA
NC_000937	NC_000937.1	Streptococcus thermophilus ST135 plasmid pER35, complete sequence	pER35	Streptococcus thermophilus	Streptococcus thermophilus	Streptococcus	Streptococcaceae	Lactobacillales	Bacilli	Firmicutes	Bacteria	NA	NA	NA	NA	9531	0.365439	NA	NA	NA	NA
NC_000938	NC_000938.1	Streptococcus thermophilus ST136 plasmid pER36, complete sequence	pER36	Streptococcus thermophilus	Streptococcus thermophilus	Streptococcus	Streptococcaceae	Lactobacillales	Bacilli	Firmicutes	Bacteria	NA	NA	NA	NA	3498	0.344483	NA	NA	NA	NA
NC_000948	NC_000948.1	Borrelia burgdorferi B31 plasmid cp32-1, complete sequence	cp32-1	Borreliella burgdorferi B31	Borreliella burgdorferi	Borreliella	Borreliaceae	Spirochaetales	Spirochaetia	Spirochaetes	Bacteria	NA	NA	NA	NA	30750	0.293626	NA	NA	546	NA
NC_000949	NC_000949.1	Borrelia burgdorferi B31 plasmid cp32-3, complete sequence	cp32-3	Borreliella burgdorferi B31	Borreliella burgdorferi	Borreliella	Borreliaceae	Spirochaetales	Spirochaetia	Spirochaetes	Bacteria	NA	NA	NA	NA	30223	0.288522	NA	NA	546	NA
NC_000950	NC_000950.1	Borrelia burgdorferi B31 plasmid cp32-4, complete sequence	cp32-4	Borreliella burgdorferi B31	Borreliella burgdorferi	Borreliella	Borreliaceae	Spirochaetales	Spirochaetia	Spirochaetes	Bacteria	NA	NA	NA	NA	30299	0.292914	NA	NA	554	NA
NC_000951	NC_000951.1	Borrelia burgdorferi B31 plasmid cp32-6, complete sequence	cp32-6	Borreliella burgdorferi B31	Borreliella burgdorferi	Borreliella	Borreliaceae	Spirochaetales	Spirochaetia	Spirochaetes	Bacteria	NA	NA	NA	NA	29838	0.293384	NA	NA	554	NA
NC_000952	NC_000952.1	Borrelia burgdorferi B31 plasmid cp32-7, complete sequence	cp32-7	Borreliella burgdorferi B31	Borreliella burgdorferi	Borreliella	Borreliaceae	Spirochaetales	Spirochaetia	Spirochaetes	Bacteria	NA	NA	NA	NA	30800	0.290747	NA	NA	558	NA
NC_000953	NC_000953.1	Borrelia burgdorferi B31 plasmid cp32-8, complete sequence	cp32-8	Borreliella burgdorferi B31	Borreliella burgdorferi	Borreliella	Borreliaceae	Spirochaetales	Spirochaetia	Spirochaetes	Bacteria	NA	NA	NA	NA	30885	0.291339	NA	NA	546	NA
NC_000954	NC_000954.1	Borrelia burgdorferi B31 plasmid cp32-9, complete sequence	cp32-9	Borreliella burgdorferi B31	Borreliella burgdorferi	Borreliella	Borreliaceae	Spirochaetales	Spirochaetia	Spirochaetes	Bacteria	NA	NA	NA	NA	30651	0.293204	NA	NA	554	NA
NC_000955	NC_000955.2	Borrelia burgdorferi B31 plasmid lp21, complete sequence	lp21	Borreliella burgdorferi B31	Borreliella burgdorferi	Borreliella	Borreliaceae	Spirochaetales	Spirochaetia	Spirochaetes	Bacteria	NA	NA	NA	NA	18777	0.206476	NA	NA	NA	NA
NC_000956	NC_000956.1	Borrelia burgdorferi B31 plasmid lp56, complete sequence	lp56	Borreliella burgdorferi B31	Borreliella burgdorferi	Borreliella	Borreliaceae	Spirochaetales	Spirochaetia	Spirochaetes	Bacteria	NA	NA	NA	NA	52971	0.272885	NA	NA	0	NA
NC_000957	NC_000957.1	Borrelia burgdorferi B31 plasmid lp5, complete sequence	lp5	Borreliella burgdorferi B31	Borreliella burgdorferi	Borreliella	Borreliaceae	Spirochaetales	Spirochaetia	Spirochaetes	Bacteria	NA	NA	NA	NA	5228	0.238141	NA	NA	1	NA
NC_000958	NC_000958.1	Deinococcus radiodurans R1 plasmid MP1, complete sequence	MP1	Deinococcus radiodurans R1	Deinococcus radiodurans	Deinococcus	Deinococcaceae	Deinococcales	Deinococci	Deinococcus-Thermus	Bacteria	NA	NA	NA	megaplasmid	177466	0.631924	NA	NA	NA	NA
NC_000959	NC_000959.1	Deinococcus radiodurans R1 plasmid CP1, complete sequence	CP1	Deinococcus radiodurans R1	Deinococcus radiodurans	Deinococcus	Deinococcaceae	Deinococcales	Deinococci	Deinococcus-Thermus	Bacteria	NA	NA	NA	NA	45704	0.561483	NA	NA	NA	NA
NC_001272	NC_001272.2	Bacillus thuringiensis serovar kurstaki str. YBT-1520 plasmid pBMB9741, complete sequence	pBMB9741	Bacillus thuringiensis serovar kurstaki str. YBT-1520	Bacillus thuringiensis	Bacillus	Bacillaceae	Bacillales	Bacilli	Firmicutes	Bacteria	NA	NA	NA	NA	6578	0.323655	NA	MOBV	2	NA
NC_001275	NC_001275.1	Acetobacter aceti plasmid pAC5, complete sequence	pAC5	Acetobacter aceti	Acetobacter aceti	Acetobacter	Acetobacteraceae	Rhodospirillales	Alphaproteobacteria	Proteobacteria	Bacteria	NA	NA	NA	cryptic plasmid	5123	0.558657	NA	NA	NA	NA
NC_001277	NC_001277.1	Pediococcus pentosaceus ATCC43200 plasmid pMD136, complete sequence	pMD136	Pediococcus pentosaceus	Pediococcus pentosaceus	Pediococcus	Lactobacillaceae	Lactobacillales	Bacilli	Firmicutes	Bacteria	NA	NA	NA	NA	19515	0.34102	NA	NA	NA	NA
NC_001315	NC_001315.1	Moraxella sp. TA144 plasmid pTA144 Up, complete sequence	pTA144 Up	Moraxella sp. TA144	Moraxella sp. TA144	Moraxella	Moraxellaceae	Pseudomonadales	Gammaproteobacteria	Proteobacteria	Bacteria	NA	NA	NA	NA	1921	0.406039	NA	NA	NA	NA
NC_001316	NC_001316.1	Moraxella sp. TA144 plasmid pTA144 Dw, complete sequence	pTA144 Dw	Moraxella sp. TA144	Moraxella sp. TA144	Moraxella	Moraxellaceae	Pseudomonadales	Gammaproteobacteria	Proteobacteria	Bacteria	NA	NA	NA	NA	1313	0.461538	NA	NA	NA	NA
NC_001370	NC_001370.1	Lactobacillus plantarum plasmid pC30il, complete sequence	pC30il	Lactobacillus plantarum	Lactobacillus plantarum	Lactobacillus	Lactobacillaceae	Lactobacillales	Bacilli	Firmicutes	Bacteria	NA	NA	NA	NA	2140	0.369626	NA	NA	3	NC_011497_position:262-1215
NC_001371	NC_001371.1	Escherichia coli plasmid ColE1, complete sequence	ColE1	Escherichia coli	Escherichia coli	Escherichia	Enterobacteriaceae	Enterobacterales	Gammaproteobacteria	Proteobacteria	Bacteria	NA	NA	NA	NA	6646	0.484351	NA	NA	4	NC_001371_position:4443-4880|NZ_CP018949_position:8571-8909
NC_001372	NC_001372.1	Chlamydia trachomatis plasmid pCHL1, complete sequence	pCHL1	Chlamydia trachomatis	Chlamydia trachomatis	Chlamydia	Chlamydiaceae	Chlamydiales	Chlamydiia	Chlamydiae	Bacteria	NA	NA	NA	NA	7502	0.362303	NA	NA	5	NA
NC_001373	NC_001373.1	Escherichia coli strain GM31 plasmid ColA, complete sequence	ColA	Escherichia coli	Escherichia coli	Escherichia	Enterobacteriaceae	Enterobacterales	Gammaproteobacteria	Proteobacteria	Bacteria	NA	NA	NA	NA	6720	0.503869	NA	NA	NA	NA
NC_001376	NC_001376.1	Bacillus subtilis plasmid pIM13, complete sequence	pIM13	Bacillus subtilis	Bacillus subtilis	Bacillus	Bacillaceae	Bacillales	Bacilli	Firmicutes	Bacteria	NA	NA	NA	NA	2246	0.311665	rep10	NA	6	NA
NC_001377	NC_001377.1	Neisseria gonorrhoeae strain UM01 plasmid pJD1, complete sequence	pJD1	Neisseria gonorrhoeae	Neisseria gonorrhoeae	Neisseria	Neisseriaceae	Neisseriales	Betaproteobacteria	Proteobacteria	Bacteria	NA	NA	NA	NA	4207	0.515332	NA	NA	7	NC_001377_position:44-295
NC_001378	NC_001378.1	Shigella sonnei plasmid pKYM, complete sequence	pKYM	Shigella sonnei	Shigella sonnei	Shigella	Enterobacteriaceae	Enterobacterales	Gammaproteobacteria	Proteobacteria	Bacteria	NA	NA	NA	NA	2083	0.470955	Col(BS512)	NA	8	NA
NC_001379	NC_001379.1	Lactobacillus helveticus subsp. jugurti plasmid pLJ1, complete sequence	pLJ1	Lactobacillus helveticus subsp. jugurti	Lactobacillus helveticus	Lactobacillus	Lactobacillaceae	Lactobacillales	Bacilli	Firmicutes	Bacteria	NA	NA	NA	NA	3292	0.353281	NA	NA	NA	NA
NC_001380	NC_001380.1	Streptococcus agalactiae plasmid pLS1, complete sequence	pLS1	Streptococcus agalactiae	Streptococcus agalactiae	Streptococcus	Streptococcaceae	Lactobacillales	Bacilli	Firmicutes	Bacteria	NA	NA	NA	NA	4408	0.372278	NA	MOBV	NA	NA
NC_001381	NC_001381.1	Mycobacterium fortuitum plasmid pAL5000, complete sequence	pAL5000	Mycolicibacterium fortuitum	Mycolicibacterium fortuitum	Mycolicibacterium	Mycobacteriaceae	Corynebacteriales	Actinobacteria	Actinobacteria	Bacteria	NA	NA	NA	NA	4837	0.649369	NA	NA	NA	NA
NC_001383	NC_001383.1	Stenotrophomonas maltophilia plasmid pNKH43, complete sequence	pNKH43	Stenotrophomonas maltophilia	Stenotrophomonas maltophilia	Stenotrophomonas	Xanthomonadaceae	Xanthomonadales	Gammaproteobacteria	Proteobacteria	Bacteria	NA	NA	NA	NA	1471	0.626785	NA	NA	NA	NA
NC_001384	NC_001384.1	Staphylococcus aureus plasmid pUB110, complete sequence	pUB110	Staphylococcus aureus	Staphylococcus aureus	Staphylococcus	Staphylococcaceae	Bacillales	Bacilli	Firmicutes	Bacteria	NA	NA	NA	NA	4548	0.35708	rep22	MOBV	NA	NA
NC_001385	NC_001385.1	Corynebacterium glutamicum plasmid pAM330 DNA, complete sequence	plasmid pAM330	Corynebacterium glutamicum	Corynebacterium glutamicum	Corynebacterium	Corynebacteriaceae	Corynebacteriales	Actinobacteria	Actinobacteria	Bacteria	NA	NA	NA	Brevibacterium lactofermentum	4448	0.533498	NA	NA	10	NA
NC_001387	NC_001387.1	Streptomyces lividans plasmid pIJ101, complete sequence	pIJ101	Streptomyces lividans	Streptomyces lividans	Streptomyces	Streptomycetaceae	Streptomycetales	Actinobacteria	Actinobacteria	Bacteria	NA	NA	NA	NA	8830	0.729785	NA	NA	NA	NA
NC_001388	NC_001388.1	Clostridium perfringens plasmid pIP404, complete sequence	pIP404	Clostridium perfringens	Clostridium perfringens	Clostridium	Clostridiaceae	Clostridiales	Clostridia	Firmicutes	Bacteria	NA	NA	NA	NA	10206	0.249853	NA	NA	NA	NA
NC_001390	NC_001390.1	Staphylococcus epidermidis plasmid pNE131, complete sequence	pNE131	Staphylococcus epidermidis	Staphylococcus epidermidis	Staphylococcus	Staphylococcaceae	Bacillales	Bacilli	Firmicutes	Bacteria	NA	NA	NA	NA	2355	0.309979	NA	NA	6	NA
NC_001391	NC_001391.1	Staphylococcus aureus plasmid pNS1, complete sequence	pNS1	Staphylococcus aureus	Staphylococcus aureus	Staphylococcus	Staphylococcaceae	Bacillales	Bacilli	Firmicutes	Bacteria	NA	NA	NA	derived from Staphylococcus aureus plasmid pTP5	3879	0.298788	NA	MOBV	11	NA
NC_001393	NC_001393.1	Staphylococcus aureus plasmid pT181, complete sequence	pT181	Staphylococcus aureus	Staphylococcus aureus	Staphylococcus	Staphylococcaceae	Bacillales	Bacilli	Firmicutes	Bacteria	NA	NA	NA	NA	4439	0.300743	rep7	MOBV	11	NA
NC_001395	NC_001395.1	Staphylococcus aureus strain T48 plasmid pT48, complete sequence	pT48	Staphylococcus aureus	Staphylococcus aureus	Staphylococcus	Staphylococcaceae	Bacillales	Bacilli	Firmicutes	Bacteria	NA	NA	NA	NA	2475	0.309091	rep10	NA	6	NA
NC_001399	NC_001399.1	Ralstonia solanacearum M4S plasmid pJTPS1, complete sequence	pJTPS1	Ralstonia solanacearum	Ralstonia solanacearum	Ralstonia	Burkholderiaceae	Burkholderiales	Betaproteobacteria	Proteobacteria	Bacteria	NA	NA	NA	NA	6633	0.621288	NA	NA	NA	NA
NC_001415	NC_001415.1	Corynebacterium glutamicum strain 22243 R-plasmid pAG1, complete sequence	R-plasmid pAG1	Corynebacterium glutamicum	Corynebacterium glutamicum	Corynebacterium	Corynebacteriaceae	Corynebacteriales	Actinobacteria	Actinobacteria	Bacteria	NA	NA	NA	NA	19751	0.589793	NA	NA	NA	NA
NC_001425	NC_001425.2	Streptomyces flavovirens plasmid pSN22 DNA, complete sequence	pSN22	Streptomyces flavovirens	Streptomyces flavovirens	Streptomyces	Streptomycetaceae	Streptomycetales	Actinobacteria	Actinobacteria	Bacteria	NA	NA	NA	synonym: Streptomyces nigrifaciens	11046	0.718812	NA	NA	NA	NA
NC_001431	NC_001431.1	Ralstonia pickettii plasmid pMBCP, complete sequence	pMBCP	Ralstonia pickettii	Ralstonia pickettii	Ralstonia	Burkholderiaceae	Burkholderiales	Betaproteobacteria	Proteobacteria	Bacteria	NA	NA	NA	NA	2241	0.601517	NA	NA	NA	NA
NC_001446	NC_001446.1	Bacillus thuringiensis sv israelensis HI4 plasmid pTX14-3, complete sequence	pTX14-3	Bacillus thuringiensis	Bacillus thuringiensis	Bacillus	Bacillaceae	Bacillales	Bacilli	Firmicutes	Bacteria	NA	NA	NA	NA	7649	0.35168	NA	MOBV	12	NC_001446_position:834-1472
NC_001456	NC_001456.1	Corynebacterium glutamicum ATCC 19223 plasmid pSR1, complete sequence	pSR1	Corynebacterium glutamicum	Corynebacterium glutamicum	Corynebacterium	Corynebacteriaceae	Corynebacteriales	Actinobacteria	Actinobacteria	Bacteria	NA	NA	NA	NA	3054	0.569745	NA	NA	NA	NA
NC_001476	NC_001476.1	Helicobacter pylori plasmid pHPM186, complete sequence	pHPM186	Helicobacter pylori	Helicobacter pylori	Helicobacter	Helicobacteraceae	Campylobacterales	Epsilonproteobacteria	Proteobacteria	Bacteria	NA	NA	NA	NA	12887	0.359199	NA	NA	NA	NA
NC_001496	NC_001496.1	Bacillus anthracis virulence plasmid PX01, complete sequence	virulence plasmid PX01	Bacillus anthracis	Bacillus anthracis	Bacillus	Bacillaceae	Bacillales	Bacilli	Firmicutes	Bacteria	NA	NA	NA	NA	181654	0.32525	NA	MOBC	13	NA
NC_001537	NC_001537.1	Escherichia coli 29k plasmid pECO29, complete sequence	pECO29	Escherichia coli	Escherichia coli	Escherichia	Enterobacteriaceae	Enterobacterales	Gammaproteobacteria	Proteobacteria	Bacteria	NA	NA	NA	NA	3895	0.45905	NA	NA	NA	NA
NC_001597	NC_001597.1	Microcystis aeruginosa plasmid pMA2 DNA, complete sequence	Plasmid pMA2	Microcystis aeruginosa	Microcystis aeruginosa	Microcystis	Microcystaceae	Chroococcales	NA	Cyanobacteria	Bacteria	NA	NA	NA	NA	4993	0.422391	NA	NA	NA	NA
NC_001670	NC_001670.1	Lactobacillus delbrueckii plasmid pWS58, complete sequence	pWS58	Lactobacillus delbrueckii	Lactobacillus delbrueckii	Lactobacillus	Lactobacillaceae	Lactobacillales	Bacilli	Firmicutes	Bacteria	NA	NA	NA	complete sequence of the cryptic plasmid pWS58	7921	0.451332	NA	NA	NA	NA
NC_001705	NC_001705.1	Bacillus cereus plasmid pBC16, complete sequence	pBC16	Bacillus cereus	Bacillus cereus	Bacillus	Bacillaceae	Bacillales	Bacilli	Firmicutes	Bacteria	NA	NA	NA	NA	4630	0.342117	rep22	MOBV	NA	NA
NC_001735	NC_001735.4	Enterobacter aerogenes plasmid R751, complete sequence	R751	Klebsiella aerogenes	Klebsiella aerogenes	Klebsiella	Enterobacteriaceae	Enterobacterales	Gammaproteobacteria	Proteobacteria	Bacteria	NA	NA	NA	broad host range; IncP plasmid	53423	0.641166	IncP1	MOBP	14	NA
NC_001738	NC_001738.1	Streptomyces clavuligerus ATCC 27064 plasmid pSCL, complete sequence	pSCL	Streptomyces clavuligerus ATCC 27064	Streptomyces clavuligerus	Streptomyces	Streptomycetaceae	Streptomycetales	Actinobacteria	Actinobacteria	Bacteria	NA	NA	NA	NA	11696	0.719391	NA	NA	NA	NA
NC_001740	NC_001740.1	Escherichia coli plasmid RSF1010, complete sequence	RSF1010	Escherichia coli	Escherichia coli	Escherichia	Enterobacteriaceae	Enterobacterales	Gammaproteobacteria	Proteobacteria	Bacteria	NA	NA	NA	NA	8684	0.609627	IncQ1	MOBQ	501	NA
NC_001755	NC_001755.1	Rhodothermus marinus R-21 plasmid pRM21, complete sequence	pRM21	Rhodothermus marinus	Rhodothermus marinus	Rhodothermus	Rhodothermaceae	Bacteroidetes Order II. Incertae sedis	NA	Bacteroidetes	Bacteria	NA	NA	NA	NA	2935	0.581942	NA	NA	NA	NA
NC_001756	NC_001756.1	Helicobacter pylori plasmid pHPM180, complete sequence	pHPM180	Helicobacter pylori	Helicobacter pylori	Helicobacter	Helicobacteraceae	Campylobacterales	Epsilonproteobacteria	Proteobacteria	Bacteria	NA	NA	NA	NA	3506	0.370222	NA	NA	NA	NA
NC_001757	NC_001757.1	Lactobacillus reuteri 100-23 plasmid pGT232, complete sequence	pGT232	Lactobacillus reuteri 100-23	Lactobacillus reuteri	Lactobacillus	Lactobacillaceae	Lactobacillales	Bacilli	Firmicutes	Bacteria	NA	NA	NA	NA	5113	0.371602	NA	NA	NA	NA
NC_001758	NC_001758.1	Ruminococcus flavefaciens R13e2 cryptic plasmid pBAW301, complete sequence	pBAW301	Ruminococcus flavefaciens	Ruminococcus flavefaciens	Ruminococcus	Ruminococcaceae	Clostridiales	Clostridia	Firmicutes	Bacteria	NA	NA	NA	NA	1768	0.436652	NA	NA	NA	NA
NC_001759	NC_001759.1	Streptomyces phaeochromogenes plasmid pJV1, complete sequence	pJV1	Streptomyces phaeochromogenes	Streptomyces phaeochromogenes	Streptomyces	Streptomycetaceae	Streptomycetales	Actinobacteria	Actinobacteria	Bacteria	NA	NA	NA	NA	11143	0.717222	NA	NA	NA	NA
NC_001760	NC_001760.1	Prevotella ruminicola plasmid pRAM4, complete sequence, ORF1 and ORF2 genes, complete cds	pRAM4	Prevotella ruminicola	Prevotella ruminicola	Prevotella	Prevotellaceae	Bacteroidales	Bacteroidia	Bacteroidetes	Bacteria	NA	NA	NA	NA	3130	0.491693	NA	NA	NA	NA
NC_001763	NC_001763.1	Staphylococcus aureus plasmid J3358, complete sequence	J3358	Staphylococcus aureus	Staphylococcus aureus	Staphylococcus	Staphylococcaceae	Bacillales	Bacilli	Firmicutes	Bacteria	NA	NA	NA	contains pT181 plasmid flanked by copies of IS257	6024	0.312085	rep7	MOBV|MOBV	11	NA
NC_001764	NC_001764.1	Bacillus subtilis plasmid pTA1040, complete sequence	pTA1040	Bacillus subtilis	Bacillus subtilis	Bacillus	Bacillaceae	Bacillales	Bacilli	Firmicutes	Bacteria	NA	NA	NA	NA	7837	0.369019	NA	NA	NA	NA
NC_001765	NC_001765.1	Bacillus subtilis plasmid pTA1015, complete sequence	pTA1015	Bacillus subtilis	Bacillus subtilis	Bacillus	Bacillaceae	Bacillales	Bacilli	Firmicutes	Bacteria	NA	NA	NA	NA	5807	0.406923	NA	MOBV	15	NA
NC_001766	NC_001766.1	Bacillus subtilis plasmid pTA1060, complete sequence	pTA1060	Bacillus subtilis	Bacillus subtilis	Bacillus	Bacillaceae	Bacillales	Bacilli	Firmicutes	Bacteria	NA	NA	NA	NA	8737	0.38068	Col(SD853)	MOBV	NA	NA
NC_001767	NC_001767.1	Staphylococcus aureus plasmid pKH6, complete sequence	pKH6	Staphylococcus aureus	Staphylococcus aureus	Staphylococcus	Staphylococcaceae	Bacillales	Bacilli	Firmicutes	Bacteria	NA	NA	NA	NA	4439	0.300969	NA	MOBV	11	NA
NC_001772	NC_001772.1	Clostridium sp. MCF-1 indigenous plasmid, complete sequence	indigenous plasmid	Clostridium sp. MCF-1	Clostridium sp. MCF-1	Clostridium	Clostridiaceae	Clostridiales	Clostridia	Firmicutes	Bacteria	NA	NA	NA	NA	2450	0.392653	NA	NA	NA	NA
NC_001774	NC_001774.1	Pasteurella multocida Pm1096 plasmid pIG1, complete sequence	pIG1	Pasteurella multocida	Pasteurella multocida	Pasteurella	Pasteurellaceae	Pasteurellales	Gammaproteobacteria	Proteobacteria	Bacteria	NA	NA	nasal cavity of pig with atrophic rhinitis	Australian type D Pasteurella multocida toxigenic strain	5360	0.474627	NA	NA	530	NC_001774_position:3890-4195
NC_001787	NC_001787.1	Trueperella pyogenes plasmid pAP1, complete sequence	pAP1	Trueperella pyogenes	Trueperella pyogenes	Trueperella	Actinomycetaceae	Actinomycetales	Actinobacteria	Actinobacteria	Bacteria	NA	NA	NA	NA	2439	0.538335	NA	NA	NA	NA
NC_001791	NC_001791.1	Corynebacterium glutamicum strain 1014 plasmid pXZ10145.1, complete sequence	pXZ10145.1	Corynebacterium glutamicum	Corynebacterium glutamicum	Corynebacterium	Corynebacteriaceae	Corynebacteriales	Actinobacteria	Actinobacteria	Bacteria	NA	NA	NA	NA	4885	0.596315	NA	NA	NA	NA
NC_001845	NC_001845.1	Zymomonas mobilis ATCC10988 plasmid pZMO1, complete sequence	pZMO1	Zymomonas mobilis subsp. mobilis ATCC 10988	Zymomonas mobilis	Zymomonas	Sphingomonadaceae	Sphingomonadales	Alphaproteobacteria	Proteobacteria	Bacteria	NA	NA	NA	NA	1680	0.3875	NA	NA	NA	NA
NC_001848	NC_001848.1	Salmonella enterica enterica sv Berta plasmid pBERT, complete sequence	pBERT	Salmonella enterica subsp. enterica serovar Berta	Salmonella enterica	Salmonella	Enterobacteriaceae	Enterobacterales	Gammaproteobacteria	Proteobacteria	Bacteria	NA	NA	NA	NA	4656	0.524914	NA	NA	16	NA
NC_001849	NC_001849.2	Borrelia burgdorferi B31 plasmid lp17, complete sequence	lp17	Borreliella burgdorferi B31	Borreliella burgdorferi	Borreliella	Borreliaceae	Spirochaetales	Spirochaetia	Spirochaetes	Bacteria	NA	NA	NA	NA	16821	0.231199	NA	NA	17	NA
NC_001850	NC_001850.1	Borrelia burgdorferi B31 plasmid lp25, complete sequence	lp25	Borreliella burgdorferi B31	Borreliella burgdorferi	Borreliella	Borreliaceae	Spirochaetales	Spirochaetia	Spirochaetes	Bacteria	NA	NA	NA	NA	24177	0.233445	NA	NA	18	NA
NC_001851	NC_001851.2	Borrelia burgdorferi B31 plasmid lp28-1, complete sequence	lp28-1	Borreliella burgdorferi B31	Borreliella burgdorferi	Borreliella	Borreliaceae	Spirochaetales	Spirochaetia	Spirochaetes	Bacteria	NA	NA	NA	NA	28155	0.327473	NA	NA	19	NA
NC_001852	NC_001852.1	Borrelia burgdorferi B31 plasmid lp28-2, complete sequence	lp28-2	Borreliella burgdorferi B31	Borreliella burgdorferi	Borreliella	Borreliaceae	Spirochaetales	Spirochaetia	Spirochaetes	Bacteria	NA	NA	NA	NA	29766	0.316435	NA	NA	20	NA
NC_001853	NC_001853.1	Borrelia burgdorferi B31 plasmid lp28-3, complete sequence	lp28-3	Borreliella burgdorferi B31	Borreliella burgdorferi	Borreliella	Borreliaceae	Spirochaetales	Spirochaetia	Spirochaetes	Bacteria	NA	NA	NA	NA	28601	0.250411	NA	NA	22	NA
NC_001854	NC_001854.1	Borrelia burgdorferi B31 plasmid lp28-4, complete sequence	lp28-4	Borreliella burgdorferi B31	Borreliella burgdorferi	Borreliella	Borreliaceae	Spirochaetales	Spirochaetia	Spirochaetes	Bacteria	NA	NA	NA	NA	27323	0.245251	NA	NA	23	NA
NC_001855	NC_001855.1	Borrelia burgdorferi B31 plasmid lp36, complete sequence	lp36	Borreliella burgdorferi B31	Borreliella burgdorferi	Borreliella	Borreliaceae	Spirochaetales	Spirochaetia	Spirochaetes	Bacteria	NA	NA	NA	NA	36849	0.269288	NA	NA	24	NA
NC_001856	NC_001856.1	Borrelia burgdorferi B31 plasmid lp38, complete sequence	lp38	Borreliella burgdorferi B31	Borreliella burgdorferi	Borreliella	Borreliaceae	Spirochaetales	Spirochaetia	Spirochaetes	Bacteria	NA	NA	NA	NA	38829	0.260681	NA	NA	25	NA
NC_001857	NC_001857.2	Borrelia burgdorferi B31 plasmid lp54, complete sequence	lp54	Borreliella burgdorferi B31	Borreliella burgdorferi	Borreliella	Borreliaceae	Spirochaetales	Spirochaetia	Spirochaetes	Bacteria	NA	NA	NA	NA	53657	0.28138	NA	NA	26	NA
NC_001880	NC_001880.1	Aquifex aeolicus VF5 plasmid ece1, complete sequence	ece1	Aquifex aeolicus VF5	Aquifex aeolicus	Aquifex	Aquificaceae	Aquificales	Aquificae	Aquificae	Bacteria	NA	NA	NA	NA	39456	0.364381	NA	NA	NA	NA
NC_001898	NC_001898.1	Tatumella citrea plasmid pUCD5000, complete sequence	pUCD5000	Tatumella morbirosei	Tatumella morbirosei	Tatumella	Erwiniaceae	Enterobacterales	Gammaproteobacteria	Proteobacteria	Bacteria	NA	NA	NA	NA	5229	0.490916	NA	NA	NA	NA
NC_001903	NC_001903.1	Borrelia burgdorferi B31 plasmid cp26, complete sequence	cp26	Borreliella burgdorferi B31	Borreliella burgdorferi	Borreliella	Borreliaceae	Spirochaetales	Spirochaetia	Spirochaetes	Bacteria	NA	NA	NA	NA	26498	0.263001	NA	NA	27	NA
NC_001904	NC_001904.1	Borrelia burgdorferi B31 plasmid cp9, complete sequence	cp9	Borreliella burgdorferi B31	Borreliella burgdorferi	Borreliella	Borreliaceae	Spirochaetales	Spirochaetia	Spirochaetes	Bacteria	NA	NA	NA	NA	9386	0.236949	NA	NA	28	NA
NC_001910	NC_001910.1	Buchnera aphidicola Sg plasmid pLeu-Sg, complete sequence	pLeu-Sg	Buchnera aphidicola (Schizaphis graminum)	Buchnera aphidicola	Buchnera	Erwiniaceae	Enterobacterales	Gammaproteobacteria	Proteobacteria	Bacteria	NA	NA	NA	endosymbiont	7967	0.268106	NA	NA	NA	NA
NC_001911	NC_001911.1	Buchnera aphidicola Dn plasmid pLeu-Dn, complete sequence	pLeu-Dn	Buchnera aphidicola	Buchnera aphidicola	Buchnera	Erwiniaceae	Enterobacterales	Gammaproteobacteria	Proteobacteria	Bacteria	NA	NA	NA	endosymbiont	7768	0.258883	NA	NA	29	NA
NC_001949	NC_001949.1	Lactococcus lactis DPC3147 plasmid pMRC01, complete sequence	pMRC01	Lactococcus lactis	Lactococcus lactis	Lactococcus	Streptococcaceae	Lactobacillales	Bacilli	Firmicutes	Bacteria	NA	NA	NA	NA	60232	0.301086	NA	MOBQ	NA	NA
NC_001988	NC_001988.2	Clostridium acetobutylicum ATCC 824 plasmid pSOL1, complete sequence	pSOL1	Clostridium acetobutylicum ATCC 824	Clostridium acetobutylicum	Clostridium	Clostridiaceae	Clostridiales	Clostridia	Firmicutes	Bacteria	NA	NA	NA	studies by P. Soucaille and coworkers (INSA, Toulose) have shown that loss of this plasmid coincides with the loss of the capacity to produce acetone and butanol and that the genes involved in solvent formation reside on pSOL1	192000	0.309115	NA	NA	30	NA
NC_001994	NC_001994.1	Staphylococcus aureus plasmid pSK3, complete sequence	pSK3	Staphylococcus aureus	Staphylococcus aureus	Staphylococcus	Staphylococcaceae	Bacillales	Bacilli	Firmicutes	Bacteria	NA	NA	NA	NA	1658	0.340169	rep10b	NA	NA	NA
NC_001995	NC_001995.1	Staphylococcus aureus plasmid pSK6, complete sequence	pSK6	Staphylococcus aureus	Staphylococcus aureus	Staphylococcus	Staphylococcaceae	Bacillales	Bacilli	Firmicutes	Bacteria	NA	NA	NA	NA	1551	0.335268	rep10b	NA	NA	NA
NC_002002	NC_002002.1	Fusobacterium nucleatum plasmid pPA52, complete sequence	pPA52	Fusobacterium nucleatum	Fusobacterium nucleatum	Fusobacterium	Fusobacteriaceae	Fusobacteriales	Fusobacteriia	Fusobacteria	Bacteria	NA	NA	NA	NA	6281	0.231014	NA	NA	31	NA
NC_002013	NC_002013.1	Staphylococcus aureus plasmid pC194, complete sequence	pC194	Staphylococcus aureus	Staphylococcus aureus	Staphylococcus	Staphylococcaceae	Bacillales	Bacilli	Firmicutes	Bacteria	NA	NA	NA	NA	2910	0.293814	rep13	NA	32	NA
NC_002033	NC_002033.1	Novosphingobium aromaticivorans plasmid pNL1, complete sequence	pNL1	Novosphingobium aromaticivorans	Novosphingobium aromaticivorans	Novosphingobium	Sphingomonadaceae	Sphingomonadales	Alphaproteobacteria	Proteobacteria	Bacteria	NA	NA	NA	NA	184457	0.622492	NA	NA	NA	NA
NC_002056	NC_002056.1	Salmonella enterica subsp. enterica serovar Typhimurium plasmid pSC101, complete sequence	pSC101	Salmonella enterica subsp. enterica serovar Typhimurium	Salmonella enterica	Salmonella	Enterobacteriaceae	Enterobacterales	Gammaproteobacteria	Proteobacteria	Bacteria	NA	NA	NA	IncQ type mobilizable plasmid	9263	0.511713	ColE10	MOBQ	NA	NA
NC_002060	NC_002060.1	Microcystis aeruginosa small plasmid pMA1 DNA, complete sequence (encoding replication protein, complete cds)	small Plasmid pMA1	Microcystis aeruginosa	Microcystis aeruginosa	Microcystis	Microcystaceae	Chroococcales	NA	Cyanobacteria	Bacteria	NA	NA	NA	NA	2287	0.411456	NA	NA	NA	NA
NC_002061	NC_002061.1	Leptolyngbya foveolarum plasmid pPF1, complete sequence	Plasmid pPF1	Leptolyngbya foveolarum	Leptolyngbya foveolarum	Leptolyngbya	Leptolyngbyaceae	Synechococcales	NA	Cyanobacteria	Bacteria	NA	NA	NA	NA	1509	0.47051	NA	NA	NA	NA
NC_002062	NC_002062.1	Geobacillus stearothermophilus plasmid pSTK1 DNA, complete sequence	pSTK1	Geobacillus stearothermophilus	Geobacillus stearothermophilus	Geobacillus	Bacillaceae	Bacillales	Bacilli	Firmicutes	Bacteria	NA	NA	NA	rolling-circle type replication; synonym: Bacillus stearothermophilus	1883	0.440786	NA	NA	NA	NA
NC_002070	NC_002070.1	Tatumella citrea plasmid pPZG500, complete sequence	pPZG500	Tatumella citrea	Tatumella citrea	Tatumella	Erwiniaceae	Enterobacterales	Gammaproteobacteria	Proteobacteria	Bacteria	NA	NA	NA	NA	3661	0.328326	NA	NA	33	NA
NC_002088	NC_002088.1	Vibrio parahaemolyticus plasmid pSA19 DNA, complete sequence	pSA19	Vibrio parahaemolyticus	Vibrio parahaemolyticus	Vibrio	Vibrionaceae	Vibrionales	Gammaproteobacteria	Proteobacteria	Bacteria	NA	NA	NA	NA	4839	0.403182	NA	NA	NA	NA
NC_002090	NC_002090.1	Salmonella enterica subsp. enterica serovar Typhimurium plasmid NTP16, complete sequence	NTP16	Salmonella enterica subsp. enterica serovar Typhimurium	Salmonella enterica	Salmonella	Enterobacteriaceae	Enterobacterales	Gammaproteobacteria	Proteobacteria	Bacteria	NA	NA	NA	NA	8255	0.46493	NA	NA	34	NA
NC_002091	NC_002091.1	Bacillus thuringiensis sv israelensis plasmid pTX14-1, complete sequence	pTX14-1	Bacillus thuringiensis serovar israelensis	Bacillus thuringiensis	Bacillus	Bacillaceae	Bacillales	Bacilli	Firmicutes	Bacteria	NA	NA	NA	NA	5415	0.36325	NA	MOBV	NA	NA
NC_002092	NC_002092.1	Xylella fastidiosa plasmid pXF868, complete sequence	pXF868	Xylella fastidiosa	Xylella fastidiosa	Xylella	Xanthomonadaceae	Xanthomonadales	Gammaproteobacteria	Proteobacteria	Bacteria	NA	NA	NA	NA	1296	0.548611	NA	NA	NA	NA
NC_002093	NC_002093.1	Staphylococcus lugdunensis strain 995 cadmium resistance plasmid pLUG10, complete sequence	pLUG10	Staphylococcus lugdunensis	Staphylococcus lugdunensis	Staphylococcus	Staphylococcaceae	Bacillales	Bacilli	Firmicutes	Bacteria	NA	NA	NA	NA	3117	0.296439	NA	NA	NA	NA
NC_002094	NC_002094.1	Marinococcus halophilus plasmid pPL1, complete sequence	pPL1	Marinococcus halophilus	Marinococcus halophilus	Marinococcus	Bacillaceae	Bacillales	Bacilli	Firmicutes	Bacteria	NA	NA	NA	NA	3874	0.389262	NA	MOBV	NA	NA
NC_002096	NC_002096.1	Staphylococcus aureus plasmid pKH7, complete sequence	pKH7	Staphylococcus aureus	Staphylococcus aureus	Staphylococcus	Staphylococcaceae	Bacillales	Bacilli	Firmicutes	Bacteria	NA	NA	NA	NA	4118	0.288004	rep7	MOBV	NA	NA
NC_002098	NC_002098.1	Neisseria gonorrhoeae plasmid pJD4, complete sequence	pJD4	Neisseria gonorrhoeae	Neisseria gonorrhoeae	Neisseria	Neisseriaceae	Neisseriales	Betaproteobacteria	Proteobacteria	Bacteria	NA	NA	NA	NA	7426	0.383383	NA	MOBQ	36	NA
NC_002099	NC_002099.1	Corynebacterium glutamicum plasmid pXZ10142, complete sequence	pXZ10142	Corynebacterium glutamicum	Corynebacterium glutamicum	Corynebacterium	Corynebacteriaceae	Corynebacteriales	Actinobacteria	Actinobacteria	Bacteria	NA	NA	NA	NA	2444	0.570376	NA	NA	NA	NA
NC_002100	NC_002100.1	Phytoplasma sp. plasmid phytoplasma specific extrachromosomal DNA, complete sequence	phytoplasma specific extrachromosomal DNA	Candidatus Phytoplasma sp.	Candidatus Phytoplasma sp.	Candidatus Phytoplasma	Acholeplasmataceae	Acholeplasmatales	Mollicutes	Tenericutes	Bacteria	NA	NA	NA	NA	2645	0.221928	NA	NA	NA	NA
NC_002102	NC_002102.1	Lactobacillus helveticus DSM 20075 plasmid pLH1, complete sequence	pLH1	Lactobacillus helveticus DSM 20075 = CGMCC 1.1877	Lactobacillus helveticus	Lactobacillus	Lactobacillaceae	Lactobacillales	Bacilli	Firmicutes	Bacteria	NA	NA	NA	NA	19360	0.365754	NA	NA	NA	NA
NC_002108	NC_002108.1	Bacillus thuringiensis serovar kurstaki str. YBT-1520 plasmid pBMB2062, complete sequence	pBMB2062	Bacillus thuringiensis serovar kurstaki str. YBT-1520	Bacillus thuringiensis	Bacillus	Bacillaceae	Bacillales	Bacilli	Firmicutes	Bacteria	NA	NA	NA	NA	2062	0.348206	NA	NA	37	NC_017197_position:25-870
NC_002109	NC_002109.1	Francisella tularensis plasmid pOM1, complete sequence	pOM1	Francisella tularensis	Francisella tularensis	Francisella	Francisellaceae	Thiotrichales	Gammaproteobacteria	Proteobacteria	Bacteria	NA	NA	NA	NA	4442	0.406348	NA	NA	38	NA
NC_002110	NC_002110.1	Helicobacter pylori plasmid pHPO100, complete sequence	pHPO100	Helicobacter pylori	Helicobacter pylori	Helicobacter	Helicobacteraceae	Campylobacterales	Epsilonproteobacteria	Proteobacteria	Bacteria	NA	NA	NA	NA	3520	0.361932	NA	NA	NA	NA
NC_002111	NC_002111.1	Riemerella anatipestifer 10 plasmid pCFC1, complete sequence	pCFC1	Riemerella anatipestifer	Riemerella anatipestifer	Riemerella	Flavobacteriaceae	Flavobacteriales	Flavobacteriia	Bacteroidetes	Bacteria	NA	NA	NA	NA	3966	0.271558	NA	NA	NA	NA
NC_002112	NC_002112.1	Streptomyces cyaneus plasmid pSA1.1, complete sequence	pSA1.1	Streptomyces cyaneus	Streptomyces cyaneus	Streptomyces	Streptomycetaceae	Streptomycetales	Actinobacteria	Actinobacteria	Bacteria	NA	NA	NA	NA	9014	0.687264	NA	NA	NA	NA
NC_002113	NC_002113.1	Nitrosomonas sp. plasmid pAYS DNA, complete sequence, strain:ENI-11	pAYS	Nitrosomonas sp.	Nitrosomonas sp.	Nitrosomonas	Nitrosomonadaceae	Nitrosomonadales	Betaproteobacteria	Proteobacteria	Bacteria	NA	NA	NA	NA	1823	0.500274	NA	NA	NA	NA
NC_002114	NC_002114.1	Nitrosomonas sp. ENI-11 plasmid pAYL DNA, complete sequence	pAYL	Nitrosomonas sp.	Nitrosomonas sp.	Nitrosomonas	Nitrosomonadaceae	Nitrosomonadales	Betaproteobacteria	Proteobacteria	Bacteria	NA	NA	NA	NA	1910	0.473298	NA	NA	NA	NA
NC_002115	NC_002115.1	Corynebacterium glutamicum plasmid unknown, complete sequence	unknown	Corynebacterium glutamicum	Corynebacterium glutamicum	Corynebacterium	Corynebacteriaceae	Corynebacteriales	Actinobacteria	Actinobacteria	Bacteria	NA	NA	NA	Bacillus lactofermentum ATCC 13869 native 4.45 kb plasmid; similar to pBl1	4457	0.533767	NA	NA	10	NA
NC_002117	NC_002117.1	Chlamydia psittaci plasmid pCpA1, complete sequence	pCpA1	Chlamydia psittaci	Chlamydia psittaci	Chlamydia	Chlamydiaceae	Chlamydiales	Chlamydiia	Chlamydiae	Bacteria	NA	NA	NA	NA	7553	0.329406	NA	NA	39	NA
NC_002118	NC_002118.1	Coxiella burnetii plasmid QpH1, complete sequence	QpH1	Coxiella burnetii	Coxiella burnetii	Coxiella	Coxiellaceae	Legionellales	Gammaproteobacteria	Proteobacteria	Bacteria	NA	NA	NA	NA	37329	0.393233	NA	NA	40	NA
NC_002119	NC_002119.1	Escherichia coli K-12 P678-54 plasmid CloDF13, complete sequence	CloDF13	Escherichia coli	Escherichia coli	Escherichia	Enterobacteriaceae	Enterobacterales	Gammaproteobacteria	Proteobacteria	Bacteria	NA	NA	NA	NA	9957	0.544039	ColRNAI	MOBC	NA	NA
NC_002120	NC_002120.1	Yersinia enterocolitica W22703 plasmid pYVe227, complete sequence	pYVe227	Yersinia enterocolitica W22703	Yersinia enterocolitica	Yersinia	Yersiniaceae	Enterobacterales	Gammaproteobacteria	Proteobacteria	Bacteria	NA	NA	NA	NA	69673	0.442079	IncFII(Y)	NA	41	NA
NC_002122	NC_002122.1	Shigella sonnei plasmid P9 DNA, complete sequence	P9	Shigella sonnei	Shigella sonnei	Shigella	Enterobacteriaceae	Enterobacterales	Gammaproteobacteria	Proteobacteria	Bacteria	NA	NA	NA	NA	93399	0.502243	IncI1	MOBP	556	NA
NC_002123	NC_002123.1	Lactobacillus plantarum L137 plasmid pLTK2, complete sequence	pLTK2	Lactobacillus plantarum	Lactobacillus plantarum	Lactobacillus	Lactobacillaceae	Lactobacillales	Bacilli	Firmicutes	Bacteria	NA	NA	NA	NA	2295	0.385621	NA	NA	NA	NA
NC_002126	NC_002126.1	Pediococcus pentosaceus plasmid pMD136, complete sequence	pMD136	Pediococcus pentosaceus	Pediococcus pentosaceus	Pediococcus	Lactobacillaceae	Lactobacillales	Bacilli	Firmicutes	Bacteria	NA	NA	NA	pediocin A producing strain	19533	0.341166	NA	NA	NA	NA
NC_002127	NC_002127.1	Escherichia coli O157:H7 str. Sakai plasmid pOSAK1, complete sequence	pOSAK1	Escherichia coli O157:H7 str. Sakai	Escherichia coli	Escherichia	Enterobacteriaceae	Enterobacterales	Gammaproteobacteria	Proteobacteria	Bacteria	NA	NA	NA	RIMD 0509952 is a strain of enterohemorrhagic E. coli, EHEC O157:H7	3306	0.434059	NA	NA	34	NA
NC_002128	NC_002128.1	Escherichia coli O157:H7 str. Sakai plasmid pO157, complete sequence	pO157	Escherichia coli O157:H7 str. Sakai	Escherichia coli	Escherichia	Enterobacteriaceae	Enterobacterales	Gammaproteobacteria	Proteobacteria	Bacteria	NA	NA	NA	RIMD 0509952 is a strain of enterohemorrhagic E. coli, EHEC O157:H7	92721	0.475998	IncFIB(AP001918)|IncFII	NA	42	NA
NC_002129	NC_002129.1	Staphylococcus aureus plasmid pC221, complete sequence	pC221	Staphylococcus aureus	Staphylococcus aureus	Staphylococcus	Staphylococcaceae	Bacillales	Bacilli	Firmicutes	Bacteria	NA	NA	NA	NA	4557	0.316436	rep7	MOBP	43	NA
NC_002130	NC_002130.1	Riemerella anatipestifer plasmid pCFC2, complete sequence	pCFC2	Riemerella anatipestifer	Riemerella anatipestifer	Riemerella	Flavobacteriaceae	Flavobacteriales	Flavobacteriia	Bacteroidetes	Bacteria	NA	NA	NA	NA	5609	0.280442	NA	NA	NA	NA
NC_002131	NC_002131.1	Coxiella burnetii strain R1140 plasmid QpDV, complete sequence	QpDV	Coxiella burnetii	Coxiella burnetii	Coxiella	Coxiellaceae	Legionellales	Gammaproteobacteria	Proteobacteria	Bacteria	NA	NA	NA	NA	32601	0.395264	NA	NA	40	NA
NC_002132	NC_002132.1	Flavobacterium sp. KP1 plasmid pFL1 DNA, complete sequence	plasmid pFL1	Flavobacterium sp. KP1	Flavobacterium sp. KP1	Flavobacterium	Flavobacteriaceae	Flavobacteriales	Flavobacteriia	Bacteroidetes	Bacteria	NA	NA	NA	NA	2311	0.326698	repUS6	MOBV	NA	NA
NC_002133	NC_002133.1	Bifidobacterium breve plasmid pCIBb1, complete sequence	pCIBb1	Bifidobacterium breve	Bifidobacterium breve	Bifidobacterium	Bifidobacteriaceae	Bifidobacteriales	Actinobacteria	Actinobacteria	Bacteria	NA	NA	NA	NA	5750	0.569043	NA	NA	NA	NA
NC_002134	NC_002134.1	Shigella flexneri 2b plasmid R100 DNA, complete sequence	R100	Shigella flexneri 2b	Shigella flexneri	Shigella	Enterobacteriaceae	Enterobacterales	Gammaproteobacteria	Proteobacteria	Bacteria	NA	NA	NA	Plasmid R100 is also referred to as NR1 or R222	94281	0.519744	IncFII	MOBF	557	NA
NC_002136	NC_002136.1	Streptococcus agalactiae plasmid pGB3634, complete sequence	pGB3634	Streptococcus agalactiae	Streptococcus agalactiae	Streptococcus	Streptococcaceae	Lactobacillales	Bacilli	Firmicutes	Bacteria	NA	NA	NA	NA	5842	0.336015	rep1	NA	NA	NA
NC_002137	NC_002137.1	Lactococcus lactis cremoris NIZO B40 plasmid pNZ4000, complete sequence	pNZ4000	Lactococcus lactis subsp. cremoris	Lactococcus lactis	Lactococcus	Streptococcaceae	Lactobacillales	Bacilli	Firmicutes	Bacteria	NA	NA	NA	NA	42810	0.333146	NA	NA	NA	NA
NC_002138	NC_002138.1	Lactococcus lactis UC509.9 plasmid pCIS3, complete sequence	pCIS3	Lactococcus lactis	Lactococcus lactis	Lactococcus	Streptococcaceae	Lactobacillales	Bacilli	Firmicutes	Bacteria	NA	NA	NA	NA	6159	0.358662	NA	NA	520	NA
NC_002139	NC_002139.1	Selenomonas ruminantium plasmid pSR1, complete sequence	pSR1	Selenomonas ruminantium	Selenomonas ruminantium	Selenomonas	Selenomonadaceae	Selenomonadales	Negativicutes	Firmicutes	Bacteria	NA	NA	NA	NA	4692	0.513001	NA	NA	NA	NA
NC_002140	NC_002140.1	Streptococcus suis plasmid pSSU1 DNA, complete sequence	pSSU1	Streptococcus suis	Streptococcus suis	Streptococcus	Streptococcaceae	Lactobacillales	Bacilli	Firmicutes	Bacteria	NA	NA	NA	NA	4975	0.368643	NA	MOBV	NA	NA
NC_002141	NC_002141.1	Leptolyngbya boryana plasmid pPBS1, complete sequence	pPBS1	Leptolyngbya boryana	Leptolyngbya boryana	Leptolyngbya	Leptolyngbyaceae	Synechococcales	NA	Cyanobacteria	Bacteria	NA	NA	NA	NA	1511	0.471211	NA	NA	NA	NA
NC_002142	NC_002142.1	Escherichia coli B171 plasmid pB171 DNA, complete sequence	pB171	Escherichia coli B171	Escherichia coli	Escherichia	Enterobacteriaceae	Enterobacterales	Gammaproteobacteria	Proteobacteria	Bacteria	NA	NA	NA	NA	68817	0.46025	IncFII(pCoo)|IncFIB(pB171)	NA	44	NA
NC_002143	NC_002143.1	Comamonas testosteroni PtL5 cryptic plasmid pPT1, complete sequence	pPT1	Comamonas testosteroni	Comamonas testosteroni	Comamonas	Comamonadaceae	Burkholderiales	Betaproteobacteria	Proteobacteria	Bacteria	NA	NA	NA	cryptic plasmid	15398	0.561956	NA	MOBQ	NA	NA
NC_002144	NC_002144.1	Yersinia pestis CH971662 plasmid pYC, complete sequence	pYC	Yersinia pestis	Yersinia pestis	Yersinia	Yersiniaceae	Enterobacterales	Gammaproteobacteria	Proteobacteria	Bacteria	NA	China: Ban Na, Menghai county	NA	cryptic plasmid	5919	0.40446	Col(YC)	NA	NA	NA
NC_002145	NC_002145.1	Escherichia coli KL4 plasmid pKL1, complete sequence	pKL1	Escherichia coli	Escherichia coli	Escherichia	Enterobacteriaceae	Enterobacterales	Gammaproteobacteria	Proteobacteria	Bacteria	NA	NA	NA	clinical isolate	1549	0.508715	NA	NA	45	NA
NC_002146	NC_002146.1	Bacillus anthracis plasmid pXO2, complete sequence	pXO2	Bacillus anthracis	Bacillus anthracis	Bacillus	Bacillaceae	Bacillales	Bacilli	Firmicutes	Bacteria	NA	NA	NA	NA	96231	0.330787	rep3	NA	46	NA
NC_002147	NC_002147.1	Agrobacterium tumefaciens MAFF301001 plasmid pTi-SAKURA, complete sequence	pTi-SAKURA	Agrobacterium tumefaciens	Agrobacterium tumefaciens	Agrobacterium	Rhizobiaceae	Rhizobiales	Alphaproteobacteria	Proteobacteria	Bacteria	NA	NA	NA	collection_site: Japan (from cherry tree)	206479	0.560018	NA	MOBQ	NA	NA
NC_002148	NC_002148.1	Erysipelothrix rhusiopathiae plasmid pAP1, complete sequence	pAP1	Erysipelothrix rhusiopathiae	Erysipelothrix rhusiopathiae	Erysipelothrix	Erysipelotrichaceae	Erysipelotrichales	Erysipelotrichia	Firmicutes	Bacteria	NA	NA	NA	NA	1987	0.314545	NA	NA	NA	NA
NC_002150	NC_002150.1	Lactococcus lactis plasmid pAH33, complete sequence	pAH33	Lactococcus lactis	Lactococcus lactis	Lactococcus	Streptococcaceae	Lactobacillales	Bacilli	Firmicutes	Bacteria	NA	NA	NA	NA	6159	0.3585	NA	NA	520	NA
NC_002182	NC_002182.1	Chlamydia muridarum Nigg plasmid pMoPn, complete sequence	pMoPn	Chlamydia muridarum str. Nigg	Chlamydia muridarum	Chlamydia	Chlamydiaceae	Chlamydiales	Chlamydiia	Chlamydiae	Bacteria	NA	NA	NA	NA	7501	0.357152	NA	NA	NA	NA
NC_002192	NC_002192.1	Lactococcus lactis plasmid pWV01, complete sequence	pWV01	Lactococcus lactis	Lactococcus lactis	Lactococcus	Streptococcaceae	Lactobacillales	Bacilli	Firmicutes	Bacteria	NA	NA	NA	NA	2178	0.334252	NA	NA	47	NC_002192_position:813-1511
NC_002193	NC_002193.1	Lactococcus lactis cremoris Cremoris Wg2 plasmid pWVO2, complete sequence	pWVO2	Lactococcus lactis subsp. cremoris	Lactococcus lactis	Lactococcus	Streptococcaceae	Lactobacillales	Bacilli	Firmicutes	Bacteria	NA	NA	NA	NA	3826	0.313382	NA	NA	NA	NA
NC_002252	NC_002252.1	Buchnera aphidicola str. APS (Acyrthosiphon pisum) plasmid pTrp, complete sequence	pTrp	Buchnera aphidicola str. APS (Acyrthosiphon pisum)	Buchnera aphidicola	Buchnera	Erwiniaceae	Enterobacterales	Gammaproteobacteria	Proteobacteria	Bacteria	NA	NA	NA	primary endosymbiont of Acyrthosiphon pisum; trpEG plasmid	7258	0.306145	NA	NA	NA	NA
NC_002253	NC_002253.1	Buchnera aphidicola str. APS (Acyrthosiphon pisum) plasmid pLeu, complete sequence	pLeu	Buchnera aphidicola str. APS (Acyrthosiphon pisum)	Buchnera aphidicola	Buchnera	Erwiniaceae	Enterobacterales	Gammaproteobacteria	Proteobacteria	Bacteria	NA	NA	NA	leucine plasmid; primary endosymbiont of Acyrthosiphon pisum	7786	0.267146	NA	NA	NA	NA
NC_002305	NC_002305.1	Salmonella typhi plasmid R27, complete sequence	R27	Salmonella enterica subsp. enterica serovar Typhi	Salmonella enterica	Salmonella	Enterobacteriaceae	Enterobacterales	Gammaproteobacteria	Proteobacteria	Bacteria	NA	NA	NA	antibiotic resistance plasmid	180461	0.457766	IncFIA(HI1)|IncHI1B(R27)|IncHI1A	MOBH	48	NA
NC_002377	NC_002377.1	Agrobacterium tumefaciens plasmid Ti, complete sequence	Ti	Agrobacterium tumefaciens	Agrobacterium tumefaciens	Agrobacterium	Rhizobiaceae	Rhizobiales	Alphaproteobacteria	Proteobacteria	Bacteria	NA	NA	NA	octopine-type	194140	0.546235	NA	MOBQ	49	NC_002377_position:30831-34133
NC_002473	NC_002473.1	Vibrio parahaemolyticus plasmid pO3K6 DNA, complete sequence	pO3K6	Vibrio parahaemolyticus	Vibrio parahaemolyticus	Vibrio	Vibrionaceae	Vibrionales	Gammaproteobacteria	Proteobacteria	Bacteria	NA	NA	NA	replicative form of filamentous phage f237	8784	0.451503	NA	NA	NA	NA
NC_002483	NC_002483.1	Escherichia coli K-12 plasmid F DNA, complete sequence	F	Escherichia coli K-12	Escherichia coli	Escherichia	Enterobacteriaceae	Enterobacterales	Gammaproteobacteria	Proteobacteria	Bacteria	NA	NA	NA	NA	99159	0.481681	IncFIC(FII)|IncFIA|IncFIB(AP001918)	MOBF	50	NA
NC_002487	NC_002487.1	Escherichia coli plasmid pCol-let, complete sequence	pCol-let	Escherichia coli	Escherichia coli	Escherichia	Enterobacteriaceae	Enterobacterales	Gammaproteobacteria	Proteobacteria	Bacteria	NA	NA	NA	isolated from a Yanamamo Indian	5847	0.467248	NA	NA	NA	NA
NC_002489	NC_002489.3	Xylella fastidiosa 9a5c plasmid pXF1.3, complete sequence	pXF1.3	Xylella fastidiosa 9a5c	Xylella fastidiosa	Xylella	Xanthomonadaceae	Xanthomonadales	Gammaproteobacteria	Proteobacteria	Bacteria	NA	NA	NA	NA	1286	0.55521	NA	NA	NA	NA
NC_002490	NC_002490.1	Xylella fastidiosa 9a5c plasmid pXF51, complete sequence	pXF51	Xylella fastidiosa 9a5c	Xylella fastidiosa	Xylella	Xanthomonadaceae	Xanthomonadales	Gammaproteobacteria	Proteobacteria	Bacteria	NA	NA	NA	NA	51158	0.49568	NA	MOBV	51	NA
NC_002502	NC_002502.1	Lactococcus lactis lactis UC317 plasmid pCI305, complete sequence	pCI305	Lactococcus lactis subsp. lactis	Lactococcus lactis	Lactococcus	Streptococcaceae	Lactobacillales	Bacilli	Firmicutes	Bacteria	NA	NA	NA	NA	8694	0.324132	NA	NA	520	NA
NC_002517	NC_002517.1	Staphylococcus aureus plasmid p21, complete sequence	p21	Staphylococcus aureus	Staphylococcus aureus	Staphylococcus	Staphylococcaceae	Bacillales	Bacilli	Firmicutes	Bacteria	NA	NA	NA	obtained from a clinical isolate	20719	0.285969	rep16|rep5	MOBV	526	NA
NC_002518	NC_002518.1	Pseudomonas putida P8 plasmid pPP81, complete sequence	pPP81	Pseudomonas putida	Pseudomonas putida	Pseudomonas	Pseudomonadaceae	Pseudomonadales	Gammaproteobacteria	Proteobacteria	Bacteria	NA	Germany	NA	NA	2534	0.586425	NA	NA	NA	NA
NC_002522	NC_002522.1	Brevibacterium linens plasmid LIM, complete sequence	LIM	Brevibacterium linens	Brevibacterium linens	Brevibacterium	Brevibacteriaceae	Micrococcales	Actinobacteria	Actinobacteria	Bacteria	NA	NA	NA	NA	7610	0.588962	NA	NA	NA	NA
NC_002523	NC_002523.4	Serratia entomophila plasmid pADAP, complete sequence	pADAP	Serratia entomophila	Serratia entomophila	Serratia	Yersiniaceae	Enterobacterales	Gammaproteobacteria	Proteobacteria	Bacteria	NA	NA	NA	conjugative plasmid	153404	0.507021	pADAP	MOBP	NA	NA
NC_002524	NC_002524.1	Uncultured eubacterium pIE1115 plasmid pIE1115, complete sequence	pIE1115	uncultured eubacterium pIE1115	uncultured eubacterium pIE1115	NA	NA	NA	NA	NA	Bacteria	NA	Germany	NA	The IncQ-like plasmid was isolated by conjugation between unknown bacteria in piggery manure and an Escherichia coli K-12 recipient strain.	10687	0.562365	NA	MOBQ	52	NA
NC_002525	NC_002525.1	Escherichia coli K-12 plasmid R721, complete sequence	R721	Escherichia coli	Escherichia coli	Escherichia	Enterobacteriaceae	Enterobacterales	Gammaproteobacteria	Proteobacteria	Bacteria	NA	NA	NA	NA	75582	0.426345	IncI2	NA	53	NA
NC_002569	NC_002569.1	Mycoplasma leachii plasmid pBG7AU, complete sequence	pBG7AU	Mycoplasma leachii	Mycoplasma leachii	Mycoplasma	Mycoplasmataceae	Mycoplasmatales	Mollicutes	Tenericutes	Bacteria	NA	NA	NA	NA	1022	0.307241	NA	NA	NA	NA
NC_002575	NC_002575.1	Agrobacterium rhizogenes plasmid pRi1724 DNA, complete sequence	pRi1724	Agrobacterium rhizogenes	Agrobacterium rhizogenes	Agrobacterium	Rhizobiaceae	Rhizobiales	Alphaproteobacteria	Proteobacteria	Bacteria	NA	NA	NA	NA	217594	0.573164	NA	MOBQ	NA	NA
NC_002576	NC_002576.1	Rhodococcus equi 103 plasmid p103, complete sequence	p103	Rhodococcus hoagii	Rhodococcus hoagii	Rhodococcus	Nocardiaceae	Corynebacteriales	Actinobacteria	Actinobacteria	Bacteria	NA	NA	NA	virulence plasmid	80609	0.646094	NA	NA	54	NA
NC_002579	NC_002579.1	Aggregatibacter actinomycetemcomitans plasmid pVT745, complete sequence	pVT745	Aggregatibacter actinomycetemcomitans	Aggregatibacter actinomycetemcomitans	Aggregatibacter	Pasteurellaceae	Pasteurellales	Gammaproteobacteria	Proteobacteria	Bacteria	NA	NA	NA	NA	25407	0.389893	NA	NA	NA	NA
NC_002580	NC_002580.1	Propionibacterium freudenreichii plasmid p545, complete sequence	p545	Propionibacterium freudenreichii	Propionibacterium freudenreichii	Propionibacterium	Propionibacteriaceae	Propionibacteriales	Actinobacteria	Actinobacteria	Bacteria	NA	NA	NA	NA	3555	0.627567	NA	NA	NA	NA
NC_002610	NC_002610.1	Klebsiella pneumoniae plasmid pKlebB-k17/80, complete sequence	pKlebB-k17/80	Klebsiella pneumoniae	Klebsiella pneumoniae	Klebsiella	Enterobacteriaceae	Enterobacterales	Gammaproteobacteria	Proteobacteria	Bacteria	NA	NA	NA	klebB plasmid; pklebB	5258	0.492773	NA	NA	NA	NA
NC_002611	NC_002611.1	Propionibacterium acidipropionici plasmid pRGO1, complete sequence	pRGO1	Acidipropionibacterium acidipropionici	Acidipropionibacterium acidipropionici	Acidipropionibacterium	Propionibacteriaceae	Propionibacteriales	Actinobacteria	Actinobacteria	Bacteria	NA	NA	NA	NA	6868	0.653465	NA	NA	55	NA
NC_002630	NC_002630.1	Enterococcus faecalis plasmid pAM373, complete sequence	pAM373	Enterococcus faecalis	Enterococcus faecalis	Enterococcus	Enterococcaceae	Lactobacillales	Bacilli	Firmicutes	Bacteria	NA	NA	NA	NA	36804	0.347082	rep8	MOBC	NA	NA
NC_002632	NC_002632.1	Proteus vulgaris plasmid pPvu1, complete sequence	pPvu1	Proteus vulgaris	Proteus vulgaris	Proteus	Morganellaceae	Enterobacterales	Gammaproteobacteria	Proteobacteria	Bacteria	NA	NA	NA	NA	4675	0.428877	NA	NA	NA	NA
NC_002635	NC_002635.1	Bifidobacterium longum KJ plasmid pKJ36, complete sequence	pKJ36	Bifidobacterium longum	Bifidobacterium longum	Bifidobacterium	Bifidobacteriaceae	Bifidobacteriales	Actinobacteria	Actinobacteria	Bacteria	NA	NA	NA	NA	3625	0.65131	NA	NA	56	NA
NC_002637	NC_002637.1	Mannheimia haemolytica R122 plasmid pMHSCS1, complete sequence	pMHSCS1	Mannheimia haemolytica	Mannheimia haemolytica	Mannheimia	Pasteurellaceae	Pasteurellales	Gammaproteobacteria	Proteobacteria	Bacteria	NA	NA	NA	NA	4992	0.46234	NA	NA	530	NC_001774_position:3890-4195
NC_002638	NC_002638.1	Salmonella enterica enterica sv Choleraesuis RF-1 plasmid pKDSC50, complete sequence	pKDSC50	Salmonella enterica subsp. enterica serovar Choleraesuis	Salmonella enterica	Salmonella	Enterobacteriaceae	Enterobacterales	Gammaproteobacteria	Proteobacteria	Bacteria	NA	NA	NA	NA	49503	0.520736	IncFIB(S)|IncFII(S)	MOBF	550	NA
NC_002650	NC_002650.1	Treponema denticola plasmid pTS1, complete sequence	pTS1	Treponema denticola	Treponema denticola	Treponema	Spirochaetaceae	Spirochaetales	Spirochaetia	Spirochaetes	Bacteria	NA	NA	NA	NA	3649	0.341737	NA	MOBV	NA	NA
NC_002664	NC_002664.1	Histophilus somni small plasmid, complete sequence	small plasmid	Histophilus somni	Histophilus somni	Histophilus	Pasteurellaceae	Pasteurellales	Gammaproteobacteria	Proteobacteria	Bacteria	NA	Hungary	NA	NA	1065	0.392488	NA	NA	NA	NA
NC_002698	NC_002698.1	Shigella flexneri 5a virulence plasmid pWR501, complete sequence	virulence plasmid pWR501	Shigella flexneri 5a str. M90T	Shigella flexneri	Shigella	Enterobacteriaceae	Enterobacterales	Gammaproteobacteria	Proteobacteria	Bacteria	NA	NA	NA	NA	221851	0.463631	IncFII	NA	57	NA
NC_002748	NC_002748.1	Lactococcus lactis subsp. lactis strain MJC15 plasmid pCD4, complete sequence	pCD4	Lactococcus lactis subsp. lactis	Lactococcus lactis	Lactococcus	Streptococcaceae	Lactobacillales	Bacilli	Firmicutes	Bacteria	NA	NA	NA	NA	6094	0.334263	NA	NA	NA	NA
NC_002757	NC_002757.1	Streptococcus mutans UA140 plasmid pUA140, complete sequence	pUA140	Streptococcus mutans	Streptococcus mutans	Streptococcus	Streptococcaceae	Lactobacillales	Bacilli	Firmicutes	Bacteria	NA	NA	NA	NA	5640	0.32695	NA	MOBC	58	NA
NC_002759	NC_002759.1	Pseudomonas syringae pv. maculicola str. M6 plasmid pFKN, complete sequence	pFKN	Pseudomonas syringae pv. maculicola str. M6	Pseudomonas syringae group genomosp. 3	Pseudomonas	Pseudomonadaceae	Pseudomonadales	Gammaproteobacteria	Proteobacteria	Bacteria	NA	NA	NA	NA	39554	0.53547	NA	NA	NA	NA
NC_002773	NC_002773.1	Shigella flexneri 2a plasmid p2457TS2, complete sequence	p2457TS2	Shigella flexneri 2a	Shigella flexneri	Shigella	Enterobacteriaceae	Enterobacterales	Gammaproteobacteria	Proteobacteria	Bacteria	NA	NA	NA	2Md plasmid	3179	0.450771	NA	NA	NA	NA
NC_002774	NC_002774.1	Staphylococcus aureus subsp. aureus Mu50 plasmid VRSAp DNA, complete sequence	VRSAp	Staphylococcus aureus subsp. aureus Mu50	Staphylococcus aureus	Staphylococcus	Staphylococcaceae	Bacillales	Bacilli	Firmicutes	Bacteria	NA	NA	NA	NA	25107	0.289322	repUS14	MOBV	59	NA
NC_002775	NC_002775.1	Corynebacterium jeikeium plasmid pK43, complete sequence	pK43	Corynebacterium jeikeium	Corynebacterium jeikeium	Corynebacterium	Corynebacteriaceae	Corynebacteriales	Actinobacteria	Actinobacteria	Bacteria	NA	NA	NA	NA	7617	0.546934	NA	NA	NA	NA
NC_002776	NC_002776.1	Streptococcus thermophilus plasmid pER13, complete sequence	pER13	Streptococcus thermophilus	Streptococcus thermophilus	Streptococcus	Streptococcaceae	Lactobacillales	Bacilli	Firmicutes	Bacteria	NA	NA	NA	NA	4139	0.384392	NA	MOBV	NA	NA
NC_002798	NC_002798.1	Lactococcus lactis DCH-4 plasmid pSRQ700, complete sequence	pSRQ700	Lactococcus lactis	Lactococcus lactis	Lactococcus	Streptococcaceae	Lactobacillales	Bacilli	Firmicutes	Bacteria	NA	NA	NA	NA	7784	0.341855	NA	NA	NA	NA
NC_002799	NC_002799.1	Lactococcus lactis plasmid pCRL291.1, complete sequence	pCRL291.1	Lactococcus lactis	Lactococcus lactis	Lactococcus	Streptococcaceae	Lactobacillales	Bacilli	Firmicutes	Bacteria	NA	NA	NA	NA	4640	0.335129	rep4	NA	NA	NA
NC_002806	NC_002806.1	Microscilla sp. PRE1 plasmid pSD15, complete sequence	pSD15	Microscilla sp. PRE1	Microscilla sp. PRE1	Microscilla	Microscillaceae	Cytophagales	Cytophagia	Bacteroidetes	Bacteria	NA	NA	NA	NA	101648	0.41504	NA	NA	NA	NA
NC_002809	NC_002809.1	Shigella sonnei plasmid ColJs, complete sequence	ColJs	Shigella sonnei	Shigella sonnei	Shigella	Enterobacteriaceae	Enterobacterales	Gammaproteobacteria	Proteobacteria	Bacteria	NA	NA	NA	NA	5210	0.485797	NA	NA	60	NA
NC_002810	NC_002810.1	Streptococcus mutans LM7 plasmid pLM7, complete sequence	pLM7	Streptococcus mutans	Streptococcus mutans	Streptococcus	Streptococcaceae	Lactobacillales	Bacilli	Firmicutes	Bacteria	NA	NA	NA	NA	5658	0.327324	NA	MOBC	58	NA
NC_003037	NC_003037.1	Sinorhizobium meliloti 1021 plasmid pSymA, complete sequence	pSymA	Sinorhizobium meliloti 1021	Sinorhizobium meliloti	Sinorhizobium	Rhizobiaceae	Rhizobiales	Alphaproteobacteria	Proteobacteria	Bacteria	NA	NA	NA	NA	1354226	0.603687	NA	MOBV	61	NC_003037_position:857628-858311
NC_003042	NC_003042.1	Clostridium perfringens str. 13 plasmid pCP13 DNA, complete sequence	pCP13	Clostridium perfringens str. 13	Clostridium perfringens	Clostridium	Clostridiaceae	Clostridiales	Clostridia	Firmicutes	Bacteria	NA	NA	NA	NA	54310	0.254962	NA	NA	62	NA
NC_003064	NC_003064.2	Agrobacterium fabrum str. C58 plasmid At, complete sequence	At	Agrobacterium fabrum str. C58	Agrobacterium fabrum	Agrobacterium	Rhizobiaceae	Rhizobiales	Alphaproteobacteria	Proteobacteria	Bacteria	NA	NA	NA	NA	542868	0.573316	NA	MOBV	NA	NA
NC_003065	NC_003065.3	Agrobacterium fabrum str. C58 plasmid Ti, complete sequence	Ti	Agrobacterium fabrum str. C58	Agrobacterium fabrum	Agrobacterium	Rhizobiaceae	Rhizobiales	Alphaproteobacteria	Proteobacteria	Bacteria	NA	NA	NA	NA	214233	0.566696	NA	MOBQ	NA	NA
NC_003078	NC_003078.1	Sinorhizobium meliloti 1021 plasmid pSymB, complete sequence	pSymB	Sinorhizobium meliloti 1021	Sinorhizobium meliloti	Sinorhizobium	Rhizobiaceae	Rhizobiales	Alphaproteobacteria	Proteobacteria	Bacteria	NA	NA	NA	NA	1683333	0.624219	NA	MOBV	63	NA
NC_003079	NC_003079.1	Salmonella choleraesuis 79500 plasmid pSFD10, complete sequence	pSFD10	Salmonella enterica	Salmonella enterica	Salmonella	Enterobacteriaceae	Enterobacterales	Gammaproteobacteria	Proteobacteria	Bacteria	NA	NA	NA	NA	4091	0.517966	NA	NA	64	NC_019102_position:1395-1733
NC_003080	NC_003080.1	Corynebacterium jeikeium K411 plasmid pKW4, complete sequence	pKW4	Corynebacterium jeikeium K411	Corynebacterium jeikeium	Corynebacterium	Corynebacteriaceae	Corynebacteriales	Actinobacteria	Actinobacteria	Bacteria	NA	NA	NA	NA	14323	0.537737	NA	NA	NA	NA
NC_003091	NC_003091.1	Fusobacterium nucleatum plasmid pKH9, complete sequence	pKH9	Fusobacterium nucleatum	Fusobacterium nucleatum	Fusobacterium	Fusobacteriaceae	Fusobacteriales	Fusobacteriia	Fusobacteria	Bacteria	NA	NA	NA	NA	4975	0.292261	NA	NA	NA	NA
NC_003099	NC_003099.1	Oenococcus oeni plasmid pRS3, complete sequence	pRS3	Oenococcus oeni	Oenococcus oeni	Oenococcus	Leuconostocaceae	Lactobacillales	Bacilli	Firmicutes	Bacteria	NA	NA	NA	NA	3948	0.356383	NA	MOBV	NA	NA
NC_003101	NC_003101.1	Lactococcus lactis CRL1127 plasmid pCRL1127, complete sequence	pCRL1127	Lactococcus lactis	Lactococcus lactis	Lactococcus	Streptococcaceae	Lactobacillales	Bacilli	Firmicutes	Bacteria	NA	NA	NA	citrate permease plasmid	8278	0.348152	NA	NA	65	NC_003101_position:7842-8066
NC_003114	NC_003114.1	Citrobacter rodentium strain DBS100 plasmid pCRP3, complete sequence	pCRP3	Citrobacter rodentium	Citrobacter rodentium	Citrobacter	Enterobacteriaceae	Enterobacterales	Gammaproteobacteria	Proteobacteria	Bacteria	NA	NA	NA	similar to Escherichia coli O157:H7 strain 9705 3kb plasmid p9705	3172	0.467844	NA	NA	66	NA
NC_003123	NC_003123.1	Aeromonas salmonicida subsp. salmonicida plasmid pRAS3.1, complete sequence	pRAS3.1	Aeromonas salmonicida subsp. salmonicida	Aeromonas salmonicida	Aeromonas	Aeromonadaceae	Aeromonadales	Gammaproteobacteria	Proteobacteria	Bacteria	NA	NA	NA	R plasmid	11851	0.589149	NA	MOBP	NA	NA
NC_003124	NC_003124.1	Aeromonas salmonicida plasmid pRAS3.2, complete sequence	pRAS3.2	Aeromonas salmonicida	Aeromonas salmonicida	Aeromonas	Aeromonadaceae	Aeromonadales	Gammaproteobacteria	Proteobacteria	Bacteria	NA	NA	NA	atypical R plasmid	11823	0.590121	NA	MOBP	NA	NA
NC_003125	NC_003125.1	Actinobacillus pleuropneumoniae plasmid pTYM1, complete sequence	pTYM1	Actinobacillus pleuropneumoniae	Actinobacillus pleuropneumoniae	Actinobacillus	Pasteurellaceae	Pasteurellales	Gammaproteobacteria	Proteobacteria	Bacteria	NA	NA	NA	NA	4242	0.479491	NA	NA	530	NC_001774_position:3890-4195
NC_003131	NC_003131.1	Yersinia pestis CO92 plasmid pCD1, complete sequence	pCD1	Yersinia pestis CO92	Yersinia pestis	Yersinia	Yersiniaceae	Enterobacterales	Gammaproteobacteria	Proteobacteria	Bacteria	NA	NA	NA	NA	70305	0.448361	IncFII(Y)	NA	41	NA
NC_003132	NC_003132.1	Yersinia pestis CO92 plasmid pPCP1, complete sequence	pPCP1	Yersinia pestis CO92	Yersinia pestis	Yersinia	Yersiniaceae	Enterobacterales	Gammaproteobacteria	Proteobacteria	Bacteria	NA	NA	NA	NA	9612	0.452663	NA	NA	67	NA
NC_003134	NC_003134.1	Yersinia pestis CO92 plasmid pMT1, complete sequence	pMT1	Yersinia pestis CO92	Yersinia pestis	Yersinia	Yersiniaceae	Enterobacterales	Gammaproteobacteria	Proteobacteria	Bacteria	NA	NA	NA	NA	96210	0.502276	IncFIB(pHCM2)	NA	68	NA
NC_003140	NC_003140.1	Staphylococcus aureus subsp. aureus N315 plasmid pN315 DNA, complete sequence	pN315	Staphylococcus aureus subsp. aureus N315	Staphylococcus aureus	Staphylococcus	Staphylococcaceae	Bacillales	Bacilli	Firmicutes	Bacteria	NA	NA	NA	NA	24653	0.286983	rep16|rep5	MOBV	526|532|551	NA
NC_003201	NC_003201.1	Oenococcus oeni plasmid pRS2, complete sequence	pRS2	Oenococcus oeni	Oenococcus oeni	Oenococcus	Leuconostocaceae	Lactobacillales	Bacilli	Firmicutes	Bacteria	NA	NA	NA	NA	2544	0.353774	repUS8	NA	NA	NA
NC_003239	NC_003239.1	Corynebacterium diphtheriae plasmid pNGA2, complete sequence	pNGA2	Corynebacterium diphtheriae	Corynebacterium diphtheriae	Corynebacterium	Corynebacteriaceae	Corynebacteriales	Actinobacteria	Actinobacteria	Bacteria	NA	NA	NA	NA	4191	0.51372	NA	NA	NA	NA
NC_003240	NC_003240.1	Nostoc sp. PCC 7120 plasmid pCC7120beta DNA, complete sequence	pCC7120beta	Nostoc sp. PCC 7120	Nostoc sp. PCC 7120	Nostoc	Nostocaceae	Nostocales	NA	Cyanobacteria	Bacteria	NA	NA	NA	NA	186614	0.40228	NA	NA	NA	NA
NC_003241	NC_003241.1	Nostoc sp. PCC 7120 plasmid pCC7120zeta DNA, complete sequence	pCC7120zeta	Nostoc sp. PCC 7120	Nostoc sp. PCC 7120	Nostoc	Nostocaceae	Nostocales	NA	Cyanobacteria	Bacteria	NA	NA	NA	NA	5584	0.441798	NA	NA	NA	NA
NC_003265	NC_003265.1	Staphylococcus aureus TY4 plasmid pETB, complete sequence	pETB	Staphylococcus aureus	Staphylococcus aureus	Staphylococcus	Staphylococcaceae	Bacillales	Bacilli	Firmicutes	Bacteria	NA	NA	NA	exfoliative toxin B plasmid	38211	0.277486	repUS5	NA	69	NA
NC_003267	NC_003267.1	Nostoc sp. PCC 7120 plasmid pCC7120gamma DNA, complete sequence	pCC7120gamma	Nostoc sp. PCC 7120	Nostoc sp. PCC 7120	Nostoc	Nostocaceae	Nostocales	NA	Cyanobacteria	Bacteria	NA	NA	NA	NA	101965	0.410258	NA	NA	NA	NA
NC_003270	NC_003270.1	Nostoc sp. PCC 7120 plasmid pCC7120epsilon DNA, complete sequence	pCC7120epsilon	Nostoc sp. PCC 7120	Nostoc sp. PCC 7120	Nostoc	Nostocaceae	Nostocales	NA	Cyanobacteria	Bacteria	NA	NA	NA	NA	40340	0.408552	NA	MOBV	NA	NA
NC_003273	NC_003273.1	Nostoc sp. PCC 7120 plasmid pCC7120delta DNA, complete sequence	pCC7120delta	Nostoc sp. PCC 7120	Nostoc sp. PCC 7120	Nostoc	Nostocaceae	Nostocales	NA	Cyanobacteria	Bacteria	NA	NA	NA	NA	55414	0.416104	NA	MOBV	NA	NA
NC_003277	NC_003277.2	Salmonella enterica subsp. enterica serovar Typhimurium str. LT2 plasmid pSLT, complete sequence	pSLT	Salmonella enterica subsp. enterica serovar Typhimurium str. LT2	Salmonella enterica	Salmonella	Enterobacteriaceae	Enterobacterales	Gammaproteobacteria	Proteobacteria	Bacteria	NA	NA	NA	NA	93933	0.531272	IncFIB(S)|IncFII(S)	MOBF	550	NA
NC_003292	NC_003292.1	Salmonella enterica subsp. enterica serovar Typhimurium plasmid R46, complete sequence	R46	Salmonella enterica subsp. enterica serovar Typhimurium	Salmonella enterica	Salmonella	Enterobacteriaceae	Enterobacterales	Gammaproteobacteria	Proteobacteria	Bacteria	NA	NA	NA	IncN plasmid	50969	0.515254	IncN	MOBF	70	NA
NC_003296	NC_003296.1	Ralstonia solanacearum GMI1000 megaplasmid complete sequence	pGMI1000MP	Ralstonia solanacearum GMI1000	Ralstonia solanacearum	Ralstonia	Burkholderiaceae	Burkholderiales	Betaproteobacteria	Proteobacteria	Bacteria	NA	NA	NA	NA	2094509	0.668662	NA	NA	71	NZ_CP021449_position:19-1026|NZ_CP015851_position:115313-115732
NC_003320	NC_003320.2	Lactobacillus curvatus strain CRL705 plasmid pRC18, complete sequence	pRC18	Lactobacillus curvatus	Lactobacillus curvatus	Lactobacillus	Lactobacillaceae	Lactobacillales	Bacilli	Firmicutes	Bacteria	NA	NA	NA	isolated from a dry sausage	18664	0.343281	NA	NA	NA	NA
NC_003350	NC_003350.1	Pseudomonas putida plasmid pWW0, complete sequence	pWW0	Pseudomonas putida	Pseudomonas putida	Pseudomonas	Pseudomonadaceae	Pseudomonadales	Gammaproteobacteria	Proteobacteria	Bacteria	NA	NA	NA	NA	116580	0.586276	NA	MOBF	NA	NA
NC_003353	NC_003353.1	Aster yellows phytoplasma plasmid extrachromosomal DNA, complete sequence	extrachromosomal DNA	Aster yellows phytoplasma	Aster yellows phytoplasma	Candidatus Phytoplasma	Acholeplasmataceae	Acholeplasmatales	Mollicutes	Tenericutes	Bacteria	NA	Japan	NA	extrachromosomal DNA of Japanese honewort witches' broom phytoplasma; laboratory host: periwinkle	4278	0.239364	NA	NA	NA	NA
NC_003374	NC_003374.1	Gluconobacter oxydans DSM 3504 plasmid pGO128, complete sequence	pGO128	Gluconobacter oxydans DSM 3504	Gluconobacter oxydans	Gluconobacter	Acetobacteraceae	Rhodospirillales	Alphaproteobacteria	Proteobacteria	Bacteria	NA	NA	NA	NA	4340	0.519355	NA	NA	NA	NA
NC_003383	NC_003383.1	Listeria innocua Clip11262 plasmid pLI100, complete sequence	pLI100	Listeria innocua Clip11262	Listeria innocua	Listeria	Listeriaceae	Bacillales	Bacilli	Firmicutes	Bacteria	NA	NA	NA	NA	81905	0.355204	NA	NA	NA	NA
NC_003384	NC_003384.1	Salmonella enterica subsp. enterica serovar Typhi str. CT18 plasmid pHCM1, complete sequence	pHCM1	Salmonella enterica subsp. enterica serovar Typhi str. CT18	Salmonella enterica	Salmonella	Enterobacteriaceae	Enterobacterales	Gammaproteobacteria	Proteobacteria	Bacteria	NA	NA	NA	conjugative plasmid which encodes resistance to antimicrobial agents and heavy metals; similar to IncHI plasmid R27	218160	0.475811	IncFIA(HI1)|IncHI1B(R27)|IncHI1A	MOBH	48	NA
NC_003385	NC_003385.1	Salmonella enterica subsp. enterica serovar Typhi str. CT18 plasmid pHCM2, complete sequence	pHCM2	Salmonella enterica subsp. enterica serovar Typhi str. CT18	Salmonella enterica	Salmonella	Enterobacteriaceae	Enterobacterales	Gammaproteobacteria	Proteobacteria	Bacteria	NA	NA	NA	NA	106516	0.506065	IncFIB(pHCM2)	NA	72	NA
NC_003425	NC_003425.1	Wigglesworthia glossinidia endosymbiont of Glossina brevipalpis plasmid pWb1 DNA, complete sequence	pWb1	Wigglesworthia glossinidia endosymbiont of Glossina brevipalpis	Wigglesworthia glossinidia	Wigglesworthia	Erwiniaceae	Enterobacterales	Gammaproteobacteria	Proteobacteria	Bacteria	NA	NA	NA	NA	5280	0.219697	NA	NA	NA	NA
NC_003442	NC_003442.1	Corynebacterium jeikeium plasmid pK64, complete sequence	pK64	Corynebacterium jeikeium	Corynebacterium jeikeium	Corynebacterium	Corynebacteriaceae	Corynebacteriales	Actinobacteria	Actinobacteria	Bacteria	NA	NA	NA	NA	10904	0.541178	NA	NA	NA	NA
NC_003455	NC_003455.1	Salmonella enteritidis plasmid pP, complete sequence	pP	Salmonella enterica subsp. enterica serovar Enteritidis	Salmonella enterica	Salmonella	Enterobacteriaceae	Enterobacterales	Gammaproteobacteria	Proteobacteria	Bacteria	NA	NA	NA	NA	4301	0.494536	Col156	MOBQ	73	NA
NC_003456	NC_003456.1	Salmonella enteritidis plasmid pK, complete sequence	pK	Salmonella enterica subsp. enterica serovar Enteritidis	Salmonella enterica	Salmonella	Enterobacteriaceae	Enterobacterales	Gammaproteobacteria	Proteobacteria	Bacteria	NA	NA	NA	wild type ColE1 type plasmid	4245	0.532391	NA	NA	NA	NA
NC_003457	NC_003457.1	Salmonella enteritidis plasmid pC, complete sequence	pC	Salmonella enterica subsp. enterica serovar Enteritidis	Salmonella enterica	Salmonella	Enterobacteriaceae	Enterobacterales	Gammaproteobacteria	Proteobacteria	Bacteria	NA	NA	NA	wild type ColE1 type plasmid; encodes a restriction modification system	5269	0.483773	NA	NA	NA	NA
NC_003458	NC_003458.1	Lactobacillus acidophilus plasmid pLA103 DNA, complete sequence	pLA103	Lactobacillus acidophilus	Lactobacillus acidophilus	Lactobacillus	Lactobacillaceae	Lactobacillales	Bacilli	Firmicutes	Bacteria	NA	NA	NA	NA	13913	0.404442	NA	NA	74	NA
NC_003486	NC_003486.1	Klebsiella pneumoniae plasmid pJHCMW1, complete sequence	pJHCMW1	Klebsiella pneumoniae	Klebsiella pneumoniae	Klebsiella	Enterobacteriaceae	Enterobacterales	Gammaproteobacteria	Proteobacteria	Bacteria	NA	NA	NA	NA	11354	0.489607	NA	NA	75	NA
NC_003490	NC_003490.1	Corynebacterium jeikeium plasmid pB85766, complete sequence	pB85766	Corynebacterium jeikeium	Corynebacterium jeikeium	Corynebacterium	Corynebacteriaceae	Corynebacteriales	Actinobacteria	Actinobacteria	Bacteria	NA	NA	NA	NA	14875	0.55079	NA	NA	NA	NA
NC_003526	NC_003526.1	Micrococcus luteus NCIMB 13267 plasmid pMLU1, complete sequence	pMLU1	Micrococcus luteus	Micrococcus luteus	Micrococcus	Micrococcaceae	Micrococcales	Actinobacteria	Actinobacteria	Bacteria	NA	NA	NA	NA	2331	0.623338	NA	NA	NA	NA
NC_003527	NC_003527.1	Bifidobacterium pseudocatenulatum plasmid p4M, complete sequence	p4M	Bifidobacterium pseudocatenulatum	Bifidobacterium pseudocatenulatum	Bifidobacterium	Bifidobacteriaceae	Bifidobacteriales	Actinobacteria	Actinobacteria	Bacteria	NA	NA	NA	human intestinal isolate	4488	0.530971	NA	NA	NA	NA
NC_003528	NC_003528.1	Lactobacillus reuteri plasmid pTE44, complete sequence	pTE44	Lactobacillus reuteri	Lactobacillus reuteri	Lactobacillus	Lactobacillaceae	Lactobacillales	Bacilli	Firmicutes	Bacteria	NA	NA	NA	ermB class; cryptic erythromycin resistance plasmid	4523	0.33805	NA	NA	NA	NA
NC_003789	NC_003789.1	Klebsiella sp. KCL-2 plasmid pMGD2, complete sequence	pMGD2	Klebsiella sp. KCL-2	Klebsiella sp. KCL-2	Klebsiella	Enterobacteriaceae	Enterobacterales	Gammaproteobacteria	Proteobacteria	Bacteria	NA	NA	NA	isolated from sea water polluted with crude oil	3564	0.477273	Col(MGD2)	NA	76	NA
NC_003846	NC_003846.1	Rhodococcus erythropolis plasmid pFAJ2600 complete sequence	pFAJ2600	Rhodococcus erythropolis	Rhodococcus erythropolis	Rhodococcus	Nocardiaceae	Corynebacteriales	Actinobacteria	Actinobacteria	Bacteria	NA	NA	NA	NA	5936	0.607817	NA	NA	NA	NA
NC_003893	NC_003893.1	Lactobacillus plantarum plasmid pLP2000, complete sequence	pLP2000	Lactobacillus plantarum	Lactobacillus plantarum	Lactobacillus	Lactobacillaceae	Lactobacillales	Bacilli	Firmicutes	Bacteria	NA	NA	NA	NA	2061	0.382339	NA	NA	3	NC_011497_position:262-1215
NC_003894	NC_003894.1	Lactobacillus plantarum plasmid pLP9000, complete sequence	pLP9000	Lactobacillus plantarum	Lactobacillus plantarum	Lactobacillus	Lactobacillaceae	Lactobacillales	Bacilli	Firmicutes	Bacteria	NA	NA	NA	NA	9253	0.373717	NA	NA	77	NA
NC_003903	NC_003903.1	Streptomyces coelicolor A3(2) plasmid SCP1, complete sequence	SCP1	Streptomyces coelicolor A3(2)	Streptomyces coelicolor	Streptomyces	Streptomycetaceae	Streptomycetales	Actinobacteria	Actinobacteria	Bacteria	NA	NA	NA	NA	356023	0.690593	NA	MOBC	NA	NA
NC_003904	NC_003904.1	Streptomyces coelicolor A3(2) plasmid SCP2, complete sequence	SCP2	Streptomyces coelicolor A3(2)	Streptomyces coelicolor	Streptomyces	Streptomycetaceae	Streptomycetales	Actinobacteria	Actinobacteria	Bacteria	NA	NA	NA	NA	31317	0.721174	NA	NA	NA	NA
NC_003905	NC_003905.1	Proteus vulgaris plasmid Rts1 DNA, complete sequence	Rts1	Proteus vulgaris	Proteus vulgaris	Proteus	Morganellaceae	Enterobacterales	Gammaproteobacteria	Proteobacteria	Bacteria	NA	NA	NA	NA	217182	0.456543	IncT	MOBH	NA	NA
NC_003921	NC_003921.3	Xanthomonas axonopodis pv. citri str. 306 plasmid pXAC33, complete sequence	pXAC33	Xanthomonas citri pv. citri str. 306	Xanthomonas citri	Xanthomonas	Xanthomonadaceae	Xanthomonadales	Gammaproteobacteria	Proteobacteria	Bacteria	NA	NA	NA	NA	33700	0.618635	NA	NA	503	NA
NC_003922	NC_003922.1	Xanthomonas axonopodis pv. citri str. 306 plasmid pXAC64, complete sequence	pXAC64	Xanthomonas citri pv. citri str. 306	Xanthomonas citri	Xanthomonas	Xanthomonadaceae	Xanthomonadales	Gammaproteobacteria	Proteobacteria	Bacteria	NA	NA	NA	NA	64920	0.613925	NA	MOBF	504	NZ_CP020888_position:41561-42781
NC_003969	NC_003969.1	Staphylococcus epidermidis plasmid pSepCH, complete sequence	pSepCH	Staphylococcus epidermidis	Staphylococcus epidermidis	Staphylococcus	Staphylococcaceae	Bacillales	Bacilli	Firmicutes	Bacteria	NA	NA	NA	NA	2391	0.290255	NA	NA	NA	NA
NC_004041	NC_004041.2	Rhizobium etli CFN 42 plasmid symbiotic plasmid p42d, complete sequence	symbiotic plasmid p42d	Rhizobium etli CFN 42	Rhizobium etli	Rhizobium	Rhizobiaceae	Rhizobiales	Alphaproteobacteria	Proteobacteria	Bacteria	NA	NA	NA	fragment BamHI B78 and B79	371254	0.578159	NA	MOBQ	78	NA
NC_004058	NC_004058.1	Haemophilus influenzae biotype aegyptius BPF plasmid pF3028, complete sequence	pF3028	Haemophilus influenzae biotype aegyptius	Haemophilus influenzae	Haemophilus	Pasteurellaceae	Pasteurellales	Gammaproteobacteria	Proteobacteria	Bacteria	NA	NA	NA	NA	32379	0.366657	NA	NA	79	NA
NC_004059	NC_004059.1	Bacillus thuringiensis sv entomocidus LBIT-113 plasmid pUIBI-1, complete sequence	pUIBI-1	Bacillus thuringiensis serovar entomocidus	Bacillus thuringiensis	Bacillus	Bacillaceae	Bacillales	Bacilli	Firmicutes	Bacteria	NA	NA	NA	NA	4671	0.321987	NA	MOBV	NA	NA
NC_004073	NC_004073.2	Synechococcus elongatus PCC 7942 plasmid pANL, complete sequence	pANL	Synechococcus elongatus PCC 7942	Synechococcus elongatus	Synechococcus	Synechococcaceae	Synechococcales	NA	Cyanobacteria	Bacteria	NA	NA	NA	NA	46366	0.528879	NA	NA	80	NA
NC_004160	NC_004160.1	Paracoccus pantotrophus plasmid pWKS1, complete sequence	pWKS1	Paracoccus pantotrophus	Paracoccus pantotrophus	Paracoccus	Rhodobacteraceae	Rhodobacterales	Alphaproteobacteria	Proteobacteria	Bacteria	NA	NA	NA	NA	2697	0.628105	NA	MOBV	NA	NA
NC_004163	NC_004163.1	Lactococcus lactis subsp. lactis bv. diacetylactis cryptic plasmid pDR1-1B, complete sequence	cryptic plasmid pDR1-1B	Lactococcus lactis subsp. lactis bv. diacetylactis	Lactococcus lactis	Lactococcus	Streptococcaceae	Lactobacillales	Bacilli	Firmicutes	Bacteria	NA	NA	NA	NA	7344	0.337418	NA	NA	520	NA
NC_004164	NC_004164.2	Lactococcus lactis lactis bv. diacetylactis DRC1 cryptic plasmid pDR1-1, complete sequence	cryptic plasmid pDR1-1	Lactococcus lactis subsp. lactis bv. diacetylactis	Lactococcus lactis	Lactococcus	Streptococcaceae	Lactobacillales	Bacilli	Firmicutes	Bacteria	NA	NA	NA	NA	7412	0.336751	NA	NA	520	NA
NC_004252	NC_004252.1	Bifidobacterium longum DJO10A plasmid pDOJH10L, complete sequence	pDOJH10L	Bifidobacterium longum DJO10A	Bifidobacterium longum	Bifidobacterium	Bifidobacteriaceae	Bifidobacteriales	Actinobacteria	Actinobacteria	Bacteria	NA	NA	NA	NA	10073	0.621761	NA	NA	81	NA
NC_004253	NC_004253.1	Bifidobacterium longum DJO10A plasmid pDOJH10S, complete sequence	pDOJH10S	Bifidobacterium longum DJO10A	Bifidobacterium longum	Bifidobacterium	Bifidobacteriaceae	Bifidobacteriales	Actinobacteria	Actinobacteria	Bacteria	NA	NA	NA	NA	3661	0.661841	NA	NA	NA	NA
NC_004319	NC_004319.1	Corynebacterium efficiens YS-314 plasmid pCE2 DNA, complete sequence	pCE2	Corynebacterium efficiens YS-314	Corynebacterium efficiens	Corynebacterium	Corynebacteriaceae	Corynebacteriales	Actinobacteria	Actinobacteria	Bacteria	NA	NA	NA	NA	23743	0.54416	NA	NA	NA	NA
NC_004320	NC_004320.1	Corynebacterium efficiens YS-314 plasmid pCE3 DNA, complete sequence	pCE3	Corynebacterium efficiens YS-314	Corynebacterium efficiens	Corynebacterium	Corynebacteriaceae	Corynebacteriales	Actinobacteria	Actinobacteria	Bacteria	NA	NA	NA	NA	48672	0.564041	NA	NA	NA	NA
NC_004334	NC_004334.1	Bacillus thuringiensis 4Q2 plasmid pTX14-2, complete sequence	pTX14-2	Bacillus thuringiensis	Bacillus thuringiensis	Bacillus	Bacillaceae	Bacillales	Bacilli	Firmicutes	Bacteria	NA	NA	NA	NA	6829	0.360375	NA	MOBV	82	NA
NC_004335	NC_004335.1	Bacillus thuringiensis sv thuringiensis H1.1 plasmid pGI1, complete sequence	pGI1	Bacillus thuringiensis serovar thuringiensis	Bacillus thuringiensis	Bacillus	Bacillaceae	Bacillales	Bacilli	Firmicutes	Bacteria	NA	NA	NA	NA	8254	0.324328	NA	MOBV	83	NA
NC_004341	NC_004341.2	Weissella cibaria plasmid pKLCB, complete sequence	pKLCB	Weissella cibaria	Weissella cibaria	Weissella	Leuconostocaceae	Lactobacillales	Bacilli	Firmicutes	Bacteria	NA	NA	Kimchi (traditional Korean food)	small cryptic plasmid; middle-sized of three small cryptic plasmids in Weissella cibaria	3353	0.371608	NA	NA	NA	NA
NC_004345	NC_004345.1	Histophilus somni plasmid p9L, complete sequence	p9L	Histophilus somni	Histophilus somni	Histophilus	Pasteurellaceae	Pasteurellales	Gammaproteobacteria	Proteobacteria	Bacteria	NA	NA	NA	NA	1338	0.436472	NA	NA	NA	NA
NC_004349	NC_004349.1	Shewanella oneidensis MR-1 plasmid megaplasmid, complete sequence	megaplasmid	Shewanella oneidensis MR-1	Shewanella oneidensis	Shewanella	Shewanellaceae	Alteromonadales	Gammaproteobacteria	Proteobacteria	Bacteria	NA	NA	NA	NA	161613	0.436883	NA	NA	NA	NA
NC_004429	NC_004429.1	Escherichia coli plasmid pIS2, complete sequence	pIS2	Escherichia coli	Escherichia coli	Escherichia	Enterobacteriaceae	Enterobacterales	Gammaproteobacteria	Proteobacteria	Bacteria	NA	NA	NA	invasion plasmid	6349	0.473775	ColE10	NA	NA	NA
NC_004443	NC_004443.1	Bifidobacterium longum VMKB44 plasmid pB44, complete sequence	pB44	Bifidobacterium longum	Bifidobacterium longum	Bifidobacterium	Bifidobacteriaceae	Bifidobacteriales	Actinobacteria	Actinobacteria	Bacteria	NA	NA	NA	similar to Bifidobacterium longum plasmid pKJ36 sequence deposited with GenBank Accession Number AF139129; isolated from intestine	3624	0.651214	NA	NA	56	NA
NC_004444	NC_004444.1	Pseudomonas resinovorans plasmid pCAR1, complete sequence	pCAR1	Pseudomonas resinovorans	Pseudomonas resinovorans	Pseudomonas	Pseudomonadaceae	Pseudomonadales	Gammaproteobacteria	Proteobacteria	Bacteria	NA	NA	NA	NA	199035	0.563418	NA	MOBH	NA	NA
NC_004445	NC_004445.1	Erwinia pyrifoliae Ep1/96 plasmid pEP36, complete sequence	pEP36	Erwinia pyrifoliae Ep1/96	Erwinia pyrifoliae	Erwinia	Erwiniaceae	Enterobacterales	Gammaproteobacteria	Proteobacteria	Bacteria	NA	NA	NA	NA	35904	0.496296	NA	NA	85	NC_004834_position:13-990
NC_004446	NC_004446.1	Erwinia amylovora IL-5 plasmid pEA2.8, complete sequence	pEA2.8	Erwinia amylovora ATCC BAA-2158	Erwinia amylovora	Erwinia	Erwiniaceae	Enterobacterales	Gammaproteobacteria	Proteobacteria	Bacteria	NA	USA	NA	NA	2825	0.491327	NA	NA	NA	NA
NC_004457	NC_004457.1	Zymomonas mobilis ZM4 plasmid 1, complete sequence	1	Zymomonas mobilis subsp. mobilis ZM4 = ATCC 31821	Zymomonas mobilis	Zymomonas	Sphingomonadaceae	Sphingomonadales	Alphaproteobacteria	Proteobacteria	Bacteria	NA	NA	NA	NA	40991	0.426362	NA	NA	86	NA
NC_004458	NC_004458.1	Gluconobacter oxydans plasmid pAG5 DNA, complete sequence	pAG5	Gluconobacter oxydans	Gluconobacter oxydans	Gluconobacter	Acetobacteraceae	Rhodospirillales	Alphaproteobacteria	Proteobacteria	Bacteria	NA	NA	NA	NA	5648	0.507967	NA	NA	NA	NA
NC_004464	NC_004464.2	Citrobacter freundii plasmid pCTX-M3, complete sequence	pCTX-M3	Citrobacter freundii	Citrobacter freundii	Citrobacter	Enterobacteriaceae	Enterobacterales	Gammaproteobacteria	Proteobacteria	Bacteria	NA	NA	NA	NA	89468	0.510305	IncL/M	MOBP	87	NA
NC_004526	NC_004526.2	Propionibacterium granulosum cryptic plasmid pPG01, complete sequence	cryptic plasmid pPG01	Cutibacterium granulosum	Cutibacterium granulosum	Cutibacterium	Propionibacteriaceae	Propionibacteriales	Actinobacteria	Actinobacteria	Bacteria	NA	NA	NA	NA	3539	0.574173	NA	NA	NA	NA
NC_004527	NC_004527.1	Rhodobacter blasticus plasmid pMG160 DNA, complete sequence	pMG160	Rhodobacter blasticus	Rhodobacter blasticus	Rhodobacter	Rhodobacteraceae	Rhodobacterales	Alphaproteobacteria	Proteobacteria	Bacteria	NA	Japan:Kyoto, Soraku, Kizu	NA	synonym:Rhodobacter blastica	3431	0.670358	NA	NA	NA	NA
NC_004532	NC_004532.1	Lactobacillus reuteri endogenous plasmid, complete sequence	endogenous plasmid	Lactobacillus reuteri	Lactobacillus reuteri	Lactobacillus	Lactobacillaceae	Lactobacillales	Bacilli	Firmicutes	Bacteria	NA	NA	NA	NA	4523	0.33805	NA	NA	NA	NA
NC_004533	NC_004533.1	Corynebacterium glutamicum plasmid pAG3, complete sequence	pAG3	Corynebacterium glutamicum	Corynebacterium glutamicum	Corynebacterium	Corynebacteriaceae	Corynebacteriales	Actinobacteria	Actinobacteria	Bacteria	NA	NA	NA	NA	4603	0.518792	NA	NA	NA	NA
NC_004534	NC_004534.1	Corynebacterium glutamicum plasmid pCG2, complete sequence	pCG2	Corynebacterium glutamicum	Corynebacterium glutamicum	Corynebacterium	Corynebacteriaceae	Corynebacteriales	Actinobacteria	Actinobacteria	Bacteria	NA	NA	NA	NA	6758	0.50947	NA	NA	NA	NA
NC_004535	NC_004535.1	Corynebacterium glutamicum plasmid pGA2, complete sequence	pGA2	Corynebacterium glutamicum	Corynebacterium glutamicum	Corynebacterium	Corynebacteriaceae	Corynebacteriales	Actinobacteria	Actinobacteria	Bacteria	NA	NA	NA	NA	19218	0.505724	NA	NA	NA	NA
NC_004554	NC_004554.1	Xylella fastidiosa Temecula1 plasmid pXFPD1.3, complete sequence	pXFPD1.3	Xylella fastidiosa Temecula1	Xylella fastidiosa	Xylella	Xanthomonadaceae	Xanthomonadales	Gammaproteobacteria	Proteobacteria	Bacteria	NA	NA	NA	NA	1346	0.53789	NA	NA	NA	NA
NC_004555	NC_004555.1	Buchnera aphidicola str. Bp (Baizongia pistaciae) plasmid pBBp1, complete sequence	pBBp1	Buchnera aphidicola str. Bp (Baizongia pistaciae)	Buchnera aphidicola	Buchnera	Erwiniaceae	Enterobacterales	Gammaproteobacteria	Proteobacteria	Bacteria	NA	NA	NA	NA	2399	0.253856	NA	NA	NA	NA
NC_004562	NC_004562.1	Staphylococcus aureus plasmid pNVH01, complete sequence	pNVH01	Staphylococcus aureus	Staphylococcus aureus	Staphylococcus	Staphylococcaceae	Bacillales	Bacilli	Firmicutes	Bacteria	NA	Norway:Eastern Norway	Horse	NA	2650	0.304151	rep21	NA	NA	NA
NC_004564	NC_004564.1	Yersinia enterocolitica plasmid pYVa127/90, complete sequence	pYVa127/90	Yersinia enterocolitica	Yersinia enterocolitica	Yersinia	Yersiniaceae	Enterobacterales	Gammaproteobacteria	Proteobacteria	Bacteria	NA	Japan	NA	NA	66591	0.435674	NA	NA	41	NA
NC_004565	NC_004565.1	Clostridium tetani E88 plasmid pE88, complete sequence	pE88	Clostridium tetani E88	Clostridium tetani	Clostridium	Clostridiaceae	Clostridiales	Clostridia	Firmicutes	Bacteria	NA	NA	NA	NA	74082	0.245282	NA	NA	NA	NA
NC_004574	NC_004574.1	Ruegeria sp. PR1b plasmid pSD25, complete sequence	pSD25	Ruegeria sp. PR1b	Ruegeria sp. PR1b	Ruegeria	Rhodobacteraceae	Rhodobacterales	Alphaproteobacteria	Proteobacteria	Bacteria	NA	NA	NA	NA	148650	0.595715	NA	NA	NA	NA
NC_004604	NC_004604.2	Bacillus megaterium QM B1551 plasmid pBM400, complete sequence	pBM400	Bacillus megaterium QM B1551	Bacillus megaterium	Bacillus	Bacillaceae	Bacillales	Bacilli	Firmicutes	Bacteria	NA	NA	NA	NA	53865	0.364708	NA	MOBC	NA	NA
NC_004632	NC_004632.1	[Pseudomonas syringae] pv. tomato str. DC3000 plasmid pDC3000B, complete sequence	pDC3000B	Pseudomonas syringae pv. tomato str. DC3000	Pseudomonas syringae group genomosp. 3	Pseudomonas	Pseudomonadaceae	Pseudomonadales	Gammaproteobacteria	Proteobacteria	Bacteria	NA	NA	NA	NA	67473	0.561662	NA	MOBP	NA	NA
NC_004633	NC_004633.1	[Pseudomonas syringae] pv. tomato str. DC3000 plasmid pDC3000A, complete sequence	pDC3000A	Pseudomonas syringae pv. tomato str. DC3000	Pseudomonas syringae group genomosp. 3	Pseudomonas	Pseudomonadaceae	Pseudomonadales	Gammaproteobacteria	Proteobacteria	Bacteria	NA	NA	NA	NA	73661	0.551459	NA	MOBP	NA	NA
NC_004652	NC_004652.1	Lactococcus lactis subsp. lactis bv. diacetylactis plasmid pS7a, complete sequence	pS7a	Lactococcus lactis subsp. lactis bv. diacetylactis	Lactococcus lactis	Lactococcus	Streptococcaceae	Lactobacillales	Bacilli	Firmicutes	Bacteria	NA	Serbia and Montenegro:Belgrade	butter	NA	7302	0.334292	NA	NA	520	NA
NC_004653	NC_004653.1	Lactococcus lactis subsp. lactis bv. diacetylactis plasmid pS7b, complete sequence	pS7b	Lactococcus lactis subsp. lactis bv. diacetylactis	Lactococcus lactis	Lactococcus	Streptococcaceae	Lactobacillales	Bacilli	Firmicutes	Bacteria	NA	Serbia and Montenegro:Belgrade	butter	NA	7264	0.336454	NA	NA	520	NA
NC_004669	NC_004669.1	Enterococcus faecalis V583 plasmid pTEF1, complete sequence	pTEF1	Enterococcus faecalis V583	Enterococcus faecalis	Enterococcus	Enterococcaceae	Lactobacillales	Bacilli	Firmicutes	Bacteria	NA	NA	NA	NA	66320	0.34415	rep9|rep1	MOBC	88	NA
NC_004670	NC_004670.1	Enterococcus faecalis V583 plasmid pTEF3, complete sequence	pTEF3	Enterococcus faecalis V583	Enterococcus faecalis	Enterococcus	Enterococcaceae	Lactobacillales	Bacilli	Firmicutes	Bacteria	NA	NA	NA	NA	17963	0.333241	repUS11	NA	NA	NA
NC_004671	NC_004671.1	Enterococcus faecalis V583 plasmid pTEF2, complete sequence	pTEF2	Enterococcus faecalis V583	Enterococcus faecalis	Enterococcus	Enterococcaceae	Lactobacillales	Bacilli	Firmicutes	Bacteria	NA	NA	NA	NA	57660	0.338952	rep9	NA	89	NA
NC_004703	NC_004703.1	Bacteroides thetaiotaomicron VPI-5482 plasmid p5482, complete sequence	p5482	Bacteroides thetaiotaomicron VPI-5482	Bacteroides thetaiotaomicron	Bacteroides	Bacteroidaceae	Bacteroidales	Bacteroidia	Bacteroidetes	Bacteria	NA	NA	NA	NA	33038	0.472395	NA	NA	NA	NA
NC_004704	NC_004704.2	Coxiella burnetii RSA 493 plasmid pQpH1, complete sequence	pQpH1	Coxiella burnetii RSA 493	Coxiella burnetii	Coxiella	Coxiellaceae	Legionellales	Gammaproteobacteria	Proteobacteria	Bacteria	NA	NA	NA	NA	37319	0.393392	NA	NA	40	NA
NC_004719	NC_004719.1	Streptomyces avermitilis MA-4680 = NBRC 14893 plasmid SAP1 DNA, complete sequence	SAP1	Streptomyces avermitilis MA-4680 = NBRC 14893	Streptomyces avermitilis	Streptomyces	Streptomycetaceae	Streptomycetales	Actinobacteria	Actinobacteria	Bacteria	NA	NA	NA	strain coidentity: ATCC 31267 = NCIMB 12804 = NRRL 8165	94287	0.69246	NA	MOBC|MOBC	NA	NA
NC_004720	NC_004720.1	Chlamydophila caviae GPIC plasmid pCpGP1, complete sequence	pCpGP1	Chlamydia caviae GPIC	Chlamydia caviae	Chlamydia	Chlamydiaceae	Chlamydiales	Chlamydiia	Chlamydiae	Bacteria	NA	NA	NA	NA	7966	0.336932	NA	NA	NA	NA
NC_004721	NC_004721.2	Bacillus cereus ATCC 14579 plasmid pBClin15, complete sequence	pBClin15	Bacillus cereus ATCC 14579	Bacillus cereus	Bacillus	Bacillaceae	Bacillales	Bacilli	Firmicutes	Bacteria	NA	NA	NA	NA	15274	0.380254	NA	NA	NA	NA
NC_004734	NC_004734.1	Acidithiobacillus caldus plasmid pTC-F14 replicon, complete sequence	pTC-F14	Acidithiobacillus caldus	Acidithiobacillus caldus	Acidithiobacillus	Acidithiobacillaceae	Acidithiobacillales	Acidithiobacillia	Proteobacteria	Bacteria	NA	NA	NA	IncQ-like plasmid	14155	0.55733	NA	MOBP	NA	NA
NC_004747	NC_004747.1	Streptococcus thermophilus ST2-1 plasmid pND103, complete sequence	pND103	Streptococcus thermophilus	Streptococcus thermophilus	Streptococcus	Streptococcaceae	Lactobacillales	Bacilli	Firmicutes	Bacteria	NA	NA	NA	NA	3531	0.323988	NA	NA	NA	NA
NC_004758	NC_004758.1	Neisseria meningitidis plasmid pJS-B, complete sequence	pJS-B	Neisseria meningitidis	Neisseria meningitidis	Neisseria	Neisseriaceae	Neisseriales	Betaproteobacteria	Proteobacteria	Bacteria	NA	Norway	NA	NA	7245	0.42098	NA	NA	NA	NA
NC_004767	NC_004767.1	Helicobacter pylori plasmid pHP51, complete sequence	pHP51	Helicobacter pylori	Helicobacter pylori	Helicobacter	Helicobacteraceae	Campylobacterales	Epsilonproteobacteria	Proteobacteria	Bacteria	NA	NA	NA	NA	3955	0.352971	NA	NA	NA	NA
NC_004768	NC_004768.1	Bifidobacterium longum RW041 plasmid pNAC3, complete sequence	pNAC3	Bifidobacterium longum	Bifidobacterium longum	Bifidobacterium	Bifidobacteriaceae	Bifidobacteriales	Actinobacteria	Actinobacteria	Bacteria	NA	NA	NA	NA	10224	0.620305	NA	NA	NA	NA
NC_004769	NC_004769.1	Bifidobacterium longum RW041 plasmid PNAC2, complete sequence	PNAC2	Bifidobacterium longum	Bifidobacterium longum	Bifidobacterium	Bifidobacteriaceae	Bifidobacteriales	Actinobacteria	Actinobacteria	Bacteria	NA	NA	NA	NA	3684	0.646851	NA	NA	84	NC_006997_position:778-1545
NC_004770	NC_004770.1	Bifidobacterium longum RW048 plasmid pNAC1, complete sequence	pNAC1	Bifidobacterium longum	Bifidobacterium longum	Bifidobacterium	Bifidobacteriaceae	Bifidobacteriales	Actinobacteria	Actinobacteria	Bacteria	NA	NA	NA	NA	3538	0.587903	NA	NA	NA	NA
NC_004771	NC_004771.1	Pasteurella multocida plasmid pJR1, complete sequence	pJR1	Pasteurella multocida	Pasteurella multocida	Pasteurella	Pasteurellaceae	Pasteurellales	Gammaproteobacteria	Proteobacteria	Bacteria	NA	NA	avian	NA	6792	0.456567	NA	NA	NA	NA
NC_004772	NC_004772.1	Pasteurella multocida plasmid pJR2, complete sequence	pJR2	Pasteurella multocida	Pasteurella multocida	Pasteurella	Pasteurellaceae	Pasteurellales	Gammaproteobacteria	Proteobacteria	Bacteria	NA	NA	avian	NA	5252	0.418126	NA	NA	NA	NA
NC_004773	NC_004773.1	Corynebacterium jeikeium plasmid pA505, complete sequence	pA505	Corynebacterium jeikeium	Corynebacterium jeikeium	Corynebacterium	Corynebacteriaceae	Corynebacteriales	Actinobacteria	Actinobacteria	Bacteria	NA	NA	NA	NA	11946	0.558681	NA	NA	NA	NA
NC_004774	NC_004774.1	Corynebacterium jeikeium plasmid pA501, complete sequence	pA501	Corynebacterium jeikeium	Corynebacterium jeikeium	Corynebacterium	Corynebacteriaceae	Corynebacteriales	Actinobacteria	Actinobacteria	Bacteria	NA	NA	NA	NA	19934	0.55137	NA	NA	NA	NA
NC_004808	NC_004808.2	Streptomyces rochei plasmid pSLA2-L DNA, complete sequence	pSLA2-L	Streptomyces rochei	Streptomyces rochei	Streptomyces	Streptomycetaceae	Streptomycetales	Actinobacteria	Actinobacteria	Bacteria	NA	NA	NA	linear plasmid	210614	0.728437	NA	NA	NA	NA
NC_004811	NC_004811.1	Flavobacterium psychrophilum strain D12 plasmid pCP1, complete sequence	pCP1	Flavobacterium psychrophilum	Flavobacterium psychrophilum	Flavobacterium	Flavobacteriaceae	Flavobacteriales	Flavobacteriia	Bacteroidetes	Bacteria	NA	NA	NA	NA	3407	0.274141	NA	NA	NA	NA
NC_004822	NC_004822.1	Peanut witches'-broom phytoplasma plasmid pPNWB, complete sequence	pPNWB	Peanut witches'-broom phytoplasma	Peanut witches'-broom phytoplasma	Candidatus Phytoplasma	Acholeplasmataceae	Acholeplasmatales	Mollicutes	Tenericutes	Bacteria	NA	NA	NA	NA	4226	0.269522	NA	NA	NA	NA
NC_004832	NC_004832.1	Pediococcus acidilactici H plasmid pSMB74, complete sequence	pSMB74	Pediococcus acidilactici	Pediococcus acidilactici	Pediococcus	Lactobacillaceae	Lactobacillales	Bacilli	Firmicutes	Bacteria	NA	NA	NA	NA	8971	0.363951	NA	NA	NA	NA
NC_004834	NC_004834.1	Erwinia sp. Ejp 556 plasmid pEJ30, complete sequence	pEJ30	Erwinia sp. Ejp 556	Erwinia sp. Ejp 556	Erwinia	Erwiniaceae	Enterobacterales	Gammaproteobacteria	Proteobacteria	Bacteria	NA	Japan	NA	NA	29593	0.497347	NA	NA	85	NC_004834_position:13-990
NC_004835	NC_004835.1	Yersinia pestis strain KIM5 plasmid pMT1, complete sequence	pMT1	Yersinia pestis	Yersinia pestis	Yersinia	Yersiniaceae	Enterobacterales	Gammaproteobacteria	Proteobacteria	Bacteria	NA	NA	NA	NA	100984	0.501575	IncFIB(pHCM2)	NA	68	NA
NC_004836	NC_004836.1	Yersinia pestis strain KIM5 plasmid pCD1, complete sequence	pCD1	Yersinia pestis	Yersinia pestis	Yersinia	Yersiniaceae	Enterobacterales	Gammaproteobacteria	Proteobacteria	Bacteria	NA	NA	NA	NA	70504	0.448145	IncFII(Y)	NA	41	NA
NC_004837	NC_004837.1	Yersinia pestis strain KIM5 plasmid pPCP1, complete sequence	pPCP1	Yersinia pestis	Yersinia pestis	Yersinia	Yersiniaceae	Enterobacterales	Gammaproteobacteria	Proteobacteria	Bacteria	NA	NA	NA	NA	9610	0.452758	NA	NA	67	NA
NC_004838	NC_004838.1	Yersinia pestis KIM10+ plasmid pMT-1, complete sequence	pMT-1	Yersinia pestis KIM10+	Yersinia pestis	Yersinia	Yersiniaceae	Enterobacterales	Gammaproteobacteria	Proteobacteria	Bacteria	NA	NA	NA	NA	100990	0.501624	IncFIB(pHCM2)	NA	68	NA
NC_004839	NC_004839.1	Yersinia pestis strain KIM5 plasmid pCD1, complete sequence	pCD1	Yersinia pestis	Yersinia pestis	Yersinia	Yersiniaceae	Enterobacterales	Gammaproteobacteria	Proteobacteria	Bacteria	NA	NA	NA	NA	70559	0.448121	IncFII(Y)	NA	41	NA
NC_004843	NC_004843.1	Buchnera aphidicola Ps plasmid pBPS1, complete sequence	pBPS1	Buchnera aphidicola	Buchnera aphidicola	Buchnera	Erwiniaceae	Enterobacterales	Gammaproteobacteria	Proteobacteria	Bacteria	NA	Spain: Valencia	NA	primary bacterial endosymbiont	2308	0.242634	NA	NA	NA	NA
NC_004845	NC_004845.1	Helicobacter pylori plasmid pHPM8, complete sequence	pHPM8	Helicobacter pylori	Helicobacter pylori	Helicobacter	Helicobacteraceae	Campylobacterales	Epsilonproteobacteria	Proteobacteria	Bacteria	NA	NA	NA	NA	7817	0.334144	NA	NA	NA	NA
NC_004846	NC_004846.1	Haemophilus influenzae biotype aegyptius plasmid pF3031, complete sequence	pF3031	Haemophilus influenzae biotype aegyptius	Haemophilus influenzae	Haemophilus	Pasteurellaceae	Pasteurellales	Gammaproteobacteria	Proteobacteria	Bacteria	NA	NA	NA	isolated from Brazilian purpuric fever clone	32433	0.366509	NA	NA	79	NA
NC_004847	NC_004847.1	Lactococcus lactis cremoris HP plasmid pHP003, complete sequence	pHP003	Lactococcus lactis subsp. cremoris	Lactococcus lactis	Lactococcus	Streptococcaceae	Lactobacillales	Bacilli	Firmicutes	Bacteria	NA	NA	NA	NA	13433	0.400506	NA	NA	NA	NA
NC_004851	NC_004851.1	Shigella flexneri 2a str. 301 plasmid pCP301, complete sequence	pCP301	Shigella flexneri 2a str. 301	Shigella flexneri	Shigella	Enterobacteriaceae	Enterobacterales	Gammaproteobacteria	Proteobacteria	Bacteria	NA	NA	NA	NA	221618	0.45767	IncFII	NA	57	NA
NC_004854	NC_004854.1	Rhodococcus equi ATCC33701 plasmid pREAT701, complete sequence	pREAT701	Rhodococcus hoagii	Rhodococcus hoagii	Rhodococcus	Nocardiaceae	Corynebacteriales	Actinobacteria	Actinobacteria	Bacteria	NA	NA	NA	p33701	80610	0.646123	NA	NA	54	NA
NC_004900	NC_004900.1	Rhodococcus sp. B264-1 plasmid pB264, complete sequence	pB264	Rhodococcus sp. B264-1	Rhodococcus sp. B264-1	Rhodococcus	Nocardiaceae	Corynebacteriales	Actinobacteria	Actinobacteria	Bacteria	NA	NA	NA	similar to plasmid Rhodococcus rhodochrous pKA22 sequence in GenBank Accession Number AF165152	4970	0.647082	NA	NA	NA	NA
NC_004922	NC_004922.1	Lactococcus lactis lactis BGMN1-5 plasmid pMN5, complete sequence	pMN5	Lactococcus lactis subsp. lactis	Lactococcus lactis	Lactococcus	Streptococcaceae	Lactobacillales	Bacilli	Firmicutes	Bacteria	NA	NA	NA	NA	5670	0.302646	NA	NA	NA	NA
NC_004923	NC_004923.1	Aeromonas salmonicida subsp. salmonicida strain A449 plasmid pAsa1, complete sequence	pAsa1	Aeromonas salmonicida subsp. salmonicida A449	Aeromonas salmonicida	Aeromonas	Aeromonadaceae	Aeromonadales	Gammaproteobacteria	Proteobacteria	Bacteria	NA	NA	NA	NA	5424	0.570243	NA	NA	NA	NA
NC_004924	NC_004924.1	Aeromonas salmonicida subsp. salmonicida strain A449 plasmid pAsa3, complete sequence	pAsa3	Aeromonas salmonicida subsp. salmonicida A449	Aeromonas salmonicida	Aeromonas	Aeromonadaceae	Aeromonadales	Gammaproteobacteria	Proteobacteria	Bacteria	NA	NA	NA	NA	5616	0.545228	NA	NA	NA	NA
NC_004925	NC_004925.1	Aeromonas salmonicida subsp. salmonicida strain A449 plasmid pAsa2, complete sequence	pAsa2	Aeromonas salmonicida subsp. salmonicida A449	Aeromonas salmonicida	Aeromonas	Aeromonadaceae	Aeromonadales	Gammaproteobacteria	Proteobacteria	Bacteria	NA	NA	NA	NA	5247	0.522013	NA	NA	NA	NA
NC_004929	NC_004929.1	Ruegeria sp. PR1b plasmid pSD20, complete sequence	pSD20	Ruegeria sp. PR1b	Ruegeria sp. PR1b	Ruegeria	Rhodobacteraceae	Rhodobacterales	Alphaproteobacteria	Proteobacteria	Bacteria	NA	NA	NA	NA	76093	0.626352	NA	NA	NA	NA
NC_004930	NC_004930.1	Lactococcus lactis cremoris P8-2-47 plasmid pBM02, complete sequence	pBM02	Lactococcus lactis subsp. cremoris	Lactococcus lactis	Lactococcus	Streptococcaceae	Lactobacillales	Bacilli	Firmicutes	Bacteria	NA	NA	NA	one of five different endogenous plasmids of Lactococcus lactis subsp. cremoris strain P8-2-47	3854	0.357291	NA	MOBV	NA	NA
NC_004931	NC_004931.1	Streptomyces sp. EN27 plasmid pEN2701, complete sequence	pEN2701	Streptomyces sp. EN27	Streptomyces sp. EN27	Streptomyces	Streptomycetaceae	Streptomycetales	Actinobacteria	Actinobacteria	Bacteria	NA	NA	NA	NA	12855	0.725554	NA	NA	NA	NA
NC_004932	NC_004932.1	Bacillus pumilus plasmid pPL7065, complete sequence	pPL7065	Bacillus pumilus	Bacillus pumilus	Bacillus	Bacillaceae	Bacillales	Bacilli	Firmicutes	Bacteria	NA	NA	NA	plasmid pPL7065 confers production of, and immunity or resistance to, a killing activity	7607	0.367688	NA	NA	NA	NA
NC_004933	NC_004933.1	Streptomyces lividans 1326 plasmid SLP2, complete sequence	SLP2	Streptomyces lividans 1326	Streptomyces lividans	Streptomyces	Streptomycetaceae	Streptomycetales	Actinobacteria	Actinobacteria	Bacteria	NA	NA	NA	NA	50410	0.684408	NA	NA	NA	NA
NC_004934	NC_004934.1	Streptomyces violaceoruber strain SANK95570 plasmid pSV2, complete sequence	pSV2	Streptomyces violaceoruber	Streptomyces violaceoruber	Streptomyces	Streptomycetaceae	Streptomycetales	Actinobacteria	Actinobacteria	Bacteria	NA	NA	NA	NA	96742	0.697515	NA	MOBC	NA	NA
NC_004936	NC_004936.1	Enterobacter sp. RFL1396 plasmid pEsp1396, complete sequence	pEsp1396	Enterobacter sp. RFL1396	Enterobacter sp. RFL1396	Enterobacter	Enterobacteriaceae	Enterobacterales	Gammaproteobacteria	Proteobacteria	Bacteria	NA	NA	NA	NA	5622	0.423693	NA	NA	NA	NA
NC_004938	NC_004938.1	Brevibacillus borstelensis plasmid pHT926 DNA, complete sequence	pHT926	Brevibacillus borstelensis	Brevibacillus borstelensis	Brevibacillus	Paenibacillaceae	Bacillales	Bacilli	Firmicutes	Bacteria	NA	NA	NA	synonym: Bacillus borstelensis	1786	0.489362	NA	NA	NA	NA
NC_004939	NC_004939.1	Corynebacterium striatum strain M82B R-plasmid pTP10, complete sequence	pTP10	Corynebacterium striatum	Corynebacterium striatum	Corynebacterium	Corynebacteriaceae	Corynebacteriales	Actinobacteria	Actinobacteria	Bacteria	NA	NA	NA	R-plasmid	51409	0.584975	NA	NA	NA	NA
NC_004940	NC_004940.1	Erwinia amylovora IH3-1 plasmid pEA1.7, complete sequence	pEA1.7	Erwinia amylovora	Erwinia amylovora	Erwinia	Erwiniaceae	Enterobacterales	Gammaproteobacteria	Proteobacteria	Bacteria	NA	NA	NA	NA	1711	0.483343	NA	NA	NA	NA
NC_004941	NC_004941.1	Corynebacterium glutamicum 227 plasmid pXZ608, complete sequence	pXZ608	Corynebacterium glutamicum	Corynebacterium glutamicum	Corynebacterium	Corynebacteriaceae	Corynebacteriales	Actinobacteria	Actinobacteria	Bacteria	NA	NA	NA	a cryptic plasmid that utilizes rolling circle replication	5949	0.55959	NA	NA	NA	NA
NC_004942	NC_004942.1	Lactobacillus sakei plasmid pRV500, complete sequence	pRV500	Lactobacillus sakei	Lactobacillus sakei	Lactobacillus	Lactobacillaceae	Lactobacillales	Bacilli	Firmicutes	Bacteria	NA	NA	NA	NA	12959	0.380585	NA	NA	NA	NA
NC_004943	NC_004943.1	Bifidobacterium longum NCC2705 plasmid pBLO1, complete sequence	pBLO1	Bifidobacterium longum NCC2705	Bifidobacterium longum	Bifidobacterium	Bifidobacteriaceae	Bifidobacteriales	Actinobacteria	Actinobacteria	Bacteria	NA	NA	NA	NA	3626	0.648097	NA	NA	NA	NA
NC_004944	NC_004944.1	Lactobacillus plantarum 5057 plasmid pMD5057, complete sequence	pMD5057	Lactobacillus plantarum	Lactobacillus plantarum	Lactobacillus	Lactobacillaceae	Lactobacillales	Bacilli	Firmicutes	Bacteria	NA	NA	NA	isolated from Wisconsin corn silage	10877	0.362232	NA	NA	90	NA
NC_004945	NC_004945.1	Corynebacterium glutamicum strain ATCC31830 R-plasmid pCG4, complete sequence	R-plasmid pCG4	Corynebacterium glutamicum	Corynebacterium glutamicum	Corynebacterium	Corynebacteriaceae	Corynebacteriales	Actinobacteria	Actinobacteria	Bacteria	NA	NA	NA	NA	29371	0.520752	NA	NA	NA	NA
NC_004947	NC_004947.1	Lactobacillus fermentum plasmid pKC5b, complete sequence	pKC5b	Lactobacillus fermentum	Lactobacillus fermentum	Lactobacillus	Lactobacillaceae	Lactobacillales	Bacilli	Firmicutes	Bacteria	NA	NA	NA	NA	4392	0.334699	rep4	NA	NA	NA
NC_004949	NC_004949.1	Helicobacter pylori plasmid pHel5 complete sequence	pHel5	Helicobacter pylori	Helicobacter pylori	Helicobacter	Helicobacteraceae	Campylobacterales	Epsilonproteobacteria	Proteobacteria	Bacteria	NA	NA	NA	NA	18291	0.344158	NA	NA	NA	NA
NC_004950	NC_004950.1	Helicobacter pylori plasmid pHel4 complete sequence	pHel4	Helicobacter pylori	Helicobacter pylori	Helicobacter	Helicobacteraceae	Campylobacterales	Epsilonproteobacteria	Proteobacteria	Bacteria	NA	NA	NA	NA	10970	0.342935	NA	NA	NA	NA
NC_004952	NC_004952.1	Francisella novicida plasmid pFNL10, complete sequence	pFNL10	Francisella tularensis subsp. novicida F6168	Francisella tularensis	Francisella	Francisellaceae	Thiotrichales	Gammaproteobacteria	Proteobacteria	Bacteria	NA	NA	NA	NA	3990	0.321554	NA	NA	38	NA
NC_004953	NC_004953.1	Corynebacterium jeikeium plasmid pCJ84, complete sequence	pCJ84	Corynebacterium jeikeium	Corynebacterium jeikeium	Corynebacterium	Corynebacteriaceae	Corynebacteriales	Actinobacteria	Actinobacteria	Bacteria	NA	NA	NA	NA	7580	0.535092	NA	NA	NA	NA
NC_004954	NC_004954.1	Micrococcus sp. 28 plasmid pSD10, complete sequence	pSD10	Micrococcus sp. 28	Micrococcus sp. 28	Micrococcus	Micrococcaceae	Micrococcales	Actinobacteria	Actinobacteria	Bacteria	NA	NA	NA	NA	50709	0.680175	NA	NA	NA	NA
NC_004955	NC_004955.1	Lactococcus lactis lactis IPLA 972 plasmid pBL1, complete sequence	pBL1	Lactococcus lactis subsp. lactis	Lactococcus lactis	Lactococcus	Streptococcaceae	Lactobacillales	Bacilli	Firmicutes	Bacteria	NA	NA	NA	NA	10899	0.326177	NA	NA	NA	NA
NC_004956	NC_004956.1	Pseudomonas sp. ADP atrazine catabolic plasmid pADP-1, complete sequence	pADP-1	Pseudomonas sp. ADP	Pseudomonas sp. ADP	NA	NA	NA	NA	Proteobacteria	Bacteria	NA	NA	NA	atrazine catabolic plasmid	108845	0.625624	IncP1	MOBP	14	NA
NC_004957	NC_004957.1	Lactobacillus sp. PC121B plasmid p121BS, complete sequence	p121BS	Lactobacillus sp. PC121B	Lactobacillus sp. PC121B	Lactobacillus	Lactobacillaceae	Lactobacillales	Bacilli	Firmicutes	Bacteria	NA	NA	swine feces	plasmid isolated from newly isolated Lactobacillus species recovered from swine feces	4234	0.356164	NA	NA	NA	NA
NC_004958	NC_004958.1	Streptococcus thermophilus plasmid pSMQ172, complete sequence	pSMQ172	Streptococcus thermophilus	Streptococcus thermophilus	Streptococcus	Streptococcaceae	Lactobacillales	Bacilli	Firmicutes	Bacteria	NA	NA	NA	NA	4230	0.380378	NA	MOBV	NA	NA
NC_004959	NC_004959.1	Lactococcus lactis W-37 plasmid pSRQ900, complete sequence	pSRQ900	Lactococcus lactis	Lactococcus lactis	Lactococcus	Streptococcaceae	Lactobacillales	Bacilli	Firmicutes	Bacteria	NA	NA	NA	NA	10836	0.311277	NA	NA	NA	NA
NC_004960	NC_004960.1	Lactococcus lactis W-1 plasmid pSRQ800, complete sequence	pSRQ800	Lactococcus lactis	Lactococcus lactis	Lactococcus	Streptococcaceae	Lactobacillales	Bacilli	Firmicutes	Bacteria	NA	NA	NA	NA	7858	0.313311	NA	NA	NA	NA
NC_004961	NC_004961.1	Vibrio sp. 41 cryptic plasmid pPS41, complete sequence	pPS41	Vibrio sp. 41	Vibrio sp. 41	Vibrio	Vibrionaceae	Vibrionales	Gammaproteobacteria	Proteobacteria	Bacteria	NA	NA	NA	NA	6886	0.443509	NA	NA	NA	NA
NC_004962	NC_004962.1	Selenomonas ruminantium plasmid pJW1, complete sequence	pJW1	Selenomonas ruminantium	Selenomonas ruminantium	Selenomonas	Selenomonadaceae	Selenomonadales	Negativicutes	Firmicutes	Bacteria	NA	NA	NA	NA	1410	0.422695	NA	NA	NA	NA
NC_004963	NC_004963.1	Mycobacterium celatum plasmid pCLP, complete sequence	pCLP	Mycobacterium celatum	Mycobacterium celatum	Mycobacterium	Mycobacteriaceae	Corynebacteriales	Actinobacteria	Actinobacteria	Bacteria	NA	NA	NA	NA	22688	0.654795	NA	NA	NA	NA
NC_004965	NC_004965.1	Sinorhizobium meliloti plasmid pRm1132f, complete sequence	pRm1132f	Sinorhizobium meliloti	Sinorhizobium meliloti	Sinorhizobium	Rhizobiaceae	Rhizobiales	Alphaproteobacteria	Proteobacteria	Bacteria	NA	NA	NA	cryptic plasmid	7212	0.616334	NA	NA	NA	NA
NC_004966	NC_004966.1	Lactococcus lactis lactis bv. diacetylactis DPC220 plasmid pAH82, complete sequence	pAH82	Lactococcus lactis subsp. lactis	Lactococcus lactis	Lactococcus	Streptococcaceae	Lactobacillales	Bacilli	Firmicutes	Bacteria	NA	NA	NA	NA	20331	0.3444	NA	NA	NA	NA
NC_004968	NC_004968.1	Streptococcus thermophilus ST371 plasmid pER371, complete sequence	pER371	Streptococcus thermophilus	Streptococcus thermophilus	Streptococcus	Streptococcaceae	Lactobacillales	Bacilli	Firmicutes	Bacteria	NA	NA	NA	cryptic plasmid	2672	0.381737	NA	NA	NA	NA
NC_004969	NC_004969.1	Pseudoalteromonas sp. PS1M3 plasmid pPS1M3 DNA, complete sequence	pPS1M3	Pseudoalteromonas sp. PS1M3	Pseudoalteromonas sp. PS1M3	Pseudoalteromonas	Pseudoalteromonadaceae	Alteromonadales	Gammaproteobacteria	Proteobacteria	Bacteria	NA	NA	NA	NA	3138	0.370937	NA	NA	NA	NA
NC_004971	NC_004971.1	Borrelia burgdorferi 297 plasmid cp18-2, complete sequence	cp18-2	Borreliella burgdorferi	Borreliella burgdorferi	Borreliella	Borreliaceae	Spirochaetales	Spirochaetia	Spirochaetes	Bacteria	NA	NA	NA	NA	21170	0.2829	NA	NA	NA	NA
NC_004972	NC_004972.1	Agrobacterium fabrum str. C58 plasmid pTiC58, complete sequence	pTiC58	Agrobacterium fabrum str. C58	Agrobacterium fabrum	Agrobacterium	Rhizobiaceae	Rhizobiales	Alphaproteobacteria	Proteobacteria	Bacteria	NA	NA	NA	Ti plasmid; T-DNA	8288	0.46139	NA	NA	NA	NA
NC_004974	NC_004974.1	Fusobacterium nucleatum plasmid pFN1, complete sequence	pFN1	Fusobacterium nucleatum	Fusobacterium nucleatum	Fusobacterium	Fusobacteriaceae	Fusobacteriales	Fusobacteriia	Fusobacteria	Bacteria	NA	NA	NA	lower-respiratory tract clinical isolate from the Wadsworth Anaerobe Laboratory, West Los Angeles Veterans Affairs Medical Center	5887	0.232886	NA	NA	31	NA
NC_004977	NC_004977.1	Selenomonas ruminantium plasmid pONE430 DNA, complete sequence	pONE430	Selenomonas ruminantium	Selenomonas ruminantium	Selenomonas	Selenomonadaceae	Selenomonadales	Negativicutes	Firmicutes	Bacteria	NA	NA	NA	NA	1527	0.463654	NA	NA	NA	NA
NC_004978	NC_004978.1	Bifidobacterium longum KJ plasmid pKJ50, complete sequence	pKJ50	Bifidobacterium longum	Bifidobacterium longum	Bifidobacterium	Bifidobacteriaceae	Bifidobacteriales	Actinobacteria	Actinobacteria	Bacteria	NA	NA	NA	NA	4960	0.618347	NA	NA	81	NA
NC_004979	NC_004979.1	Thermoanaerobacterium thermosaccharolyticum plasmid pNB2, complete sequence	pNB2	Thermoanaerobacterium thermosaccharolyticum	Thermoanaerobacterium thermosaccharolyticum	Thermoanaerobacterium	Thermoanaerobacterales Family III. Incertae Sedis	Thermoanaerobacterales	Clostridia	Firmicutes	Bacteria	NA	NA	NA	DSM 571	1882	0.27152	NA	NA	NA	NA
NC_004980	NC_004980.1	Lactococcus lactis plasmid pWC1, complete sequence	pWC1	Lactococcus lactis	Lactococcus lactis	Lactococcus	Streptococcaceae	Lactobacillales	Bacilli	Firmicutes	Bacteria	NA	NA	NA	NA	2846	0.2948	NA	NA	NA	NA
NC_004981	NC_004981.2	Lactococcus lactis ML8 plasmid pCL2.1, complete sequence	pCL2.1	Lactococcus lactis	Lactococcus lactis	Lactococcus	Streptococcaceae	Lactobacillales	Bacilli	Firmicutes	Bacteria	NA	NA	NA	NA	2047	0.339521	NA	NA	91	NA
NC_004982	NC_004982.1	Vibrio cholerae strain O395P plasmid pTLC, complete sequence	pTLC	Vibrio cholerae	Vibrio cholerae	Vibrio	Vibrionaceae	Vibrionales	Gammaproteobacteria	Proteobacteria	Bacteria	NA	NA	NA	cryptic plasmid linked to the CTX prophage; a similar sequence is integrated into the genome	4719	0.465989	NA	NA	NA	NA
NC_004984	NC_004984.1	Microcystis aeruginosa strain UV025 plasmid pMa025, complete sequence	pMa025	Microcystis aeruginosa	Microcystis aeruginosa	Microcystis	Microcystaceae	Chroococcales	NA	Cyanobacteria	Bacteria	NA	NA	NA	toxin producing	8018	0.623472	NA	NA	NA	NA
NC_004985	NC_004985.1	Lactobacillus acidophilus plasmid pLA106 DNA, complete sequence	pLA106	Lactobacillus acidophilus	Lactobacillus acidophilus	Lactobacillus	Lactobacillaceae	Lactobacillales	Bacilli	Firmicutes	Bacteria	NA	NA	NA	NA	2862	0.433263	NA	MOBV	NA	NA
NC_004986	NC_004986.1	Selenomonas ruminantium plasmid pONE429 DNA, complete sequence	pONE429	Selenomonas ruminantium	Selenomonas ruminantium	Selenomonas	Selenomonadaceae	Selenomonadales	Negativicutes	Firmicutes	Bacteria	NA	NA	NA	NA	2100	0.411905	NA	NA	NA	NA
NC_004987	NC_004987.1	Xanthomonas euvesicatoria plasmid pXV64, complete sequence	pXV64	Xanthomonas euvesicatoria	Xanthomonas euvesicatoria	Xanthomonas	Xanthomonadaceae	Xanthomonadales	Gammaproteobacteria	Proteobacteria	Bacteria	NA	NA	NA	NA	1851	0.56564	NA	NA	NA	NA
NC_004988	NC_004988.1	Borrelia burgdorferi ATCC 35210 plasmid lp16.9, complete sequence	lp16.9	Borreliella burgdorferi	Borreliella burgdorferi	Borreliella	Borreliaceae	Spirochaetales	Spirochaetia	Spirochaetes	Bacteria	NA	NA	NA	NA	16933	0.230674	NA	NA	17	NA
NC_004990	NC_004990.1	Synechococcus elongatus PCC 7942 plasmid pUH24, complete sequence	pUH24	Synechococcus elongatus PCC 7942	Synechococcus elongatus	Synechococcus	Synechococcaceae	Synechococcales	NA	Cyanobacteria	Bacteria	NA	NA	NA	NA	7835	0.594384	NA	NA	NA	NA
NC_004991	NC_004991.1	Acetobacter pasteurianus plasmid pAP12875, complete sequence	pAP12875	Acetobacter pasteurianus	Acetobacter pasteurianus	Acetobacter	Acetobacteraceae	Rhodospirillales	Alphaproteobacteria	Proteobacteria	Bacteria	NA	NA	NA	NA	1440	0.574306	NA	NA	NA	NA
NC_004992	NC_004992.1	Leuconostoc lactis plasmid pCI411, complete sequence	pCI411	Leuconostoc lactis	Leuconostoc lactis	Leuconostoc	Leuconostocaceae	Lactobacillales	Bacilli	Firmicutes	Bacteria	NA	NA	NA	CI4REPAB; cryptic rolling circle plasmid	2926	0.350991	NA	NA	NA	NA
NC_004997	NC_004997.1	Campylobacter jejuni plasmid pCJ419, complete sequence	pCJ419	Campylobacter jejuni	Campylobacter jejuni	Campylobacter	Campylobacteraceae	Campylobacterales	Epsilonproteobacteria	Proteobacteria	Bacteria	NA	NA	NA	NA	4013	0.30152	NA	NA	NA	NA
NC_004998	NC_004998.1	Escherichia coli plasmid p1658/97, complete sequence	p1658/97	Escherichia coli	Escherichia coli	Escherichia	Enterobacteriaceae	Enterobacterales	Gammaproteobacteria	Proteobacteria	Bacteria	NA	NA	NA	NA	125491	0.505765	IncFIB(AP001918)|IncFII	MOBF	555	NA
NC_004999	NC_004999.1	Pseudomonas putida NCIB 9816-4 plasmid pDTG1, complete sequence	pDTG1	Pseudomonas putida	Pseudomonas putida	Pseudomonas	Pseudomonadaceae	Pseudomonadales	Gammaproteobacteria	Proteobacteria	Bacteria	NA	NA	NA	NA	83042	0.561812	NA	MOBF	92	NA
NC_005000	NC_005000.1	Enterococcus faecium U37 plasmid pRUM, complete sequence	pRUM	Enterococcus faecium	Enterococcus faecium	Enterococcus	Enterococcaceae	Lactobacillales	Bacilli	Firmicutes	Bacteria	NA	NA	NA	NA	24873	0.340329	rep17	NA	93	NA
NC_005001	NC_005001.1	Corynebacterium diphtheriae plasmid pNG2, complete sequence	pNG2	Corynebacterium diphtheriae	Corynebacterium diphtheriae	Corynebacterium	Corynebacteriaceae	Corynebacteriales	Actinobacteria	Actinobacteria	Bacteria	NA	NA	NA	NA	15100	0.561258	NA	NA	NA	NA
NC_005002	NC_005002.1	Salmonella enterica subsp. enterica serovar Enteritidis plasmid pB, complete sequence	pB	Salmonella enterica subsp. enterica serovar Enteritidis	Salmonella enterica	Salmonella	Enterobacteriaceae	Enterobacterales	Gammaproteobacteria	Proteobacteria	Bacteria	NA	NA	NA	NA	1983	0.571861	ColpVC	NA	NA	NA
NC_005003	NC_005003.1	Staphylococcus epidermidis ATCC 12228 plasmid pSE-12228-06, complete sequence	pSE-12228-06	Staphylococcus epidermidis ATCC 12228	Staphylococcus epidermidis	Staphylococcus	Staphylococcaceae	Bacillales	Bacilli	Firmicutes	Bacteria	NA	NA	NA	NA	6585	0.314958	NA	MOBP	94	NC_005003_position:4425-5249
NC_005004	NC_005004.1	Staphylococcus epidermidis ATCC 12228 plasmid pSE-12228-05, complete sequence	pSE-12228-05	Staphylococcus epidermidis ATCC 12228	Staphylococcus epidermidis	Staphylococcus	Staphylococcaceae	Bacillales	Bacilli	Firmicutes	Bacteria	NA	NA	NA	NA	24365	0.292715	NA	NA	NA	NA
NC_005005	NC_005005.1	Staphylococcus epidermidis ATCC 12228 plasmid pSE-12228-04, complete sequence	pSE-12228-04	Staphylococcus epidermidis ATCC 12228	Staphylococcus epidermidis	Staphylococcus	Staphylococcaceae	Bacillales	Bacilli	Firmicutes	Bacteria	NA	NA	NA	NA	17261	0.279879	repUS14	MOBV	NA	NA
NC_005006	NC_005006.1	Staphylococcus epidermidis ATCC 12228 plasmid pSE-12228-03, complete sequence	pSE-12228-03	Staphylococcus epidermidis ATCC 12228	Staphylococcus epidermidis	Staphylococcus	Staphylococcaceae	Bacillales	Bacilli	Firmicutes	Bacteria	NA	NA	NA	NA	8007	0.355814	NA	NA	NA	NA
NC_005007	NC_005007.1	Staphylococcus epidermidis ATCC 12228 plasmid pSE-12228-02, complete sequence	pSE-12228-02	Staphylococcus epidermidis ATCC 12228	Staphylococcus epidermidis	Staphylococcus	Staphylococcaceae	Bacillales	Bacilli	Firmicutes	Bacteria	NA	NA	NA	NA	4679	0.317803	NA	MOBP	NA	NA
NC_005008	NC_005008.1	Staphylococcus epidermidis ATCC 12228 plasmid pSE-12228-01, complete sequence	pSE-12228-01	Staphylococcus epidermidis ATCC 12228	Staphylococcus epidermidis	Staphylococcus	Staphylococcaceae	Bacillales	Bacilli	Firmicutes	Bacteria	NA	NA	NA	NA	4439	0.300518	rep7	MOBV	11	NA
NC_005009	NC_005009.1	Pseudomonas putida plasmid pYQ39, complete sequence	pYQ39	Pseudomonas putida	Pseudomonas putida	Pseudomonas	Pseudomonadaceae	Pseudomonadales	Gammaproteobacteria	Proteobacteria	Bacteria	NA	NA	NA	NA	2297	0.586852	NA	NA	NA	NA
NC_005010	NC_005010.1	Enterococcus faecalis BFE 1071 plasmid pEF1071, complete sequence	pEF1071	Enterococcus faecalis	Enterococcus faecalis	Enterococcus	Enterococcaceae	Lactobacillales	Bacilli	Firmicutes	Bacteria	NA	NA	NA	NA	9328	0.371998	rep11	MOBP	NA	NA
NC_005011	NC_005011.1	Staphylococcus aureus plasmid pMW2, complete sequence	pMW2	Staphylococcus aureus	Staphylococcus aureus	Staphylococcus	Staphylococcaceae	Bacillales	Bacilli	Firmicutes	Bacteria	NA	NA	NA	NA	20654	0.283771	rep16|rep5	MOBV	526	NA
NC_005012	NC_005012.1	Campylobacter jejuni subsp. jejuni 81-176 plasmid pVir, complete sequence	pVir	Campylobacter jejuni subsp. jejuni 81-176	Campylobacter jejuni	Campylobacter	Campylobacteraceae	Campylobacterales	Epsilonproteobacteria	Proteobacteria	Bacteria	NA	NA	NA	virulence plasmid	37468	0.258834	NA	NA	95	NC_017284_position:4045-4452|NZ_CP013734_position:19606-20445
NC_005013	NC_005013.1	Enterococcus faecalis DS5 plasmid pAMalpha1, complete sequence	pAMalpha1	Enterococcus faecalis	Enterococcus faecalis	Enterococcus	Enterococcaceae	Lactobacillales	Bacilli	Firmicutes	Bacteria	NA	NA	NA	NA	9759	0.355569	rep6|rep22	MOBV|MOBV	NA	NA
NC_005014	NC_005014.1	Salmonella enterica subsp. enterica serovar Typhimurium plasmid R64, complete sequence	R64	Salmonella enterica subsp. enterica serovar Typhimurium	Salmonella enterica	Salmonella	Enterobacteriaceae	Enterobacterales	Gammaproteobacteria	Proteobacteria	Bacteria	NA	NA	NA	R64 strain drd-11	120826	0.496094	IncI1	MOBP	556	NA
NC_005015	NC_005015.1	Klebsiella pneumoniae BM4493 plasmid pIP843, complete sequence	pIP843	Klebsiella pneumoniae	Klebsiella pneumoniae	Klebsiella	Enterobacteriaceae	Enterobacterales	Gammaproteobacteria	Proteobacteria	Bacteria	NA	NA	NA	NA	7086	0.470505	NA	NA	NA	NA
NC_005016	NC_005016.1	Mycobacterium avium plasmid pVT2, complete sequence	pVT2	Mycobacterium avium	Mycobacterium avium	Mycobacterium	Mycobacteriaceae	Corynebacteriales	Actinobacteria	Actinobacteria	Bacteria	NA	NA	NA	cryptic plasmid; rescued with Tn552	12868	0.664439	NA	NA	96	NA
NC_005017	NC_005017.1	Yersinia enterocolitica 8081 plasmid pYVe8081, complete sequence	pYVe8081	Yersinia enterocolitica	Yersinia enterocolitica	Yersinia	Yersiniaceae	Enterobacterales	Gammaproteobacteria	Proteobacteria	Bacteria	NA	NA	NA	NA	67720	0.439176	IncFII(pYVa12790)	NA	41	NA
NC_005018	NC_005018.1	Klebsiella pneumoniae 2kI plasmid pKPN2, complete sequence	pKPN2	Klebsiella pneumoniae	Klebsiella pneumoniae	Klebsiella	Enterobacteriaceae	Enterobacterales	Gammaproteobacteria	Proteobacteria	Bacteria	NA	NA	NA	NA	4196	0.42898	NA	NA	97	NA
NC_005019	NC_005019.1	Escherichia coli LG74 plasmid pLG13, complete sequence	pLG13	Escherichia coli	Escherichia coli	Escherichia	Enterobacteriaceae	Enterobacterales	Gammaproteobacteria	Proteobacteria	Bacteria	NA	NA	NA	NA	6293	0.437311	NA	NA	NA	NA
NC_005020	NC_005020.1	Staphylococcus aureus SA5 plasmid pKH3, complete sequence	pKH3	Staphylococcus aureus	Staphylococcus aureus	Staphylococcus	Staphylococcaceae	Bacillales	Bacilli	Firmicutes	Bacteria	NA	NA	NA	NA	2979	0.289695	rep21	NA	98	NA
NC_005021	NC_005021.1	Streptococcus pneumoniae plasmid pSMB1, complete sequence	pSMB1	Streptococcus pneumoniae	Streptococcus pneumoniae	Streptococcus	Streptococcaceae	Lactobacillales	Bacilli	Firmicutes	Bacteria	NA	NA	NA	NA	3162	0.321948	NA	NA	NA	NA
NC_005022	NC_005022.1	Streptococcus pneumoniae D39 plasmid pDP1, complete sequence	pDP1	Streptococcus pneumoniae D39	Streptococcus pneumoniae	Streptococcus	Streptococcaceae	Lactobacillales	Bacilli	Firmicutes	Bacteria	NA	NA	NA	type 2; Dpn II restricted; isolated in 1916 in New York by Avery	3161	0.32205	NA	NA	NA	NA
NC_005023	NC_005023.1	Acidithiobacillus ferridurans ATCC 33020 plasmid pTF5, complete sequence	pTF5	Acidithiobacillus ferridurans	Acidithiobacillus ferridurans	Acidithiobacillus	Acidithiobacillaceae	Acidithiobacillales	Acidithiobacillia	Proteobacteria	Bacteria	NA	NA	NA	NA	19792	0.561287	NA	NA	NA	NA
NC_005024	NC_005024.1	Staphylococcus aureus plasmid pSK41, complete sequence	pSK41	Staphylococcus aureus	Staphylococcus aureus	Staphylococcus	Staphylococcaceae	Bacillales	Bacilli	Firmicutes	Bacteria	NA	NA	NA	NA	46445	0.296803	repUS12|rep21|rep15	MOBV|MOBV	99	NA
NC_005026	NC_005026.1	Bacteroides fragilis IB143 plasmid pBI143, complete sequence	pBI143	Bacteroides fragilis	Bacteroides fragilis	Bacteroides	Bacteroidaceae	Bacteroidales	Bacteroidia	Bacteroidetes	Bacteria	NA	NA	NA	NA	2747	0.41245	repUS2	MOBV	NA	NA
NC_005054	NC_005054.1	Staphylococcus aureus plasmid pLW043, complete sequence	pLW043	Staphylococcus aureus	Staphylococcus aureus	Staphylococcus	Staphylococcaceae	Bacillales	Bacilli	Firmicutes	Bacteria	NA	NA	NA	NA	57889	0.308124	rep15	MOBV	99	NA
NC_005073	NC_005073.1	Rhodococcus erythropolis linear plasmid pBD2, complete sequence	pBD2	Rhodococcus erythropolis	Rhodococcus erythropolis	Rhodococcus	Nocardiaceae	Corynebacteriales	Actinobacteria	Actinobacteria	Bacteria	NA	NA	NA	NA	210205	0.621945	NA	NA	NA	NA
NC_005076	NC_005076.1	Staphylococcus sciuri pSCFS1 plasmid, complete sequence	pSCFS1	Staphylococcus sciuri	Staphylococcus sciuri	Staphylococcus	Staphylococcaceae	Bacillales	Bacilli	Firmicutes	Bacteria	NA	Germany:Bavaria	cattle	NA	17108	0.339841	repUS18	MOBV|MOBV|MOBV	NA	NA
NC_005088	NC_005088.1	Delftia acidovorans B plasmid pUO1, complete sequence	pUO1	Delftia acidovorans	Delftia acidovorans	Delftia	Comamonadaceae	Burkholderiales	Betaproteobacteria	Proteobacteria	Bacteria	NA	Japan:Osaka	NA	IncP-beta plasmid; the organism was originally submitted as Moraxella sp. B	67066	0.636806	IncP1	MOBP	14	NA
NC_005098	NC_005098.1	Streptococcus thermophilus 2783 plasmid pt38, complete sequence	pt38	Streptococcus thermophilus	Streptococcus thermophilus	Streptococcus	Streptococcaceae	Lactobacillales	Bacilli	Firmicutes	Bacteria	NA	Bulgaria	NA	NA	2911	0.323944	NA	NA	NA	NA
NC_005127	NC_005127.1	Staphylococcus aureus plasmid pUB101, complete sequence	pUB101	Staphylococcus aureus	Staphylococcus aureus	Staphylococcus	Staphylococcaceae	Bacillales	Bacilli	Firmicutes	Bacteria	NA	NA	NA	NA	21845	0.290959	rep19	NA	NA	NA
NC_005205	NC_005205.1	Pseudomonas syringae pv. syringae A2 plasmid pPSR1, complete sequence	pPSR1	Pseudomonas syringae pv. syringae	Pseudomonas syringae	Pseudomonas	Pseudomonadaceae	Pseudomonadales	Gammaproteobacteria	Proteobacteria	Bacteria	NA	NA	NA	NA	72601	0.543712	NA	NA	NA	NA
NC_005206	NC_005206.1	Trueperella pyogenes plasmid pAP2, complete sequence	pAP2	Trueperella pyogenes	Trueperella pyogenes	Trueperella	Actinomycetaceae	Actinomycetales	Actinobacteria	Actinobacteria	Bacteria	NA	NA	NA	NA	9304	0.583727	NA	NA	NA	NA
NC_005207	NC_005207.3	Staphylococcus warneri plasmid pPI-1, complete sequence	pPI-1	Staphylococcus warneri	Staphylococcus warneri	Staphylococcus	Staphylococcaceae	Bacillales	Bacilli	Firmicutes	Bacteria	NA	NA	NA	NA	30201	0.28658	NA	NA	NA	NA
NC_005208	NC_005208.1	Staphylococcus warneri plasmid pPI-2 DNA, complete sequence	pPI-2	Staphylococcus warneri	Staphylococcus warneri	Staphylococcus	Staphylococcaceae	Bacillales	Bacilli	Firmicutes	Bacteria	NA	NA	NA	NA	2779	0.29543	NA	NA	NA	NA
NC_005211	NC_005211.1	Serratia marcescens plasmid R478, complete sequence	R478	Serratia marcescens	Serratia marcescens	Serratia	Yersiniaceae	Enterobacterales	Gammaproteobacteria	Proteobacteria	Bacteria	NA	NA	NA	NA	274762	0.455041	IncHI2|IncHI2A	MOBH	100	NA
NC_005232	NC_005232.1	Synechocystis sp. PCC 6803 plasmid pSYSX DNA, complete sequence	pSYSX	Synechocystis sp. PCC 6803	Synechocystis sp. PCC 6803	Synechocystis	Merismopediaceae	Synechococcales	NA	Cyanobacteria	Bacteria	NA	NA	NA	NA	106004	0.427154	NA	NA	101	NA
NC_005240	NC_005240.1	Xanthomonas citri plasmid pXcB, complete sequence	pXcB	Xanthomonas citri	Xanthomonas citri	Xanthomonas	Xanthomonadaceae	Xanthomonadales	Gammaproteobacteria	Proteobacteria	Bacteria	NA	NA	NA	NA	37106	0.607988	NA	MOBF	102	NA
NC_005241	NC_005241.1	Ralstonia eutropha H16 megaplasmid pHG1, complete sequence	megaplasmid pHG1	Cupriavidus necator H16	Cupriavidus necator	Cupriavidus	Burkholderiaceae	Burkholderiales	Betaproteobacteria	Proteobacteria	Bacteria	NA	NA	NA	NA	452156	0.623081	NA	MOBH	NA	NA
NC_005242	NC_005242.1	Lysinibacillus sphaericus plasmid pLG, complete sequence	pLG	Lysinibacillus sphaericus	Lysinibacillus sphaericus	Lysinibacillus	Bacillaceae	Bacillales	Bacilli	Firmicutes	Bacteria	NA	NA	NA	NA	11066	0.374661	NA	NA	NA	NA
NC_005243	NC_005243.1	Staphylococcus aureus plasmid pC223, complete sequence	pC223	Staphylococcus aureus	Staphylococcus aureus	Staphylococcus	Staphylococcaceae	Bacillales	Bacilli	Firmicutes	Bacteria	NA	NA	NA	NA	4608	0.314887	NA	MOBP	103	NA
NC_005244	NC_005244.2	Pseudomonas sp. ND6 plasmid pND6-1, complete sequence	pND6-1	Pseudomonas putida ND6	Pseudomonas putida	Pseudomonas	Pseudomonadaceae	Pseudomonadales	Gammaproteobacteria	Proteobacteria	Bacteria	NA	NA	NA	NA	101858	0.569646	NA	NA	92	NA
NC_005245	NC_005245.1	Avibacterium paragallinarum plasmid p250, complete sequence	p250	Avibacterium paragallinarum	Avibacterium paragallinarum	Avibacterium	Pasteurellaceae	Pasteurellales	Gammaproteobacteria	Proteobacteria	Bacteria	NA	NA	NA	NA	6286	0.33503	NA	NA	NA	NA
NC_005246	NC_005246.1	Erwinia amylovora LebB66 plasmid pEL60, complete sequence	pEL60	Erwinia amylovora	Erwinia amylovora	Erwinia	Erwiniaceae	Enterobacterales	Gammaproteobacteria	Proteobacteria	Bacteria	NA	Lebanon	apple	NA	60145	0.514723	IncL/M(pOXA-48)	MOBP	87	NA
NC_005247	NC_005247.1	Erwinia amylovora UTRJ2 plasmid pEU30, complete sequence	pEU30	Erwinia amylovora	Erwinia amylovora	Erwinia	Erwiniaceae	Enterobacterales	Gammaproteobacteria	Proteobacteria	Bacteria	NA	USA: Utah	apple	NA	30314	0.481659	NA	NA	NA	NA
NC_005248	NC_005248.1	Escherichia coli plasmid pIGAL1, complete sequence	pIGAL1	Escherichia coli	Escherichia coli	Escherichia	Enterobacteriaceae	Enterobacterales	Gammaproteobacteria	Proteobacteria	Bacteria	NA	NA	NA	NA	8145	0.505463	NA	NA	75	NA
NC_005249	NC_005249.1	Klebsiella pneumoniae CG43 plasmid pLVPK, complete sequence	pLVPK	Klebsiella pneumoniae CG43	Klebsiella pneumoniae	Klebsiella	Enterobacteriaceae	Enterobacterales	Gammaproteobacteria	Proteobacteria	Bacteria	NA	NA	NA	large virulence plasmid	219385	0.503471	IncHI1B	NA	104	NA
NC_005250	NC_005250.1	Vibrio anguillarum 775 plasmid pJM1, complete sequence	pJM1	Vibrio anguillarum 775	Vibrio anguillarum	Vibrio	Vibrionaceae	Vibrionales	Gammaproteobacteria	Proteobacteria	Bacteria	NA	NA	NA	NA	65009	0.425741	NA	NA	106	NA
NC_005312	NC_005312.1	Actinobacillus pleuropneumoniae plasmid pMS260, complete sequence	pMS260	Actinobacillus pleuropneumoniae	Actinobacillus pleuropneumoniae	Actinobacillus	Pasteurellaceae	Pasteurellales	Gammaproteobacteria	Proteobacteria	Bacteria	NA	Japan	NA	NA	8124	0.604751	NA	MOBQ	NA	NA
NC_005322	NC_005322.1	Streptococcus thermophilus plasmid pSMQ308, complete sequence	pSMQ308	Streptococcus thermophilus	Streptococcus thermophilus	Streptococcus	Streptococcaceae	Lactobacillales	Bacilli	Firmicutes	Bacteria	NA	NA	NA	NA	8144	0.378438	NA	NA	NA	NA
NC_005323	NC_005323.1	Streptococcus thermophilus SMQ-173 plasmid pSMQ173b, complete sequence	pSMQ173b	Streptococcus thermophilus	Streptococcus thermophilus	Streptococcus	Streptococcaceae	Lactobacillales	Bacilli	Firmicutes	Bacteria	NA	NA	NA	NA	4449	0.369971	NA	NA	NA	NA
NC_005324	NC_005324.1	Escherichia coli plasmid p9123, complete sequence	p9123	Escherichia coli	Escherichia coli	Escherichia	Enterobacteriaceae	Enterobacterales	Gammaproteobacteria	Proteobacteria	Bacteria	NA	NA	NA	antibiotic resistance plasmid	6222	0.524429	NA	NA	502	NA
NC_005325	NC_005325.1	Moraxella catarrhalis mobilizable plasmid pEMCJH03, complete sequence	pEMCJH03	Moraxella catarrhalis	Moraxella catarrhalis	Moraxella	Moraxellaceae	Pseudomonadales	Gammaproteobacteria	Proteobacteria	Bacteria	NA	NA	NA	NA	3510	0.442165	NA	NA	NA	NA
NC_005326	NC_005326.1	[Clostridium] difficile plasmid pCD6, complete sequence	pCD6	Clostridioides difficile	Clostridioides difficile	Clostridioides	Peptostreptococcaceae	Clostridiales	Clostridia	Firmicutes	Bacteria	NA	NA	NA	cryptic plasmid	6830	0.244949	NA	NA	NA	NA
NC_005327	NC_005327.1	Escherichia coli plasmid pC15-1a, complete sequence	pC15-1a	Escherichia coli	Escherichia coli	Escherichia	Enterobacteriaceae	Enterobacterales	Gammaproteobacteria	Proteobacteria	Bacteria	NA	NA	NA	NA	92353	0.525798	IncFII	MOBF	557	NA
NC_005328	NC_005328.1	Bacillus methanolicus MGA3 plasmid pBM19, complete sequence	pBM19	Bacillus methanolicus MGA3	Bacillus methanolicus	Bacillus	Bacillaceae	Bacillales	Bacilli	Firmicutes	Bacteria	NA	NA	NA	NA	19167	0.366933	NA	NA	NA	NA
NC_005329	NC_005329.1	Haemophilus ducreyi strain ATCC 27722 plasmid pNAD1, complete sequence	pNAD1	[Haemophilus] ducreyi	[Haemophilus] ducreyi	Haemophilus	Pasteurellaceae	Pasteurellales	Gammaproteobacteria	Proteobacteria	Bacteria	NA	NA	NA	NA	5568	0.340697	NA	NA	NA	NA
NC_005564	NC_005564.1	Staphylococcus aureus plasmid pS194, complete sequence	pS194	Staphylococcus aureus	Staphylococcus aureus	Staphylococcus	Staphylococcaceae	Bacillales	Bacilli	Firmicutes	Bacteria	NA	NA	NA	NA	4397	0.315442	rep7	NA	107	NA
NC_005565	NC_005565.1	Staphylococcus aureus plasmid pSN2, complete sequence	pSN2	Staphylococcus aureus	Staphylococcus aureus	Staphylococcus	Staphylococcaceae	Bacillales	Bacilli	Firmicutes	Bacteria	NA	NA	NA	NA	1288	0.362578	rep10	NA	NA	NA
NC_005566	NC_005566.1	Staphylococcus epidermidis SK398 plasmid pSK639, complete sequence	pSK639	Staphylococcus epidermidis	Staphylococcus epidermidis	Staphylococcus	Staphylococcaceae	Bacillales	Bacilli	Firmicutes	Bacteria	NA	NA	NA	NA	8013	0.338325	rep5	MOBP	NA	NA
NC_005567	NC_005567.1	Bacillus thuringiensis H1.1 plasmid pGI3, complete sequence	pGI3	Bacillus thuringiensis	Bacillus thuringiensis	Bacillus	Bacillaceae	Bacillales	Bacilli	Firmicutes	Bacteria	NA	NA	NA	NA	11365	0.316586	NA	NA	NA	NA
NC_005570	NC_005570.1	Yersinia enterocolitica 29807 plasmid p29807, complete sequence	p29807	Yersinia enterocolitica	Yersinia enterocolitica	Yersinia	Yersiniaceae	Enterobacterales	Gammaproteobacteria	Proteobacteria	Bacteria	NA	NA	NA	biogroup 1A	2682	0.469799	NA	NA	NA	NA
NC_005701	NC_005701.1	Zymomonas mobilis ATCC 10988 plasmid pZMO2, complete sequence	pZMO2	Zymomonas mobilis subsp. mobilis ATCC 10988	Zymomonas mobilis	Zymomonas	Sphingomonadaceae	Sphingomonadales	Alphaproteobacteria	Proteobacteria	Bacteria	NA	NA	NA	NA	1669	0.385261	NA	NA	NA	NA
NC_005705	NC_005705.1	Propionibacterium jensenii DF1 plasmid pLME106, complete sequence	pLME106	Acidipropionibacterium jensenii	Acidipropionibacterium jensenii	Acidipropionibacterium	Propionibacteriaceae	Propionibacteriales	Actinobacteria	Actinobacteria	Bacteria	NA	Switzerland	NA	NA	6868	0.653465	NA	NA	55	NA
NC_005706	NC_005706.1	Erwinia amylovora Ea88 plasmid pEA29, complete sequence	pEA29	Erwinia amylovora	Erwinia amylovora	Erwinia	Erwiniaceae	Enterobacterales	Gammaproteobacteria	Proteobacteria	Bacteria	NA	USA: originally isolated from a pear tree in state of Washington	NA	NA	28185	0.50204	NA	NA	108	NC_018978_position:13-990
NC_005707	NC_005707.1	Bacillus cereus ATCC 10987 plasmid pBc10987, complete sequence	pBc10987	Bacillus cereus ATCC 10987	Bacillus cereus	Bacillus	Bacillaceae	Bacillales	Bacilli	Firmicutes	Bacteria	NA	NA	NA	NA	208369	0.334392	NA	MOBC	NA	NA
NC_005792	NC_005792.1	Thermus thermophilus HB8 plasmid pTT8, complete sequence	pTT8	Thermus thermophilus HB8	Thermus thermophilus	Thermus	Thermaceae	Thermales	Deinococci	Deinococcus-Thermus	Bacteria	NA	NA	NA	NA	9328	0.689751	NA	NA	NA	NA
NC_005793	NC_005793.2	Achromobacter denitrificans plasmid pEST4011, complete sequence	pEST4011	Achromobacter denitrificans	Achromobacter denitrificans	Achromobacter	Alcaligenaceae	Burkholderiales	Betaproteobacteria	Proteobacteria	Bacteria	NA	NA	NA	NA	76958	0.62026	NA	MOBP	NA	NA
NC_005813	NC_005813.1	Yersinia pestis biovar Microtus str. 91001 plasmid pCD1, complete sequence	pCD1	Yersinia pestis biovar Microtus str. 91001	Yersinia pestis	Yersinia	Yersiniaceae	Enterobacterales	Gammaproteobacteria	Proteobacteria	Bacteria	NA	NA	NA	NA	70159	0.448467	IncFII(Y)	NA	41	NA
NC_005814	NC_005814.1	Yersinia pestis biovar Microtus str. 91001 plasmid pCRY, complete sequence	pCRY	Yersinia pestis biovar Microtus str. 91001	Yersinia pestis	Yersinia	Yersiniaceae	Enterobacterales	Gammaproteobacteria	Proteobacteria	Bacteria	NA	NA	NA	NA	21742	0.490663	IncFII(pCRY)	MOBC	109	NA
NC_005815	NC_005815.1	Yersinia pestis biovar Microtus str. 91001 plasmid pMT1, complete sequence	pMT1	Yersinia pestis biovar Microtus str. 91001	Yersinia pestis	Yersinia	Yersiniaceae	Enterobacterales	Gammaproteobacteria	Proteobacteria	Bacteria	NA	NA	NA	NA	106642	0.503113	IncFIB(pHCM2)	NA	68	NA
NC_005816	NC_005816.1	Yersinia pestis biovar Microtus str. 91001 plasmid pPCP1, complete sequence	pPCP1	Yersinia pestis biovar Microtus str. 91001	Yersinia pestis	Yersinia	Yersiniaceae	Enterobacterales	Gammaproteobacteria	Proteobacteria	Bacteria	NA	NA	NA	NA	9609	0.452597	NA	NA	67	NA
NC_005838	NC_005838.1	Thermus thermophilus HB27 plasmid pTT27, complete sequence	pTT27	Thermus thermophilus HB27	Thermus thermophilus	Thermus	Thermaceae	Thermales	Deinococci	Deinococcus-Thermus	Bacteria	NA	NA	NA	NA	232605	0.691627	NA	NA	NA	NA
NC_005862	NC_005862.1	Salmonella enterica enterica sv Choleraesuis plasmid cryptic, complete sequence	cryptic plasmid	Salmonella enterica subsp. enterica serovar Choleraesuis	Salmonella enterica	Salmonella	Enterobacteriaceae	Enterobacterales	Gammaproteobacteria	Proteobacteria	Bacteria	NA	NA	NA	NA	6066	0.535773	NA	NA	502	NA
NC_005863	NC_005863.1	Desulfovibrio vulgaris str. Hildenborough plasmid pDV, complete sequence	pDV	Desulfovibrio vulgaris str. Hildenborough	Desulfovibrio vulgaris	Desulfovibrio	Desulfovibrionaceae	Desulfovibrionales	Deltaproteobacteria	Proteobacteria	Bacteria	NA	NA	NA	NA	202301	0.656848	NA	NA	110	NA
NC_005908	NC_005908.1	Staphylococcus aureus plasmid pE194, complete sequence	pE194	Staphylococcus aureus	Staphylococcus aureus	Staphylococcus	Staphylococcaceae	Bacillales	Bacilli	Firmicutes	Bacteria	NA	NA	NA	NA	3728	0.31706	repUS16	MOBV	111	NA
NC_005909	NC_005909.1	Pseudomonas alcaligenes plasmid pRA2, complete sequence	pRA2	Pseudomonas alcaligenes	Pseudomonas alcaligenes	Pseudomonas	Pseudomonadaceae	Pseudomonadales	Gammaproteobacteria	Proteobacteria	Bacteria	NA	NA	NA	endogenous plasmid	32743	0.597716	NA	MOBP	NA	NA
NC_005910	NC_005910.1	Hafnia alvei plasmid pAlvA, complete sequence	pAlvA	Hafnia alvei	Hafnia alvei	Hafnia	Hafniaceae	Enterobacterales	Gammaproteobacteria	Proteobacteria	Bacteria	NA	NA	NA	NA	5113	0.461764	NA	NA	NA	NA
NC_005911	NC_005911.1	Hafnia alvei plasmid pAlvB, complete sequence	pAlvB	Hafnia alvei	Hafnia alvei	Hafnia	Hafniaceae	Enterobacterales	Gammaproteobacteria	Proteobacteria	Bacteria	NA	NA	NA	NA	5216	0.469709	NA	NA	NA	NA
NC_005913	NC_005913.1	Beet leafhopper transmitted virescence phytoplasma plasmid pBLTVA-1, complete sequence	pBLTVA-1	Beet leafhopper transmitted virescence phytoplasma	Beet leafhopper transmitted virescence phytoplasma	Candidatus Phytoplasma	Acholeplasmataceae	Acholeplasmatales	Mollicutes	Tenericutes	Bacteria	NA	NA	NA	NA	10785	0.247937	NA	NA	NA	NA
NC_005914	NC_005914.1	Beet leafhopper transmitted virescence phytoplasma plasmid pBLTVA-2, complete sequence	pBLTVA-2	Beet leafhopper transmitted virescence phytoplasma	Beet leafhopper transmitted virescence phytoplasma	Candidatus Phytoplasma	Acholeplasmataceae	Acholeplasmatales	Mollicutes	Tenericutes	Bacteria	NA	NA	NA	NA	2587	0.255895	NA	NA	NA	NA
NC_005915	NC_005915.1	Caedibacter taeniospiralis plasmid pKAP298, complete sequence	pKAP298	Caedibacter taeniospiralis	Caedibacter taeniospiralis	Caedibacter	Fastidiosibacteraceae	Thiotrichales	Gammaproteobacteria	Proteobacteria	Bacteria	NA	NA	NA	NA	49112	0.373249	NA	NA	NA	NA
NC_005917	NC_005917.1	Helicobacter pylori plasmid pAL202, complete sequence	pAL202	Helicobacter pylori	Helicobacter pylori	Helicobacter	Helicobacteraceae	Campylobacterales	Epsilonproteobacteria	Proteobacteria	Bacteria	NA	NA	NA	NA	12120	0.342822	NA	NA	NA	NA
NC_005918	NC_005918.1	Pseudomonas syringae pv. maculicola strain ES4326 plasmid pPMA4326A, complete sequence	pPMA4326A	Pseudomonas syringae pv. maculicola	Pseudomonas syringae group genomosp. 3	Pseudomonas	Pseudomonadaceae	Pseudomonadales	Gammaproteobacteria	Proteobacteria	Bacteria	NA	NA	NA	NA	46697	0.550378	NA	NA	NA	NA
NC_005919	NC_005919.1	Pseudomonas syringae pv. maculicola strain ES4326 plasmid pPMA4326B, complete sequence	pPMA4326B	Pseudomonas syringae pv. maculicola	Pseudomonas syringae group genomosp. 3	Pseudomonas	Pseudomonadaceae	Pseudomonadales	Gammaproteobacteria	Proteobacteria	Bacteria	NA	NA	NA	NA	40110	0.553378	NA	NA	NA	NA
NC_005920	NC_005920.1	Pseudomonas syringae pv. maculicola strain ES4326 plasmid pPMA4326D, complete sequence	pPMA4326D	Pseudomonas syringae pv. maculicola	Pseudomonas syringae group genomosp. 3	Pseudomonas	Pseudomonadaceae	Pseudomonadales	Gammaproteobacteria	Proteobacteria	Bacteria	NA	NA	NA	NA	4833	0.572108	NA	MOBV	NA	NA
NC_005921	NC_005921.1	Pseudomonas syringae pv. maculicola strain ES4326 plasmid pPMA4326C, complete sequence	pPMA4326C	Pseudomonas syringae pv. maculicola	Pseudomonas syringae group genomosp. 3	Pseudomonas	Pseudomonadaceae	Pseudomonadales	Gammaproteobacteria	Proteobacteria	Bacteria	NA	NA	NA	NA	8244	0.528869	NA	MOBQ	NA	NA
NC_005922	NC_005922.1	Pseudomonas syringae pv. maculicola strain ES4326 plasmid pPMA4326E, complete sequence	pPMA4326E	Pseudomonas syringae pv. maculicola	Pseudomonas syringae group genomosp. 3	Pseudomonas	Pseudomonadaceae	Pseudomonadales	Gammaproteobacteria	Proteobacteria	Bacteria	NA	NA	NA	NA	4217	0.5613	NA	MOBV	NA	NA
NC_005923	NC_005923.1	Escherichia coli plasmid pFL129, complete sequence	pFL129	Escherichia coli	Escherichia coli	Escherichia	Enterobacteriaceae	Enterobacterales	Gammaproteobacteria	Proteobacteria	Bacteria	NA	NA	NA	NA	6464	0.524907	IncX2	NA	NA	NA
NC_005952	NC_005952.1	Lactobacillus brevis plasmid pRH45II, complete sequence	pRH45II	Lactobacillus brevis	Lactobacillus brevis	Lactobacillus	Lactobacillaceae	Lactobacillales	Bacilli	Firmicutes	Bacteria	NA	Japan	NA	NA	23381	0.425773	NA	NA	533	NA
NC_005970	NC_005970.1	Escherichia coli cryptic plasmid pRK2, complete sequence	pRK2	Escherichia coli	Escherichia coli	Escherichia	Enterobacteriaceae	Enterobacterales	Gammaproteobacteria	Proteobacteria	Bacteria	NA	NA	NA	cryptic plasmid	5360	0.461567	NA	NA	112	NA
NC_006128	NC_006128.1	Borreliella bavariensis PBi plasmid cp26, complete sequence	cp26	Borreliella bavariensis PBi	Borreliella bavariensis	Borreliella	Borreliaceae	Spirochaetales	Spirochaetia	Spirochaetes	Bacteria	NA	NA	NA	NA	27108	0.256013	NA	NA	113	NA
NC_006129	NC_006129.1	Borreliella bavariensis PBi plasmid lp54, complete sequence	lp54	Borreliella bavariensis PBi	Borreliella bavariensis	Borreliella	Borreliaceae	Spirochaetales	Spirochaetia	Spirochaetes	Bacteria	NA	NA	NA	NA	55560	0.264651	NA	NA	NA	NA
NC_006130	NC_006130.1	Streptococcus pyogenes 71-724 plasmid pDN571, complete sequence	pDN571	Streptococcus pyogenes	Streptococcus pyogenes	Streptococcus	Streptococcaceae	Lactobacillales	Bacilli	Firmicutes	Bacteria	NA	NA	NA	NA	3351	0.3396	NA	NA	NA	NA
NC_006134	NC_006134.1	Campylobacter coli plasmid pCC31, complete sequence	pCC31	Campylobacter coli	Campylobacter coli	Campylobacter	Campylobacteraceae	Campylobacterales	Epsilonproteobacteria	Proteobacteria	Bacteria	NA	NA	NA	NA	44707	0.29841	NA	NA	505	NA
NC_006135	NC_006135.1	Campylobacter jejuni subsp. jejuni 81-176 plasmid pTet, complete sequence	pTet	Campylobacter jejuni subsp. jejuni 81-176	Campylobacter jejuni	Campylobacter	Campylobacteraceae	Campylobacterales	Epsilonproteobacteria	Proteobacteria	Bacteria	NA	NA	NA	NA	45205	0.291384	NA	NA	505	NA
NC_006143	NC_006143.1	Aeromonas caviae plasmid pFBAOT6, complete sequence	pFBAOT6	Aeromonas caviae	Aeromonas caviae	Aeromonas	Aeromonadaceae	Aeromonadales	Gammaproteobacteria	Proteobacteria	Bacteria	NA	NA	NA	conjugative IncU plasmid; contains tetracycline resistance	84749	0.572856	IncU	MOBV	114	NA
NC_006145	NC_006145.1	Leuconostoc mesenteroides mesenteroides FR52 plasmid pFR18, complete sequence	pFR18	Leuconostoc mesenteroides subsp. mesenteroides	Leuconostoc mesenteroides	Leuconostoc	Leuconostocaceae	Lactobacillales	Bacilli	Firmicutes	Bacteria	NA	NA	NA	NA	1828	0.372538	NA	NA	NA	NA
NC_006153	NC_006153.2	Yersinia pseudotuberculosis IP32953 pYV plasmid, complete sequence	pYV	Yersinia pseudotuberculosis IP 32953	Yersinia pseudotuberculosis	Yersinia	Yersiniaceae	Enterobacterales	Gammaproteobacteria	Proteobacteria	Bacteria	NA	NA	NA	NA	68525	0.445983	IncFII(Y)	NA	41	NA
NC_006154	NC_006154.1	Yersinia pseudotuberculosis IP32953 cryptic plasmid, complete sequence	pYptb32953	Yersinia pseudotuberculosis IP 32953	Yersinia pseudotuberculosis	Yersinia	Yersiniaceae	Enterobacterales	Gammaproteobacteria	Proteobacteria	Bacteria	NA	NA	NA	NA	27702	0.445852	pIP32953	MOBC	NA	NA
NC_006257	NC_006257.1	Lactobacillus casei plasmid pYIT356 DNA, complete sequence	pYIT356	Lactobacillus casei	Lactobacillus casei	Lactobacillus	Lactobacillaceae	Lactobacillales	Bacilli	Firmicutes	Bacteria	NA	NA	healty human feces	NA	4935	0.433637	NA	NA	NA	NA
NC_006258	NC_006258.1	Rhodococcus erythropolis plasmid pRE8424 DNA, complete sequence	pRE8424	Rhodococcus erythropolis	Rhodococcus erythropolis	Rhodococcus	Nocardiaceae	Corynebacteriales	Actinobacteria	Actinobacteria	Bacteria	NA	NA	NA	cryptic plasmid	5987	0.547186	NA	NA	NA	NA
NC_006277	NC_006277.2	Agrobacterium tumefaciens K84 plasmid pAgK84, complete sequence	pAgK84	Agrobacterium tumefaciens	Agrobacterium tumefaciens	Agrobacterium	Rhizobiaceae	Rhizobiales	Alphaproteobacteria	Proteobacteria	Bacteria	NA	NA	NA	NA	44420	0.535367	NA	MOBQ	NA	NA
NC_006278	NC_006278.1	Lactobacillus plantarum NC7 plasmid p256, complete sequence	p256	Lactobacillus plantarum	Lactobacillus plantarum	Lactobacillus	Lactobacillaceae	Lactobacillales	Bacilli	Firmicutes	Bacteria	NA	NA	NA	NA	7222	0.36735	NA	NA	NA	NA
NC_006297	NC_006297.1	Bacteroides fragilis YCH46 plasmid pBFY46, complete sequence	pBFY46	Bacteroides fragilis YCH46	Bacteroides fragilis	Bacteroides	Bacteroidaceae	Bacteroidales	Bacteroidia	Bacteroidetes	Bacteria	NA	NA	NA	NA	33716	0.33539	NA	NA	NA	NA
NC_006298	NC_006298.1	Haemophilus somnus 129PT plasmid pHS129, complete sequence	pHS129	Histophilus somni 129PT	Histophilus somni	Histophilus	Pasteurellaceae	Pasteurellales	Gammaproteobacteria	Proteobacteria	Bacteria	NA	NA	NA	NA	5178	0.349749	NA	NA	NA	NA
NC_006323	NC_006323.1	Yersinia pestis plasmid pG8786, complete sequence	pG8786	Yersinia pestis	Yersinia pestis	Yersinia	Yersiniaceae	Enterobacterales	Gammaproteobacteria	Proteobacteria	Bacteria	NA	Georgia	NA	rhamnose-positive strain	137036	0.520017	IncFIB(pHCM2)|IncFII(Yp)	MOBF	68	NA
NC_006362	NC_006362.1	Nocardia farcinica IFM 10152 plasmid pNF1 DNA, complete sequence	pNF1	Nocardia farcinica IFM 10152	Nocardia farcinica	Nocardia	Nocardiaceae	Corynebacteriales	Actinobacteria	Actinobacteria	Bacteria	NA	NA	NA	NA	184026	0.671536	NA	NA	NA	NA
NC_006363	NC_006363.1	Nocardia farcinica IFM 10152 plasmid pNF2 DNA, complete sequence	pNF2	Nocardia farcinica IFM 10152	Nocardia farcinica	Nocardia	Nocardiaceae	Corynebacteriales	Actinobacteria	Actinobacteria	Bacteria	NA	NA	NA	NA	87093	0.684142	NA	NA	NA	NA
NC_006365	NC_006365.1	Legionella pneumophila str. Paris plasmid pLPP, complete sequence	pLPP	Legionella pneumophila str. Paris	Legionella pneumophila	Legionella	Legionellaceae	Legionellales	Gammaproteobacteria	Proteobacteria	Bacteria	NA	NA	NA	NA	131885	0.374387	NA	MOBF	115	NA
NC_006366	NC_006366.1	Legionella pneumophila str. Lens plasmid pLPL, complete sequence	pLPL	Legionella pneumophila str. Lens	Legionella pneumophila	Legionella	Legionellaceae	Legionellales	Gammaproteobacteria	Proteobacteria	Bacteria	NA	NA	NA	NA	59832	0.383858	NA	NA	116	NA
NC_006375	NC_006375.1	Lactobacillus plantarum WCFS1 plasmid pWCFS101, complete sequence	pWCFS101	Lactobacillus plantarum WCFS1	Lactobacillus plantarum	Lactobacillus	Lactobacillaceae	Lactobacillales	Bacilli	Firmicutes	Bacteria	NA	NA	NA	NA	1917	0.394888	NA	NA	NA	NA
NC_006376	NC_006376.1	Lactobacillus plantarum WCFS1 plasmid pWCFS102, complete sequence	pWCFS102	Lactobacillus plantarum WCFS1	Lactobacillus plantarum	Lactobacillus	Lactobacillaceae	Lactobacillales	Bacilli	Firmicutes	Bacteria	NA	NA	NA	NA	2365	0.34334	NA	NA	NA	NA
NC_006377	NC_006377.1	Lactobacillus plantarum WCFS1 plasmid pWCFS103, complete sequence	pWCFS103	Lactobacillus plantarum WCFS1	Lactobacillus plantarum	Lactobacillus	Lactobacillaceae	Lactobacillales	Bacilli	Firmicutes	Bacteria	NA	NA	NA	NA	36069	0.408301	NA	MOBQ	NA	NA
NC_006399	NC_006399.1	Lactobacillus plantarum BIFI-38 plasmid pPB1, complete sequence	pPB1	Lactobacillus plantarum	Lactobacillus plantarum	Lactobacillus	Lactobacillaceae	Lactobacillales	Bacilli	Firmicutes	Bacteria	NA	NA	wine	NA	2899	0.377372	NA	MOBV	NA	NA
NC_006400	NC_006400.1	Spiroplasma kunkelii CR2-3x plasmid pSKU146, complete sequence	pSKU146	Spiroplasma kunkelii CR2-3x	Spiroplasma kunkelii	Spiroplasma	Spiroplasmataceae	Entomoplasmatales	Mollicutes	Tenericutes	Bacteria	NA	NA	NA	NA	14615	0.281355	NA	MOBC|MOBC	NA	NA
NC_006427	NC_006427.1	Enterococcus faecium plasmid pJB01, complete sequence	pJB01	Enterococcus faecium	Enterococcus faecium	Enterococcus	Enterococcaceae	Lactobacillales	Bacilli	Firmicutes	Bacteria	NA	NA	NA	NA	2235	0.334676	NA	NA	NA	NA
NC_006462	NC_006462.1	Thermus thermophilus HB8 plasmid pTT27, complete sequence	pTT27	Thermus thermophilus HB8	Thermus thermophilus	Thermus	Thermaceae	Thermales	Deinococci	Deinococcus-Thermus	Bacteria	NA	NA	NA	NA	256992	0.693562	NA	NA	NA	NA
NC_006463	NC_006463.1	Thermus thermophilus HB8 plasmid pTT8, complete sequence	pTT8	Thermus thermophilus HB8	Thermus thermophilus	Thermus	Thermaceae	Thermales	Deinococci	Deinococcus-Thermus	Bacteria	NA	NA	NA	NA	9322	0.690088	NA	NA	NA	NA
NC_006466	NC_006466.1	Cupriavidus metallidurans CH34 plasmid pMOL30, complete sequence	pMOL30	Cupriavidus metallidurans CH34	Cupriavidus metallidurans	Cupriavidus	Burkholderiaceae	Burkholderiales	Betaproteobacteria	Proteobacteria	Bacteria	NA	NA	NA	NA	233755	0.601322	NA	NA	NA	NA
NC_006525	NC_006525.1	Cupriavidus metallidurans CH34 plasmid pMOL28, complete sequence	pMOL28	Cupriavidus metallidurans CH34	Cupriavidus metallidurans	Cupriavidus	Burkholderiaceae	Burkholderiales	Betaproteobacteria	Proteobacteria	Bacteria	NA	NA	NA	submitted as Cupriavidus metallidurans strain CH34	171461	0.605041	NA	MOBH	NA	NA
NC_006528	NC_006528.1	Thermotoga petrophila RKU-1 plasmid pRKU1, complete sequence	pRKU1	Thermotoga petrophila RKU-1	Thermotoga petrophila	Thermotoga	Thermotogaceae	Thermotogales	Thermotogae	Thermotogae	Bacteria	NA	NA	NA	NA	846	0.400709	NA	NA	NA	NA
NC_006529	NC_006529.1	Lactobacillus salivarius UCC118 plasmid pSF118-20, complete sequence	pSF118-20	Lactobacillus salivarius UCC118	Lactobacillus salivarius	Lactobacillus	Lactobacillaceae	Lactobacillales	Bacilli	Firmicutes	Bacteria	NA	NA	NA	NA	20417	0.391096	NA	MOBQ	NA	NA
NC_006530	NC_006530.1	Lactobacillus salivarius UCC118 plasmid pSF118-44, complete sequence	pSF118-44	Lactobacillus salivarius UCC118	Lactobacillus salivarius	Lactobacillus	Lactobacillaceae	Lactobacillales	Bacilli	Firmicutes	Bacteria	NA	NA	NA	NA	44013	0.395815	NA	MOBQ	NA	NA
NC_006569	NC_006569.1	Ruegeria pomeroyi DSS-3 megaplasmid, complete sequence	megaplasmid	Ruegeria pomeroyi DSS-3	Ruegeria pomeroyi	Ruegeria	Rhodobacteraceae	Rhodobacterales	Alphaproteobacteria	Proteobacteria	Bacteria	NA	NA	NA	NA	491611	0.627883	NA	NA	NA	NA
NC_006571	NC_006571.1	Streptomyces albulus plasmid pNO33 DNA, complete sequence	pNO33	Streptomyces albulus	Streptomyces albulus	Streptomyces	Streptomycetaceae	Streptomycetales	Actinobacteria	Actinobacteria	Bacteria	NA	NA	NA	NA	36955	0.689027	NA	NA	NA	NA
NC_006578	NC_006578.1	[Bacillus thuringiensis] serovar konkukian str. 97-27 plasmid pBT9727, complete sequence	pBT9727	[Bacillus thuringiensis] serovar konkukian str. 97-27	Bacillus thuringiensis	Bacillus	Bacillaceae	Bacillales	Bacilli	Firmicutes	Bacteria	NA	NA	NA	NA	77112	0.326408	rep3	NA	117	NA
NC_006628	NC_006628.1	Laribacter hongkongensis plasmid pHLHK8, complete sequence	pHLHK8	Laribacter hongkongensis	Laribacter hongkongensis	Laribacter	Chromobacteriaceae	Neisseriales	Betaproteobacteria	Proteobacteria	Bacteria	NA	NA	NA	NA	8266	0.539318	NA	NA	NA	NA
NC_006663	NC_006663.1	Staphylococcus epidermidis RP62A plasmid pSERP, complete sequence	pSERP	Staphylococcus epidermidis RP62A	Staphylococcus epidermidis	Staphylococcus	Staphylococcaceae	Bacillales	Bacilli	Firmicutes	Bacteria	NA	NA	NA	NA	27310	0.31926	NA	MOBP	NA	NA
NC_006671	NC_006671.1	Escherichia coli A2363 plasmid pAPEC-O2-R, complete sequence	pAPEC-O2-R	Escherichia coli	Escherichia coli	Escherichia	Enterobacteriaceae	Enterobacterales	Gammaproteobacteria	Proteobacteria	Bacteria	NA	NA	NA	NA	101375	0.529302	IncFII(pRSB107)	MOBF	NA	NA
NC_006672	NC_006672.1	Gluconobacter oxydans 621H plasmid pGOX1, complete sequence	pGOX1	Gluconobacter oxydans 621H	Gluconobacter oxydans	Gluconobacter	Acetobacteraceae	Rhodospirillales	Alphaproteobacteria	Proteobacteria	Bacteria	NA	NA	NA	NA	163186	0.583242	NA	NA	NA	NA
NC_006673	NC_006673.1	Gluconobacter oxydans 621H plasmid pGOX2, complete sequence	pGOX2	Gluconobacter oxydans 621H	Gluconobacter oxydans	Gluconobacter	Acetobacteraceae	Rhodospirillales	Alphaproteobacteria	Proteobacteria	Bacteria	NA	NA	NA	NA	26568	0.561051	NA	NA	NA	NA
NC_006674	NC_006674.1	Gluconobacter oxydans 621H plasmid pGOX3, complete sequence	pGOX3	Gluconobacter oxydans 621H	Gluconobacter oxydans	Gluconobacter	Acetobacteraceae	Rhodospirillales	Alphaproteobacteria	Proteobacteria	Bacteria	NA	NA	NA	NA	14547	0.559703	NA	MOBQ	NA	NA
NC_006675	NC_006675.1	Gluconobacter oxydans 621H plasmid pGOX4, complete sequence	pGOX4	Gluconobacter oxydans 621H	Gluconobacter oxydans	Gluconobacter	Acetobacteraceae	Rhodospirillales	Alphaproteobacteria	Proteobacteria	Bacteria	NA	NA	NA	NA	13223	0.54375	NA	NA	NA	NA
NC_006676	NC_006676.1	Gluconobacter oxydans 621H plasmid pGOX5, complete sequence	pGOX5	Gluconobacter oxydans 621H	Gluconobacter oxydans	Gluconobacter	Acetobacteraceae	Rhodospirillales	Alphaproteobacteria	Proteobacteria	Bacteria	NA	NA	NA	NA	2687	0.599553	NA	NA	NA	NA
NC_006815	NC_006815.1	Salmonella enterica subsp. enterica serovar Typhimurium G8430 plasmid pU302S, complete sequence	pU302S	Salmonella enterica subsp. enterica serovar Typhimurium	Salmonella enterica	Salmonella	Enterobacteriaceae	Enterobacterales	Gammaproteobacteria	Proteobacteria	Bacteria	NA	NA	NA	phage type U302	3208	0.493766	NA	NA	NA	NA
NC_006816	NC_006816.1	Salmonella enterica subsp. enterica serovar Typhimurium plasmid pU302L, complete sequence	pU302L	Salmonella enterica subsp. enterica serovar Typhimurium	Salmonella enterica	Salmonella	Enterobacteriaceae	Enterobacterales	Gammaproteobacteria	Proteobacteria	Bacteria	NA	NA	NA	phage type U302	84514	0.540135	IncFIA|IncFIB(AP001918)	NA	547	NA
NC_006821	NC_006821.1	Bacillus thuringiensis sv darmstadiensis INTA 14-4 plasmid pBMBt1, complete sequence	pBMBt1	Bacillus thuringiensis serovar darmstadiensis	Bacillus thuringiensis	Bacillus	Bacillaceae	Bacillales	Bacilli	Firmicutes	Bacteria	NA	NA	NA	NA	6700	0.324328	NA	MOBV	NA	NA
NC_006822	NC_006822.1	Leuconostoc citreum plasmid pIH01, complete sequence	pIH01	Leuconostoc citreum	Leuconostoc citreum	Leuconostoc	Leuconostocaceae	Lactobacillales	Bacilli	Firmicutes	Bacteria	NA	NA	NA	NA	1822	0.392426	NA	NA	NA	NA
NC_006825	NC_006825.1	Bacillus subtilis plasmid pBS608, complete sequence	pBS608	Bacillus subtilis	Bacillus subtilis	Bacillus	Bacillaceae	Bacillales	Bacilli	Firmicutes	Bacteria	NA	NA	NA	NA	6611	0.392679	Col(SD853)	MOBV	15	NA
NC_006826	NC_006826.1	Sphingobium xenophagum QYY plasmid pSx-Qyy, complete sequence	pSx-Qyy	Sphingobium xenophagum QYY	Sphingobium xenophagum	Sphingobium	Sphingomonadaceae	Sphingomonadales	Alphaproteobacteria	Proteobacteria	Bacteria	NA	NA	NA	NA	5683	0.561675	NA	MOBQ	NA	NA
NC_006827	NC_006827.2	Enterococcus faecalis plasmid pCF10, complete sequence	pCF10	Enterococcus faecalis	Enterococcus faecalis	Enterococcus	Enterococcaceae	Lactobacillales	Bacilli	Firmicutes	Bacteria	NA	NA	NA	NA	67673	0.360971	rep9	NA	89	NA
NC_006828	NC_006828.1	Haemophilus parasuis HS1543 plasmid pHS-Tet, complete sequence	pHS-Tet	Glaesserella parasuis	Glaesserella parasuis	Glaesserella	Pasteurellaceae	Pasteurellales	Gammaproteobacteria	Proteobacteria	Bacteria	NA	NA	NA	NA	5147	0.413445	NA	NA	531	NC_006828_position:4777-5082
NC_006829	NC_006829.1	Haemophilus parasuis plasmid pHS-Rec, complete sequence	pHS-Rec	Glaesserella parasuis	Glaesserella parasuis	Glaesserella	Pasteurellaceae	Pasteurellales	Gammaproteobacteria	Proteobacteria	Bacteria	NA	NA	NA	NA	9462	0.327838	NA	NA	NA	NA
NC_006830	NC_006830.1	Achromobacter xylosoxidans A8 plasmid pA81, complete sequence	pA81	Achromobacter xylosoxidans A8	Achromobacter xylosoxidans	Achromobacter	Alcaligenaceae	Burkholderiales	Betaproteobacteria	Proteobacteria	Bacteria	NA	Czech Republic	NA	NA	98192	0.621772	NA	MOBP	118	NA
NC_006842	NC_006842.1	Vibrio fischeri ES114 plasmid pES100, complete sequence	pES100	Aliivibrio fischeri ES114	Aliivibrio fischeri	Aliivibrio	Vibrionaceae	Vibrionales	Gammaproteobacteria	Proteobacteria	Bacteria	NA	NA	NA	NA	45849	0.384152	NA	NA	NA	NA
NC_006843	NC_006843.1	Bifidobacterium longum plasmid pTB6, complete sequence	pTB6	Bifidobacterium longum	Bifidobacterium longum	Bifidobacterium	Bifidobacteriaceae	Bifidobacteriales	Actinobacteria	Actinobacteria	Bacteria	NA	NA	NA	NA	3624	0.650938	NA	NA	56	NA
NC_006855	NC_006855.1	Salmonella enterica subsp. enterica serovar Choleraesuis str. SC-B67 plasmid pSCV50, complete sequence	pSCV50	Salmonella enterica subsp. enterica serovar Choleraesuis str. SC-B67	Salmonella enterica	Salmonella	Enterobacteriaceae	Enterobacterales	Gammaproteobacteria	Proteobacteria	Bacteria	NA	NA	NA	NA	49558	0.521147	IncFIB(S)|IncFII(S)	MOBF	550	NA
NC_006856	NC_006856.1	Salmonella enterica subsp. enterica serovar Choleraesuis str. SC-B67 plasmid pSC138, complete sequence	pSC138	Salmonella enterica subsp. enterica serovar Choleraesuis str. SC-B67	Salmonella enterica	Salmonella	Enterobacteriaceae	Enterobacterales	Gammaproteobacteria	Proteobacteria	Bacteria	NA	NA	NA	NA	138742	0.513089	IncFIB(K)	MOBP	NA	NA
NC_006857	NC_006857.1	Selenomonas ruminantium plasmid pSRD191, complete sequence	pSRD191	Selenomonas ruminantium	Selenomonas ruminantium	Selenomonas	Selenomonadaceae	Selenomonadales	Negativicutes	Firmicutes	Bacteria	NA	NA	NA	NA	1447	0.450587	NA	NA	NA	NA
NC_006860	NC_006860.1	Vibrio cholerae strain SIO plasmid pSIO1, complete sequence	pSIO1	Vibrio cholerae	Vibrio cholerae	Vibrio	Vibrionaceae	Vibrionales	Gammaproteobacteria	Proteobacteria	Bacteria	NA	NA	NA	NA	4906	0.479821	NA	NA	NA	NA
NC_006868	NC_006868.1	Pasteurella multocida 6647 plasmid pCCK647, complete sequence	pCCK647	Pasteurella multocida	Pasteurella multocida	Pasteurella	Pasteurellaceae	Pasteurellales	Gammaproteobacteria	Proteobacteria	Bacteria	NA	Belgium	calf lung	NA	5198	0.426703	NA	NA	NA	NA
NC_006871	NC_006871.1	Staphylococcus lentus plasmid pSTE2, complete sequence	pSTE2	Staphylococcus lentus	Staphylococcus lentus	Staphylococcus	Staphylococcaceae	Bacillales	Bacilli	Firmicutes	Bacteria	NA	Poland	NA	NA	6913	0.303775	rep7|rep10	MOBV	6|11	NA
NC_006872	NC_006872.1	Clostridium perfringens plasmid pBCNF5603 DNA, complete sequence	pBCNF5603	Clostridium perfringens	Clostridium perfringens	Clostridium	Clostridiaceae	Clostridiales	Clostridia	Firmicutes	Bacteria	NA	NA	NA	NA	36695	0.254204	NA	NA	NA	NA
NC_006873	NC_006873.1	Bacteroides fragilis NCTC 9343 pBF9343 plasmid complete sequence	pBF9343	Bacteroides fragilis NCTC 9343	Bacteroides fragilis	Bacteroides	Bacteroidaceae	Bacteroidales	Bacteroidia	Bacteroidetes	Bacteria	NA	NA	NA	NA	36560	0.322374	NA	NA	NA	NA
NC_006877	NC_006877.1	Acinetobacter baumannii 19606 plasmid pMAC, complete sequence	pMAC	Acinetobacter baumannii	Acinetobacter baumannii	Acinetobacter	Moraxellaceae	Pseudomonadales	Gammaproteobacteria	Proteobacteria	Bacteria	NA	NA	NA	type strain of Acinetobacter baumannii	9540	0.346751	NA	MOBQ	120	NA
NC_006881	NC_006881.1	Escherichia coli plasmid pColK-K235, complete sequence	pColK-K235	Escherichia coli	Escherichia coli	Escherichia	Enterobacteriaceae	Enterobacterales	Gammaproteobacteria	Proteobacteria	Bacteria	NA	NA	NA	NA	8318	0.484612	NA	NA	121	NA
NC_006903	NC_006903.1	Onion yellows phytoplasma plasmid unknown, complete sequence	extrachromosomal DNA	Onion yellows phytoplasma	Onion yellows phytoplasma	Candidatus Phytoplasma	Acholeplasmataceae	Acholeplasmatales	Mollicutes	Tenericutes	Bacteria	NA	NA	NA	NA	5045	0.243013	NA	NA	122	NA
NC_006904	NC_006904.1	Oenococcus oeni M1 plasmid pOM1, complete sequence	pOM1	Oenococcus oeni	Oenococcus oeni	Oenococcus	Leuconostocaceae	Lactobacillales	Bacilli	Firmicutes	Bacteria	NA	Japan:Hokkaido	NA	NA	3926	0.35405	NA	MOBV	NA	NA
NC_006907	NC_006907.1	Leptospirillum ferrooxidans plasmid p49879.1, complete sequence	p49879.1	Leptospirillum ferrooxidans	Leptospirillum ferrooxidans	Leptospirillum	Nitrospiraceae	Nitrospirales	Nitrospira	Nitrospirae	Bacteria	NA	NA	NA	NA	28878	0.577706	NA	NA	NA	NA
NC_006909	NC_006909.1	Leptospirillum ferrooxidans ATCC 49879 plasmid p49879.2, complete sequence	p49879.2	Leptospirillum ferrooxidans	Leptospirillum ferrooxidans	Leptospirillum	Nitrospiraceae	Nitrospirales	Nitrospira	Nitrospirae	Bacteria	NA	NA	NA	NA	28012	0.551871	NA	MOBQ	NA	NA
NC_006910	NC_006910.1	Micromonospora rosaria strain SCC2095 plasmid pMR2, complete sequence	pMR2	Micromonospora rosaria	Micromonospora rosaria	Micromonospora	Micromonosporaceae	Micromonosporales	Actinobacteria	Actinobacteria	Bacteria	NA	NA	NA	NA	11188	0.675724	NA	NA	NA	NA
NC_006911	NC_006911.1	Streptomyces sp. F11 plasmid pFP11, complete sequence	pFP11	Streptomyces sp. F11	Streptomyces sp. F11	Streptomyces	Streptomycetaceae	Streptomycetales	Actinobacteria	Actinobacteria	Bacteria	NA	NA	NA	NA	35159	0.693564	NA	NA	NA	NA
NC_006912	NC_006912.1	Streptomyces sp. FQ1 plasmid pFP1, complete sequence	pFP1	Streptomyces sp. FQ1	Streptomyces sp. FQ1	Streptomyces	Streptomycetaceae	Streptomycetales	Actinobacteria	Actinobacteria	Bacteria	NA	NA	NA	NA	39360	0.720884	NA	NA	NA	NA
NC_006968	NC_006968.1	Neisseria lactamica plasmid pNL01, complete sequence	pNL01	Neisseria lactamica	Neisseria lactamica	Neisseria	Neisseriaceae	Neisseriales	Betaproteobacteria	Proteobacteria	Bacteria	NA	NA	NA	similar to the gonococcal plasmid pJD1	4150	0.521205	NA	NA	NA	NA
NC_006969	NC_006969.2	Rhodococcus opacus B4 plasmid pKNR01 DNA, complete sequence	pKNR01	Rhodococcus opacus B4	Rhodococcus opacus	Rhodococcus	Nocardiaceae	Corynebacteriales	Actinobacteria	Actinobacteria	Bacteria	NA	NA	NA	NA	4367	0.645294	NA	NA	NA	NA
NC_006970	NC_006970.2	Rhodococcus opacus B4 plasmid pKNR02 DNA, complete sequence	pKNR02	Rhodococcus opacus B4	Rhodococcus opacus	Rhodococcus	Nocardiaceae	Corynebacteriales	Actinobacteria	Actinobacteria	Bacteria	NA	NA	NA	NA	2773	0.638298	NA	NA	NA	NA
NC_006974	NC_006974.1	Staphylococcus sciuri subsp. sciuri plasmid pACK6, complete sequence	pACK6	Staphylococcus sciuri subsp. sciuri	Staphylococcus sciuri	Staphylococcus	Staphylococcaceae	Bacillales	Bacilli	Firmicutes	Bacteria	NA	NA	NA	NA	4431	0.280749	NA	NA	NA	NA
NC_006975	NC_006975.1	Campylobacter lari plasmid pCL300, complete sequence	pCL300	Campylobacter lari	Campylobacter lari	Campylobacter	Campylobacteraceae	Campylobacterales	Epsilonproteobacteria	Proteobacteria	Bacteria	NA	NA	NA	U.S.A	3634	0.287287	NA	NA	NA	NA
NC_006976	NC_006976.1	Mannheimia haemolytica 3259 plasmid pCCK3259, complete sequence	pCCK3259	Mannheimia haemolytica	Mannheimia haemolytica	Mannheimia	Pasteurellaceae	Pasteurellales	Gammaproteobacteria	Proteobacteria	Bacteria	NA	Belgium	nasal membranes	NA	5317	0.396652	NA	NA	NA	NA
NC_006977	NC_006977.1	Staphylococcus aureus plasmid pC221, complete sequence	pC221	Staphylococcus aureus	Staphylococcus aureus	Staphylococcus	Staphylococcaceae	Bacillales	Bacilli	Firmicutes	Bacteria	NA	NA	NA	NA	4555	0.316136	rep7	MOBP	43	NA
NC_006979	NC_006979.1	Streptococcus pyogenes plasmid pSM19035, complete sequence	pSM19035	Streptococcus pyogenes	Streptococcus pyogenes	Streptococcus	Streptococcaceae	Lactobacillales	Bacilli	Firmicutes	Bacteria	NA	NA	NA	NA	28975	0.34761	rep1	NA	NA	NA
NC_006988	NC_006988.1	Pseudomonas sp. S-47 plasmid p47L, complete sequence	p47L	Pseudomonas sp. S-47	Pseudomonas sp. S-47	Pseudomonas	Pseudomonadaceae	Pseudomonadales	Gammaproteobacteria	Proteobacteria	Bacteria	NA	NA	NA	cryptic plasmid	3084	0.635538	NA	NA	NA	NA
NC_006989	NC_006989.1	Pseudomonas sp. S-47 plasmid p47S, complete sequence	p47S	Pseudomonas sp. S-47	Pseudomonas sp. S-47	Pseudomonas	Pseudomonadaceae	Pseudomonadales	Gammaproteobacteria	Proteobacteria	Bacteria	NA	NA	NA	cryptic plasmid	1782	0.652076	NA	NA	NA	NA
NC_006994	NC_006994.1	Pasteurella multocida 381 plasmid pCCK381, complete sequence	pCCK381	Pasteurella multocida	Pasteurella multocida	Pasteurella	Pasteurellaceae	Pasteurellales	Gammaproteobacteria	Proteobacteria	Bacteria	NA	United Kingdom:North Yorkshire	lung of a calf	NA	10874	0.606676	NA	MOBQ|MOBV	52	NA
NC_006997	NC_006997.1	Bifidobacterium longum plasmid pMG1, complete sequence	pMG1	Bifidobacterium longum	Bifidobacterium longum	Bifidobacterium	Bifidobacteriaceae	Bifidobacteriales	Actinobacteria	Actinobacteria	Bacteria	NA	NA	NA	NA	3682	0.650733	NA	NA	84	NC_006997_position:778-1545
NC_007068	NC_007068.1	Bifidobacterium catenulatum plasmid pBC1, complete sequence	pBC1	Bifidobacterium catenulatum	Bifidobacterium catenulatum	Bifidobacterium	Bifidobacteriaceae	Bifidobacteriales	Actinobacteria	Actinobacteria	Bacteria	NA	NA	NA	NA	2540	0.636614	NA	NA	NA	NA
NC_007093	NC_007093.1	Eikenella corrodens plasmid pMU1, complete sequence	pMU1	Eikenella corrodens	Eikenella corrodens	Eikenella	Neisseriaceae	Neisseriales	Betaproteobacteria	Proteobacteria	Bacteria	NA	NA	NA	NA	8696	0.477346	NA	NA	NA	NA
NC_007100	NC_007100.1	Pseudomonas aeruginosa plasmid Rms149, complete sequence	Rms149	Pseudomonas aeruginosa	Pseudomonas aeruginosa	Pseudomonas	Pseudomonadaceae	Pseudomonadales	Gammaproteobacteria	Proteobacteria	Bacteria	NA	Germany:Frankfurt	urine	NA	57121	0.594702	IncP6	MOBP	NA	NA
NC_007101	NC_007101.1	Spiroplasma citri plasmid pBJS-O, complete sequence	pBJS-O	Spiroplasma citri	Spiroplasma citri	Spiroplasma	Spiroplasmataceae	Entomoplasmatales	Mollicutes	Tenericutes	Bacteria	NA	USA:Illinois	Armoracia rusticana with brittle root disease.	NA	13374	0.288919	NA	NA	NA	NA
NC_007103	NC_007103.1	Bacillus cereus E33L plasmid pE33L466, complete sequence	pE33L466	Bacillus cereus E33L	Bacillus cereus	Bacillus	Bacillaceae	Bacillales	Bacilli	Firmicutes	Bacteria	NA	NA	NA	NA	466370	0.331222	NA	NA	NA	NA
NC_007104	NC_007104.1	Bacillus cereus E33L plasmid pE33L5, complete sequence	pE33L5	Bacillus cereus E33L	Bacillus cereus	Bacillus	Bacillaceae	Bacillales	Bacilli	Firmicutes	Bacteria	NA	NA	NA	NA	5108	0.308927	NA	MOBV	NA	NA
NC_007105	NC_007105.1	Bacillus cereus E33L plasmid pE33L54, complete sequence	pE33L54	Bacillus cereus E33L	Bacillus cereus	Bacillus	Bacillaceae	Bacillales	Bacilli	Firmicutes	Bacteria	NA	NA	NA	NA	53501	0.319452	NA	MOBC	NA	NA
NC_007106	NC_007106.1	Bacillus cereus E33L plasmid pE33L8, complete sequence	pE33L8	Bacillus cereus E33L	Bacillus cereus	Bacillus	Bacillaceae	Bacillales	Bacilli	Firmicutes	Bacteria	NA	NA	NA	NA	8191	0.319009	NA	MOBV	NA	NA
NC_007107	NC_007107.1	Bacillus cereus E33L plasmid pE33L9, complete sequence	pE33L9	Bacillus cereus E33L	Bacillus cereus	Bacillus	Bacillaceae	Bacillales	Bacilli	Firmicutes	Bacteria	NA	NA	NA	NA	9150	0.310055	NA	MOBV	NA	NA
NC_007110	NC_007110.1	Rickettsia felis URRWXCal2 plasmid pRF, complete sequence	pRF	Rickettsia felis URRWXCal2	Rickettsia felis	Rickettsia	Rickettsiaceae	Rickettsiales	Alphaproteobacteria	Proteobacteria	Bacteria	NA	NA	NA	NA	62829	0.3358	NA	NA	123	NA
NC_007111	NC_007111.1	Rickettsia felis URRWXCal2 plasmid pRFdelta, complete sequence	pRFdelta	Rickettsia felis URRWXCal2	Rickettsia felis	Rickettsia	Rickettsiaceae	Rickettsiales	Alphaproteobacteria	Proteobacteria	Bacteria	NA	NA	NA	NA	39263	0.331916	NA	NA	123	NA
NC_007141	NC_007141.1	Campylobacter jejuni subsp. jejuni 81-176 plasmid pTet, complete sequence	pTet	Campylobacter jejuni subsp. jejuni 81-176	Campylobacter jejuni	Campylobacter	Campylobacteraceae	Campylobacterales	Epsilonproteobacteria	Proteobacteria	Bacteria	NA	NA	NA	NA	45210	0.29144	NA	NA	505	NA
NC_007142	NC_007142.1	Campylobacter coli plasmid p3384, complete sequence	p3384	Campylobacter coli	Campylobacter coli	Campylobacter	Campylobacteraceae	Campylobacterales	Epsilonproteobacteria	Proteobacteria	Bacteria	NA	NA	NA	NA	3316	0.311821	NA	NA	124	NA
NC_007143	NC_007143.1	Campylobacter coli plasmid p3386, complete sequence	p3386	Campylobacter coli	Campylobacter coli	Campylobacter	Campylobacteraceae	Campylobacterales	Epsilonproteobacteria	Proteobacteria	Bacteria	NA	NA	NA	NA	2426	0.26216	NA	NA	NA	NA
NC_007165	NC_007165.1	Staphylococcus warneri plasmid pSW174, complete sequence	pSW174	Staphylococcus warneri	Staphylococcus warneri	Staphylococcus	Staphylococcaceae	Bacillales	Bacilli	Firmicutes	Bacteria	NA	Norway	bovine mammary gland	NA	5767	0.298769	NA	NA	125	NA
NC_007166	NC_007166.1	Staphylococcus warneri plasmid pSW49, complete sequence	pSW49	Staphylococcus warneri	Staphylococcus warneri	Staphylococcus	Staphylococcaceae	Bacillales	Bacilli	Firmicutes	Bacteria	NA	Norway	bovine mammary gland	NA	3552	0.307714	NA	NA	125	NA
NC_007169	NC_007169.1	Staphylococcus haemolyticus JCSC1435 plasmid pSHaeA DNA, complete sequence	pSHaeA	Staphylococcus haemolyticus JCSC1435	Staphylococcus haemolyticus	Staphylococcus	Staphylococcaceae	Bacillales	Bacilli	Firmicutes	Bacteria	NA	NA	NA	NA	2300	0.298696	NA	NA	NA	NA
NC_007170	NC_007170.1	Staphylococcus haemolyticus JCSC1435 plasmid pSHaeB DNA, complete sequence	pSHaeB	Staphylococcus haemolyticus JCSC1435	Staphylococcus haemolyticus	Staphylococcus	Staphylococcaceae	Bacillales	Bacilli	Firmicutes	Bacteria	NA	NA	NA	NA	2366	0.310651	rep10	NA	6	NA
NC_007171	NC_007171.1	Staphylococcus haemolyticus JCSC1435 plasmid pSHaeC DNA, complete sequence	pSHaeC	Staphylococcus haemolyticus JCSC1435	Staphylococcus haemolyticus	Staphylococcus	Staphylococcaceae	Bacillales	Bacilli	Firmicutes	Bacteria	NA	NA	NA	NA	8180	0.302567	NA	MOBP	NA	NA
NC_007187	NC_007187.1	Sodalis glossinidius plasmid pSG4, complete sequence	pSG4	Sodalis glossinidius	Sodalis glossinidius	Sodalis	Pectobacteriaceae	Enterobacterales	Gammaproteobacteria	Proteobacteria	Bacteria	NA	NA	NA	NA	10816	0.477533	NA	NA	NA	NA
NC_007190	NC_007190.1	Thermus thermophilus plasmid pTF62, complete sequence	pTF62	Thermus thermophilus	Thermus thermophilus	Thermus	Thermaceae	Thermales	Deinococci	Deinococcus-Thermus	Bacteria	NA	NA	NA	NA	10402	0.676024	NA	NA	NA	NA
NC_007191	NC_007191.1	Lactococcus lactis cremoris 712 plasmid pAG6, complete sequence	pAG6	Lactococcus lactis subsp. cremoris	Lactococcus lactis	Lactococcus	Streptococcaceae	Lactobacillales	Bacilli	Firmicutes	Bacteria	NA	NA	NA	NA	8663	0.33695	NA	NA	NA	NA
NC_007203	NC_007203.1	Bacillus thuringiensis plasmid pDAN-involved, complete sequence	pDAN-involved	Bacillus thuringiensis	Bacillus thuringiensis	Bacillus	Bacillaceae	Bacillales	Bacilli	Firmicutes	Bacteria	NA	China	NA	NA	6909	0.321031	NA	NA	83	NA
NC_007206	NC_007206.1	Haemophilus influenzae biotype aegyptius plasmid pF1947, complete sequence	pF1947	Haemophilus influenzae biotype aegyptius	Haemophilus influenzae	Haemophilus	Pasteurellaceae	Pasteurellales	Gammaproteobacteria	Proteobacteria	Bacteria	NA	NA	NA	NA	32628	0.36769	NA	NA	79	NA
NC_007207	NC_007207.1	Leuconostoc mesenteroides plasmid pFMBL1, complete sequence	pFMBL1	Leuconostoc mesenteroides	Leuconostoc mesenteroides	Leuconostoc	Leuconostocaceae	Lactobacillales	Bacilli	Firmicutes	Bacteria	NA	NA	kimchi	NA	4661	0.314525	NA	NA	NA	NA
NC_007208	NC_007208.1	Salmonella enterica OU7025 plasmid pOU1113, complete sequence	pOU1113	Salmonella enterica	Salmonella enterica	Salmonella	Enterobacteriaceae	Enterobacterales	Gammaproteobacteria	Proteobacteria	Bacteria	NA	NA	NA	SD-Fasta; virulence plasmid	80156	0.537951	IncFII(S)	MOBF	528|550	NA
NC_007209	NC_007209.1	Staphylococcus aureus plasmid pWBG738, complete sequence	pWBG738	Staphylococcus aureus	Staphylococcus aureus	Staphylococcus	Staphylococcaceae	Bacillales	Bacilli	Firmicutes	Bacteria	NA	Australia	NA	parent strain originated in remote Western Australian community	2473	0.309341	rep10	NA	6	NA
NC_007274	NC_007274.1	Pseudomonas savastanoi pv. phaseolicola 1448A large plasmid, complete sequence	large plasmid	Pseudomonas savastanoi pv. phaseolicola 1448A	Pseudomonas savastanoi	Pseudomonas	Pseudomonadaceae	Pseudomonadales	Gammaproteobacteria	Proteobacteria	Bacteria	NA	NA	NA	NA	131950	0.541084	NA	NA	NA	NA
NC_007275	NC_007275.1	Pseudomonas savastanoi pv. phaseolicola 1448A small plasmid, complete sequence	small plasmid	Pseudomonas savastanoi pv. phaseolicola 1448A	Pseudomonas savastanoi	Pseudomonas	Pseudomonadaceae	Pseudomonadales	Gammaproteobacteria	Proteobacteria	Bacteria	NA	NA	NA	NA	51711	0.559591	NA	NA	NA	NA
NC_007322	NC_007322.2	Bacillus anthracis str. 'Ames Ancestor' plasmid pXO1, complete sequence	pXO1	Bacillus anthracis str. 'Ames Ancestor'	Bacillus anthracis	Bacillus	Bacillaceae	Bacillales	Bacilli	Firmicutes	Bacteria	NA	NA	NA	MLVA types GT62 and A3.b	181677	0.325297	NA	MOBC	13	NA
NC_007323	NC_007323.3	Bacillus anthracis str. 'Ames Ancestor' plasmid pXO2, complete sequence	pXO2	Bacillus anthracis str. 'Ames Ancestor'	Bacillus anthracis	Bacillus	Bacillaceae	Bacillales	Bacilli	Firmicutes	Bacteria	NA	NA	NA	MLVA types GT62 and A3.b	94830	0.330433	rep3	NA	46	NA
NC_007336	NC_007336.1	Ralstonia eutropha JMP134 megaplasmid, complete sequence	megaplasmid	Cupriavidus pinatubonensis JMP134	Cupriavidus pinatubonensis	Cupriavidus	Burkholderiaceae	Burkholderiales	Betaproteobacteria	Proteobacteria	Bacteria	NA	NA	NA	NA	634917	0.605909	NA	NA	NA	NA
NC_007337	NC_007337.1	Ralstonia eutropha JMP134 plasmid 1, complete sequence	Plasmid1	Cupriavidus pinatubonensis JMP134	Cupriavidus pinatubonensis	Cupriavidus	Burkholderiaceae	Burkholderiales	Betaproteobacteria	Proteobacteria	Bacteria	NA	NA	NA	NA	87688	0.646588	IncP1	MOBP	14	NA
NC_007351	NC_007351.1	Staphylococcus saprophyticus subsp. saprophyticus ATCC 15305 plasmid pSSP1, complete sequence	pSSP1	Staphylococcus saprophyticus subsp. saprophyticus ATCC 15305	Staphylococcus saprophyticus	Staphylococcus	Staphylococcaceae	Bacillales	Bacilli	Firmicutes	Bacteria	NA	NA	NA	NA	38454	0.307536	repUS10|rep13	NA	NA	NA
NC_007352	NC_007352.1	Staphylococcus saprophyticus subsp. saprophyticus ATCC 15305 plasmid pSSP2, complete sequence	pSSP2	Staphylococcus saprophyticus subsp. saprophyticus ATCC 15305	Staphylococcus saprophyticus	Staphylococcus	Staphylococcaceae	Bacillales	Bacilli	Firmicutes	Bacteria	NA	NA	NA	NA	22870	0.313424	NA	NA	NA	NA
NC_007353	NC_007353.2	Sphingomonas sp. A1 plasmid pA1 DNA, complete sequence	pA1	Sphingomonas sp. A1	Sphingomonas sp. A1	Sphingomonas	Sphingomonadaceae	Sphingomonadales	Alphaproteobacteria	Proteobacteria	Bacteria	NA	NA	ditch	NA	46557	0.653285	NA	MOBP	NA	NA
NC_007365	NC_007365.1	Escherichia coli EH41 plasmid pO113, complete sequence	pO113	Escherichia coli	Escherichia coli	Escherichia	Enterobacteriaceae	Enterobacterales	Gammaproteobacteria	Proteobacteria	Bacteria	NA	NA	NA	enterohemorrhagic strain	165548	0.496394	IncFIB(AP001918)	MOBP	507	NA
NC_007410	NC_007410.1	Anabaena variabilis ATCC 29413 plasmid A, complete sequence	A	Trichormus variabilis ATCC 29413	Trichormus variabilis	Trichormus	Nostocaceae	Nostocales	NA	Cyanobacteria	Bacteria	NA	NA	NA	NA	366354	0.405332	NA	MOBV	NA	NA
NC_007411	NC_007411.1	Anabaena variabilis ATCC 29413 plasmid B, complete sequence	B	Trichormus variabilis ATCC 29413	Trichormus variabilis	Trichormus	Nostocaceae	Nostocales	NA	Cyanobacteria	Bacteria	NA	NA	NA	NA	35762	0.38499	NA	NA	NA	NA
NC_007412	NC_007412.1	Anabaena variabilis ATCC 29413 plasmid C, complete sequence	C	Trichormus variabilis ATCC 29413	Trichormus variabilis	Trichormus	Nostocaceae	Nostocales	NA	Cyanobacteria	Bacteria	NA	NA	NA	NA	300758	0.419533	NA	NA	NA	NA
NC_007414	NC_007414.1	Escherichia coli O157:H7 str. EDL933 plasmid pO157, complete sequence	pO157	Escherichia coli O157:H7 str. EDL933	Escherichia coli	Escherichia	Enterobacteriaceae	Enterobacterales	Gammaproteobacteria	Proteobacteria	Bacteria	NA	NA	NA	NA	92077	0.476351	IncFIB(AP001918)|IncFII	NA	42	NA
NC_007483	NC_007483.1	Nitrosococcus oceani ATCC 19707 plasmid A, complete sequence	A	Nitrosococcus oceani ATCC 19707	Nitrosococcus oceani	Nitrosococcus	Chromatiaceae	Chromatiales	Gammaproteobacteria	Proteobacteria	Bacteria	NA	NA	NA	NA	40420	0.524344	NA	NA	NA	NA
NC_007488	NC_007488.2	Rhodobacter sphaeroides 2.4.1 plasmid B, complete sequence	B	Rhodobacter sphaeroides 2.4.1	Rhodobacter sphaeroides	Rhodobacter	Rhodobacteraceae	Rhodobacterales	Alphaproteobacteria	Proteobacteria	Bacteria	NA	NA	NA	NA	114179	0.700742	NA	NA	126	NA
NC_007489	NC_007489.1	Rhodobacter sphaeroides 2.4.1 plasmid C, complete sequence	C	Rhodobacter sphaeroides 2.4.1	Rhodobacter sphaeroides	Rhodobacter	Rhodobacteraceae	Rhodobacterales	Alphaproteobacteria	Proteobacteria	Bacteria	NA	NA	NA	NA	105284	0.637618	NA	NA	127	NA
NC_007490	NC_007490.2	Rhodobacter sphaeroides 2.4.1 plasmid D, complete sequence	D	Rhodobacter sphaeroides 2.4.1	Rhodobacter sphaeroides	Rhodobacter	Rhodobacteraceae	Rhodobacterales	Alphaproteobacteria	Proteobacteria	Bacteria	NA	NA	NA	NA	100827	0.638331	NA	NA	128	NA
NC_007593	NC_007593.1	Pediococcus damnosus plasmid pF8801, complete sequence	pF8801	Pediococcus damnosus	Pediococcus damnosus	Pediococcus	Lactobacillaceae	Lactobacillales	Bacilli	Firmicutes	Bacteria	NA	NA	NA	plasmid linked to the ropy phenotype	5558	0.358582	NA	MOBV	NA	NA
NC_007594	NC_007594.1	Enterococcus faecium plasmid pHT beta, complete sequence	pHT beta	Enterococcus faecium	Enterococcus faecium	Enterococcus	Enterococcaceae	Lactobacillales	Bacilli	Firmicutes	Bacteria	NA	NA	NA	NA	52890	0.313462	repUS7	NA	129	NA
NC_007595	NC_007595.1	Synechococcus elongatus PCC 7942 plasmid 1, complete sequence	1	Synechococcus elongatus PCC 7942	Synechococcus elongatus	Synechococcus	Synechococcaceae	Synechococcales	NA	Cyanobacteria	Bacteria	NA	NA	NA	NA	46366	0.528879	NA	NA	80	NA
NC_007607	NC_007607.1	Shigella dysenteriae Sd197 plasmid pSD1_197, complete sequence	pSD1_197	Shigella dysenteriae Sd197	Shigella dysenteriae	Shigella	Enterobacteriaceae	Enterobacterales	Gammaproteobacteria	Proteobacteria	Bacteria	NA	NA	NA	NA	182726	0.448042	IncFII	NA	57	NA
NC_007615	NC_007615.1	Nitrosospira multiformis ATCC 25196 plasmid 1, complete sequence	1	Nitrosospira multiformis ATCC 25196	Nitrosospira multiformis	Nitrosospira	Nitrosomonadaceae	Nitrosomonadales	Betaproteobacteria	Proteobacteria	Bacteria	NA	NA	NA	NA	18871	0.495363	NA	NA	NA	NA
NC_007616	NC_007616.1	Nitrosospira multiformis ATCC 25196 plasmid 2, complete sequence	2	Nitrosospira multiformis ATCC 25196	Nitrosospira multiformis	Nitrosospira	Nitrosomonadaceae	Nitrosomonadales	Betaproteobacteria	Proteobacteria	Bacteria	NA	NA	NA	NA	17036	0.499707	NA	NA	NA	NA
NC_007617	NC_007617.1	Nitrosospira multiformis ATCC 25196 plasmid 3, complete sequence	3	Nitrosospira multiformis ATCC 25196	Nitrosospira multiformis	Nitrosospira	Nitrosomonadaceae	Nitrosomonadales	Betaproteobacteria	Proteobacteria	Bacteria	NA	NA	NA	NA	14159	0.496292	NA	MOBQ	NA	NA
NC_007635	NC_007635.1	Escherichia coli plasmid pCoo, complete sequence	pCoo	Escherichia coli	Escherichia coli	Escherichia	Enterobacteriaceae	Enterobacterales	Gammaproteobacteria	Proteobacteria	Bacteria	NA	NA	NA	NA	98396	0.467367	IncFII(pCoo)|IncI1	NA	525	NA
NC_007641	NC_007641.1	Rhodospirillum rubrum ATCC 11170 plasmid unnamed, complete sequence	unnamed	Rhodospirillum rubrum ATCC 11170	Rhodospirillum rubrum	Rhodospirillum	Rhodospirillaceae	Rhodospirillales	Alphaproteobacteria	Proteobacteria	Bacteria	NA	NA	NA	NA	53732	0.597707	NA	NA	NA	NA
NC_007675	NC_007675.1	Escherichia coli A2363 plasmid pAPEC-O2-ColV, complete sequence	pAPEC-O2-ColV	Escherichia coli	Escherichia coli	Escherichia	Enterobacteriaceae	Enterobacterales	Gammaproteobacteria	Proteobacteria	Bacteria	NA	NA	NA	avian pathogenic strain	184501	0.4919	IncFIB(AP001918)|IncFII	MOBF	555	NA
NC_007678	NC_007678.1	Salinibacter ruber DSM 13855 plasmid pSR35, complete sequence	pSR35	Salinibacter ruber DSM 13855	Salinibacter ruber	Salinibacter	Rhodothermaceae	Bacteroidetes Order II. Incertae sedis	NA	Bacteroidetes	Bacteria	NA	NA	NA	NA	35505	0.579411	NA	NA	NA	NA
NC_007682	NC_007682.3	Escherichia coli plasmid pMUR050, complete sequence	pMUR050	Escherichia coli	Escherichia coli	Escherichia	Enterobacteriaceae	Enterobacterales	Gammaproteobacteria	Proteobacteria	Bacteria	NA	Spain	clinical isolate from a pig	NA	56634	0.494261	IncN	MOBF	70	NA
NC_007706	NC_007706.1	Magnetospirillum magneticum plasmid pMGT, complete sequence	pMGT	Magnetospirillum magneticum	Magnetospirillum magneticum	Magnetospirillum	Rhodospirillaceae	Rhodospirillales	Alphaproteobacteria	Proteobacteria	Bacteria	NA	NA	NA	NA	3741	0.59182	NA	MOBV	NA	NA
NC_007713	NC_007713.1	Sodalis glossinidius str. 'morsitans' plasmid pSG1, complete sequence	pSG1	Sodalis glossinidius str. 'morsitans'	Sodalis glossinidius	Sodalis	Pectobacteriaceae	Enterobacterales	Gammaproteobacteria	Proteobacteria	Bacteria	NA	NA	isolated from secondary symbiont of Glossina morsitans morsitans	NA	83306	0.488812	NA	NA	NA	NA
NC_007714	NC_007714.1	Sodalis glossinidius str. 'morsitans' plasmid pSG2, complete sequence	pSG2	Sodalis glossinidius str. 'morsitans'	Sodalis glossinidius	Sodalis	Pectobacteriaceae	Enterobacterales	Gammaproteobacteria	Proteobacteria	Bacteria	NA	NA	isolated from secondary symbiont of Glossina morsitans morsitans	NA	27240	0.446623	NA	NA	NA	NA
NC_007715	NC_007715.1	Sodalis glossinidius str. 'morsitans' plasmid pSG3, complete sequence	pSG3	Sodalis glossinidius str. 'morsitans'	Sodalis glossinidius	Sodalis	Pectobacteriaceae	Enterobacterales	Gammaproteobacteria	Proteobacteria	Bacteria	NA	NA	isolated from secondary symbiont of Glossina morsitans morsitans	NA	10810	0.477706	NA	NA	NA	NA
NC_007717	NC_007717.1	Aster yellows witches'-broom phytoplasma AYWB plasmid pAYWB-I, complete sequence	pAYWB-I	Aster yellows witches'-broom phytoplasma AYWB	Aster yellows witches'-broom phytoplasma	Candidatus Phytoplasma	Acholeplasmataceae	Acholeplasmatales	Mollicutes	Tenericutes	Bacteria	NA	NA	NA	NA	3972	0.256042	NA	NA	NA	NA
NC_007718	NC_007718.1	Aster yellows witches'-broom phytoplasma AYWB plasmid pAYWB-II, complete sequence	pAYWB-II	Aster yellows witches'-broom phytoplasma AYWB	Aster yellows witches'-broom phytoplasma	Candidatus Phytoplasma	Acholeplasmataceae	Acholeplasmatales	Mollicutes	Tenericutes	Bacteria	NA	NA	NA	NA	4009	0.239461	NA	NA	NA	NA
NC_007719	NC_007719.1	Aster yellows witches'-broom phytoplasma AYWB plasmid pAYWB-III, complete sequence	pAYWB-III	Aster yellows witches'-broom phytoplasma AYWB	Aster yellows witches'-broom phytoplasma	Candidatus Phytoplasma	Acholeplasmataceae	Acholeplasmatales	Mollicutes	Tenericutes	Bacteria	NA	NA	NA	NA	5104	0.217672	NA	NA	NA	NA
NC_007720	NC_007720.1	Aster yellows witches'-broom phytoplasma AYWB plasmid pAYWB-IV, complete sequence	pAYWB-IV	Aster yellows witches'-broom phytoplasma AYWB	Aster yellows witches'-broom phytoplasma	Candidatus Phytoplasma	Acholeplasmataceae	Acholeplasmatales	Mollicutes	Tenericutes	Bacteria	NA	NA	NA	NA	4316	0.243513	NA	NA	NA	NA
NC_007762	NC_007762.1	Rhizobium etli CFN 42 plasmid p42a, complete sequence	p42a	Rhizobium etli CFN 42	Rhizobium etli	Rhizobium	Rhizobiaceae	Rhizobiales	Alphaproteobacteria	Proteobacteria	Bacteria	NA	NA	NA	NA	194229	0.580027	NA	MOBQ	NA	NA
NC_007763	NC_007763.1	Rhizobium etli CFN 42 plasmid p42b, complete sequence	p42b	Rhizobium etli CFN 42	Rhizobium etli	Rhizobium	Rhizobiaceae	Rhizobiales	Alphaproteobacteria	Proteobacteria	Bacteria	NA	NA	NA	NA	184338	0.618071	NA	NA	130	NA
NC_007764	NC_007764.1	Rhizobium etli CFN 42 plasmid p42c, complete sequence	p42c	Rhizobium etli CFN 42	Rhizobium etli	Rhizobium	Rhizobiaceae	Rhizobiales	Alphaproteobacteria	Proteobacteria	Bacteria	NA	NA	NA	NA	250948	0.615179	NA	NA	131	NA
NC_007765	NC_007765.1	Rhizobium etli CFN 42 plasmid p42e, complete sequence	p42e	Rhizobium etli CFN 42	Rhizobium etli	Rhizobium	Rhizobiaceae	Rhizobiales	Alphaproteobacteria	Proteobacteria	Bacteria	NA	NA	NA	NA	505334	0.616667	NA	NA	132	NA
NC_007766	NC_007766.1	Rhizobium etli CFN 42 plasmid p42f, complete sequence	p42f	Rhizobium etli CFN 42	Rhizobium etli	Rhizobium	Rhizobiaceae	Rhizobiales	Alphaproteobacteria	Proteobacteria	Bacteria	NA	NA	NA	NA	642517	0.612192	NA	NA	NA	NA
NC_007772	NC_007772.1	Clostridium perfringens CPE str. F4969 plasmid pCPF4969, complete sequence	pCPF4969	Clostridium perfringens CPE str. F4969	Clostridium perfringens	Clostridium	Clostridiaceae	Clostridiales	Clostridia	Firmicutes	Bacteria	NA	NA	NA	NA	70480	0.265678	NA	NA	NA	NA
NC_007773	NC_007773.1	Clostridium perfringens plasmid pCPF5603, complete sequence	pCPF5603	Clostridium perfringens	Clostridium perfringens	Clostridium	Clostridiaceae	Clostridiales	Clostridia	Firmicutes	Bacteria	NA	NA	NA	NA	75268	0.255274	NA	NA	527	NA
NC_007790	NC_007790.1	Staphylococcus aureus subsp. aureus USA300_FPR3757 plasmid pUSA01, complete sequence	pUSA01	Staphylococcus aureus subsp. aureus USA300_FPR3757	Staphylococcus aureus	Staphylococcus	Staphylococcaceae	Bacillales	Bacilli	Firmicutes	Bacteria	NA	NA	NA	derived from methicillin-resistant clonal population USA300	3125	0.28736	repUS13	NA	133	NA
NC_007791	NC_007791.1	Staphylococcus aureus subsp. aureus USA300_FPR3757 plasmid pUSA02, complete sequence	pUSA02	Staphylococcus aureus subsp. aureus USA300_FPR3757	Staphylococcus aureus	Staphylococcus	Staphylococcaceae	Bacillales	Bacilli	Firmicutes	Bacteria	NA	NA	NA	derived from methicillin-resistant clonal population USA300	4439	0.300068	rep7	MOBV	11	NA
NC_007792	NC_007792.1	Staphylococcus aureus subsp. aureus USA300_FPR3757 plasmid pUSA03, complete sequence	pUSA03	Staphylococcus aureus subsp. aureus USA300_FPR3757	Staphylococcus aureus	Staphylococcus	Staphylococcaceae	Bacillales	Bacilli	Firmicutes	Bacteria	NA	NA	NA	derived from methicillin-resistant clonal population USA300	37136	0.286676	rep15|rep10	MOBV	99	NA
NC_007800	NC_007800.1	Bibersteinia trehalosi plasmid pCCK13698, complete sequence	pCCK13698	Bibersteinia trehalosi	Bibersteinia trehalosi	Bibersteinia	Pasteurellaceae	Pasteurellales	Gammaproteobacteria	Proteobacteria	Bacteria	NA	France	cattle	NA	14969	0.453537	NA	NA	NA	NA
NC_007801	NC_007801.1	Jannaschia sp. CCS1 plasmid1, complete sequence	plasmid1	Jannaschia sp. CCS1	Jannaschia sp. CCS1	Jannaschia	Rhodobacteraceae	Rhodobacterales	Alphaproteobacteria	Proteobacteria	Bacteria	NA	NA	NA	NA	86072	0.578144	NA	MOBQ	NA	NA
NC_007900	NC_007900.1	Chlamydia felis Fe/C-56 Fe/C-56 plasmid pCfe1 DNA, complete sequence	pCfe1	Chlamydia felis Fe/C-56	Chlamydia felis	Chlamydia	Chlamydiaceae	Chlamydiales	Chlamydiia	Chlamydiae	Bacteria	NA	NA	NA	NA	7552	0.339115	NA	NA	NA	NA
NC_007901	NC_007901.1	Rhodoferax ferrireducens T118 plasmid1, complete sequence	plasmid1	Rhodoferax ferrireducens T118	Rhodoferax ferrireducens	Rhodoferax	Comamonadaceae	Burkholderiales	Betaproteobacteria	Proteobacteria	Bacteria	NA	NA	NA	NA	257447	0.544104	NA	MOBH	NA	NA
NC_007926	NC_007926.1	Pseudomonas putida plasmid NAH7, complete sequence	NAH7	Pseudomonas putida	Pseudomonas putida	Pseudomonas	Pseudomonadaceae	Pseudomonadales	Gammaproteobacteria	Proteobacteria	Bacteria	NA	NA	NA	NA	82232	0.558019	NA	MOBF	NA	NA
NC_007927	NC_007927.1	Streptomyces sp. 44414 plasmid pRL2, complete sequence	pRL2	Streptomyces sp. 44414	Streptomyces sp. 44414	Streptomyces	Streptomycetaceae	Streptomycetales	Actinobacteria	Actinobacteria	Bacteria	NA	NA	NA	NA	20252	0.70398	NA	NA	NA	NA
NC_007928	NC_007928.1	Staphylococcus aureus plasmid pSA1308, complete sequence	pSA1308	Staphylococcus aureus	Staphylococcus aureus	Staphylococcus	Staphylococcaceae	Bacillales	Bacilli	Firmicutes	Bacteria	NA	Japan:Tokyo	NA	NA	2756	0.306241	rep21	NA	134	NA
NC_007930	NC_007930.1	Lactobacillus salivarius UCC118 plasmid pMP118, complete sequence	pMP118	Lactobacillus salivarius UCC118	Lactobacillus salivarius	Lactobacillus	Lactobacillaceae	Lactobacillales	Bacilli	Firmicutes	Bacteria	NA	NA	NA	NA	242436	0.320897	NA	NA	NA	NA
NC_007931	NC_007931.1	Staphylococcus aureus plasmid pSA1379, complete sequence	pSA1379	Staphylococcus aureus	Staphylococcus aureus	Staphylococcus	Staphylococcaceae	Bacillales	Bacilli	Firmicutes	Bacteria	NA	Japan:Tokyo	NA	NA	22787	0.292799	rep16|rep19	NA	551	NA
NC_007941	NC_007941.1	Escherichia coli UTI89 plasmid pUTI89, complete sequence	pUTI89	Escherichia coli UTI89	Escherichia coli	Escherichia	Enterobacteriaceae	Enterobacterales	Gammaproteobacteria	Proteobacteria	Bacteria	NA	NA	NA	NA	114230	0.510251	Col156|IncFIB(AP001918)|IncFII(29)	MOBF	540	NA
NC_007949	NC_007949.1	Polaromonas sp. JS666 plasmid 1, complete sequence	1	Polaromonas sp. JS666	Polaromonas sp. JS666	Polaromonas	Comamonadaceae	Burkholderiales	Betaproteobacteria	Proteobacteria	Bacteria	NA	NA	NA	NA	360405	0.56906	NA	MOBH	NA	NA
NC_007950	NC_007950.1	Polaromonas sp. JS666 plasmid 2, complete sequence	2	Polaromonas sp. JS666	Polaromonas sp. JS666	Polaromonas	Comamonadaceae	Burkholderiales	Betaproteobacteria	Proteobacteria	Bacteria	NA	NA	NA	NA	338007	0.597218	NA	MOBH	NA	NA
NC_007956	NC_007956.1	Bacillus subtilis plasmid pLS30 DNA, complete sequence	pLS30	Bacillus subtilis	Bacillus subtilis	Bacillus	Bacillaceae	Bacillales	Bacilli	Firmicutes	Bacteria	NA	NA	NA	NA	6610	0.393041	Col(SD853)	MOBV	15	NA
NC_007959	NC_007959.1	Nitrobacter hamburgensis X14 plasmid 1, complete sequence	1	Nitrobacter hamburgensis X14	Nitrobacter hamburgensis	Nitrobacter	Bradyrhizobiaceae	Rhizobiales	Alphaproteobacteria	Proteobacteria	Bacteria	NA	NA	NA	NA	294829	0.60413	NA	NA	NA	NA
NC_007960	NC_007960.1	Nitrobacter hamburgensis X14 plasmid 2, complete sequence	2	Nitrobacter hamburgensis X14	Nitrobacter hamburgensis	Nitrobacter	Bradyrhizobiaceae	Rhizobiales	Alphaproteobacteria	Proteobacteria	Bacteria	NA	NA	NA	NA	188318	0.611922	NA	NA	NA	NA
NC_007961	NC_007961.1	Nitrobacter hamburgensis X14 plasmid 3, complete sequence	3	Nitrobacter hamburgensis X14	Nitrobacter hamburgensis	Nitrobacter	Bradyrhizobiaceae	Rhizobiales	Alphaproteobacteria	Proteobacteria	Bacteria	NA	NA	NA	NA	121408	0.616994	NA	MOBV	NA	NA
NC_007962	NC_007962.1	Campylobacter lari plasmid pUPTC237 DNA, complete sequence	pUPTC237	Campylobacter lari	Campylobacter lari	Campylobacter	Campylobacteraceae	Campylobacterales	Epsilonproteobacteria	Proteobacteria	Bacteria	NA	NA	NA	Urease-positive thermophilic Campylobacter	3828	0.294932	NA	NA	NA	NA
NC_007968	NC_007968.1	Psychrobacter cryohalolentis K5 plasmid 1, complete sequence	1	Psychrobacter cryohalolentis K5	Psychrobacter cryohalolentis	Psychrobacter	Moraxellaceae	Pseudomonadales	Gammaproteobacteria	Proteobacteria	Bacteria	NA	NA	NA	NA	41221	0.382645	NA	NA	NA	NA
NC_007971	NC_007971.2	Cupriavidus metallidurans CH34 plasmid pMOL30, complete sequence	pMOL30	Cupriavidus metallidurans CH34	Cupriavidus metallidurans	Cupriavidus	Burkholderiaceae	Burkholderiales	Betaproteobacteria	Proteobacteria	Bacteria	NA	NA	NA	NA	233720	0.601335	NA	NA	NA	NA
NC_007972	NC_007972.2	Cupriavidus metallidurans CH34 plasmid pMOL28, complete sequence	pMOL28	Cupriavidus metallidurans CH34	Cupriavidus metallidurans	Cupriavidus	Burkholderiaceae	Burkholderiales	Betaproteobacteria	Proteobacteria	Bacteria	NA	NA	NA	NA	171459	0.605048	NA	MOBH	NA	NA
NC_007974	NC_007974.2	Cupriavidus metallidurans CH34 megaplasmid, complete sequence	megaplasmid	Cupriavidus metallidurans CH34	Cupriavidus metallidurans	Cupriavidus	Burkholderiaceae	Burkholderiales	Betaproteobacteria	Proteobacteria	Bacteria	NA	NA	NA	NA	2580084	0.635994	NA	NA	NA	NA
NC_008010	NC_008010.2	Deinococcus geothermalis DSM 11300 plasmid pDGEO01, complete sequence	pDGEO01	Deinococcus geothermalis DSM 11300	Deinococcus geothermalis	Deinococcus	Deinococcaceae	Deinococcales	Deinococci	Deinococcus-Thermus	Bacteria	NA	NA	NA	NA	574127	0.657036	NA	NA	NA	NA
NC_008036	NC_008036.1	Sphingopyxis alaskensis RB2256 F plasmid, complete sequence	F plasmid	Sphingopyxis alaskensis RB2256	Sphingopyxis alaskensis	Sphingopyxis	Sphingomonadaceae	Sphingomonadales	Alphaproteobacteria	Proteobacteria	Bacteria	NA	NA	NA	NA	28543	0.603686	NA	MOBQ	NA	NA
NC_008042	NC_008042.1	Ruegeria sp. TM1040 plasmid unnamed, complete sequence	unnamed	Ruegeria sp. TM1040	Ruegeria sp. TM1040	Ruegeria	Rhodobacteraceae	Rhodobacterales	Alphaproteobacteria	Proteobacteria	Bacteria	NA	NA	NA	NA	130973	0.556962	NA	NA	NA	NA
NC_008043	NC_008043.1	Ruegeria sp. TM1040 mega plasmid, complete sequence	mega plasmid	Ruegeria sp. TM1040	Ruegeria sp. TM1040	Ruegeria	Rhodobacteraceae	Rhodobacterales	Alphaproteobacteria	Proteobacteria	Bacteria	NA	NA	NA	NA	821788	0.593625	NA	NA	NA	NA
NC_008049	NC_008049.1	Campylobacter coli RM2228 plasmid pCC2228-1, complete sequence	pCC2228-1	Campylobacter coli RM2228	Campylobacter coli	Campylobacter	Campylobacteraceae	Campylobacterales	Epsilonproteobacteria	Proteobacteria	Bacteria	NA	NA	NA	NA	1307	0.34583	NA	NA	NA	NA
NC_008050	NC_008050.1	Campylobacter coli RM2228 plasmid pCC2228-2, complete sequence	pCC2228-2	Campylobacter coli RM2228	Campylobacter coli	Campylobacter	Campylobacteraceae	Campylobacterales	Epsilonproteobacteria	Proteobacteria	Bacteria	NA	NA	NA	NA	3303	0.316076	NA	NA	124	NA
NC_008051	NC_008051.1	Campylobacter coli RM2228 plasmid pCC2228-3, complete sequence	pCC2228-3	Campylobacter coli RM2228	Campylobacter coli	Campylobacter	Campylobacteraceae	Campylobacterales	Epsilonproteobacteria	Proteobacteria	Bacteria	NA	NA	NA	NA	4276	0.309167	NA	NA	135	NA
NC_008052	NC_008052.1	Campylobacter jejuni plasmid pCJ1170, complete sequence	pCJ1170	Campylobacter jejuni	Campylobacter jejuni	Campylobacter	Campylobacteraceae	Campylobacterales	Epsilonproteobacteria	Proteobacteria	Bacteria	NA	NA	NA	NA	4381	0.307921	NA	NA	135	NA
NC_008053	NC_008053.1	Rahnella sp. 'WMR15' cryptic plasmid pHW15, complete sequence	pHW15	Rahnella sp. 'WMR15'	Rahnella sp. 'WMR15'	Rahnella	Yersiniaceae	Enterobacterales	Gammaproteobacteria	Proteobacteria	Bacteria	NA	Austria	Pyrus communis	NA	3002	0.47435	NA	NA	NA	NA
NC_008087	NC_008087.1	Helicobacter pylori HPAG1 plasmid pHPAG1, complete sequence	pHPAG1	Helicobacter pylori HPAG1	Helicobacter pylori	Helicobacter	Helicobacteraceae	Campylobacterales	Epsilonproteobacteria	Proteobacteria	Bacteria	NA	NA	NA	NA	9370	0.363927	NA	NA	NA	NA
NC_008118	NC_008118.1	Yersinia pestis Nepal516 plasmid pMT, complete sequence	pMT	Yersinia pestis Nepal516	Yersinia pestis	Yersinia	Yersiniaceae	Enterobacterales	Gammaproteobacteria	Proteobacteria	Bacteria	NA	NA	NA	NA	100918	0.501625	IncFIB(pHCM2)	NA	68	NA
NC_008119	NC_008119.1	Yersinia pestis Nepal516 plasmid pPCP, complete sequence	pPCP	Yersinia pestis Nepal516	Yersinia pestis	Yersinia	Yersiniaceae	Enterobacterales	Gammaproteobacteria	Proteobacteria	Bacteria	NA	NA	NA	NA	10778	0.454351	NA	NA	67	NA
NC_008120	NC_008120.1	Yersinia pestis Antiqua plasmid pMT, complete sequence	pMT	Yersinia pestis Antiqua	Yersinia pestis	Yersinia	Yersiniaceae	Enterobacterales	Gammaproteobacteria	Proteobacteria	Bacteria	NA	NA	NA	NA	96471	0.5024	IncFIB(pHCM2)	NA	68	NA
NC_008121	NC_008121.1	Yersinia pestis Antiqua plasmid pPCP, complete sequence	pPCP	Yersinia pestis Antiqua	Yersinia pestis	Yersinia	Yersiniaceae	Enterobacterales	Gammaproteobacteria	Proteobacteria	Bacteria	NA	NA	NA	NA	10777	0.454394	NA	NA	67	NA
NC_008122	NC_008122.1	Yersinia pestis Antiqua plasmid pCD, complete sequence	pCD	Yersinia pestis Antiqua	Yersinia pestis	Yersinia	Yersiniaceae	Enterobacterales	Gammaproteobacteria	Proteobacteria	Bacteria	NA	NA	NA	NA	70299	0.448328	IncFII(Y)	NA	41	NA
NC_008242	NC_008242.1	Chelativorans sp. BNC1 plasmid 1, complete sequence	1	Chelativorans sp. BNC1	Chelativorans sp. BNC1	Chelativorans	Phyllobacteriaceae	Rhizobiales	Alphaproteobacteria	Proteobacteria	Bacteria	NA	NA	NA	NA	343931	0.617359	NA	MOBV|MOBV	NA	NA
NC_008243	NC_008243.1	Chelativorans sp. BNC1 plasmid 2, complete sequence	2	Chelativorans sp. BNC1	Chelativorans sp. BNC1	Chelativorans	Phyllobacteriaceae	Rhizobiales	Alphaproteobacteria	Proteobacteria	Bacteria	NA	NA	NA	NA	131247	0.602132	NA	NA	NA	NA
NC_008244	NC_008244.1	Chelativorans sp. BNC1 plasmid 3, complete sequence	3	Chelativorans sp. BNC1	Chelativorans sp. BNC1	Chelativorans	Phyllobacteriaceae	Rhizobiales	Alphaproteobacteria	Proteobacteria	Bacteria	NA	NA	NA	NA	47561	0.615294	NA	NA	NA	NA
NC_008246	NC_008246.1	Sphingobium yanoikuyae plasmid pYAN-1 DNA, complete sequence	pYAN-1	Sphingobium yanoikuyae	Sphingobium yanoikuyae	Sphingobium	Sphingomonadaceae	Sphingomonadales	Alphaproteobacteria	Proteobacteria	Bacteria	NA	Japan	Clinical specimen	type strain of Sphingobium yanoikuyae	5182	0.620417	NA	MOBQ	NA	NA
NC_008247	NC_008247.1	Sphingobium yanoikuyae plasmid pYAN-2 DNA, complete sequence	pYAN-2	Sphingobium yanoikuyae	Sphingobium yanoikuyae	Sphingobium	Sphingomonadaceae	Sphingomonadales	Alphaproteobacteria	Proteobacteria	Bacteria	NA	NA	NA	type strain of Sphingobium yanoikuyae	4924	0.635256	NA	NA	NA	NA
NC_008259	NC_008259.1	Enterococcus faecium plasmid pCIZ2, complete sequence	pCIZ2	Enterococcus faecium	Enterococcus faecium	Enterococcus	Enterococcaceae	Lactobacillales	Bacilli	Firmicutes	Bacteria	NA	NA	NA	NA	7383	0.322769	NA	MOBP	NA	NA
NC_008269	NC_008269.1	Rhodococcus jostii RHA1 plasmid pRHL1, complete sequence	pRHL1	Rhodococcus jostii RHA1	Rhodococcus jostii	Rhodococcus	Nocardiaceae	Corynebacteriales	Actinobacteria	Actinobacteria	Bacteria	NA	NA	NA	NA	1123075	0.650501	NA	NA	NA	NA
NC_008270	NC_008270.1	Rhodococcus jostii RHA1 plasmid pRHL2, complete sequence	pRHL2	Rhodococcus jostii RHA1	Rhodococcus jostii	Rhodococcus	Nocardiaceae	Corynebacteriales	Actinobacteria	Actinobacteria	Bacteria	NA	NA	NA	NA	442536	0.640106	NA	NA	NA	NA
NC_008271	NC_008271.1	Rhodococcus jostii RHA1 plasmid pRHL3, complete sequence	pRHL3	Rhodococcus jostii RHA1	Rhodococcus jostii	Rhodococcus	Nocardiaceae	Corynebacteriales	Actinobacteria	Actinobacteria	Bacteria	NA	NA	NA	NA	332361	0.649116	NA	NA	NA	NA
NC_008273	NC_008273.1	Borrelia afzelii PKo plasmid cp30, complete sequence	cp30	Borreliella afzelii PKo	Borreliella afzelii	Borreliella	Borreliaceae	Spirochaetales	Spirochaetia	Spirochaetes	Bacteria	NA	NA	NA	low passage strain	30017	0.292168	NA	NA	136	NA
NC_008274	NC_008274.1	Borrelia afzelii PKo plasmid cp27, complete sequence	cp27	Borreliella afzelii PKo	Borreliella afzelii	Borreliella	Borreliaceae	Spirochaetales	Spirochaetia	Spirochaetes	Bacteria	NA	NA	NA	low passage strain	26533	0.258885	NA	NA	137	NA
NC_008275	NC_008275.1	Pseudomonas putida MT53 plasmid pWW53, complete sequence	pWW53	Pseudomonas putida	Pseudomonas putida	Pseudomonas	Pseudomonadaceae	Pseudomonadales	Gammaproteobacteria	Proteobacteria	Bacteria	NA	NA	NA	NA	107929	0.571561	NA	NA	NA	NA
NC_008308	NC_008308.1	Sphingomonas sp. KA1 plasmid pCAR3 DNA, complete sequence	pCAR3	Sphingomonas sp. KA1	Sphingomonas sp. KA1	Sphingomonas	Sphingomonadaceae	Sphingomonadales	Alphaproteobacteria	Proteobacteria	Bacteria	NA	NA	NA	NA	254797	0.628869	NA	NA	NA	NA
NC_008354	NC_008354.1	Staphylococcus chromogenes plasmid pLNU9 (naturally occurring), complete sequence	pLNU9	Staphylococcus chromogenes	Staphylococcus chromogenes	Staphylococcus	Staphylococcaceae	Bacillales	Bacilli	Firmicutes	Bacteria	NA	Germany	NA	naturally occurring plasmid	3783	0.295268	NA	NA	NA	NA
NC_008356	NC_008356.1	Staphylococcus epidermidis plasmid pLNU6, complete sequence	pLNU6	Staphylococcus epidermidis	Staphylococcus epidermidis	Staphylococcus	Staphylococcaceae	Bacillales	Bacilli	Firmicutes	Bacteria	NA	Germany	NA	naturally occurring plasmid	2546	0.306756	rep21	NA	NA	NA
NC_008357	NC_008357.1	Pseudomonas aeruginosa plasmid pBS228, complete sequence	pBS228	Pseudomonas aeruginosa	Pseudomonas aeruginosa	Pseudomonas	Pseudomonadaceae	Pseudomonadales	Gammaproteobacteria	Proteobacteria	Bacteria	NA	NA	NA	NA	89147	0.590059	IncP1	MOBP	NA	NA
NC_008385	NC_008385.1	Burkholderia ambifaria AMMD plasmid1, complete sequence	Plasmid1	Burkholderia ambifaria AMMD	Burkholderia ambifaria	Burkholderia	Burkholderiaceae	Burkholderiales	Betaproteobacteria	Proteobacteria	Bacteria	NA	NA	NA	NA	43581	0.657603	IncP1	MOBP	14	NA
NC_008386	NC_008386.1	Roseobacter denitrificans OCh 114 plasmid pTB1, complete sequence	pTB1	Roseobacter denitrificans OCh 114	Roseobacter denitrificans	Roseobacter	Rhodobacteraceae	Rhodobacterales	Alphaproteobacteria	Proteobacteria	Bacteria	NA	NA	NA	type strain of Roseobacter denitrificans	106469	0.559938	NA	NA	NA	NA
NC_008387	NC_008387.1	Roseobacter denitrificans OCh 114 plasmid pTB2, complete sequence	pTB2	Roseobacter denitrificans OCh 114	Roseobacter denitrificans	Roseobacter	Rhodobacteraceae	Rhodobacterales	Alphaproteobacteria	Proteobacteria	Bacteria	NA	NA	NA	type strain of Roseobacter denitrificans	69269	0.592227	NA	NA	NA	NA
NC_008388	NC_008388.1	Roseobacter denitrificans OCh 114 plasmid pTB3, complete sequence	pTB3	Roseobacter denitrificans OCh 114	Roseobacter denitrificans	Roseobacter	Rhodobacteraceae	Rhodobacterales	Alphaproteobacteria	Proteobacteria	Bacteria	NA	NA	NA	type strain of Roseobacter denitrificans	16575	0.550287	NA	MOBQ	NA	NA
NC_008389	NC_008389.1	Roseobacter denitrificans OCh 114 plasmid pTB4, complete sequence	pTB4	Roseobacter denitrificans OCh 114	Roseobacter denitrificans	Roseobacter	Rhodobacteraceae	Rhodobacterales	Alphaproteobacteria	Proteobacteria	Bacteria	NA	NA	NA	type strain of Roseobacter denitrificans	5824	0.555975	NA	NA	NA	NA
NC_008436	NC_008436.1	Lactococcus lactis plasmid pND324, complete sequence	pND324	Lactococcus lactis	Lactococcus lactis	Lactococcus	Streptococcaceae	Lactobacillales	Bacilli	Firmicutes	Bacteria	NA	NA	NA	NA	3602	0.333703	NA	NA	NA	NA
NC_008438	NC_008438.1	Campylobacter jejuni plasmid pCJ01, complete sequence	pCJ01	Campylobacter jejuni	Campylobacter jejuni	Campylobacter	Campylobacteraceae	Campylobacterales	Epsilonproteobacteria	Proteobacteria	Bacteria	NA	NA	NA	NA	3212	0.334994	NA	NA	NA	NA
NC_008439	NC_008439.1	Shigella sonnei plasmid pKKTET7, complete sequence	pKKTET7	Shigella sonnei	Shigella sonnei	Shigella	Enterobacteriaceae	Enterobacterales	Gammaproteobacteria	Proteobacteria	Bacteria	NA	NA	NA	isolated from patient's watery diarrhea	8401	0.553982	NA	NA	502	NA
NC_008440	NC_008440.1	Nostoc sp. PCC 7524 plasmid pDU1, complete sequence	pDU1	Nostoc sp. PCC 7524	Nostoc sp. PCC 7524	Nostoc	Nostocaceae	Nostocales	NA	Cyanobacteria	Bacteria	NA	NA	NA	NA	6361	0.453545	NA	NA	NA	NA
NC_008441	NC_008441.1	Streptomyces laurentii plasmid pSLS DNA, complete sequence	pSLS	Streptomyces laurentii	Streptomyces laurentii	Streptomyces	Streptomycetaceae	Streptomycetales	Actinobacteria	Actinobacteria	Bacteria	NA	NA	NA	NA	15397	0.708515	NA	NA	NA	NA
NC_008442	NC_008442.1	Borrelia duttonii plasmid DNA, complete sequence, strain: Ly	44-kb linear plasmid	Borrelia duttonii	Borrelia duttonii	Borrelia	Borreliaceae	Spirochaetales	Spirochaetia	Spirochaetes	Bacteria	NA	NA	NA	44-kb linear complete plasmid	44010	0.311134	NA	NA	NA	NA
NC_008443	NC_008443.1	Borrelia burgdorferi strain Ip21 plasmid, complete sequence	Ip21	Borreliella burgdorferi	Borreliella burgdorferi	Borreliella	Borreliaceae	Spirochaetales	Spirochaetia	Spirochaetes	Bacteria	NA	NA	NA	NA	8303	0.23365	NA	NA	NA	NA
NC_008444	NC_008444.1	Escherichia coli plasmid p9705, complete sequence	p9705	Escherichia coli	Escherichia coli	Escherichia	Enterobacteriaceae	Enterobacterales	Gammaproteobacteria	Proteobacteria	Bacteria	NA	NA	NA	NA	3172	0.468159	NA	NA	66	NA
NC_008445	NC_008445.1	Enterococcus faecalis RE25 plasmid pRE25, complete sequence	pRE25	Enterococcus faecalis	Enterococcus faecalis	Enterococcus	Enterococcaceae	Lactobacillales	Bacilli	Firmicutes	Bacteria	NA	NA	NA	NA	50237	0.340466	rep2|rep1	MOBQ	NA	NA
NC_008459	NC_008459.1	Bordetella pertussis plasmid pBP136 DNA, complete sequence	pBP136	Bordetella pertussis	Bordetella pertussis	Bordetella	Alcaligenaceae	Burkholderiales	Betaproteobacteria	Proteobacteria	Bacteria	NA	Japan:Oita	isolate from pertussis-patient	IncP1beta plasmid	41268	0.650674	IncP1	MOBP	14	NA
NC_008460	NC_008460.1	Escherichia coli plasmid pO86A1, complete sequence	pO86A1	Escherichia coli	Escherichia coli	Escherichia	Enterobacteriaceae	Enterobacterales	Gammaproteobacteria	Proteobacteria	Bacteria	NA	Japan	NA	pO86A1 is a Tn5-inserted derivative of adherence plasmid pO86A in strain DIJ1.	120730	0.492769	IncFII(pCoo)|IncFIB(AP001918)	MOBF	NA	NA
NC_008486	NC_008486.1	Escherichia coli plasmid pMG828-1, complete sequence	pMG828-1	Escherichia coli	Escherichia coli	Escherichia	Enterobacteriaceae	Enterobacterales	Gammaproteobacteria	Proteobacteria	Bacteria	NA	NA	NA	clinical isolate	1902	0.439012	Col(MG828)	NA	NA	NA
NC_008487	NC_008487.1	Escherichia coli plasmid pMG828-2, complete sequence	pMG828-2	Escherichia coli	Escherichia coli	Escherichia	Enterobacteriaceae	Enterobacterales	Gammaproteobacteria	Proteobacteria	Bacteria	NA	NA	NA	clinical isolate	4091	0.495722	Col8282	MOBQ	NA	NA
NC_008488	NC_008488.1	Escherichia coli plasmid pMG828-3, complete sequence	pMG828-3	Escherichia coli	Escherichia coli	Escherichia	Enterobacteriaceae	Enterobacterales	Gammaproteobacteria	Proteobacteria	Bacteria	NA	NA	NA	clinical isolate	5219	0.488408	NA	NA	60	NA
NC_008489	NC_008489.1	Escherichia coli plasmid pMG828-4, complete sequence	pMG828-4	Escherichia coli	Escherichia coli	Escherichia	Enterobacteriaceae	Enterobacterales	Gammaproteobacteria	Proteobacteria	Bacteria	NA	NA	NA	clinical isolate	7462	0.48298	Col156	MOBQ	NA	NA
NC_008490	NC_008490.1	Escherichia coli plasmid pMG828-5, complete sequence	pMG828-5	Escherichia coli	Escherichia coli	Escherichia	Enterobacteriaceae	Enterobacterales	Gammaproteobacteria	Proteobacteria	Bacteria	NA	NA	NA	clinical isolate	8985	0.519533	NA	NA	502	NA
NC_008496	NC_008496.1	Leuconostoc mesenteroides subsp. mesenteroides ATCC 8293 plasmid pLEUM1, complete sequence	pLEUM1	Leuconostoc mesenteroides subsp. mesenteroides ATCC 8293	Leuconostoc mesenteroides	Leuconostoc	Leuconostocaceae	Lactobacillales	Bacilli	Firmicutes	Bacteria	NA	NA	NA	NA	37367	0.353922	NA	MOBV	138	NA
NC_008498	NC_008498.1	Lactobacillus brevis ATCC 367 plasmid 1, complete sequence	1	Lactobacillus brevis ATCC 367	Lactobacillus brevis	Lactobacillus	Lactobacillaceae	Lactobacillales	Bacilli	Firmicutes	Bacteria	NA	NA	NA	NA	13413	0.386416	NA	NA	NA	NA
NC_008499	NC_008499.1	Lactobacillus brevis ATCC 367 plasmid 2, complete sequence	2	Lactobacillus brevis ATCC 367	Lactobacillus brevis	Lactobacillus	Lactobacillaceae	Lactobacillales	Bacilli	Firmicutes	Bacteria	NA	NA	NA	NA	35595	0.385138	NA	MOBQ	NA	NA
NC_008500	NC_008500.1	Streptococcus thermophilus LMD-9 plasmid 1, complete sequence	1	Streptococcus thermophilus LMD-9	Streptococcus thermophilus	Streptococcus	Streptococcaceae	Lactobacillales	Bacilli	Firmicutes	Bacteria	NA	NA	NA	NA	4449	0.369971	NA	NA	NA	NA
NC_008501	NC_008501.1	Streptococcus thermophilus LMD-9 plasmid 2, complete sequence	2	Streptococcus thermophilus LMD-9	Streptococcus thermophilus	Streptococcus	Streptococcaceae	Lactobacillales	Bacilli	Firmicutes	Bacteria	NA	NA	NA	NA	3361	0.350788	NA	NA	139	NA
NC_008502	NC_008502.1	Lactobacillus paracasei ATCC 334 plasmid 1, complete sequence	1	Lactobacillus paracasei ATCC 334	Lactobacillus paracasei	Lactobacillus	Lactobacillaceae	Lactobacillales	Bacilli	Firmicutes	Bacteria	NA	NA	NA	NA	29061	0.42163	NA	MOBQ	NA	NA
NC_008503	NC_008503.1	Lactococcus lactis subsp. cremoris SK11 plasmid 1, complete sequence	1	Lactococcus lactis subsp. cremoris SK11	Lactococcus lactis	Lactococcus	Streptococcaceae	Lactobacillales	Bacilli	Firmicutes	Bacteria	NA	NA	NA	NA	14041	0.343708	NA	NA	NA	NA
NC_008504	NC_008504.1	Lactococcus lactis subsp. cremoris SK11 plasmid 2, complete sequence	2	Lactococcus lactis subsp. cremoris SK11	Lactococcus lactis	Lactococcus	Streptococcaceae	Lactobacillales	Bacilli	Firmicutes	Bacteria	NA	NA	NA	NA	9554	0.304375	NA	NA	NA	NA
NC_008505	NC_008505.1	Lactococcus lactis subsp. cremoris SK11 plasmid 3, complete sequence	3	Lactococcus lactis subsp. cremoris SK11	Lactococcus lactis	Lactococcus	Streptococcaceae	Lactobacillales	Bacilli	Firmicutes	Bacteria	NA	NA	NA	NA	74750	0.354114	NA	NA	140	NC_008505_position:25476-25844|NC_008505_position:65569-66561|NZ_CP016737_position:1-1167
NC_008506	NC_008506.1	Lactococcus lactis subsp. cremoris SK11 plasmid 4, complete sequence	4	Lactococcus lactis subsp. cremoris SK11	Lactococcus lactis	Lactococcus	Streptococcaceae	Lactobacillales	Bacilli	Firmicutes	Bacteria	NA	NA	NA	NA	47208	0.348352	NA	MOBQ	141	NA
NC_008507	NC_008507.1	Lactococcus lactis subsp. cremoris SK11 plasmid 5, complete sequence	5	Lactococcus lactis subsp. cremoris SK11	Lactococcus lactis	Lactococcus	Streptococcaceae	Lactobacillales	Bacilli	Firmicutes	Bacteria	NA	NA	NA	NA	14206	0.335492	NA	NA	NA	NA
NC_008537	NC_008537.1	Arthrobacter sp. FB24 plasmid 1, complete sequence	1	Arthrobacter sp. FB24	Arthrobacter sp. FB24	Arthrobacter	Micrococcaceae	Micrococcales	Actinobacteria	Actinobacteria	Bacteria	NA	NA	NA	NA	159538	0.65029	NA	NA	NA	NA
NC_008538	NC_008538.1	Arthrobacter sp. FB24 plasmid 2, complete sequence	2	Arthrobacter sp. FB24	Arthrobacter sp. FB24	Arthrobacter	Micrococcaceae	Micrococcales	Actinobacteria	Actinobacteria	Bacteria	NA	NA	NA	NA	115507	0.633208	NA	MOBP	NA	NA
NC_008539	NC_008539.1	Arthrobacter sp. FB24 plasmid 3, complete sequence	3	Arthrobacter sp. FB24	Arthrobacter sp. FB24	Arthrobacter	Micrococcaceae	Micrococcales	Actinobacteria	Actinobacteria	Bacteria	NA	NA	NA	NA	96488	0.646733	NA	NA	NA	NA
NC_008545	NC_008545.1	Burkholderia cenocepacia HI2424 plasmid 1, complete sequence	Plasmid1	Burkholderia cenocepacia HI2424	Burkholderia cenocepacia	Burkholderia	Burkholderiaceae	Burkholderiales	Betaproteobacteria	Proteobacteria	Bacteria	NA	NA	NA	NA	164857	0.618275	NA	MOBF	NA	NA
NC_008564	NC_008564.1	Borrelia afzelii PKo plasmid lp60, complete sequence	lp60	Borreliella afzelii PKo	Borreliella afzelii	Borreliella	Borreliaceae	Spirochaetales	Spirochaetia	Spirochaetes	Bacteria	NA	NA	NA	low passage strain	59958	0.268972	NA	NA	142	NA
NC_008565	NC_008565.1	Borrelia afzelii PKo plasmid lp60-2, complete sequence	lp60-2	Borreliella afzelii PKo	Borreliella afzelii	Borreliella	Borreliaceae	Spirochaetales	Spirochaetia	Spirochaetes	Bacteria	NA	NA	NA	low passage strain	59804	0.243796	NA	NA	521	NA
NC_008566	NC_008566.1	Borrelia afzelii PKo plasmid lp34, complete sequence	lp34	Borreliella afzelii PKo	Borreliella afzelii	Borreliella	Borreliaceae	Spirochaetales	Spirochaetia	Spirochaetes	Bacteria	NA	NA	NA	low passage strain	34273	0.23555	NA	NA	143	NA
NC_008567	NC_008567.1	Borrelia afzelii PKo plasmid lp32, complete sequence	lp32	Borreliella afzelii PKo	Borreliella afzelii	Borreliella	Borreliaceae	Spirochaetales	Spirochaetia	Spirochaetes	Bacteria	NA	NA	NA	low passage strain	32368	0.246725	NA	NA	144	NA
NC_008568	NC_008568.1	Borrelia afzelii PKo plasmid lp28, complete sequence	lp28	Borreliella afzelii PKo	Borreliella afzelii	Borreliella	Borreliaceae	Spirochaetales	Spirochaetia	Spirochaetes	Bacteria	NA	NA	NA	low passage strain	28533	0.251008	NA	NA	145	NA
NC_008569	NC_008569.1	Borrelia afzelii PKo plasmid lp25, complete sequence	lp25	Borreliella afzelii PKo	Borreliella afzelii	Borreliella	Borreliaceae	Spirochaetales	Spirochaetia	Spirochaetes	Bacteria	NA	NA	NA	low passage strain	24794	0.313665	NA	NA	146	NA
NC_008573	NC_008573.1	Shewanella sp. ANA-3 plasmid 1, complete sequence	Plasmid1	Shewanella sp. ANA-3	Shewanella sp. ANA-3	Shewanella	Shewanellaceae	Alteromonadales	Gammaproteobacteria	Proteobacteria	Bacteria	NA	NA	NA	NA	278942	0.456694	NA	MOBH	NA	NA
NC_008594	NC_008594.1	Lactococcus lactis subsp. lactis plasmid pL2, complete sequence	pL2	Lactococcus lactis subsp. lactis	Lactococcus lactis	Lactococcus	Streptococcaceae	Lactobacillales	Bacilli	Firmicutes	Bacteria	NA	NA	NA	NA	5299	0.32459	NA	NA	NA	NA
NC_008597	NC_008597.1	Escherichia coli plasmid pVI678, complete sequence	pVI678	Escherichia coli	Escherichia coli	Escherichia	Enterobacteriaceae	Enterobacterales	Gammaproteobacteria	Proteobacteria	Bacteria	NA	NA	NA	NA	6222	0.52459	NA	NA	502	NA
NC_008598	NC_008598.1	Bacillus thuringiensis str. Al Hakam, plasmid pALH1, complete sequence	pALH1	Bacillus thuringiensis str. Al Hakam	Bacillus thuringiensis	Bacillus	Bacillaceae	Bacillales	Bacilli	Firmicutes	Bacteria	NA	NA	NA	NA	55939	0.361519	NA	NA	147	NA
NC_008607	NC_008607.1	Pelobacter propionicus DSM 2379 plasmid pPRO1, complete sequence	pPRO1	Pelobacter propionicus DSM 2379	Pelobacter propionicus	Pelobacter	Desulfuromonadaceae	Desulfuromonadales	Deltaproteobacteria	Proteobacteria	Bacteria	NA	NA	NA	NA	202397	0.480966	NA	NA	NA	NA
NC_008608	NC_008608.1	Pelobacter propionicus DSM 2379 plasmid pPRO2, complete sequence	pPRO2	Pelobacter propionicus DSM 2379	Pelobacter propionicus	Pelobacter	Desulfuromonadaceae	Desulfuromonadales	Deltaproteobacteria	Proteobacteria	Bacteria	NA	NA	NA	NA	30722	0.563179	NA	MOBQ	NA	NA
NC_008612	NC_008612.1	Photobacterium damselae subsp. piscicida plasmid pP99-018, complete sequence	pP99-018	Photobacterium damselae subsp. piscicida	Photobacterium damselae	Photobacterium	Vibrionaceae	Vibrionales	Gammaproteobacteria	Proteobacteria	Bacteria	NA	NA	NA	NA	150157	0.513722	IncA/C2	MOBH	148	NA
NC_008613	NC_008613.1	Photobacterium damselae subsp. piscicida plasmid pP91278, complete sequence	pP91278	Photobacterium damselae subsp. piscicida	Photobacterium damselae	Photobacterium	Vibrionaceae	Vibrionales	Gammaproteobacteria	Proteobacteria	Bacteria	NA	NA	NA	NA	131520	0.517092	IncA/C2	MOBH	148	NA
NC_008688	NC_008688.1	Paracoccus denitrificans PD1222 plasmid 1, complete sequence	1	Paracoccus denitrificans PD1222	Paracoccus denitrificans	Paracoccus	Rhodobacteraceae	Rhodobacterales	Alphaproteobacteria	Proteobacteria	Bacteria	NA	NA	NA	NA	653815	0.671393	NA	NA	NA	NA
NC_008690	NC_008690.1	Vibrio sp. TC68 plasmid pTC68, complete sequence	pTC68	Vibrio sp. TC68	Vibrio sp. TC68	Vibrio	Vibrionaceae	Vibrionales	Gammaproteobacteria	Proteobacteria	Bacteria	2000	Japan	NA	tranposon-like structure of Tn10 in Vibiro sp. TC68	7847	0.459411	NA	NA	NA	NA
NC_008691	NC_008691.1	Acidiphilium multivorum strain JCM8867 plasmid pAM5, complete sequence	pAM5	Acidiphilium multivorum	Acidiphilium multivorum	Acidiphilium	Acetobacteraceae	Rhodospirillales	Alphaproteobacteria	Proteobacteria	Bacteria	NA	NA	NA	NA	5161	0.57547	NA	NA	NA	NA
NC_008703	NC_008703.1	Mycobacterium sp. KMS plasmid pMKMS01, complete sequence	pMKMS01	Mycobacterium sp. KMS	Mycobacterium sp. KMS	Mycobacterium	Mycobacteriaceae	Corynebacteriales	Actinobacteria	Actinobacteria	Bacteria	NA	NA	NA	NA	302089	0.653973	NA	NA	NA	NA
NC_008704	NC_008704.1	Mycobacterium sp. KMS plasmid pMKMS02, complete sequence	pMKMS02	Mycobacterium sp. KMS	Mycobacterium sp. KMS	Mycobacterium	Mycobacteriaceae	Corynebacteriales	Actinobacteria	Actinobacteria	Bacteria	NA	NA	NA	NA	216763	0.666271	NA	NA	NA	NA
NC_008712	NC_008712.1	Paenarthrobacter aurescens TC1 plasmid TC1, complete sequence	TC1	Paenarthrobacter aurescens TC1	Paenarthrobacter aurescens	Paenarthrobacter	Micrococcaceae	Micrococcales	Actinobacteria	Actinobacteria	Bacteria	NA	NA	NA	NA	328237	0.64639	NA	NA	NA	NA
NC_008713	NC_008713.1	Paenarthrobacter aurescens TC1 plasmid TC2, complete sequence	TC2	Paenarthrobacter aurescens TC1	Paenarthrobacter aurescens	Paenarthrobacter	Micrococcaceae	Micrococcales	Actinobacteria	Actinobacteria	Bacteria	NA	NA	NA	NA	300725	0.613467	NA	NA	NA	NA
NC_008738	NC_008738.1	Marinobacter hydrocarbonoclasticus VT8 plasmid pMAQU01, complete sequence	pMAQU01	Marinobacter hydrocarbonoclasticus VT8	Marinobacter hydrocarbonoclasticus	Marinobacter	Alteromonadaceae	Alteromonadales	Gammaproteobacteria	Proteobacteria	Bacteria	NA	NA	NA	NA	239623	0.540516	NA	NA	NA	NA
NC_008739	NC_008739.1	Marinobacter hydrocarbonoclasticus VT8 plasmid pMAQU02, complete sequence	pMAQU02	Marinobacter hydrocarbonoclasticus VT8	Marinobacter hydrocarbonoclasticus	Marinobacter	Alteromonadaceae	Alteromonadales	Gammaproteobacteria	Proteobacteria	Bacteria	NA	NA	NA	NA	213290	0.531572	NA	MOBH	NA	NA
NC_008741	NC_008741.1	Desulfovibrio vulgaris DP4 plasmid pDVUL01, complete sequence	pDVUL01	Desulfovibrio vulgaris DP4	Desulfovibrio vulgaris	Desulfovibrio	Desulfovibrionaceae	Desulfovibrionales	Deltaproteobacteria	Proteobacteria	Bacteria	NA	NA	NA	NA	198504	0.656883	NA	NA	110	NA
NC_008757	NC_008757.1	Polaromonas naphthalenivorans CJ2 plasmid pPNAP01, complete sequence	pPNAP01	Polaromonas naphthalenivorans CJ2	Polaromonas naphthalenivorans	Polaromonas	Comamonadaceae	Burkholderiales	Betaproteobacteria	Proteobacteria	Bacteria	NA	NA	NA	NA	353291	0.57546	NA	MOBH	NA	NA
NC_008758	NC_008758.1	Polaromonas naphthalenivorans CJ2 plasmid pPNAP02, complete sequence	pPNAP02	Polaromonas naphthalenivorans CJ2	Polaromonas naphthalenivorans	Polaromonas	Comamonadaceae	Burkholderiales	Betaproteobacteria	Proteobacteria	Bacteria	NA	NA	NA	NA	190172	0.580112	NA	NA	NA	NA
NC_008759	NC_008759.1	Polaromonas naphthalenivorans CJ2 plasmid pPNAP03, complete sequence	pPNAP03	Polaromonas naphthalenivorans CJ2	Polaromonas naphthalenivorans	Polaromonas	Comamonadaceae	Burkholderiales	Betaproteobacteria	Proteobacteria	Bacteria	NA	NA	NA	NA	171866	0.568932	NA	NA	NA	NA
NC_008760	NC_008760.1	Polaromonas naphthalenivorans CJ2 plasmid pPNAP04, complete sequence	pPNAP04	Polaromonas naphthalenivorans CJ2	Polaromonas naphthalenivorans	Polaromonas	Comamonadaceae	Burkholderiales	Betaproteobacteria	Proteobacteria	Bacteria	NA	NA	NA	NA	143747	0.589898	NA	NA	NA	NA
NC_008761	NC_008761.1	Polaromonas naphthalenivorans CJ2 plasmid pPNAP05, complete sequence	pPNAP05	Polaromonas naphthalenivorans CJ2	Polaromonas naphthalenivorans	Polaromonas	Comamonadaceae	Burkholderiales	Betaproteobacteria	Proteobacteria	Bacteria	NA	NA	NA	NA	58808	0.595616	NA	NA	NA	NA
NC_008762	NC_008762.1	Polaromonas naphthalenivorans CJ2 plasmid pPNAP06, complete sequence	pPNAP06	Polaromonas naphthalenivorans CJ2	Polaromonas naphthalenivorans	Polaromonas	Comamonadaceae	Burkholderiales	Betaproteobacteria	Proteobacteria	Bacteria	NA	NA	NA	NA	21611	0.556707	NA	MOBP	NA	NA
NC_008763	NC_008763.1	Polaromonas naphthalenivorans CJ2 plasmid pPNAP07, complete sequence	pPNAP07	Polaromonas naphthalenivorans CJ2	Polaromonas naphthalenivorans	Polaromonas	Comamonadaceae	Burkholderiales	Betaproteobacteria	Proteobacteria	Bacteria	NA	NA	NA	NA	9898	0.570519	NA	MOBQ	NA	NA
NC_008764	NC_008764.1	Polaromonas naphthalenivorans CJ2 plasmid pPNAP08, complete sequence	pPNAP08	Polaromonas naphthalenivorans CJ2	Polaromonas naphthalenivorans	Polaromonas	Comamonadaceae	Burkholderiales	Betaproteobacteria	Proteobacteria	Bacteria	NA	NA	NA	NA	6459	0.521288	NA	NA	NA	NA
NC_008765	NC_008765.1	Acidovorax sp. JS42 plasmid pAOVO01, complete sequence	pAOVO01	Acidovorax sp. JS42	Acidovorax sp. JS42	Acidovorax	Comamonadaceae	Burkholderiales	Betaproteobacteria	Proteobacteria	Bacteria	NA	NA	NA	NA	72689	0.622061	NA	MOBF	149	NA
NC_008766	NC_008766.1	Acidovorax sp. JS42 plasmid pAOVO02, complete sequence	pAOVO02	Acidovorax sp. JS42	Acidovorax sp. JS42	Acidovorax	Comamonadaceae	Burkholderiales	Betaproteobacteria	Proteobacteria	Bacteria	NA	NA	NA	NA	63609	0.645836	NA	MOBP	NA	NA
NC_008768	NC_008768.1	Enterococcus faecium plasmid pVEF1, complete sequence	pVEF1	Enterococcus faecium	Enterococcus faecium	Enterococcus	Enterococcaceae	Lactobacillales	Bacilli	Firmicutes	Bacteria	1999	Norway	NA	NA	39626	0.362414	repUS1|rep2	NA	538	NA
NC_008770	NC_008770.1	Campylobacter jejuni subsp. jejuni 81-176 plasmid pVir, complete sequence	pVir	Campylobacter jejuni subsp. jejuni 81-176	Campylobacter jejuni	Campylobacter	Campylobacteraceae	Campylobacterales	Epsilonproteobacteria	Proteobacteria	Bacteria	NA	NA	NA	NA	37473	0.258853	NA	NA	95	NC_017284_position:4045-4452|NZ_CP013734_position:19606-20445
NC_008771	NC_008771.1	Verminephrobacter eiseniae EF01-2 plasmid pVEIS01, complete sequence	pVEIS01	Verminephrobacter eiseniae EF01-2	Verminephrobacter eiseniae	Verminephrobacter	Comamonadaceae	Burkholderiales	Betaproteobacteria	Proteobacteria	Bacteria	NA	NA	NA	NA	31194	0.586074	NA	MOBV	NA	NA
NC_008791	NC_008791.1	Yersinia enterocolitica subsp. enterocolitica 8081 plasmid pYVe8081, complete sequence	pYVe8081	Yersinia enterocolitica subsp. enterocolitica 8081	Yersinia enterocolitica	Yersinia	Yersiniaceae	Enterobacterales	Gammaproteobacteria	Proteobacteria	Bacteria	NA	NA	NA	NA	67721	0.439214	IncFII(pYVa12790)	NA	41	NA
NC_008821	NC_008821.1	Enterococcus faecium plasmid pVEF2, complete sequence	pVEF2	Enterococcus faecium	Enterococcus faecium	Enterococcus	Enterococcaceae	Lactobacillales	Bacilli	Firmicutes	Bacteria	NA	Norway	poultry	NA	39714	0.362064	repUS1|rep2	NA	538	NA
NC_008823	NC_008823.1	Rhodococcus rhodochrous plasmid pNC500 DNA, complete sequence	pNC500	Rhodococcus rhodochrous	Rhodococcus rhodochrous	Rhodococcus	Nocardiaceae	Corynebacteriales	Actinobacteria	Actinobacteria	Bacteria	NA	NA	NA	NA	7637	0.656671	NA	NA	NA	NA
NC_008826	NC_008826.1	Methylibium petroleiphilum PM1 plasmid RPME01, complete sequence	RPME01	Methylibium petroleiphilum PM1	Methylibium petroleiphilum	Methylibium	NA	Burkholderiales	Betaproteobacteria	Proteobacteria	Bacteria	NA	NA	NA	NA	599444	0.659763	NA	NA	NA	NA
NC_009034	NC_009034.1	Bacillus thuringiensis plasmid pK1S1, complete sequence	pK1S1	Bacillus thuringiensis	Bacillus thuringiensis	Bacillus	Bacillaceae	Bacillales	Bacilli	Firmicutes	Bacteria	NA	NA	NA	NA	5475	0.328402	NA	MOBV	NA	NA
NC_009035	NC_009035.1	Shewanella baltica OS155 plasmid pSbal01, complete sequence	pSbal01	Shewanella baltica OS155	Shewanella baltica	Shewanella	Shewanellaceae	Alteromonadales	Gammaproteobacteria	Proteobacteria	Bacteria	NA	NA	NA	NA	116763	0.466826	NA	NA	NA	NA
NC_009036	NC_009036.1	Shewanella baltica OS155 plasmid pSbal02, complete sequence	pSbal02	Shewanella baltica OS155	Shewanella baltica	Shewanella	Shewanellaceae	Alteromonadales	Gammaproteobacteria	Proteobacteria	Bacteria	NA	NA	NA	NA	74000	0.424176	NA	NA	NA	NA
NC_009037	NC_009037.1	Shewanella baltica OS155 plasmid pSbal03, complete sequence	pSbal03	Shewanella baltica OS155	Shewanella baltica	Shewanella	Shewanellaceae	Alteromonadales	Gammaproteobacteria	Proteobacteria	Bacteria	NA	NA	NA	NA	16762	0.460685	NA	NA	NA	NA
NC_009038	NC_009038.1	Shewanella baltica OS155 plasmid pSbal04, complete sequence	pSbal04	Shewanella baltica OS155	Shewanella baltica	Shewanella	Shewanellaceae	Alteromonadales	Gammaproteobacteria	Proteobacteria	Bacteria	NA	NA	NA	NA	7995	0.402627	NA	NA	NA	NA
NC_009040	NC_009040.1	Rhodobacter sphaeroides ATCC 17029 plasmid pRSPH01, complete sequence	pRSPH01	Rhodobacter sphaeroides ATCC 17029	Rhodobacter sphaeroides	Rhodobacter	Rhodobacteraceae	Rhodobacterales	Alphaproteobacteria	Proteobacteria	Bacteria	NA	NA	NA	NA	122606	0.69614	NA	NA	150	NC_011960_position:74675-75781
NC_009128	NC_009128.1	Corynebacterium sp. L2-79-05 plasmid pLEW279a, complete sequence	pLEW279a	Corynebacterium sp. L2-79-05	Corynebacterium sp. L2-79-05	Corynebacterium	Corynebacteriaceae	Corynebacteriales	Actinobacteria	Actinobacteria	Bacteria	NA	NA	poultry litter	NA	34606	0.586372	NA	NA	NA	NA
NC_009129	NC_009129.1	Corynebacterium sp. L2-79-05 plasmid pLEW279b, complete sequence	pLEW279b	Corynebacterium sp. L2-79-05	Corynebacterium sp. L2-79-05	Corynebacterium	Corynebacteriaceae	Corynebacteriales	Actinobacteria	Actinobacteria	Bacteria	NA	NA	poultry litter	NA	29854	0.56361	NA	NA	NA	NA
NC_009130	NC_009130.1	Staphylococcus sp. 693-2 plasmid pLEW6932, complete sequence	pLEW6932	Staphylococcus sp. 693-2	Staphylococcus sp. 693-2	Staphylococcus	Staphylococcaceae	Bacillales	Bacilli	Firmicutes	Bacteria	NA	NA	poultry litter	NA	51514	0.314769	rep19	NA	NA	NA
NC_009131	NC_009131.1	Escherichia coli plasmid pLEW517, complete sequence	pLEW517	Escherichia coli	Escherichia coli	Escherichia	Enterobacteriaceae	Enterobacterales	Gammaproteobacteria	Proteobacteria	Bacteria	NA	NA	NA	transconjugant version	65288	0.538905	IncN	MOBF	70	NA
NC_009132	NC_009132.1	Escherichia coli plasmid pLEW517, complete sequence	pLEW517	Escherichia coli	Escherichia coli	Escherichia	Enterobacteriaceae	Enterobacterales	Gammaproteobacteria	Proteobacteria	Bacteria	NA	NA	primate fecal sample	NA	63946	0.538095	IncN	MOBF	70	NA
NC_009133	NC_009133.1	Escherichia coli plasmid NR1, complete sequence	NR1	Escherichia coli	Escherichia coli	Escherichia	Enterobacteriaceae	Enterobacterales	Gammaproteobacteria	Proteobacteria	Bacteria	NA	NA	NA	also known as plasmid R100	94289	0.519764	IncFII	MOBF	557	NA
NC_009137	NC_009137.1	Lactococcus lactis subsp. lactis bv. diacetylactis plasmid pDBORO, complete sequence	pDBORO	Lactococcus lactis subsp. lactis bv. diacetylactis	Lactococcus lactis	Lactococcus	Streptococcaceae	Lactobacillales	Bacilli	Firmicutes	Bacteria	NA	NA	NA	NA	16404	0.351622	NA	NA	NA	NA
NC_009139	NC_009139.1	Yersinia ruckeri YR71 plasmid pYR1, complete sequence	pYR1	Yersinia ruckeri	Yersinia ruckeri	Yersinia	Yersiniaceae	Enterobacterales	Gammaproteobacteria	Proteobacteria	Bacteria	NA	NA	NA	NA	158038	0.509156	IncA/C2	MOBH	148	NA
NC_009140	NC_009140.1	Salmonella enterica subsp. enterica serovar Newport str. SL254 plasmid pSN254, complete sequence	pSN254	Salmonella enterica subsp. enterica serovar Newport str. SL254	Salmonella enterica	Salmonella	Enterobacteriaceae	Enterobacterales	Gammaproteobacteria	Proteobacteria	Bacteria	NA	NA	NA	NA	176473	0.528177	IncA/C2	MOBH	148	NA
NC_009329	NC_009329.1	Geobacillus thermodenitrificans NG80-2 plasmid pLW1071, complete sequence	pLW1071	Geobacillus thermodenitrificans NG80-2	Geobacillus thermodenitrificans	Geobacillus	Bacillaceae	Bacillales	Bacilli	Firmicutes	Bacteria	NA	NA	NA	NA	57693	0.397466	NA	MOBC|MOBQ	NA	NA
NC_009339	NC_009339.1	Mycobacterium gilvum PYR-GCK plasmid pMFLV01, complete sequence	pMFLV01	Mycolicibacterium gilvum PYR-GCK	Mycolicibacterium gilvum	Mycolicibacterium	Mycobacteriaceae	Corynebacteriales	Actinobacteria	Actinobacteria	Bacteria	NA	NA	NA	NA	321253	0.651406	NA	NA	NA	NA
NC_009340	NC_009340.1	Mycobacterium gilvum PYR-GCK plasmid pMFLV02, complete sequence	pMFLV02	Mycolicibacterium gilvum PYR-GCK	Mycolicibacterium gilvum	Mycolicibacterium	Mycobacteriaceae	Corynebacteriales	Actinobacteria	Actinobacteria	Bacteria	NA	NA	NA	NA	25309	0.641906	NA	NA	NA	NA
NC_009341	NC_009341.1	Mycobacterium gilvum PYR-GCK plasmid pMFLV03, complete sequence	pMFLV03	Mycolicibacterium gilvum PYR-GCK	Mycolicibacterium gilvum	Mycolicibacterium	Mycobacteriaceae	Corynebacteriales	Actinobacteria	Actinobacteria	Bacteria	NA	NA	NA	NA	16660	0.651561	NA	NA	NA	NA
NC_009343	NC_009343.1	Corynebacterium glutamicum R plasmid pCGR1 DNA, complete sequence	pCGR1	Corynebacterium glutamicum R	Corynebacterium glutamicum	Corynebacterium	Corynebacteriaceae	Corynebacteriales	Actinobacteria	Actinobacteria	Bacteria	NA	NA	NA	NA	49120	0.539271	NA	NA	NA	NA
NC_009344	NC_009344.1	Shigella dysenteriae Sd197 plasmid pSD197_spA, complete sequence	pSD197_spA	Shigella dysenteriae Sd197	Shigella dysenteriae	Shigella	Enterobacteriaceae	Enterobacterales	Gammaproteobacteria	Proteobacteria	Bacteria	NA	NA	NA	NA	8953	0.396515	NA	NA	NA	NA
NC_009349	NC_009349.1	Aeromonas salmonicida subsp. salmonicida A449 plasmid 4, complete sequence	4	Aeromonas salmonicida subsp. salmonicida A449	Aeromonas salmonicida	Aeromonas	Aeromonadaceae	Aeromonadales	Gammaproteobacteria	Proteobacteria	Bacteria	NA	NA	NA	NA	166749	0.527979	NA	MOBH	NA	NA
NC_009350	NC_009350.1	Aeromonas salmonicida subsp. salmonicida A449 plasmid 5, complete sequence	5	Aeromonas salmonicida subsp. salmonicida A449	Aeromonas salmonicida	Aeromonas	Aeromonadaceae	Aeromonadales	Gammaproteobacteria	Proteobacteria	Bacteria	NA	NA	NA	NA	155098	0.543315	NA	NA	NA	NA
NC_009351	NC_009351.1	Listonella anguillarum sv O2 plasmid pLO2, complete sequence	pLO2	Vibrio anguillarum serovar O2	Vibrio anguillarum	Vibrio	Vibrionaceae	Vibrionales	Gammaproteobacteria	Proteobacteria	Bacteria	NA	Spain:Galicia	NA	NA	7941	0.416572	NA	NA	NA	NA
NC_009352	NC_009352.2	Aeromonas salmonicida subsp. salmonicida plasmid pAsa6, complete sequence	pAsa6	Aeromonas salmonicida subsp. salmonicida	Aeromonas salmonicida	Aeromonas	Aeromonadaceae	Aeromonadales	Gammaproteobacteria	Proteobacteria	Bacteria	NA	Portugal	Scophthalmus maximus (turbot)	NA	18536	0.53852	NA	NA	NA	NA
NC_009353	NC_009353.1	Magnetospirillum gryphiswaldense MSR-1 plasmid, complete sequence	pMSR-1	Magnetospirillum gryphiswaldense MSR-1	Magnetospirillum gryphiswaldense	Magnetospirillum	Rhodospirillaceae	Rhodospirillales	Alphaproteobacteria	Proteobacteria	Bacteria	NA	Germany:Mecklenburg-Vorpommern, Greifswald	from the mud of the eutrophic river Ryck	NA	35803	0.621708	NA	NA	NA	NA
NC_009377	NC_009377.1	Yersinia pestis Pestoides F plasmid CD, complete sequence	CD	Yersinia pestis Pestoides F	Yersinia pestis	Yersinia	Yersiniaceae	Enterobacterales	Gammaproteobacteria	Proteobacteria	Bacteria	NA	NA	NA	NA	71507	0.448893	IncFII(Y)	NA	41	NA
NC_009378	NC_009378.1	Yersinia pestis Pestoides F plasmid MT, complete sequence	MT	Yersinia pestis Pestoides F	Yersinia pestis	Yersinia	Yersiniaceae	Enterobacterales	Gammaproteobacteria	Proteobacteria	Bacteria	NA	NA	NA	NA	137010	0.520057	IncFIB(pHCM2)|IncFII(Yp)	MOBF	68	NA
NC_009425	NC_009425.1	Enterobacter sp. 638 plasmid pENTE01, complete sequence	pENTE01	Enterobacter sp. 638	Enterobacter sp. 638	Enterobacter	Enterobacteriaceae	Enterobacterales	Gammaproteobacteria	Proteobacteria	Bacteria	NA	NA	NA	NA	157749	0.505702	IncFIB(pENTE01)	NA	NA	NA
NC_009426	NC_009426.1	Novosphingobium aromaticivorans DSM 12444 plasmid pNL1, complete sequence	pNL1	Novosphingobium aromaticivorans DSM 12444	Novosphingobium aromaticivorans	Novosphingobium	Sphingomonadaceae	Sphingomonadales	Alphaproteobacteria	Proteobacteria	Bacteria	NA	NA	NA	NA	184462	0.622529	NA	NA	NA	NA
NC_009427	NC_009427.1	Novosphingobium aromaticivorans DSM 12444 plasmid pNL2, complete sequence	pNL2	Novosphingobium aromaticivorans DSM 12444	Novosphingobium aromaticivorans	Novosphingobium	Sphingomonadaceae	Sphingomonadales	Alphaproteobacteria	Proteobacteria	Bacteria	NA	NA	NA	NA	487268	0.659011	NA	NA	NA	NA
NC_009429	NC_009429.1	Rhodobacter sphaeroides ATCC 17025 plasmid pRSPA01, complete sequence	pRSPA01	Rhodobacter sphaeroides ATCC 17025	Rhodobacter sphaeroides	Rhodobacter	Rhodobacteraceae	Rhodobacterales	Alphaproteobacteria	Proteobacteria	Bacteria	NA	NA	NA	NA	877879	0.676918	NA	NA	NA	NA
NC_009430	NC_009430.1	Rhodobacter sphaeroides ATCC 17025 plasmid pRSPA02, complete sequence	pRSPA02	Rhodobacter sphaeroides ATCC 17025	Rhodobacter sphaeroides	Rhodobacter	Rhodobacteraceae	Rhodobacterales	Alphaproteobacteria	Proteobacteria	Bacteria	NA	NA	NA	NA	289489	0.675984	NA	NA	NA	NA
NC_009431	NC_009431.1	Rhodobacter sphaeroides ATCC 17025 plasmid pRSPA03, complete sequence	pRSPA03	Rhodobacter sphaeroides ATCC 17025	Rhodobacter sphaeroides	Rhodobacter	Rhodobacteraceae	Rhodobacterales	Alphaproteobacteria	Proteobacteria	Bacteria	NA	NA	NA	NA	121962	0.693609	NA	NA	NA	NA
NC_009432	NC_009432.1	Rhodobacter sphaeroides ATCC 17025 plasmid pRSPA04, complete sequence	pRSPA04	Rhodobacter sphaeroides ATCC 17025	Rhodobacter sphaeroides	Rhodobacter	Rhodobacteraceae	Rhodobacterales	Alphaproteobacteria	Proteobacteria	Bacteria	NA	NA	NA	NA	36198	0.640477	NA	NA	NA	NA
NC_009433	NC_009433.1	Rhodobacter sphaeroides ATCC 17025 plasmid pRSPA05, complete sequence	pRSPA05	Rhodobacter sphaeroides ATCC 17025	Rhodobacter sphaeroides	Rhodobacter	Rhodobacteraceae	Rhodobacterales	Alphaproteobacteria	Proteobacteria	Bacteria	NA	NA	NA	NA	13873	0.589274	NA	NA	NA	NA
NC_009435	NC_009435.1	Lactococcus lactis NCDO 1867 plasmid pGdh442, complete sequence	pGdh442	Lactococcus lactis	Lactococcus lactis	Lactococcus	Streptococcaceae	Lactobacillales	Bacilli	Firmicutes	Bacteria	NA	NA	NA	NA	68319	0.351074	NA	NA	151	NC_009435_position:579-1931
NC_009444	NC_009444.1	Pseudomonas fluorescens SBW25 plasmid pQBR103, complete sequence	pQBR103	Pseudomonas fluorescens SBW25	Pseudomonas fluorescens	Pseudomonas	Pseudomonadaceae	Pseudomonadales	Gammaproteobacteria	Proteobacteria	Bacteria	NA	NA	NA	NA	425094	0.531522	NA	NA	NA	NA
NC_009453	NC_009453.1	Arthrobacter sp. Rue61a plasmid pAL1, complete sequence	pAL1	Arthrobacter sp. Rue61a	Arthrobacter sp. Rue61a	Arthrobacter	Micrococcaceae	Micrococcales	Actinobacteria	Actinobacteria	Bacteria	NA	NA	NA	NA	112992	0.608751	NA	NA	NA	NA
NC_009466	NC_009466.1	Clostridium kluyveri DSM 555 plasmid pCKL555A, complete sequence	pCKL555A	Clostridium kluyveri DSM 555	Clostridium kluyveri	Clostridium	Clostridiaceae	Clostridiales	Clostridia	Firmicutes	Bacteria	NA	NA	NA	NA	59182	0.333716	NA	MOBC	NA	NA
NC_009467	NC_009467.1	Acidiphilium cryptum JF-5 plasmid pACRY01, complete sequence	pACRY01	Acidiphilium cryptum JF-5	Acidiphilium cryptum	Acidiphilium	Acetobacteraceae	Rhodospirillales	Alphaproteobacteria	Proteobacteria	Bacteria	NA	NA	NA	NA	203589	0.623334	NA	NA	NA	NA
NC_009468	NC_009468.1	Acidiphilium cryptum JF-5 plasmid pACRY02, complete sequence	pACRY02	Acidiphilium cryptum JF-5	Acidiphilium cryptum	Acidiphilium	Acetobacteraceae	Rhodospirillales	Alphaproteobacteria	Proteobacteria	Bacteria	NA	NA	NA	NA	187422	0.619196	NA	NA	NA	NA
NC_009469	NC_009469.1	Acidiphilium cryptum JF-5 plasmid pACRY03, complete sequence	pACRY03	Acidiphilium cryptum JF-5	Acidiphilium cryptum	Acidiphilium	Acetobacteraceae	Rhodospirillales	Alphaproteobacteria	Proteobacteria	Bacteria	NA	NA	NA	NA	88953	0.621283	NA	NA	NA	NA
NC_009470	NC_009470.1	Acidiphilium cryptum JF-5 plasmid pACRY04, complete sequence	pACRY04	Acidiphilium cryptum JF-5	Acidiphilium cryptum	Acidiphilium	Acetobacteraceae	Rhodospirillales	Alphaproteobacteria	Proteobacteria	Bacteria	NA	NA	NA	NA	37415	0.596205	NA	MOBP	NA	NA
NC_009471	NC_009471.1	Acidiphilium cryptum JF-5 plasmid pACRY05, complete sequence	pACRY05	Acidiphilium cryptum JF-5	Acidiphilium cryptum	Acidiphilium	Acetobacteraceae	Rhodospirillales	Alphaproteobacteria	Proteobacteria	Bacteria	NA	NA	NA	NA	37155	0.608532	NA	NA	NA	NA
NC_009472	NC_009472.1	Acidiphilium cryptum JF-5 plasmid pACRY06, complete sequence	pACRY06	Acidiphilium cryptum JF-5	Acidiphilium cryptum	Acidiphilium	Acetobacteraceae	Rhodospirillales	Alphaproteobacteria	Proteobacteria	Bacteria	NA	NA	NA	NA	8781	0.609953	NA	NA	NA	NA
NC_009473	NC_009473.1	Acidiphilium cryptum JF-5 plasmid pACRY07, complete sequence	pACRY07	Acidiphilium cryptum JF-5	Acidiphilium cryptum	Acidiphilium	Acetobacteraceae	Rhodospirillales	Alphaproteobacteria	Proteobacteria	Bacteria	NA	NA	NA	NA	5629	0.575058	NA	NA	NA	NA
NC_009474	NC_009474.1	Acidiphilium cryptum JF-5 plasmid pACRY08, complete sequence	pACRY08	Acidiphilium cryptum JF-5	Acidiphilium cryptum	Acidiphilium	Acetobacteraceae	Rhodospirillales	Alphaproteobacteria	Proteobacteria	Bacteria	NA	NA	NA	NA	4909	0.586881	NA	NA	NA	NA
NC_009475	NC_009475.1	Bradyrhizobium sp. BTAi1 plasmid pBBta01, complete sequence	pBBta01	Bradyrhizobium sp. BTAi1	Bradyrhizobium sp. BTAi1	Bradyrhizobium	Bradyrhizobiaceae	Rhizobiales	Alphaproteobacteria	Proteobacteria	Bacteria	NA	NA	NA	NA	228826	0.606907	NA	NA	NA	NA
NC_009476	NC_009476.1	Aeromonas bestiarum 5S9 plasmid pAb5S9, complete sequence	pAb5S9	Aeromonas bestiarum	Aeromonas bestiarum	Aeromonas	Aeromonadaceae	Aeromonadales	Gammaproteobacteria	Proteobacteria	Bacteria	NA	France: north Brittany	river sediment	multi-resistance	24716	0.540055	NA	MOBQ	NA	NA
NC_009477	NC_009477.1	Staphylococcus aureus subsp. aureus JH9 plasmid pSJH901, complete sequence	pSJH901	Staphylococcus aureus subsp. aureus JH9	Staphylococcus aureus	Staphylococcus	Staphylococcaceae	Bacillales	Bacilli	Firmicutes	Bacteria	NA	NA	NA	NA	30429	0.296395	rep16|rep19	NA	551	NA
NC_009496	NC_009496.1	Clostridium botulinum A str. ATCC 3502 plasmid pBOT3502, complete sequence	pBOT3502	Clostridium botulinum A str. ATCC 3502	Clostridium botulinum	Clostridium	Clostridiaceae	Clostridiales	Clostridia	Firmicutes	Bacteria	NA	NA	NA	NA	16344	0.268049	NA	NA	NA	NA
NC_009506	NC_009506.1	Fusobacterium nucleatum subsp. polymorphum ATCC 10953 plasmid pFN3, complete sequence	pFN3	Fusobacterium nucleatum subsp. polymorphum ATCC 10953	Fusobacterium nucleatum	Fusobacterium	Fusobacteriaceae	Fusobacteriales	Fusobacteriia	Fusobacteria	Bacteria	NA	NA	NA	NA	11934	0.245349	NA	NA	NA	NA
NC_009507	NC_009507.1	Sphingomonas wittichii RW1 plasmid pSWIT01, complete sequence	pSWIT01	Sphingomonas wittichii RW1	Sphingomonas wittichii	Sphingomonas	Sphingomonadaceae	Sphingomonadales	Alphaproteobacteria	Proteobacteria	Bacteria	NA	NA	NA	NA	310228	0.640871	NA	NA	NA	NA
NC_009508	NC_009508.1	Sphingomonas wittichii RW1 plasmid pSWIT02, complete sequence	pSWIT02	Sphingomonas wittichii RW1	Sphingomonas wittichii	Sphingomonas	Sphingomonadaceae	Sphingomonadales	Alphaproteobacteria	Proteobacteria	Bacteria	NA	NA	NA	NA	222757	0.612201	NA	NA	NA	NA
NC_009516	NC_009516.1	Psychrobacter sp. PRwf-1 plasmid pRWF101, complete sequence	pRWF101	Psychrobacter sp. PRwf-1	Psychrobacter sp. PRwf-1	Psychrobacter	Moraxellaceae	Pseudomonadales	Gammaproteobacteria	Proteobacteria	Bacteria	NA	NA	NA	NA	13956	0.382846	NA	NA	NA	NA
NC_009517	NC_009517.1	Psychrobacter sp. PRwf-1 plasmid pRWF102, complete sequence	pRWF102	Psychrobacter sp. PRwf-1	Psychrobacter sp. PRwf-1	Psychrobacter	Moraxellaceae	Pseudomonadales	Gammaproteobacteria	Proteobacteria	Bacteria	NA	NA	NA	NA	2117	0.404346	NA	NA	NA	NA
NC_009595	NC_009595.1	Yersinia pestis CA88-4125 plasmid pCD1, complete sequence	pCD1	Yersinia pestis CA88-4125	Yersinia pestis	Yersinia	Yersiniaceae	Enterobacterales	Gammaproteobacteria	Proteobacteria	Bacteria	NA	NA	NA	NA	70305	0.448361	IncFII(Y)	NA	41	NA
NC_009596	NC_009596.1	Yersinia pestis CA88-4125 plasmid pMT1, complete sequence	pMT1	Yersinia pestis CA88-4125	Yersinia pestis	Yersinia	Yersiniaceae	Enterobacterales	Gammaproteobacteria	Proteobacteria	Bacteria	NA	NA	NA	NA	96210	0.502287	IncFIB(pHCM2)	NA	68	NA
NC_009602	NC_009602.1	Escherichia coli plasmid pSFO157, complete sequence	pSFO157	Escherichia coli	Escherichia coli	Escherichia	Enterobacteriaceae	Enterobacterales	Gammaproteobacteria	Proteobacteria	Bacteria	NA	NA	NA	enterohemorrhagic; EHEC; sorbitol-fermenting	121239	0.497027	IncFIA|IncFIB(AP001918)|IncFII	MOBF	42	NA
NC_009619	NC_009619.1	Staphylococcus aureus subsp. aureus JH1 plasmid pSJH101, complete sequence	pSJH101	Staphylococcus aureus subsp. aureus JH1	Staphylococcus aureus	Staphylococcus	Staphylococcaceae	Bacillales	Bacilli	Firmicutes	Bacteria	NA	NA	NA	NA	30429	0.296395	rep16|rep19	NA	551	NA
NC_009620	NC_009620.1	Sinorhizobium medicae WSM419 plasmid pSMED01, complete sequence	pSMED01	Sinorhizobium medicae WSM419	Sinorhizobium medicae	Sinorhizobium	Rhizobiaceae	Rhizobiales	Alphaproteobacteria	Proteobacteria	Bacteria	NA	NA	NA	NA	1570951	0.614556	NA	MOBQ	NA	NA
NC_009621	NC_009621.1	Sinorhizobium medicae WSM419 plasmid pSMED02, complete sequence	pSMED02	Sinorhizobium medicae WSM419	Sinorhizobium medicae	Sinorhizobium	Rhizobiaceae	Rhizobiales	Alphaproteobacteria	Proteobacteria	Bacteria	NA	NA	NA	NA	1245408	0.598866	NA	MOBQ	NA	NA
NC_009622	NC_009622.1	Sinorhizobium medicae WSM419 plasmid pSMED03, complete sequence	pSMED03	Sinorhizobium medicae WSM419	Sinorhizobium medicae	Sinorhizobium	Rhizobiaceae	Rhizobiales	Alphaproteobacteria	Proteobacteria	Bacteria	NA	NA	NA	NA	219313	0.600553	NA	NA	NA	NA
NC_009649	NC_009649.1	Klebsiella pneumoniae subsp. pneumoniae MGH 78578 plasmid pKPN3, complete sequence	pKPN3	Klebsiella pneumoniae subsp. pneumoniae MGH 78578	Klebsiella pneumoniae	Klebsiella	Enterobacteriaceae	Enterobacterales	Gammaproteobacteria	Proteobacteria	Bacteria	NA	NA	NA	NA	175879	0.516907	IncFIB(K)|IncFII(K)	MOBF	565	NA
NC_009650	NC_009650.1	Klebsiella pneumoniae subsp. pneumoniae MGH 78578 plasmid pKPN4, complete sequence	pKPN4	Klebsiella pneumoniae subsp. pneumoniae MGH 78578	Klebsiella pneumoniae	Klebsiella	Enterobacteriaceae	Enterobacterales	Gammaproteobacteria	Proteobacteria	Bacteria	NA	NA	NA	NA	107576	0.534404	IncFIB(pQil)|IncFII(K)	MOBF	562	NA
NC_009651	NC_009651.1	Klebsiella pneumoniae subsp. pneumoniae MGH 78578 plasmid pKPN5, complete sequence	pKPN5	Klebsiella pneumoniae subsp. pneumoniae MGH 78578	Klebsiella pneumoniae	Klebsiella	Enterobacteriaceae	Enterobacterales	Gammaproteobacteria	Proteobacteria	Bacteria	NA	NA	NA	NA	88582	0.538168	IncR	NA	NA	NA
NC_009652	NC_009652.1	Klebsiella pneumoniae subsp. pneumoniae MGH 78578 plasmid pKPN6, complete sequence	pKPN6	Klebsiella pneumoniae subsp. pneumoniae MGH 78578	Klebsiella pneumoniae	Klebsiella	Enterobacteriaceae	Enterobacterales	Gammaproteobacteria	Proteobacteria	Bacteria	NA	NA	NA	NA	4259	0.414182	Col440I	NA	NA	NA
NC_009653	NC_009653.1	Klebsiella pneumoniae subsp. pneumoniae MGH 78578 plasmid pKPN7, complete sequence	pKPN7	Klebsiella pneumoniae subsp. pneumoniae MGH 78578	Klebsiella pneumoniae	Klebsiella	Enterobacteriaceae	Enterobacterales	Gammaproteobacteria	Proteobacteria	Bacteria	NA	NA	NA	NA	3478	0.456584	NA	NA	NA	NA
NC_009660	NC_009660.1	Kineococcus radiotolerans SRS30216 plasmid pKRAD02, complete sequence	pKRAD02	Kineococcus radiotolerans SRS30216 = ATCC BAA-149	Kineococcus radiotolerans	Kineococcus	Kineosporiaceae	Kineosporiales	Actinobacteria	Actinobacteria	Bacteria	NA	NA	NA	type strain of Kineococcus radiotolerans	12917	0.722614	NA	NA	NA	NA
NC_009661	NC_009661.1	Shewanella baltica OS185 plasmid pS18501, complete sequence	pS18501	Shewanella baltica OS185	Shewanella baltica	Shewanella	Shewanellaceae	Alteromonadales	Gammaproteobacteria	Proteobacteria	Bacteria	NA	NA	NA	NA	83224	0.437374	NA	NA	152	NA
NC_009666	NC_009666.2	Lactobacillus plantarum M4 plasmid pM4, complete sequence	pM4	Lactobacillus plantarum	Lactobacillus plantarum	Lactobacillus	Lactobacillaceae	Lactobacillales	Bacilli	Firmicutes	Bacteria	NA	NA	NA	NA	3320	0.387349	NA	MOBV	153	NA
NC_009669	NC_009669.1	Ochrobactrum anthropi ATCC 49188 plasmid pOANT01, complete sequence	pOANT01	Ochrobactrum anthropi ATCC 49188	Ochrobactrum anthropi	Ochrobactrum	Brucellaceae	Rhizobiales	Alphaproteobacteria	Proteobacteria	Bacteria	NA	NA	NA	NA	170351	0.561576	NA	NA	NA	NA
NC_009670	NC_009670.1	Ochrobactrum anthropi ATCC 49188 plasmid pOANT02, complete sequence	pOANT02	Ochrobactrum anthropi ATCC 49188	Ochrobactrum anthropi	Ochrobactrum	Brucellaceae	Rhizobiales	Alphaproteobacteria	Proteobacteria	Bacteria	NA	NA	NA	NA	101491	0.585343	NA	NA	NA	NA
NC_009671	NC_009671.1	Ochrobactrum anthropi ATCC 49188 plasmid pOANT03, complete sequence	pOANT03	Ochrobactrum anthropi ATCC 49188	Ochrobactrum anthropi	Ochrobactrum	Brucellaceae	Rhizobiales	Alphaproteobacteria	Proteobacteria	Bacteria	NA	NA	NA	NA	93589	0.542703	NA	NA	NA	NA
NC_009672	NC_009672.1	Ochrobactrum anthropi ATCC 49188 plasmid pOANT04, complete sequence	pOANT04	Ochrobactrum anthropi ATCC 49188	Ochrobactrum anthropi	Ochrobactrum	Brucellaceae	Rhizobiales	Alphaproteobacteria	Proteobacteria	Bacteria	NA	NA	NA	NA	57138	0.552837	NA	NA	NA	NA
NC_009673	NC_009673.1	Bacillus cytotoxicus NVH 391-98 plasmid pBC9801, complete sequence	pBC9801	Bacillus cytotoxicus NVH 391-98	Bacillus cytotoxicus	Bacillus	Bacillaceae	Bacillales	Bacilli	Firmicutes	Bacteria	NA	NA	NA	NA	7135	0.302593	NA	NA	NA	NA
NC_009700	NC_009700.1	Clostridium botulinum F str. Langeland plasmid pCLI, complete sequence	pCLI	Clostridium botulinum F str. Langeland	Clostridium botulinum	Clostridium	Clostridiaceae	Clostridiales	Clostridia	Firmicutes	Bacteria	NA	NA	NA	NA	17531	0.260852	NA	NA	154	NA
NC_009701	NC_009701.1	Vibrio vulnificus plasmid pR99, complete sequence	pR99	Vibrio vulnificus	Vibrio vulnificus	Vibrio	Vibrionaceae	Vibrionales	Gammaproteobacteria	Proteobacteria	Bacteria	NA	Spain	diseased eel	NA	68446	0.43763	NA	NA	NA	NA
NC_009704	NC_009704.1	Yersinia pseudotuberculosis IP 31758 plasmid plasmid_59kb, complete sequence	plasmid_59kb	Yersinia pseudotuberculosis IP 31758	Yersinia pseudotuberculosis	Yersinia	Yersiniaceae	Enterobacterales	Gammaproteobacteria	Proteobacteria	Bacteria	1966	NA	stool of a patient presenting with scarlet-like fever in the Primorski region of the former USSR; in 1971 sent to the Institut Pasteur (Paris, France) by Dr. Timofeeva (Antiplague Institute, Irkoutsk)	NA	58679	0.402239	pIP31758(p59)	MOBP	NA	NA
NC_009705	NC_009705.1	Yersinia pseudotuberculosis IP 31758 plasmid plasmid_153kb, complete sequence	plasmid_153kb	Yersinia pseudotuberculosis IP 31758	Yersinia pseudotuberculosis	Yersinia	Yersiniaceae	Enterobacterales	Gammaproteobacteria	Proteobacteria	Bacteria	1966	NA	stool of a patient presenting with scarlet-like fever in the Primorski region of the former USSR; in 1971 sent to the Institut Pasteur (Paris, France) by Dr. Timofeeva (Antiplague Institute, Irkoutsk)	NA	153140	0.403546	pIP31758(p153)	NA	NA	NA
NC_009713	NC_009713.1	Campylobacter hominis ATCC BAA-381 plasmid pCH4, complete sequence	pCH4	Campylobacter hominis ATCC BAA-381	Campylobacter hominis	Campylobacter	Campylobacteraceae	Campylobacterales	Epsilonproteobacteria	Proteobacteria	Bacteria	NA	NA	NA	NA	3678	0.34149	NA	NA	NA	NA
NC_009717	NC_009717.1	Xanthobacter autotrophicus Py2 plasmid pXAUT01, complete sequence	pXAUT01	Xanthobacter autotrophicus Py2	Xanthobacter autotrophicus	Xanthobacter	Xanthobacteraceae	Rhizobiales	Alphaproteobacteria	Proteobacteria	Bacteria	NA	NA	NA	NA	316164	0.653373	NA	MOBV	NA	NA
NC_009726	NC_009726.1	Coxiella burnetii Dugway 5J108-111 plasmid pQpDG, complete sequence	pQpDG	Coxiella burnetii Dugway 5J108-111	Coxiella burnetii	Coxiella	Coxiellaceae	Legionellales	Gammaproteobacteria	Proteobacteria	Bacteria	NA	NA	NA	NA	54179	0.397922	NA	NA	40	NA
NC_009739	NC_009739.1	Pseudomonas aeruginosa plasmid pMATVIM-7, complete sequence	pMATVIM-7	Pseudomonas aeruginosa	Pseudomonas aeruginosa	Pseudomonas	Pseudomonadaceae	Pseudomonadales	Gammaproteobacteria	Proteobacteria	Bacteria	NA	USA:Texas	clinical isolate	NA	24179	0.638116	NA	MOBP	NA	NA
NC_009751	NC_009751.1	Lactococcus lactis subsp. lactis K214 plasmid pK214, complete sequence	pK214	Lactococcus lactis subsp. lactis K214	Lactococcus lactis	Lactococcus	Streptococcaceae	Lactobacillales	Bacilli	Firmicutes	Bacteria	NA	NA	NA	NA	29871	0.324495	rep7	MOBQ|MOBV	NA	NA
NC_009753	NC_009753.1	Paracoccus methylutens strain DM12 plasmid pMTH1, complete sequence	pMTH1	Paracoccus methylutens	Paracoccus methylutens	Paracoccus	Rhodobacteraceae	Rhodobacterales	Alphaproteobacteria	Proteobacteria	Bacteria	NA	NA	NA	NA	31999	0.641645	NA	NA	NA	NA
NC_009777	NC_009777.1	Vibrio campbellii ATCC BAA-1116 plasmid pVIBHAR, complete sequence	pVIBHAR	Vibrio campbellii ATCC BAA-1116	Vibrio campbellii	Vibrio	Vibrionaceae	Vibrionales	Gammaproteobacteria	Proteobacteria	Bacteria	NA	NA	NA	NA	89008	0.437893	NA	NA	NA	NA
NC_009779	NC_009779.1	Cronobacter sakazakii ATCC BAA-894 plasmid pESA2, complete sequence	pESA2	Cronobacter sakazakii ATCC BAA-894	Cronobacter sakazakii	Cronobacter	Enterobacteriaceae	Enterobacterales	Gammaproteobacteria	Proteobacteria	Bacteria	NA	NA	NA	NA	31208	0.515829	pESA2|IncFII(pCTU2)	MOBC	NA	NA
NC_009780	NC_009780.1	Cronobacter sakazakii ATCC BAA-894 plasmid pESA3, complete sequence	pESA3	Cronobacter sakazakii ATCC BAA-894	Cronobacter sakazakii	Cronobacter	Enterobacteriaceae	Enterobacterales	Gammaproteobacteria	Proteobacteria	Bacteria	NA	NA	NA	NA	131196	0.568485	NA	NA	155	NZ_CP012255_position:104291-105304
NC_009781	NC_009781.1	Escherichia coli plasmid pIGJC156, complete sequence	pIGJC156	Escherichia coli	Escherichia coli	Escherichia	Enterobacteriaceae	Enterobacterales	Gammaproteobacteria	Proteobacteria	Bacteria	NA	NA	NA	NA	5146	0.472406	Col156	MOBQ	156	NA
NC_009786	NC_009786.1	Escherichia coli E24377A plasmid pETEC_80, complete sequence	pETEC_80	Escherichia coli O139:H28 str. E24377A	Escherichia coli	Escherichia	Enterobacteriaceae	Enterobacterales	Gammaproteobacteria	Proteobacteria	Bacteria	NA	NA	NA	NA	79237	0.472721	IncFII(pCoo)	NA	157	NA
NC_009787	NC_009787.1	Escherichia coli E24377A plasmid pETEC_35, complete sequence	pETEC_35	Escherichia coli O139:H28 str. E24377A	Escherichia coli	Escherichia	Enterobacteriaceae	Enterobacterales	Gammaproteobacteria	Proteobacteria	Bacteria	NA	NA	NA	NA	34367	0.516164	IncFII(pCoo)	NA	NA	NA
NC_009788	NC_009788.1	Escherichia coli E24377A plasmid pETEC_73, complete sequence	pETEC_73	Escherichia coli O139:H28 str. E24377A	Escherichia coli	Escherichia	Enterobacteriaceae	Enterobacterales	Gammaproteobacteria	Proteobacteria	Bacteria	NA	NA	NA	NA	70609	0.502061	IncI1	MOBP	525	NA
NC_009789	NC_009789.1	Escherichia coli E24377A plasmid pETEC_6, complete sequence	pETEC_6	Escherichia coli O139:H28 str. E24377A	Escherichia coli	Escherichia	Enterobacteriaceae	Enterobacterales	Gammaproteobacteria	Proteobacteria	Bacteria	NA	NA	NA	NA	6199	0.52573	NA	NA	502	NA
NC_009790	NC_009790.1	Escherichia coli E24377A plasmid pETEC_74, complete sequence	pETEC_74	Escherichia coli O139:H28 str. E24377A	Escherichia coli	Escherichia	Enterobacteriaceae	Enterobacterales	Gammaproteobacteria	Proteobacteria	Bacteria	NA	NA	NA	NA	74224	0.498491	IncFII(pHN7A8)	NA	158	NA
NC_009791	NC_009791.1	Escherichia coli E24377A plasmid pETEC_5, complete sequence	pETEC_5	Escherichia coli O139:H28 str. E24377A	Escherichia coli	Escherichia	Enterobacteriaceae	Enterobacterales	Gammaproteobacteria	Proteobacteria	Bacteria	NA	NA	NA	NA	5033	0.496324	NA	NA	NA	NA
NC_009793	NC_009793.1	Citrobacter koseri ATCC BAA-895 plasmid pCKO3, complete sequence	pCKO3	Citrobacter koseri ATCC BAA-895	Citrobacter koseri	Citrobacter	Enterobacteriaceae	Enterobacterales	Gammaproteobacteria	Proteobacteria	Bacteria	NA	NA	NA	NA	9294	0.551754	ColRNAI	MOBC	NA	NA
NC_009794	NC_009794.1	Citrobacter koseri ATCC BAA-895 plasmid pCKO2, complete sequence	pCKO2	Citrobacter koseri ATCC BAA-895	Citrobacter koseri	Citrobacter	Enterobacteriaceae	Enterobacterales	Gammaproteobacteria	Proteobacteria	Bacteria	NA	NA	NA	NA	5601	0.512766	NA	NA	159	NA
NC_009795	NC_009795.1	Campylobacter concisus 13826 plasmid pCCON31, complete sequence	pCCON31	Campylobacter concisus 13826	Campylobacter concisus	Campylobacter	Campylobacteraceae	Campylobacterales	Epsilonproteobacteria	Proteobacteria	Bacteria	NA	NA	NA	NA	30949	0.316068	NA	NA	NA	NA
NC_009796	NC_009796.1	Campylobacter concisus 13826 plasmid pCCON16, complete sequence	pCCON16	Campylobacter concisus 13826	Campylobacter concisus	Campylobacter	Campylobacteraceae	Campylobacterales	Epsilonproteobacteria	Proteobacteria	Bacteria	NA	NA	NA	NA	16457	0.334569	NA	NA	NA	NA
NC_009806	NC_009806.1	Kineococcus radiotolerans SRS30216 plasmid pKRAD01, complete sequence	pKRAD01	Kineococcus radiotolerans SRS30216 = ATCC BAA-149	Kineococcus radiotolerans	Kineococcus	Kineosporiaceae	Kineosporiales	Actinobacteria	Actinobacteria	Bacteria	NA	NA	NA	type strain of Kineococcus radiotolerans	182572	0.694334	NA	NA	NA	NA
NC_009807	NC_009807.1	Salmonella enterica subsp. enterica serovar Typhimurium plasmid pTPqnrS-1a, complete sequence	pTPqnrS-1a	Salmonella enterica subsp. enterica serovar Typhimurium	Salmonella enterica	Salmonella	Enterobacteriaceae	Enterobacterales	Gammaproteobacteria	Proteobacteria	Bacteria	NA	United Kingdom	NA	definitive type, DT193	10066	0.505563	NA	NA	160	NC_010993_position:3000-3344
NC_009829	NC_009829.1	Serratia proteamaculans 568 plasmid pSPRO01, complete sequence	pSPRO01	Serratia proteamaculans 568	Serratia proteamaculans	Serratia	Yersiniaceae	Enterobacterales	Gammaproteobacteria	Proteobacteria	Bacteria	NA	NA	NA	NA	46804	0.492308	IncFII(Serratia)	NA	NA	NA
NC_009837	NC_009837.1	Escherichia coli APEC O1 plasmid pAPEC-O1-ColBM, complete sequence	pAPEC-O1-ColBM	Escherichia coli APEC O1	Escherichia coli	Escherichia	Enterobacteriaceae	Enterobacterales	Gammaproteobacteria	Proteobacteria	Bacteria	NA	NA	lesion site (lung) of a dead turkey with colibacillosis	NA	174241	0.496456	IncFIB(AP001918)|IncFII(pSE11)	MOBF	555	NA
NC_009838	NC_009838.1	Escherichia coli APEC O1 plasmid pAPEC-O1-R, complete sequence	pAPEC-O1-R	Escherichia coli APEC O1	Escherichia coli	Escherichia	Enterobacteriaceae	Enterobacterales	Gammaproteobacteria	Proteobacteria	Bacteria	NA	NA	lesion site (lung) of a dead turkey with colibacillosis	NA	241387	0.464341	IncHI2|IncHI2A	MOBH	100	NA
NC_009841	NC_009841.1	Bacillus thuringiensis plasmid pBMB67, complete sequence	pBMB67	Bacillus thuringiensis	Bacillus thuringiensis	Bacillus	Bacillaceae	Bacillales	Bacilli	Firmicutes	Bacteria	NA	NA	NA	NA	67159	0.324335	rep12	NA	161	NA
NC_009897	NC_009897.1	Rickettsia massiliae MTU5 plasmid pRMA, complete sequence	pRMA	Rickettsia massiliae MTU5	Rickettsia massiliae	Rickettsia	Rickettsiaceae	Rickettsiales	Alphaproteobacteria	Proteobacteria	Bacteria	NA	NA	NA	NA	15286	0.317088	NA	NA	NA	NA
NC_009926	NC_009926.1	Acaryochloris marina MBIC11017 plasmid pREB1, complete sequence	pREB1	Acaryochloris marina MBIC11017	Acaryochloris marina	Acaryochloris	Acaryochloridaceae	Synechococcales	NA	Cyanobacteria	Bacteria	NA	NA	NA	type strain of Acaryochloris marina	374161	0.473483	NA	NA	NA	NA
NC_009927	NC_009927.1	Acaryochloris marina MBIC11017 plasmid pREB2, complete sequence	pREB2	Acaryochloris marina MBIC11017	Acaryochloris marina	Acaryochloris	Acaryochloridaceae	Synechococcales	NA	Cyanobacteria	Bacteria	NA	NA	NA	type strain of Acaryochloris marina	356087	0.453367	NA	NA	NA	NA
NC_009928	NC_009928.1	Acaryochloris marina MBIC11017 plasmid pREB3, complete sequence	pREB3	Acaryochloris marina MBIC11017	Acaryochloris marina	Acaryochloris	Acaryochloridaceae	Synechococcales	NA	Cyanobacteria	Bacteria	NA	NA	NA	type strain of Acaryochloris marina	273121	0.451902	NA	NA	NA	NA
NC_009929	NC_009929.1	Acaryochloris marina MBIC11017 plasmid pREB4, complete sequence	pREB4	Acaryochloris marina MBIC11017	Acaryochloris marina	Acaryochloris	Acaryochloridaceae	Synechococcales	NA	Cyanobacteria	Bacteria	NA	NA	NA	type strain of Acaryochloris marina	226680	0.45877	NA	NA	NA	NA
NC_009930	NC_009930.1	Acaryochloris marina MBIC11017 plasmid pREB5, complete sequence	pREB5	Acaryochloris marina MBIC11017	Acaryochloris marina	Acaryochloris	Acaryochloridaceae	Synechococcales	NA	Cyanobacteria	Bacteria	NA	NA	NA	type strain of Acaryochloris marina	177162	0.446755	NA	NA	NA	NA
NC_009931	NC_009931.1	Acaryochloris marina MBIC11017 plasmid pREB6, complete sequence	pREB6	Acaryochloris marina MBIC11017	Acaryochloris marina	Acaryochloris	Acaryochloridaceae	Synechococcales	NA	Cyanobacteria	Bacteria	NA	NA	NA	type strain of Acaryochloris marina	172728	0.471261	NA	NA	NA	NA
NC_009932	NC_009932.1	Acaryochloris marina MBIC11017 plasmid pREB7, complete sequence	pREB7	Acaryochloris marina MBIC11017	Acaryochloris marina	Acaryochloris	Acaryochloridaceae	Synechococcales	NA	Cyanobacteria	Bacteria	NA	NA	NA	type strain of Acaryochloris marina	155110	0.455909	NA	NA	NA	NA
NC_009933	NC_009933.1	Acaryochloris marina MBIC11017 plasmid pREB8, complete sequence	pREB8	Acaryochloris marina MBIC11017	Acaryochloris marina	Acaryochloris	Acaryochloridaceae	Synechococcales	NA	Cyanobacteria	Bacteria	NA	NA	NA	type strain of Acaryochloris marina	120693	0.454185	NA	NA	NA	NA
NC_009934	NC_009934.1	Acaryochloris marina MBIC11017 plasmid pREB9, complete sequence	pREB9	Acaryochloris marina MBIC11017	Acaryochloris marina	Acaryochloris	Acaryochloridaceae	Synechococcales	NA	Cyanobacteria	Bacteria	NA	NA	NA	type strain of Acaryochloris marina	2133	0.425223	NA	NA	NA	NA
NC_009939	NC_009939.1	Deinococcus geothermalis DSM 11300 plasmid pDGEO02, complete sequence	pDGEO02	Deinococcus geothermalis DSM 11300	Deinococcus geothermalis	Deinococcus	Deinococcaceae	Deinococcales	Deinococci	Deinococcus-Thermus	Bacteria	NA	NA	NA	NA	205686	0.666467	NA	NA	NA	NA
NC_009955	NC_009955.1	Dinoroseobacter shibae DFL 12 plasmid pDSHI01, complete sequence	pDSHI01	Dinoroseobacter shibae DFL 12 = DSM 16493	Dinoroseobacter shibae	Dinoroseobacter	Rhodobacteraceae	Rhodobacterales	Alphaproteobacteria	Proteobacteria	Bacteria	NA	NA	NA	NA	190506	0.601293	NA	NA	NA	NA
NC_009956	NC_009956.1	Dinoroseobacter shibae DFL 12 plasmid pDSHI02, complete sequence	pDSHI02	Dinoroseobacter shibae DFL 12 = DSM 16493	Dinoroseobacter shibae	Dinoroseobacter	Rhodobacteraceae	Rhodobacterales	Alphaproteobacteria	Proteobacteria	Bacteria	NA	NA	NA	NA	152970	0.65152	NA	NA	NA	NA
NC_009957	NC_009957.1	Dinoroseobacter shibae DFL 12 plasmid pDSHI03, complete sequence	pDSHI03	Dinoroseobacter shibae DFL 12 = DSM 16493	Dinoroseobacter shibae	Dinoroseobacter	Rhodobacteraceae	Rhodobacterales	Alphaproteobacteria	Proteobacteria	Bacteria	NA	NA	NA	NA	126304	0.605278	NA	NA	NA	NA
NC_009958	NC_009958.1	Dinoroseobacter shibae DFL 12 plasmid pDSHI04, complete sequence	pDSHI04	Dinoroseobacter shibae DFL 12 = DSM 16493	Dinoroseobacter shibae	Dinoroseobacter	Rhodobacteraceae	Rhodobacterales	Alphaproteobacteria	Proteobacteria	Bacteria	NA	NA	NA	NA	86208	0.610454	NA	NA	NA	NA
NC_009959	NC_009959.1	Dinoroseobacter shibae DFL 12 plasmid pDSHI05, complete sequence	pDSHI05	Dinoroseobacter shibae DFL 12 = DSM 16493	Dinoroseobacter shibae	Dinoroseobacter	Rhodobacteraceae	Rhodobacterales	Alphaproteobacteria	Proteobacteria	Bacteria	NA	NA	NA	NA	72296	0.688738	NA	NA	NA	NA
NC_009966	NC_009966.1	Fluoribacter dumoffii Tex-KL plasmid pLD-TEX-KL, complete sequence	pLD-TEX-KL	Fluoribacter dumoffii Tex-KL	Fluoribacter dumoffii	Fluoribacter	Legionellaceae	Legionellales	Gammaproteobacteria	Proteobacteria	Bacteria	NA	NA	NA	synonym: Legionella dumoffii	66512	0.389343	NA	MOBQ	NA	NA
NC_009980	NC_009980.1	Salmonella enterica subsp. enterica serovar Dublin plasmid pMAK2, complete sequence	pMAK2	Salmonella enterica subsp. enterica serovar Dublin	Salmonella enterica	Salmonella	Enterobacteriaceae	Enterobacterales	Gammaproteobacteria	Proteobacteria	Bacteria	NA	NA	NA	NA	61571	0.537607	IncN	MOBF	70	NA
NC_009981	NC_009981.1	Salmonella enterica subsp. enterica serovar Choleraesuis plasmid pMAK1, complete sequence	pMAK1	Salmonella enterica subsp. enterica serovar Choleraesuis	Salmonella enterica	Salmonella	Enterobacteriaceae	Enterobacterales	Gammaproteobacteria	Proteobacteria	Bacteria	NA	NA	NA	NA	208409	0.474025	IncHI1B(R27)|IncHI1A	MOBH	48	NA
NC_009982	NC_009982.1	Salmonella enterica subsp. enterica serovar Dublin plasmid pMAK3, complete sequence	pMAK3	Salmonella enterica subsp. enterica serovar Dublin	Salmonella enterica	Salmonella	Enterobacteriaceae	Enterobacterales	Gammaproteobacteria	Proteobacteria	Bacteria	NA	NA	NA	NA	39924	0.568555	IncW	MOBF	162	NA
NC_009998	NC_009998.1	Shewanella baltica OS195 plasmid pS19501, complete sequence	pS19501	Shewanella baltica OS195	Shewanella baltica	Shewanella	Shewanellaceae	Alteromonadales	Gammaproteobacteria	Proteobacteria	Bacteria	NA	NA	NA	NA	75605	0.426625	NA	NA	NA	NA
NC_009999	NC_009999.1	Shewanella baltica OS195 plasmid pS19502, complete sequence	pS19502	Shewanella baltica OS195	Shewanella baltica	Shewanella	Shewanellaceae	Alteromonadales	Gammaproteobacteria	Proteobacteria	Bacteria	NA	NA	NA	NA	75508	0.441159	NA	NA	152	NA
NC_010000	NC_010000.1	Shewanella baltica OS195 plasmid pS19503, complete sequence	pS19503	Shewanella baltica OS195	Shewanella baltica	Shewanella	Shewanellaceae	Alteromonadales	Gammaproteobacteria	Proteobacteria	Bacteria	NA	NA	NA	NA	49148	0.42897	NA	MOBP	NA	NA
NC_010008	NC_010008.2	Bacillus megaterium QM B1551 plasmid pBM100, complete sequence	pBM100	Bacillus megaterium QM B1551	Bacillus megaterium	Bacillus	Bacillaceae	Bacillales	Bacilli	Firmicutes	Bacteria	NA	NA	NA	NA	5428	0.348379	NA	NA	NA	NA
NC_010009	NC_010009.2	Bacillus megaterium QM B1551 plasmid pBM200, complete sequence	pBM200	Bacillus megaterium QM B1551	Bacillus megaterium	Bacillus	Bacillaceae	Bacillales	Bacilli	Firmicutes	Bacteria	NA	NA	NA	NA	9098	0.345021	repUS3	MOBP	NA	NA
NC_010010	NC_010010.2	Bacillus megaterium QM B1551 plasmid pBM300, complete sequence	pBM300	Bacillus megaterium QM B1551	Bacillus megaterium	Bacillus	Bacillaceae	Bacillales	Bacilli	Firmicutes	Bacteria	NA	NA	NA	NA	26587	0.354986	NA	MOBQ|MOBV	NA	NA
NC_010021	NC_010021.1	Zymomonas mobilis subsp. mobilis ATCC 10988 unknown plasmid, complete sequence	unknown plasmid	Zymomonas mobilis subsp. mobilis ATCC 10988	Zymomonas mobilis	Zymomonas	Sphingomonadaceae	Sphingomonadales	Alphaproteobacteria	Proteobacteria	Bacteria	NA	NA	NA	2.7 kb plasmid	2749	0.412514	NA	MOBV	NA	NA
NC_010029	NC_010029.2	Chlamydia trachomatis plasmid pLGV440, complete sequence	pLGV440	Chlamydia trachomatis L1/440/LN	Chlamydia trachomatis	Chlamydia	Chlamydiaceae	Chlamydiales	Chlamydiia	Chlamydiae	Bacteria	NA	NA	NA	NA	7500	0.362533	NA	NA	5	NA
NC_010042	NC_010042.1	Actinobacillus pleuropneumoniae plasmid p9956, complete sequence	p9956	Actinobacillus pleuropneumoniae	Actinobacillus pleuropneumoniae	Actinobacillus	Pasteurellaceae	Pasteurellales	Gammaproteobacteria	Proteobacteria	Bacteria	NA	NA	NA	NA	5674	0.413994	NA	NA	531	NC_006828_position:4777-5082
NC_010063	NC_010063.1	Staphylococcus aureus subsp. aureus USA300_TCH1516 plasmid pUSA300HOUMR, complete sequence	pUSA300HOUMR	Staphylococcus aureus subsp. aureus USA300_TCH1516	Staphylococcus aureus	Staphylococcus	Staphylococcaceae	Bacillales	Bacilli	Firmicutes	Bacteria	NA	NA	NA	derived from methicillin-resistant clonal population USA300	27041	0.305166	rep16|rep19	NA	551	NA
NC_010064	NC_010064.1	Escherichia coli plasmid pLMO226, complete sequence	pLMO226	Escherichia coli	Escherichia coli	Escherichia	Enterobacteriaceae	Enterobacterales	Gammaproteobacteria	Proteobacteria	Bacteria	NA	NA	NA	NA	2004	0.52495	NA	NA	NA	NA
NC_010066	NC_010066.1	Staphylococcus aureus subsp. aureus USA300_TCH959 plasmid pUSA300HOUMS, complete sequence	pUSA300HOUMS	Staphylococcus aureus subsp. aureus USA300_TCH959	Staphylococcus aureus	Staphylococcus	Staphylococcaceae	Bacillales	Bacilli	Firmicutes	Bacteria	NA	NA	biological product [ENVO:02000043]	methicillin sensitive clone of USA300	20413	0.281487	rep20	NA	509	NA
NC_010069	NC_010069.1	Actinobacillus pleuropneumoniae plasmid p9555, complete sequence	p9555	Actinobacillus pleuropneumoniae	Actinobacillus pleuropneumoniae	Actinobacillus	Pasteurellaceae	Pasteurellales	Gammaproteobacteria	Proteobacteria	Bacteria	NA	NA	NA	NA	5673	0.393619	NA	NA	NA	NA
NC_010070	NC_010070.1	Burkholderia multivorans ATCC 17616 plasmid pBMUL01, complete sequence	pBMUL01	Burkholderia multivorans ATCC 17616	Burkholderia multivorans	Burkholderia	Burkholderiaceae	Burkholderiales	Betaproteobacteria	Proteobacteria	Bacteria	NA	NA	NA	NA	167422	0.613342	NA	NA	NA	NA
NC_010076	NC_010076.1	Bacillus thuringiensis serovar israelensis plasmid pBtoxis, complete sequence	pBtoxis	Bacillus thuringiensis serovar israelensis	Bacillus thuringiensis	Bacillus	Bacillaceae	Bacillales	Bacilli	Firmicutes	Bacteria	NA	NA	NA	NA	127923	0.324156	NA	MOBC	NA	NA
NC_010077	NC_010077.1	Staphylococcus aureus plasmid EDINA, complete sequence	EDINA	Staphylococcus aureus	Staphylococcus aureus	Staphylococcus	Staphylococcaceae	Bacillales	Bacilli	Firmicutes	Bacteria	NA	NA	NA	NA	34986	0.287344	rep16|rep19|rep20	NA	163	NA
NC_010078	NC_010078.1	Weissella cibaria plasmid pKLCA, complete sequence	pKLCA	Weissella cibaria	Weissella cibaria	Weissella	Leuconostocaceae	Lactobacillales	Bacilli	Firmicutes	Bacteria	NA	NA	Kimchi (traditional Korean food)	small cryptic plasmid; smallest of three small cryptic plasmids in Weissella cibaria	1490	0.416779	NA	NA	NA	NA
NC_010096	NC_010096.1	Streptococcus agalactiae plasmid pMV158, complete sequence	pMV158	Streptococcus agalactiae	Streptococcus agalactiae	Streptococcus	Streptococcaceae	Lactobacillales	Bacilli	Firmicutes	Bacteria	NA	NA	NA	NA	5541	0.37773	NA	MOBV	NA	NA
NC_010097	NC_010097.1	Streptomyces lavendulae Miniplasmid pSLG33, complete sequence	Miniplasmid pSLG33	Streptomyces lavendulae	Streptomyces lavendulae	Streptomyces	Streptomycetaceae	Streptomycetales	Actinobacteria	Actinobacteria	Bacteria	NA	NA	NA	NA	2661	0.651635	NA	NA	NA	NA
NC_010098	NC_010098.1	Lactobacillus plantarum plasmid pA1, complete sequence	pA1	Lactobacillus plantarum	Lactobacillus plantarum	Lactobacillus	Lactobacillaceae	Lactobacillales	Bacilli	Firmicutes	Bacteria	NA	NA	NA	NA	2820	0.349645	NA	MOBV|MOBV	NA	NA
NC_010099	NC_010099.1	Burkholderia cepacia plasmid PPC1, complete sequence	PPC1	Burkholderia cepacia	Burkholderia cepacia	Burkholderia	Burkholderiaceae	Burkholderiales	Betaproteobacteria	Proteobacteria	Bacteria	NA	NA	NA	NA	1641	0.603291	NA	NA	NA	NA
NC_010111	NC_010111.1	Staphylococcus aureus plasmid pTZ4, complete sequence	pTZ4	Staphylococcus aureus	Staphylococcus aureus	Staphylococcus	Staphylococcaceae	Bacillales	Bacilli	Firmicutes	Bacteria	NA	NA	NA	99.9% identical to pC221	4555	0.315917	rep7	MOBP	43	NA
NC_010112	NC_010112.1	Vibrio sp. 23023 plasmid p23023, complete sequence	p23023	Vibrio sp. 23023	Vibrio sp. 23023	Vibrio	Vibrionaceae	Vibrionales	Gammaproteobacteria	Proteobacteria	Bacteria	NA	NA	NA	NA	52527	0.446951	NA	MOBC	NA	NA
NC_010113	NC_010113.1	Vibrio sp. 0908 plasmid p0908, complete sequence	p0908	Vibrio sp. 0908	Vibrio sp. 0908	Vibrio	Vibrionaceae	Vibrionales	Gammaproteobacteria	Proteobacteria	Bacteria	NA	NA	NA	NA	81413	0.491862	NA	NA	NA	NA
NC_010114	NC_010114.1	Vibrio sp. 09022 plasmid p09022A, complete sequence	p09022A	Vibrio sp. 09022	Vibrio sp. 09022	Vibrio	Vibrionaceae	Vibrionales	Gammaproteobacteria	Proteobacteria	Bacteria	NA	NA	NA	NA	31036	0.423508	NA	NA	NA	NA
NC_010115	NC_010115.1	Coxiella burnetii RSA 331 plasmid QpH1, complete sequence	QpH1	Coxiella burnetii RSA 331	Coxiella burnetii	Coxiella	Coxiellaceae	Legionellales	Gammaproteobacteria	Proteobacteria	Bacteria	NA	NA	NA	NA	37317	0.393306	NA	NA	40	NA
NC_010119	NC_010119.1	Salmonella enterica subsp. enterica serovar Choleraesuis plasmid pOU7519, complete sequence	pOU7519	Salmonella enterica subsp. enterica serovar Choleraesuis	Salmonella enterica	Salmonella	Enterobacteriaceae	Enterobacterales	Gammaproteobacteria	Proteobacteria	Bacteria	NA	NA	NA	hybrid of pSCV50 and pSC138	127212	0.528394	IncFIB(S)|IncFIB(K)|IncFII(S)	MOBF	NA	NA
NC_010123	NC_010123.1	Gluconacetobacter diazotrophicus PAl 5 plasmid pGDIPal5II, complete sequence	pGDIPal5II	Gluconacetobacter diazotrophicus PA1 5	Gluconacetobacter diazotrophicus	Gluconacetobacter	Acetobacteraceae	Rhodospirillales	Alphaproteobacteria	Proteobacteria	Bacteria	NA	NA	NA	NA	16610	0.639976	NA	NA	NA	NA
NC_010124	NC_010124.1	Gluconacetobacter diazotrophicus PAl 5 plasmid pGDIPal5I, complete sequence	pGDIPal5I	Gluconacetobacter diazotrophicus PA1 5	Gluconacetobacter diazotrophicus	Gluconacetobacter	Acetobacteraceae	Rhodospirillales	Alphaproteobacteria	Proteobacteria	Bacteria	NA	NA	NA	NA	38818	0.568061	NA	NA	NA	NA
NC_010157	NC_010157.1	Yersinia pestis Angola plasmid new_pCD, complete sequence	new_pCD	Yersinia pestis Angola	Yersinia pestis	Yersinia	Yersiniaceae	Enterobacterales	Gammaproteobacteria	Proteobacteria	Bacteria	NA	NA	NA	NA	68190	0.446414	IncFII(Y)	NA	41	NA
NC_010158	NC_010158.1	Yersinia pestis Angola plasmid pMT-pPCP, complete sequence	pMT-pPCP	Yersinia pestis Angola	Yersinia pestis	Yersinia	Yersiniaceae	Enterobacterales	Gammaproteobacteria	Proteobacteria	Bacteria	NA	NA	NA	NA	114570	0.499791	IncFIB(pHCM2)	NA	68	NA
NC_010164	NC_010164.1	Bifidobacterium sp. A24 plasmid pBIFA24, complete sequence	pBIFA24	Bifidobacterium sp. A24	Bifidobacterium sp. A24	Bifidobacterium	Bifidobacteriaceae	Bifidobacteriales	Actinobacteria	Actinobacteria	Bacteria	NA	NA	NA	NA	4892	0.617743	NA	NA	81	NA
NC_010177	NC_010177.2	Acetobacter pasteurianus plasmid pGR7, complete sequence	pGR7	Acetobacter pasteurianus	Acetobacter pasteurianus	Acetobacter	Acetobacteraceae	Rhodospirillales	Alphaproteobacteria	Proteobacteria	Bacteria	NA	Czech Republic:Brno	NA	NA	2446	0.295585	NA	NA	NA	NA
NC_010230	NC_010230.1	Streptococcus pyogenes plasmid pDN281, complete sequence	pDN281	Streptococcus pyogenes	Streptococcus pyogenes	Streptococcus	Streptococcaceae	Lactobacillales	Bacilli	Firmicutes	Bacteria	NA	NA	NA	NA	3041	0.34857	NA	NA	164	NA
NC_010242	NC_010242.1	Lactobacillus casei plasmid pSMA23, complete sequence	pSMA23	Lactobacillus casei	Lactobacillus casei	Lactobacillus	Lactobacillaceae	Lactobacillales	Bacilli	Firmicutes	Bacteria	NA	NA	NA	NA	3497	0.381756	NA	MOBV	165	NA
NC_010243	NC_010243.1	Corynebacterium glutamicum plasmid pBl1, complete sequence	pBl1	Corynebacterium glutamicum	Corynebacterium glutamicum	Corynebacterium	Corynebacteriaceae	Corynebacteriales	Actinobacteria	Actinobacteria	Bacteria	NA	NA	NA	similar to the the plasmids represented in GenBank entries X03987 and D00038	4447	0.534068	NA	NA	10	NA
NC_010257	NC_010257.1	Escherichia coli plasmid MccC7-H22, complete sequence	MccC7-H22	Escherichia coli	Escherichia coli	Escherichia	Enterobacteriaceae	Enterobacterales	Gammaproteobacteria	Proteobacteria	Bacteria	NA	NA	NA	encodes microcin C7	32014	0.434966	IncX9	NA	NA	NA
NC_010258	NC_010258.1	Coxiella burnetii 'MSU Goat Q177' plasmid QpRS, complete sequence	QpRS	Coxiella burnetii 'MSU Goat Q177'	Coxiella burnetii	Coxiella	Coxiellaceae	Legionellales	Gammaproteobacteria	Proteobacteria	Bacteria	NA	NA	NA	NA	39281	0.396578	NA	NA	40	NA
NC_010259	NC_010259.1	Salmonella enterica subsp. enterica serovar Newport plasmid pA172, complete sequence	pA172	Salmonella enterica subsp. enterica serovar Newport	Salmonella enterica	Salmonella	Enterobacteriaceae	Enterobacterales	Gammaproteobacteria	Proteobacteria	Bacteria	NA	NA	NA	ColE1-like plasmid	8197	0.430279	NA	NA	NA	NA
NC_010260	NC_010260.1	Streptococcus dysgalactiae subsp. equisimilis plasmid pW2580, complete sequence	pW2580	Streptococcus dysgalactiae subsp. equisimilis	Streptococcus dysgalactiae	Streptococcus	Streptococcaceae	Lactobacillales	Bacilli	Firmicutes	Bacteria	NA	NA	NA	NA	3043	0.350312	NA	NA	164	NA
NC_010261	NC_010261.1	Klebsiella pneumoniae plasmid pH205, complete sequence	pH205	Klebsiella pneumoniae	Klebsiella pneumoniae	Klebsiella	Enterobacteriaceae	Enterobacterales	Gammaproteobacteria	Proteobacteria	Bacteria	NA	NA	NA	ColE1-like plasmid	8197	0.429669	NA	NA	NA	NA
NC_010262	NC_010262.1	Staphylococcus aureus plasmid pKH16, complete sequence	pKH16	Staphylococcus aureus	Staphylococcus aureus	Staphylococcus	Staphylococcaceae	Bacillales	Bacilli	Firmicutes	Bacteria	NA	NA	NA	pT181 family plasmid	4442	0.30054	NA	MOBV	11	NA
NC_010279	NC_010279.1	Staphylococcus aureus plasmid pV030-8, complete sequence	pV030-8	Staphylococcus aureus	Staphylococcus aureus	Staphylococcus	Staphylococcaceae	Bacillales	Bacilli	Firmicutes	Bacteria	NA	NA	NA	NA	39041	0.281345	rep23	MOBV	99	NA
NC_010281	NC_010281.1	Bacillus thuringiensis plasmid pFR12, complete sequence	pFR12	Bacillus thuringiensis	Bacillus thuringiensis	Bacillus	Bacillaceae	Bacillales	Bacilli	Firmicutes	Bacteria	NA	NA	NA	NA	12095	0.312112	NA	MOBV	NA	NA
NC_010282	NC_010282.1	Bacillus thuringiensis plasmid pFR12.5, complete sequence	pFR12.5	Bacillus thuringiensis	Bacillus thuringiensis	Bacillus	Bacillaceae	Bacillales	Bacilli	Firmicutes	Bacteria	NA	NA	NA	NA	12459	0.294406	NA	NA	NA	NA
NC_010283	NC_010283.1	Bacillus thuringiensis plasmid pFR55, complete sequence	pFR55	Bacillus thuringiensis	Bacillus thuringiensis	Bacillus	Bacillaceae	Bacillales	Bacilli	Firmicutes	Bacteria	NA	NA	NA	NA	55712	0.337001	NA	MOBC	NA	NA
NC_010284	NC_010284.1	Staphylococcus aureus plasmid pKH17, complete sequence	pKH17	Staphylococcus aureus	Staphylococcus aureus	Staphylococcus	Staphylococcaceae	Bacillales	Bacilli	Firmicutes	Bacteria	NA	NA	NA	pKH17 is a pT181 family plasmid	4441	0.300158	NA	MOBV	11	NA
NC_010286	NC_010286.1	Chlamydia trachomatis plasmid pUCH-1, complete sequence	pUCH-1	Chlamydia trachomatis	Chlamydia trachomatis	Chlamydia	Chlamydiaceae	Chlamydiales	Chlamydiia	Chlamydiae	Bacteria	NA	NA	NA	NA	7500	0.362267	NA	NA	5	NA
NC_010290	NC_010290.1	Enterococcus faecium plasmid pJS33, complete sequence	pJS33	Enterococcus faecium	Enterococcus faecium	Enterococcus	Enterococcaceae	Lactobacillales	Bacilli	Firmicutes	Bacteria	NA	NA	NA	NA	3175	0.329134	NA	NA	NA	NA
NC_010291	NC_010291.1	Enterococcus faecium plasmid pJS42, complete sequence	pJS42	Enterococcus faecium	Enterococcus faecium	Enterococcus	Enterococcaceae	Lactobacillales	Bacilli	Firmicutes	Bacteria	NA	NA	NA	NA	4147	0.368218	NA	MOBV	166	NA
NC_010309	NC_010309.1	Acinetobacter venetianus strain VE-C3 plasmid pAV1, complete sequence	pAV1	Acinetobacter venetianus	Acinetobacter venetianus	Acinetobacter	Moraxellaceae	Pseudomonadales	Gammaproteobacteria	Proteobacteria	Bacteria	NA	NA	NA	NA	10820	0.345564	NA	NA	NA	NA
NC_010310	NC_010310.1	Acinetobacter venetianus strain VE-C3 plasmid pAV2, complete sequence	pAV2	Acinetobacter venetianus	Acinetobacter venetianus	Acinetobacter	Moraxellaceae	Pseudomonadales	Gammaproteobacteria	Proteobacteria	Bacteria	NA	NA	NA	NA	15135	0.364123	NA	MOBQ	NA	NA
NC_010311	NC_010311.1	Streptomyces sp. HK1 plasmid pSHK1, complete sequence	pSHK1	Streptomyces sp. HK1	Streptomyces sp. HK1	Streptomyces	Streptomycetaceae	Streptomycetales	Actinobacteria	Actinobacteria	Bacteria	NA	NA	NA	NA	187263	0.701116	NA	MOBC	NA	NA
NC_010312	NC_010312.2	Leuconostoc citreum plasmid pCB42 DNA, complete sequence	pCB42	Leuconostoc citreum	Leuconostoc citreum	Leuconostoc	Leuconostocaceae	Lactobacillales	Bacilli	Firmicutes	Bacteria	NA	NA	NA	NA	4312	0.345779	NA	NA	168	NA
NC_010330	NC_010330.1	Enterococcus faecium plasmid pRI1, complete sequence	pRI1	Enterococcus faecium	Enterococcus faecium	Enterococcus	Enterococcaceae	Lactobacillales	Bacilli	Firmicutes	Bacteria	NA	NA	NA	cryptic mobilizable plasmid	6038	0.360715	rep14	MOBV	166	NA
NC_010331	NC_010331.1	Francisella philomiragia subsp. philomiragia ATCC 25017 plasmid pFPHI01, complete sequence	pFPHI01	Francisella philomiragia subsp. philomiragia ATCC 25017	Francisella philomiragia	Francisella	Francisellaceae	Thiotrichales	Gammaproteobacteria	Proteobacteria	Bacteria	NA	NA	NA	NA	3936	0.284299	NA	NA	169	NA
NC_010332	NC_010332.1	Collimonas fungivorans plasmid pTer331, complete sequence	pTer331	Collimonas fungivorans Ter331	Collimonas fungivorans	Collimonas	Oxalobacteraceae	Burkholderiales	Betaproteobacteria	Proteobacteria	Bacteria	NA	NA	NA	NA	40457	0.605952	NA	NA	NA	NA
NC_010333	NC_010333.1	Caulobacter sp. K31 plasmid pCAUL02, complete sequence	pCAUL02	Caulobacter sp. K31	Caulobacter sp. K31	Caulobacter	Caulobacteraceae	Caulobacterales	Alphaproteobacteria	Proteobacteria	Bacteria	NA	NA	NA	NA	177878	0.642654	NA	NA	NA	NA
NC_010335	NC_010335.1	Caulobacter sp. K31 plasmid pCAUL01, complete sequence	pCAUL01	Caulobacter sp. K31	Caulobacter sp. K31	Caulobacter	Caulobacteraceae	Caulobacterales	Alphaproteobacteria	Proteobacteria	Bacteria	NA	NA	NA	NA	233649	0.670022	NA	NA	NA	NA
NC_010370	NC_010370.1	Laribacter hongkongensis plasmid pHLHK22, complete sequence	pHLHK22	Laribacter hongkongensis	Laribacter hongkongensis	Laribacter	Chromobacteriaceae	Neisseriales	Betaproteobacteria	Proteobacteria	Bacteria	NA	NA	NA	NA	15665	0.611108	NA	MOBP	NA	NA
NC_010371	NC_010371.1	Finegoldia magna ATCC 29328 plasmid pFMC DNA, complete sequence	pFMC	Finegoldia magna ATCC 29328	Finegoldia magna	Finegoldia	Peptoniphilaceae	Tissierellales	Tissierellia	Firmicutes	Bacteria	NA	NA	NA	NA	189163	0.297262	NA	NA	NA	NA
NC_010372	NC_010372.1	Myxococcus fulvus strain 124B02 plasmid pMF1, complete sequence	pMF1	Myxococcus fulvus	Myxococcus fulvus	Myxococcus	Myxococcaceae	Myxococcales	Deltaproteobacteria	Proteobacteria	Bacteria	NA	NA	NA	NA	18634	0.68697	NA	NA	NA	NA
NC_010373	NC_010373.1	Methylobacterium sp. 4-46 plasmid pM44601, complete sequence	pM44601	Methylobacterium sp. 4-46	Methylobacterium sp. 4-46	Methylobacterium	Methylobacteriaceae	Rhizobiales	Alphaproteobacteria	Proteobacteria	Bacteria	NA	NA	NA	NA	57951	0.651136	NA	NA	NA	NA
NC_010374	NC_010374.1	Methylobacterium sp. 4-46 plasmid pM44602, complete sequence	pM44602	Methylobacterium sp. 4-46	Methylobacterium sp. 4-46	Methylobacterium	Methylobacteriaceae	Rhizobiales	Alphaproteobacteria	Proteobacteria	Bacteria	NA	NA	NA	NA	20019	0.591588	NA	NA	NA	NA
NC_010375	NC_010375.1	Lactobacillus sakei strain Rits9 plasmid pLS55, complete sequence	pLS55	Lactobacillus sakei	Lactobacillus sakei	Lactobacillus	Lactobacillaceae	Lactobacillales	Bacilli	Firmicutes	Bacteria	NA	NA	NA	NA	5031	0.367323	NA	MOBV	170	NC_010875_position:500-1156
NC_010377	NC_010377.1	Yersinia enterocolitica plasmid pYE854, complete sequence	pYE854	Yersinia enterocolitica	Yersinia enterocolitica	Yersinia	Yersiniaceae	Enterobacterales	Gammaproteobacteria	Proteobacteria	Bacteria	NA	Germany	food	NA	95499	0.421879	pYE854	NA	171	NA
NC_010378	NC_010378.1	Escherichia coli plasmid pOLA52, complete sequence	pOLA52	Escherichia coli	Escherichia coli	Escherichia	Enterobacteriaceae	Enterobacterales	Gammaproteobacteria	Proteobacteria	Bacteria	NA	NA	swine manure	NA	51602	0.462501	IncX1	NA	172	NA
NC_010379	NC_010379.1	Clostridium botulinum B1 str. Okra plasmid pCLD, complete sequence	pCLD	Clostridium botulinum B1 str. Okra	Clostridium botulinum	Clostridium	Clostridiaceae	Clostridiales	Clostridia	Firmicutes	Bacteria	NA	NA	NA	NA	148780	0.253562	NA	NA	NA	NA
NC_010394	NC_010394.1	Mycobacterium abscessus plasmid, complete sequence		Mycobacteroides abscessus	Mycobacteroides abscessus	Mycobacteroides	Mycobacteriaceae	Corynebacteriales	Actinobacteria	Actinobacteria	Bacteria	NA	NA	NA	Genoscope sequence ID : MYCOBACTERIUM_ABSCESSUS_PLASMIDE	23319	0.678631	NA	NA	NA	NA
NC_010405	NC_010405.1	Paulownia witches'-broom phytoplasma plasmid pPaWBNy-1, complete sequence	pPaWBNy-1	Paulownia witches'-broom phytoplasma	Paulownia witches'-broom phytoplasma	Candidatus Phytoplasma	Acholeplasmataceae	Acholeplasmatales	Mollicutes	Tenericutes	Bacteria	NA	NA	NA	NA	4485	0.248161	NA	NA	NA	NA
NC_010406	NC_010406.1	Paulownia witches'-broom phytoplasma plasmid pPaWBNy-2, complete sequence	pPaWBNy-2	Paulownia witches'-broom phytoplasma	Paulownia witches'-broom phytoplasma	Candidatus Phytoplasma	Acholeplasmataceae	Acholeplasmatales	Mollicutes	Tenericutes	Bacteria	NA	NA	NA	NA	3837	0.258796	NA	NA	NA	NA
NC_010409	NC_010409.1	Escherichia coli plasmid pVM01, complete sequence	pVM01	Escherichia coli	Escherichia coli	Escherichia	Enterobacteriaceae	Enterobacterales	Gammaproteobacteria	Proteobacteria	Bacteria	NA	NA	NA	Avian Pathogenic Escherichia coli strain E3	151002	0.494735	IncFIB(AP001918)|IncFII(pSE11)	MOBF	555	NA
NC_010418	NC_010418.1	Clostridium botulinum A3 str. Loch Maree plasmid pCLK, complete sequence	pCLK	Clostridium botulinum A3 str. Loch Maree	Clostridium botulinum	Clostridium	Clostridiaceae	Clostridiales	Clostridia	Firmicutes	Bacteria	NA	NA	NA	NA	266785	0.25636	NA	NA	NA	NA
NC_010419	NC_010419.1	Staphylococcus aureus plasmid pTZ2162, complete sequence	pTZ2162	Staphylococcus aureus	Staphylococcus aureus	Staphylococcus	Staphylococcaceae	Bacillales	Bacilli	Firmicutes	Bacteria	NA	NA	NA	NA	35380	0.295082	rep16|rep5	MOBV	526	NA
NC_010421	NC_010421.1	Salmonella enterica subsp. enterica serovar Dublin plasmid pOU1114, complete sequence	pOU1114	Salmonella enterica subsp. enterica serovar Dublin	Salmonella enterica	Salmonella	Enterobacteriaceae	Enterobacterales	Gammaproteobacteria	Proteobacteria	Bacteria	NA	NA	NA	NA	34595	0.414511	IncX1	NA	172	NA
NC_010422	NC_010422.1	Salmonella enterica subsp. enterica serovar Dublin plasmid pOU1115, complete sequence	pOU1115	Salmonella enterica subsp. enterica serovar Dublin	Salmonella enterica	Salmonella	Enterobacteriaceae	Enterobacterales	Gammaproteobacteria	Proteobacteria	Bacteria	NA	NA	NA	NA	74589	0.486372	IncX1|IncFII(S)	NA	528	NA
NC_010423	NC_010423.2	Streptococcus pyogenes isolate 9116-03 plasmid pRW35, complete sequence	pRW35	Streptococcus pyogenes	Streptococcus pyogenes	Streptococcus	Streptococcaceae	Lactobacillales	Bacilli	Firmicutes	Bacteria	NA	NA	NA	NA	4968	0.37339	NA	MOBV	173	NC_010423_position:1330-1995
NC_010426	NC_010426.1	Staphylococcus aureus plasmid pKH13, complete sequence	pKH13	Staphylococcus aureus	Staphylococcus aureus	Staphylococcus	Staphylococcaceae	Bacillales	Bacilli	Firmicutes	Bacteria	NA	NA	NA	NA	2909	0.294603	rep13	NA	32	NA
NC_010427	NC_010427.1	Staphylococcus aureus plasmid pKH15, complete sequence	pKH15	Staphylococcus aureus	Staphylococcus aureus	Staphylococcus	Staphylococcaceae	Bacillales	Bacilli	Firmicutes	Bacteria	NA	NA	NA	NA	2907	0.294118	rep13	NA	32	NA
NC_010428	NC_010428.1	Staphylococcus aureus plasmid pKH14, complete sequence	pKH14	Staphylococcus aureus	Staphylococcus aureus	Staphylococcus	Staphylococcaceae	Bacillales	Bacilli	Firmicutes	Bacteria	NA	NA	NA	cryptic plasmid; similar to pUSA01	3124	0.288412	repUS13	NA	133	NA
NC_010464	NC_010464.1	Stenotrophomonas maltophilia plasmid pSM76, complete sequence	pSM76	Stenotrophomonas maltophilia	Stenotrophomonas maltophilia	Stenotrophomonas	Xanthomonadaceae	Xanthomonadales	Gammaproteobacteria	Proteobacteria	Bacteria	NA	NA	NA	ColE2 type plasmid	2927	0.638196	NA	NA	NA	NA
NC_010466	NC_010466.1	Leuconostoc citreum KM20 plasmid pLCK2, complete sequence	pLCK2	Leuconostoc citreum KM20	Leuconostoc citreum	Leuconostoc	Leuconostocaceae	Lactobacillales	Bacilli	Firmicutes	Bacteria	NA	NA	NA	NA	31463	0.379652	NA	MOBV|MOBV	NA	NA
NC_010467	NC_010467.1	Leuconostoc citreum KM20 plasmid pLCK3, complete sequence	pLCK3	Leuconostoc citreum KM20	Leuconostoc citreum	Leuconostoc	Leuconostocaceae	Lactobacillales	Bacilli	Firmicutes	Bacteria	NA	NA	NA	NA	17971	0.330032	NA	MOBV	NA	NA
NC_010469	NC_010469.1	Leuconostoc citreum KM20 plasmid pLCK4, complete sequence	pLCK4	Leuconostoc citreum KM20	Leuconostoc citreum	Leuconostoc	Leuconostocaceae	Lactobacillales	Bacilli	Firmicutes	Bacteria	NA	NA	NA	NA	12183	0.369121	NA	MOBV	NA	NA
NC_010470	NC_010470.1	Leuconostoc citreum KM20 plasmid pLCK1, complete sequence	pLCK1	Leuconostoc citreum KM20	Leuconostoc citreum	Leuconostoc	Leuconostocaceae	Lactobacillales	Bacilli	Firmicutes	Bacteria	NA	NA	NA	NA	38713	0.373905	NA	NA	NA	NA
NC_010474	NC_010474.1	Synechococcus sp. PCC 7002 plasmid pAQ7, complete sequence	pAQ7	Synechococcus sp. PCC 7002	Synechococcus sp. PCC 7002	Synechococcus	Synechococcaceae	Synechococcales	NA	Cyanobacteria	Bacteria	NA	NA	NA	NA	186459	0.472678	NA	NA	NA	NA
NC_010476	NC_010476.1	Synechococcus sp. PCC 7002 plasmid pAQ1, complete sequence	pAQ1	Synechococcus sp. PCC 7002	Synechococcus sp. PCC 7002	Synechococcus	Synechococcaceae	Synechococcales	NA	Cyanobacteria	Bacteria	NA	NA	NA	NA	4809	0.490331	NA	NA	NA	NA
NC_010477	NC_010477.1	Synechococcus sp. PCC 7002 plasmid pAQ3, complete sequence	pAQ3	Synechococcus sp. PCC 7002	Synechococcus sp. PCC 7002	Synechococcus	Synechococcaceae	Synechococcales	NA	Cyanobacteria	Bacteria	NA	NA	NA	NA	16103	0.459417	NA	NA	NA	NA
NC_010478	NC_010478.1	Synechococcus sp. PCC 7002 plasmid pAQ4, complete sequence	pAQ4	Synechococcus sp. PCC 7002	Synechococcus sp. PCC 7002	Synechococcus	Synechococcaceae	Synechococcales	NA	Cyanobacteria	Bacteria	NA	NA	NA	NA	31972	0.441011	NA	NA	NA	NA
NC_010479	NC_010479.1	Synechococcus sp. PCC 7002 plasmid pAQ5, complete sequence	pAQ5	Synechococcus sp. PCC 7002	Synechococcus sp. PCC 7002	Synechococcus	Synechococcaceae	Synechococcales	NA	Cyanobacteria	Bacteria	NA	NA	NA	NA	38515	0.426483	NA	NA	NA	NA
NC_010480	NC_010480.1	Synechococcus sp. PCC 7002 plasmid pAQ6, complete sequence	pAQ6	Synechococcus sp. PCC 7002	Synechococcus sp. PCC 7002	Synechococcus	Synechococcaceae	Synechococcales	NA	Cyanobacteria	Bacteria	NA	NA	NA	NA	124030	0.45073	NA	MOBF	NA	NA
NC_010481	NC_010481.1	Acinetobacter baumannii plasmid pABIR, complete sequence	pABIR	Acinetobacter baumannii	Acinetobacter baumannii	Acinetobacter	Moraxellaceae	Pseudomonadales	Gammaproteobacteria	Proteobacteria	Bacteria	NA	NA	NA	PFGE type B	29823	0.367971	NA	NA	NA	NA
NC_010485	NC_010485.1	Escherichia coli SMS-3-5 plasmid pSMS35_8, complete sequence	pSMS35_8	Escherichia coli SMS-3-5	Escherichia coli	Escherichia	Enterobacteriaceae	Enterobacterales	Gammaproteobacteria	Proteobacteria	Bacteria	NA	NA	NA	NA	8909	0.468403	NA	NA	NA	NA
NC_010486	NC_010486.1	Escherichia coli SMS-3-5 plasmid pSMS35_4, complete sequence	pSMS35_4	Escherichia coli SMS-3-5	Escherichia coli	Escherichia	Enterobacteriaceae	Enterobacterales	Gammaproteobacteria	Proteobacteria	Bacteria	NA	NA	NA	NA	4074	0.495582	NA	MOBQ	174	NA
NC_010487	NC_010487.1	Escherichia coli SMS-3-5 plasmid pSMS35_3, complete sequence	pSMS35_3	Escherichia coli SMS-3-5	Escherichia coli	Escherichia	Enterobacteriaceae	Enterobacterales	Gammaproteobacteria	Proteobacteria	Bacteria	NA	NA	NA	NA	3565	0.430295	NA	NA	NA	NA
NC_010488	NC_010488.1	Escherichia coli SMS-3-5 plasmid pSMS35_130, complete sequence	pSMS35_130	Escherichia coli SMS-3-5	Escherichia coli	Escherichia	Enterobacteriaceae	Enterobacterales	Gammaproteobacteria	Proteobacteria	Bacteria	NA	NA	NA	NA	130440	0.508119	IncFIB(AP001918)|IncFII	MOBF	555	NA
NC_010492	NC_010492.1	Arthrobacter sp. Chr15 plasmid pChr15, complete sequence	pChr15	Arthrobacter sp. Chr15	Arthrobacter sp. Chr15	Arthrobacter	Micrococcaceae	Micrococcales	Actinobacteria	Actinobacteria	Bacteria	NA	NA	NA	NA	49633	0.622912	NA	NA	NA	NA
NC_010494	NC_010494.1	Arthrobacter sp. AK-1 plasmid pSI-1, complete sequence	pSI-1	Arthrobacter sp. AK-1	Arthrobacter sp. AK-1	Arthrobacter	Micrococcaceae	Micrococcales	Actinobacteria	Actinobacteria	Bacteria	NA	NA	NA	NA	99213	0.619929	NA	NA	NA	NA
NC_010500	NC_010500.1	Salmonella enterica subsp. enterica serovar Brandenburg plasmid pUO-SbR5, complete sequence	pUO-SbR5	Salmonella enterica subsp. enterica serovar Brandenburg	Salmonella enterica	Salmonella	Enterobacteriaceae	Enterobacterales	Gammaproteobacteria	Proteobacteria	Bacteria	NA	Spain:Asturias	clinical sample	NA	6478	0.507255	NA	NA	NA	NA
NC_010502	NC_010502.1	Methylobacterium radiotolerans JCM 2831 plasmid pMRAD06, complete sequence	pMRAD06	Methylobacterium radiotolerans JCM 2831	Methylobacterium radiotolerans	Methylobacterium	Methylobacteriaceae	Rhizobiales	Alphaproteobacteria	Proteobacteria	Bacteria	NA	NA	NA	NA	27836	0.610073	NA	NA	NA	NA
NC_010504	NC_010504.1	Methylobacterium radiotolerans JCM 2831 plasmid pMRAD07, complete sequence	pMRAD07	Methylobacterium radiotolerans JCM 2831	Methylobacterium radiotolerans	Methylobacterium	Methylobacteriaceae	Rhizobiales	Alphaproteobacteria	Proteobacteria	Bacteria	NA	NA	NA	NA	22114	0.610609	NA	NA	NA	NA
NC_010507	NC_010507.1	Methylobacterium radiotolerans JCM 2831 plasmid pMRAD08, complete sequence	pMRAD08	Methylobacterium radiotolerans JCM 2831	Methylobacterium radiotolerans	Methylobacterium	Methylobacteriaceae	Rhizobiales	Alphaproteobacteria	Proteobacteria	Bacteria	NA	NA	NA	NA	21022	0.651318	NA	NA	NA	NA
NC_010509	NC_010509.1	Methylobacterium radiotolerans JCM 2831 plasmid pMRAD02, complete sequence	pMRAD02	Methylobacterium radiotolerans JCM 2831	Methylobacterium radiotolerans	Methylobacterium	Methylobacteriaceae	Rhizobiales	Alphaproteobacteria	Proteobacteria	Bacteria	NA	NA	NA	NA	47003	0.62479	NA	NA	NA	NA
NC_010510	NC_010510.1	Methylobacterium radiotolerans JCM 2831 plasmid pMRAD01, complete sequence	pMRAD01	Methylobacterium radiotolerans JCM 2831	Methylobacterium radiotolerans	Methylobacterium	Methylobacteriaceae	Rhizobiales	Alphaproteobacteria	Proteobacteria	Bacteria	NA	NA	NA	NA	586164	0.695522	NA	NA	NA	NA
NC_010514	NC_010514.1	Methylobacterium radiotolerans JCM 2831 plasmid pMRAD03, complete sequence	pMRAD03	Methylobacterium radiotolerans JCM 2831	Methylobacterium radiotolerans	Methylobacterium	Methylobacteriaceae	Rhizobiales	Alphaproteobacteria	Proteobacteria	Bacteria	NA	NA	NA	NA	42985	0.632337	NA	NA	NA	NA
NC_010517	NC_010517.1	Methylobacterium radiotolerans JCM 2831 plasmid pMRAD04, complete sequence	pMRAD04	Methylobacterium radiotolerans JCM 2831	Methylobacterium radiotolerans	Methylobacterium	Methylobacteriaceae	Rhizobiales	Alphaproteobacteria	Proteobacteria	Bacteria	NA	NA	NA	NA	37743	0.636886	NA	NA	NA	NA
NC_010518	NC_010518.1	Methylobacterium radiotolerans JCM 2831 plasmid pMRAD05, complete sequence	pMRAD05	Methylobacterium radiotolerans JCM 2831	Methylobacterium radiotolerans	Methylobacterium	Methylobacteriaceae	Rhizobiales	Alphaproteobacteria	Proteobacteria	Bacteria	NA	NA	NA	NA	36410	0.620159	NA	NA	NA	NA
NC_010523	NC_010523.1	Tetragenococcus halophilus plasmid pHDC DNA, complete sequence	pHDC	Tetragenococcus halophilus	Tetragenococcus halophilus	Tetragenococcus	Enterococcaceae	Lactobacillales	Bacilli	Firmicutes	Bacteria	2006	Japan	Japanese fish sauce	NA	29924	0.358742	NA	NA	NA	NA
NC_010539	NC_010539.1	Cyanothece sp. ATCC 51142 plasmid A, complete sequence	A	Cyanothece sp. ATCC 51142	Cyanothece sp. ATCC 51142	Cyanothece	Cyanothecaceae	Oscillatoriales	NA	Cyanobacteria	Bacteria	NA	NA	NA	NA	39620	0.367996	NA	NA	NA	NA
NC_010540	NC_010540.1	Lactococcus garvieae plasmid pKL0018 DNA, complete sequence	pKL0018	Lactococcus garvieae	Lactococcus garvieae	Lactococcus	Streptococcaceae	Lactobacillales	Bacilli	Firmicutes	Bacteria	NA	NA	NA	NA	20034	0.327044	rep1	NA	NA	NA
NC_010541	NC_010541.1	Cyanothece sp. ATCC 51142 plasmid B, complete sequence	B	Cyanothece sp. ATCC 51142	Cyanothece sp. ATCC 51142	Cyanothece	Cyanothecaceae	Oscillatoriales	NA	Cyanobacteria	Bacteria	NA	NA	NA	NA	31856	0.414584	NA	MOBF	NA	NA
NC_010542	NC_010542.1	Cyanothece sp. ATCC 51142 plasmid C, complete sequence	C	Cyanothece sp. ATCC 51142	Cyanothece sp. ATCC 51142	Cyanothece	Cyanothecaceae	Oscillatoriales	NA	Cyanobacteria	Bacteria	NA	NA	NA	NA	14685	0.380933	NA	MOBQ	NA	NA
NC_010543	NC_010543.1	Cyanothece sp. ATCC 51142 plasmid D, complete sequence	D	Cyanothece sp. ATCC 51142	Cyanothece sp. ATCC 51142	Cyanothece	Cyanothecaceae	Oscillatoriales	NA	Cyanobacteria	Bacteria	NA	NA	NA	NA	10244	0.36968	NA	NA	NA	NA
NC_010549	NC_010549.1	Exiguobacterium sibiricum 255-15 plasmid pEXIG01, complete sequence	pEXIG01	Exiguobacterium sibiricum 255-15	Exiguobacterium sibiricum	Exiguobacterium	NA	Bacillales	Bacilli	Firmicutes	Bacteria	NA	NA	NA	NA	4885	0.370522	NA	NA	NA	NA
NC_010550	NC_010550.1	Exiguobacterium sibiricum 255-15 plasmid pEXIG02, complete sequence	pEXIG02	Exiguobacterium sibiricum 255-15	Exiguobacterium sibiricum	Exiguobacterium	NA	Bacillales	Bacilli	Firmicutes	Bacteria	NA	NA	NA	NA	1765	0.413598	NA	NA	NA	NA
NC_010553	NC_010553.1	Burkholderia ambifaria MC40-6 plasmid pBMC401, complete sequence	pBMC401	Burkholderia ambifaria MC40-6	Burkholderia ambifaria	Burkholderia	Burkholderiaceae	Burkholderiales	Betaproteobacteria	Proteobacteria	Bacteria	NA	NA	NA	NA	301592	0.611886	NA	MOBH	NA	NA
NC_010558	NC_010558.1	Escherichia coli plasmid pIP1206, complete sequence	pIP1206	Escherichia coli	Escherichia coli	Escherichia	Enterobacteriaceae	Enterobacterales	Gammaproteobacteria	Proteobacteria	Bacteria	NA	NA	NA	NA	168113	0.512619	IncFIA|IncFIB(AP001918)|IncFII	MOBF	560	NA
NC_010578	NC_010578.1	Beijerinckia indica subsp. indica ATCC 9039 plasmid pBIND02, complete sequence	pBIND02	Beijerinckia indica subsp. indica ATCC 9039	Beijerinckia indica	Beijerinckia	Beijerinckiaceae	Rhizobiales	Alphaproteobacteria	Proteobacteria	Bacteria	NA	NA	NA	type strain of Beijerinckia indica subsp. indica	66727	0.543183	NA	NA	NA	NA
NC_010579	NC_010579.1	Xylella fastidiosa M23 plasmid pXFAS01, complete sequence	pXFAS01	Xylella fastidiosa M23	Xylella fastidiosa	Xylella	Xanthomonadaceae	Xanthomonadales	Gammaproteobacteria	Proteobacteria	Bacteria	NA	NA	NA	NA	38297	0.492049	NA	MOBP	175	NZ_CP014330_position:20308-21219
NC_010580	NC_010580.1	Beijerinckia indica subsp. indica ATCC 9039 plasmid pBIND01, complete sequence	pBIND01	Beijerinckia indica subsp. indica ATCC 9039	Beijerinckia indica	Beijerinckia	Beijerinckiaceae	Rhizobiales	Alphaproteobacteria	Proteobacteria	Bacteria	NA	NA	NA	type strain of Beijerinckia indica subsp. indica	181736	0.561958	NA	NA	NA	NA
NC_010600	NC_010600.1	Acidithiobacillus caldus strain MNG plasmid pTcM1, complete sequence	pTcM1	Acidithiobacillus caldus	Acidithiobacillus caldus	Acidithiobacillus	Acidithiobacillaceae	Acidithiobacillales	Acidithiobacillia	Proteobacteria	Bacteria	NA	NA	NA	NA	65158	0.571242	NA	MOBP|MOBQ	176	NA
NC_010603	NC_010603.1	Lactobacillus reuteri strain ATCC 55730 plasmid pLR581, complete sequence	pLR581	Lactobacillus reuteri	Lactobacillus reuteri	Lactobacillus	Lactobacillaceae	Lactobacillales	Bacilli	Firmicutes	Bacteria	NA	NA	NA	NA	12160	0.399589	NA	NA	NA	NA
NC_010604	NC_010604.1	Mycobacterium marinum M plasmid pMM23, complete sequence	pMM23	Mycobacterium marinum M	Mycobacterium marinum	Mycobacterium	Mycobacteriaceae	Corynebacteriales	Actinobacteria	Actinobacteria	Bacteria	NA	NA	NA	NA	23317	0.678604	NA	NA	NA	NA
NC_010605	NC_010605.1	Acinetobacter baumannii ACICU plasmid pACICU1, complete sequence	pACICU1	Acinetobacter baumannii ACICU	Acinetobacter baumannii	Acinetobacter	Moraxellaceae	Pseudomonadales	Gammaproteobacteria	Proteobacteria	Bacteria	NA	NA	NA	NA	28279	0.378408	NA	NA	177	NA
NC_010606	NC_010606.1	Acinetobacter baumannii ACICU plasmid pACICU2, complete sequence	pACICU2	Acinetobacter baumannii ACICU	Acinetobacter baumannii	Acinetobacter	Moraxellaceae	Pseudomonadales	Gammaproteobacteria	Proteobacteria	Bacteria	NA	NA	NA	NA	64366	0.334012	NA	NA	178	NA
NC_010614	NC_010614.1	Vibrio tapetis plasmid pVT1, complete sequence	pVT1	Vibrio tapetis	Vibrio tapetis	Vibrio	Vibrionaceae	Vibrionales	Gammaproteobacteria	Proteobacteria	Bacteria	NA	NA	NA	NA	82266	0.454623	NA	NA	NA	NA
NC_010615	NC_010615.1	Bartonella tribocorum plasmid pKM19s, complete sequence	pKM19s	Bartonella tribocorum	Bartonella tribocorum	Bartonella	Bartonellaceae	Rhizobiales	Alphaproteobacteria	Proteobacteria	Bacteria	NA	NA	NA	NA	3321	0.383921	NA	MOBV	NA	NA
NC_010616	NC_010616.1	Staphylococcus aureus plasmid pWBG1773, complete sequence	pWBG1773	Staphylococcus aureus	Staphylococcus aureus	Staphylococcus	Staphylococcaceae	Bacillales	Bacilli	Firmicutes	Bacteria	NA	NA	NA	NA	2916	0.288409	rep13	NA	NA	NA
NC_010621	NC_010621.1	Lactobacillus reuteri strain ATCC 55730 plasmid pLR585, complete sequence	pLR585	Lactobacillus reuteri	Lactobacillus reuteri	Lactobacillus	Lactobacillaceae	Lactobacillales	Bacilli	Firmicutes	Bacteria	NA	NA	NA	NA	14173	0.411416	NA	MOBV	NA	NA
NC_010625	NC_010625.1	Paraburkholderia phymatum STM815 plasmid pBPHY01, complete sequence	pBPHY01	Paraburkholderia phymatum STM815	Paraburkholderia phymatum	Paraburkholderia	Burkholderiaceae	Burkholderiales	Betaproteobacteria	Proteobacteria	Bacteria	NA	NA	NA	NA	1904893	0.618729	NA	NA	NA	NA
NC_010626	NC_010626.1	Staphylococcus sciuri plasmid pC194-like, complete sequence	pC194-like	Staphylococcus sciuri	Staphylococcus sciuri	Staphylococcus	Staphylococcaceae	Bacillales	Bacilli	Firmicutes	Bacteria	NA	Serbia	NA	chloramphenicol resistance plasmid	2908	0.293673	rep13	NA	32	NA
NC_010627	NC_010627.1	Paraburkholderia phymatum STM815 plasmid pBPHY02, complete sequence	pBPHY02	Paraburkholderia phymatum STM815	Paraburkholderia phymatum	Paraburkholderia	Burkholderiaceae	Burkholderiales	Betaproteobacteria	Proteobacteria	Bacteria	NA	NA	NA	NA	595108	0.591812	NA	NA	NA	NA
NC_010629	NC_010629.1	Nostoc punctiforme PCC 73102 plasmid pNPUN05, complete sequence	pNPUN05	Nostoc punctiforme PCC 73102	Nostoc punctiforme	Nostoc	Nostocaceae	Nostocales	NA	Cyanobacteria	Bacteria	NA	NA	NA	NA	26419	0.423294	NA	NA	NA	NA
NC_010630	NC_010630.1	Nostoc punctiforme PCC 73102 plasmid pNPUN03, complete sequence	pNPUN03	Nostoc punctiforme PCC 73102	Nostoc punctiforme	Nostoc	Nostocaceae	Nostocales	NA	Cyanobacteria	Bacteria	NA	NA	NA	NA	123028	0.409248	NA	MOBF	NA	NA
NC_010631	NC_010631.1	Nostoc punctiforme PCC 73102 plasmid pNPUN01, complete sequence	pNPUN01	Nostoc punctiforme PCC 73102	Nostoc punctiforme	Nostoc	Nostocaceae	Nostocales	NA	Cyanobacteria	Bacteria	NA	NA	NA	NA	354564	0.405123	NA	MOBF	NA	NA
NC_010632	NC_010632.1	Nostoc punctiforme PCC 73102 plasmid pNPUN02, complete sequence	pNPUN02	Nostoc punctiforme PCC 73102	Nostoc punctiforme	Nostoc	Nostocaceae	Nostocales	NA	Cyanobacteria	Bacteria	NA	NA	NA	NA	254918	0.406546	NA	MOBV	NA	NA
NC_010633	NC_010633.1	Nostoc punctiforme PCC 73102 plasmid pNPUN04, complete sequence	pNPUN04	Nostoc punctiforme PCC 73102	Nostoc punctiforme	Nostoc	Nostocaceae	Nostocales	NA	Cyanobacteria	Bacteria	NA	NA	NA	NA	65940	0.414528	NA	MOBV	NA	NA
NC_010635	NC_010635.1	Yersinia pseudotuberculosis PB1/+ plasmid pYPTS01, complete sequence	pYPTS01	Yersinia pseudotuberculosis PB1/+	Yersinia pseudotuberculosis	Yersinia	Yersiniaceae	Enterobacterales	Gammaproteobacteria	Proteobacteria	Bacteria	NA	NA	NA	NA	69812	0.446886	IncFII(Y)	NA	41	NA
NC_010643	NC_010643.1	Providencia rettgeri plasmid R7K, complete sequence	R7K	Providencia rettgeri	Providencia rettgeri	Providencia	Morganellaceae	Enterobacterales	Gammaproteobacteria	Proteobacteria	Bacteria	NA	NA	NA	IncW plasmid	39792	0.5673	IncW	MOBF	162	NA
NC_010675	NC_010675.1	Pseudoalteromonas sp. 643A plasmid pKW1, complete sequence	pKW1	Pseudoalteromonas sp. 643A	Pseudoalteromonas sp. 643A	Pseudoalteromonas	Pseudoalteromonadaceae	Alteromonadales	Gammaproteobacteria	Proteobacteria	Bacteria	NA	NA	NA	NA	4583	0.43225	NA	NA	NA	NA
NC_010679	NC_010679.1	Paraburkholderia phytofirmans PsJN plasmid pBPHYT01, complete sequence	pBPHYT01	Paraburkholderia phytofirmans PsJN	Paraburkholderia phytofirmans	Paraburkholderia	Burkholderiaceae	Burkholderiales	Betaproteobacteria	Proteobacteria	Bacteria	NA	NA	NA	NA	121122	0.583082	NA	MOBF	NA	NA
NC_010680	NC_010680.1	Clostridium botulinum B str. Eklund 17B plasmid pCLL, complete sequence	pCLL	Clostridium botulinum B str. Eklund 17B (NRP)	Clostridium botulinum	Clostridium	Clostridiaceae	Clostridiales	Clostridia	Firmicutes	Bacteria	NA	NA	NA	NA	47642	0.249528	NA	NA	NA	NA
NC_010683	NC_010683.1	Ralstonia pickettii 12J plasmid pRPIC01, complete sequence	pRPIC01	Ralstonia pickettii 12J	Ralstonia pickettii	Ralstonia	Burkholderiaceae	Burkholderiales	Betaproteobacteria	Proteobacteria	Bacteria	NA	NA	NA	NA	80934	0.604085	NA	NA	179	NA
NC_010684	NC_010684.1	Staphylococcus aureus plasmid pKH21, complete sequence	pKH21	Staphylococcus aureus	Staphylococcus aureus	Staphylococcus	Staphylococcaceae	Bacillales	Bacilli	Firmicutes	Bacteria	NA	NA	NA	NA	2531	0.306203	NA	NA	NA	NA
NC_010685	NC_010685.1	Staphylococcus aureus plasmid pKH19, complete sequence	pKH19	Staphylococcus aureus	Staphylococcus aureus	Staphylococcus	Staphylococcaceae	Bacillales	Bacilli	Firmicutes	Bacteria	NA	NA	NA	NA	2473	0.308128	rep10	NA	6	NA
NC_010686	NC_010686.1	Staphylococcus aureus plasmid pKH20, complete sequence	pKH20	Staphylococcus aureus	Staphylococcus aureus	Staphylococcus	Staphylococcaceae	Bacillales	Bacilli	Firmicutes	Bacteria	NA	NA	NA	NA	2412	0.306799	rep10	NA	6	NA
NC_010687	NC_010687.1	Staphylococcus aureus plasmid pKH12, complete sequence	pKH12	Staphylococcus aureus	Staphylococcus aureus	Staphylococcus	Staphylococcaceae	Bacillales	Bacilli	Firmicutes	Bacteria	NA	NA	NA	NA	3011	0.289937	rep21	NA	98	NA
NC_010715	NC_010715.1	Natranaerobius thermophilus JW/NM-WN-LF plasmid pNTHE01, complete sequence	pNTHE01	Natranaerobius thermophilus JW/NM-WN-LF	Natranaerobius thermophilus	Natranaerobius	Natranaerobiaceae	Natranaerobiales	Clostridia	Firmicutes	Bacteria	NA	NA	NA	type strain of Natranaerobius thermophilus	17207	0.341605	NA	NA	NA	NA
NC_010716	NC_010716.1	Salmonella enterica subsp. enterica serovar Dublin plasmid IncW pIE321, complete sequence	IncW pIE321	Salmonella enterica subsp. enterica serovar Dublin	Salmonella enterica	Salmonella	Enterobacteriaceae	Enterobacterales	Gammaproteobacteria	Proteobacteria	Bacteria	NA	NA	NA	broad host range plasmid	38150	0.58422	IncW	MOBF	162	NA
NC_010719	NC_010719.1	Escherichia coli 53638 plasmid p53638_226, complete sequence	p53638_226	Escherichia coli 53638	Escherichia coli	Escherichia	Enterobacteriaceae	Enterobacterales	Gammaproteobacteria	Proteobacteria	Bacteria	NA	NA	NA	NA	225683	0.483377	IncFII	MOBF	57	NA
NC_010720	NC_010720.1	Escherichia coli 53638 plasmid p53638_75, complete sequence	p53638_75	Escherichia coli 53638	Escherichia coli	Escherichia	Enterobacteriaceae	Enterobacterales	Gammaproteobacteria	Proteobacteria	Bacteria	NA	NA	NA	NA	75089	0.515002	IncFII	MOBF	NA	NA
NC_010721	NC_010721.1	Methylobacterium populi BJ001 plasmid pMPOP02, complete sequence	pMPOP02	Methylorubrum populi BJ001	Methylorubrum populi	Methylorubrum	Methylobacteriaceae	Rhizobiales	Alphaproteobacteria	Proteobacteria	Bacteria	NA	NA	NA	type strain of Methylobacterium populi	23392	0.667921	NA	NA	NA	NA
NC_010722	NC_010722.1	Pseudomonas aeruginosa plasmid pMM1, complete sequence	pMM1	Pseudomonas aeruginosa	Pseudomonas aeruginosa	Pseudomonas	Pseudomonadaceae	Pseudomonadales	Gammaproteobacteria	Proteobacteria	Bacteria	NA	NA	NA	NA	2140	0.457944	NA	NA	NA	NA
NC_010724	NC_010724.1	Natranaerobius thermophilus JW/NM-WN-LF plasmid pNTHE02, complete sequence	pNTHE02	Natranaerobius thermophilus JW/NM-WN-LF	Natranaerobius thermophilus	Natranaerobius	Natranaerobiaceae	Natranaerobiales	Clostridia	Firmicutes	Bacteria	NA	NA	NA	type strain of Natranaerobius thermophilus	8689	0.357003	NA	NA	NA	NA
NC_010726	NC_010726.1	Klebsiella pneumoniae plasmid pMET-1, complete sequence	pMET-1	Klebsiella pneumoniae	Klebsiella pneumoniae	Klebsiella	Enterobacteriaceae	Enterobacterales	Gammaproteobacteria	Proteobacteria	Bacteria	NA	NA	NA	FC1 multiresistance plasmid	41723	0.482803	IncFII(pMET)	MOBC	NA	NA
NC_010727	NC_010727.1	Methylobacterium populi BJ001 plasmid pMPOP01, complete sequence	pMPOP01	Methylorubrum populi BJ001	Methylorubrum populi	Methylorubrum	Methylobacteriaceae	Rhizobiales	Alphaproteobacteria	Proteobacteria	Bacteria	NA	NA	NA	type strain of Methylobacterium populi	25164	0.648625	NA	NA	NA	NA
NC_010728	NC_010728.1	Lactobacillus reuteri plasmid pILR091, complete sequence	pILR091	Lactobacillus reuteri	Lactobacillus reuteri	Lactobacillus	Lactobacillaceae	Lactobacillales	Bacilli	Firmicutes	Bacteria	NA	NA	NA	NA	7185	0.390118	NA	NA	NA	NA
NC_010733	NC_010733.1	Vibrio nigripulchritudo plasmid pSFn1, complete sequence	pSFn1	Vibrio nigripulchritudo	Vibrio nigripulchritudo	Vibrio	Vibrionaceae	Vibrionales	Gammaproteobacteria	Proteobacteria	Bacteria	NA	NA	NA	NA	11237	0.455104	NA	NA	NA	NA
NC_010734	NC_010734.1	Vibrio shilonii plasmid pAK1, complete sequence	pAK1	Vibrio shilonii	Vibrio shilonii	Vibrio	Vibrionaceae	Vibrionales	Gammaproteobacteria	Proteobacteria	Bacteria	NA	NA	NA	NA	13415	0.44905	NA	NA	NA	NA
NC_010795	NC_010795.1	Actinobacillus pleuropneumoniae plasmid pHB0503, complete sequence	pHB0503	Actinobacillus pleuropneumoniae	Actinobacillus pleuropneumoniae	Actinobacillus	Pasteurellaceae	Pasteurellales	Gammaproteobacteria	Proteobacteria	Bacteria	NA	China	NA	NA	15079	0.416075	NA	NA	NA	NA
NC_010796	NC_010796.1	Serratia marcescens plasmid pRK10, complete sequence	pRK10	Serratia marcescens	Serratia marcescens	Serratia	Yersiniaceae	Enterobacterales	Gammaproteobacteria	Proteobacteria	Bacteria	NA	NA	NA	NA	4241	0.527234	Col440I	NA	NA	NA
NC_010802	NC_010802.1	Burkholderia multivorans ATCC 17616 plasmid pTGL1 DNA, complete sequence	pTGL1	Burkholderia multivorans ATCC 17616	Burkholderia multivorans	Burkholderia	Burkholderiaceae	Burkholderiales	Betaproteobacteria	Proteobacteria	Bacteria	NA	NA	NA	NA	167422	0.613342	NA	NA	NA	NA
NC_010815	NC_010815.1	Geobacter lovleyi SZ plasmid pGLOV01, complete sequence	pGLOV01	Geobacter lovleyi SZ	Geobacter lovleyi	Geobacter	Geobacteraceae	Desulfuromonadales	Deltaproteobacteria	Proteobacteria	Bacteria	NA	NA	NA	NA	77113	0.529651	NA	NA	NA	NA
NC_010841	NC_010841.1	Agrobacterium rhizogenes plasmid pRi2659, complete sequence	pRi2659	Agrobacterium rhizogenes	Agrobacterium rhizogenes	Agrobacterium	Rhizobiaceae	Rhizobiales	Alphaproteobacteria	Proteobacteria	Bacteria	NA	NA	NA	NA	185462	0.581176	NA	MOBQ	NA	NA
NC_010844	NC_010844.1	Leptospira biflexa serovar Patoc strain 'Patoc 1 (Paris)' plasmid p74, complete sequence	p74	Leptospira biflexa serovar Patoc strain 'Patoc 1 (Paris)'	Leptospira biflexa	Leptospira	Leptospiraceae	NA	Spirochaetia	Spirochaetes	Bacteria	NA	NA	NA	NA	74116	0.374683	NA	NA	NA	NA
NC_010846	NC_010846.1	Leptospira biflexa serovar Patoc strain 'Patoc 1 (Ames)' plasmid p74, complete sequence	p74	Leptospira biflexa serovar Patoc strain 'Patoc 1 (Ames)'	Leptospira biflexa	Leptospira	Leptospiraceae	NA	Spirochaetia	Spirochaetes	Bacteria	NA	NA	NA	NA	74117	0.374664	NA	NA	NA	NA
NC_010847	NC_010847.2	Paracoccus aminophilus strain JCM 7686 plasmid pAMI2, complete sequence	pAMI2	Paracoccus aminophilus	Paracoccus aminophilus	Paracoccus	Rhodobacteraceae	Rhodobacterales	Alphaproteobacteria	Proteobacteria	Bacteria	NA	NA	NA	NA	18563	0.620105	NA	MOBQ	NA	NA
NC_010848	NC_010848.1	Flavobacterium sp. KI723T1 plasmid pOAD2 DNA, complete sequence	Plasmid pOAD2	Flavobacterium sp. KI723T1	Flavobacterium sp. KI723T1	Flavobacterium	Flavobacteriaceae	Flavobacteriales	Flavobacteriia	Bacteroidetes	Bacteria	NA	NA	NA	NA	45519	0.666227	NA	NA	NA	NA
NC_010849	NC_010849.1	Streptomyces sp. 44030 plasmid pRL1, complete sequence	pRL1	Streptomyces sp. 44030	Streptomyces sp. 44030	Streptomyces	Streptomycetaceae	Streptomycetales	Actinobacteria	Actinobacteria	Bacteria	NA	NA	NA	NA	32759	0.668641	NA	NA	NA	NA
NC_010850	NC_010850.1	Rhodococcus sp. NS1 plasmid pNSL1, complete sequence	pNSL1	Rhodococcus sp. NS1	Rhodococcus sp. NS1	Rhodococcus	Nocardiaceae	Corynebacteriales	Actinobacteria	Actinobacteria	Bacteria	NA	NA	NA	NA	117252	0.654223	NA	NA	NA	NA
NC_010851	NC_010851.1	Streptomyces sp. FR1 plasmid pFRL1, complete sequence	pFRL1	Streptomyces sp. FR1	Streptomyces sp. FR1	Streptomyces	Streptomycetaceae	Streptomycetales	Actinobacteria	Actinobacteria	Bacteria	NA	NA	NA	NA	54288	0.721301	NA	NA	NA	NA
NC_010852	NC_010852.1	Amycolatopsis mediterranei plasmid pMEA100, complete sequence	pMEA100	Amycolatopsis mediterranei	Amycolatopsis mediterranei	Amycolatopsis	Pseudonocardiaceae	Pseudonocardiales	Actinobacteria	Actinobacteria	Bacteria	NA	NA	NA	NA	23290	0.684414	NA	NA	NA	NA
NC_010853	NC_010853.1	Bacillus coagulans plasmid pMSR0, complete sequence	pMSR0	Bacillus coagulans	Bacillus coagulans	Bacillus	Bacillaceae	Bacillales	Bacilli	Firmicutes	Bacteria	NA	NA	NA	NA	6823	0.369486	NA	NA	NA	NA
NC_010854	NC_010854.1	Candidatus Phytoplasma australiense plasmid pPAPh2, complete sequence	pPAPh2	Candidatus Phytoplasma australiense	Candidatus Phytoplasma australiense	Candidatus Phytoplasma	Acholeplasmataceae	Acholeplasmatales	Mollicutes	Tenericutes	Bacteria	NA	NA	NA	NA	3607	0.262545	NA	NA	NA	NA
NC_010855	NC_010855.1	Neisseria lactamica isolate 102739 plasmid pNL11, complete sequence	pNL11	Neisseria lactamica	Neisseria lactamica	Neisseria	Neisseriaceae	Neisseriales	Betaproteobacteria	Proteobacteria	Bacteria	NA	NA	NA	NA	2251	0.462017	NA	NA	181	NA
NC_010856	NC_010856.1	Candidatus Phytoplasma australiense plasmid pPASb11, complete sequence	pPASb11	Candidatus Phytoplasma australiense	Candidatus Phytoplasma australiense	Candidatus Phytoplasma	Acholeplasmataceae	Acholeplasmatales	Mollicutes	Tenericutes	Bacteria	NA	NA	NA	NA	3635	0.264649	NA	NA	NA	NA
NC_010857	NC_010857.1	Bifidobacterium longum plasmid p6043A, complete sequence	p6043A	Bifidobacterium longum	Bifidobacterium longum	Bifidobacterium	Bifidobacteriaceae	Bifidobacteriales	Actinobacteria	Actinobacteria	Bacteria	NA	NA	NA	NA	4896	0.618464	NA	NA	81	NA
NC_010858	NC_010858.1	Campylobacter fetus subsp. venerealis plasmid pCFV108, complete sequence	pCFV108	Campylobacter fetus subsp. venerealis	Campylobacter fetus	Campylobacter	Campylobacteraceae	Campylobacterales	Epsilonproteobacteria	Proteobacteria	Bacteria	NA	Australia	NA	NA	3724	0.28276	NA	NA	NA	NA
NC_010859	NC_010859.1	Streptococcus thermophilus plasmid pSMQ-316, complete sequence	pSMQ-316	Streptococcus thermophilus	Streptococcus thermophilus	Streptococcus	Streptococcaceae	Lactobacillales	Bacilli	Firmicutes	Bacteria	NA	NA	NA	NA	6710	0.377347	NA	NA	NA	NA
NC_010860	NC_010860.1	Salmonella enterica subsp. enterica serovar Enteritidis plasmid pSE34, complete sequence	pSE34	Salmonella enterica subsp. enterica serovar Enteritidis	Salmonella enterica	Salmonella	Enterobacteriaceae	Enterobacterales	Gammaproteobacteria	Proteobacteria	Bacteria	NA	NA	NA	NA	32950	0.412018	IncX1	NA	172	NA
NC_010861	NC_010861.1	Bifidobacterium longum plasmid p6043B, complete sequence	p6043B	Bifidobacterium longum	Bifidobacterium longum	Bifidobacterium	Bifidobacteriaceae	Bifidobacteriales	Actinobacteria	Actinobacteria	Bacteria	NA	NA	NA	NA	3680	0.651087	NA	NA	84	NC_006997_position:778-1545
NC_010862	NC_010862.1	Escherichia coli plasmid pMAR7, complete sequence	pMAR7	Escherichia coli	Escherichia coli	Escherichia	Enterobacteriaceae	Enterobacterales	Gammaproteobacteria	Proteobacteria	Bacteria	NA	NA	NA	Prototypic EPEC 1 strain EAF plasmid modified to contain selectable transposon Tn801 which is not present in the wild-type plasmid	101558	0.480819	IncFII(pCoo)|IncFIB(pB171)	MOBF	44	NA
NC_010863	NC_010863.1	Cylindrospermum sp. A1345 plasmid pCYLM02, complete sequence	pCYLM02	Cylindrospermum sp. A1345	Cylindrospermum sp. A1345	Cylindrospermum	Nostocaceae	Nostocales	NA	Cyanobacteria	Bacteria	NA	NA	NA	NA	4359	0.372333	NA	NA	NA	NA
NC_010864	NC_010864.1	Pediococcus acidilactici plasmid pEOC01, complete sequence	pEOC01	Pediococcus acidilactici	Pediococcus acidilactici	Pediococcus	Lactobacillaceae	Lactobacillales	Bacilli	Firmicutes	Bacteria	NA	NA	NA	erythromycin resistance plasmid	11661	0.342166	rep1	NA	NA	NA
NC_010865	NC_010865.1	Sinorhizobium meliloti plasmid pSmeSM11b, complete sequence	pSmeSM11b	Sinorhizobium meliloti SM11	Sinorhizobium meliloti	Sinorhizobium	Rhizobiaceae	Rhizobiales	Alphaproteobacteria	Proteobacteria	Bacteria	NA	NA	NA	isolated during a long-term field release experiment with genetically modified S. meliloti strains	181251	0.586744	NA	MOBQ	NA	NA
NC_010867	NC_010867.1	Neisseria lactamica plasmid pNL3.1, complete sequence	pNL3.1	Neisseria lactamica	Neisseria lactamica	Neisseria	Neisseriaceae	Neisseriales	Betaproteobacteria	Proteobacteria	Bacteria	NA	NA	NA	NA	7318	0.439191	NA	NA	NA	NA
NC_010868	NC_010868.1	Neisseria lactamica plasmid pNL750149, complete sequence	pNL750149	Neisseria lactamica	Neisseria lactamica	Neisseria	Neisseriaceae	Neisseriales	Betaproteobacteria	Proteobacteria	Bacteria	NA	NA	NA	NA	1986	0.44864	NA	NA	NA	NA
NC_010869	NC_010869.1	Neisseria lactamica plasmid pNL932024, complete sequence	pNL932024	Neisseria lactamica	Neisseria lactamica	Neisseria	Neisseriaceae	Neisseriales	Betaproteobacteria	Proteobacteria	Bacteria	NA	NA	NA	NA	1986	0.449144	NA	NA	NA	NA
NC_010870	NC_010870.1	Klebsiella pneumoniae plasmid pK29, complete sequence	pK29	Klebsiella pneumoniae	Klebsiella pneumoniae	Klebsiella	Enterobacteriaceae	Enterobacterales	Gammaproteobacteria	Proteobacteria	Bacteria	NA	NA	NA	NA	269674	0.460916	IncHI2|IncHI2A	MOBH	100	NA
NC_010871	NC_010871.1	Neisseria lactamica isolate 9225393 plasmid pNL7.1, complete sequence	pNL7.1	Neisseria lactamica	Neisseria lactamica	Neisseria	Neisseriaceae	Neisseriales	Betaproteobacteria	Proteobacteria	Bacteria	NA	NA	NA	NA	2248	0.460409	NA	NA	181	NA
NC_010872	NC_010872.1	Xanthomonas axonopodis pv. glycines strain AG1 plasmid pAG1, complete sequence	pAG1	Xanthomonas citri pv. glycines	Xanthomonas citri	Xanthomonas	Xanthomonadaceae	Xanthomonadales	Gammaproteobacteria	Proteobacteria	Bacteria	NA	NA	NA	NA	15143	0.623985	NA	NA	182	NA
NC_010873	NC_010873.1	Cylindrospermum sp. A1345 plasmid pCYLM01, complete sequence	pCYLM01	Cylindrospermum sp. A1345	Cylindrospermum sp. A1345	Cylindrospermum	Nostocaceae	Nostocales	NA	Cyanobacteria	Bacteria	NA	NA	NA	NA	2175	0.425747	NA	NA	NA	NA
NC_010874	NC_010874.1	Nocardia sp. 107 plasmid pXT107, complete sequence	pXT107	Nocardia sp. 107	Nocardia sp. 107	Nocardia	Nocardiaceae	Corynebacteriales	Actinobacteria	Actinobacteria	Bacteria	NA	NA	NA	NA	4335	0.650288	NA	NA	NA	NA
NC_010875	NC_010875.1	Paenibacillus larvae plasmid pMA67, complete sequence	pMA67	Paenibacillus larvae	Paenibacillus larvae	Paenibacillus	Paenibacillaceae	Bacillales	Bacilli	Firmicutes	Bacteria	NA	NA	NA	NA	5030	0.367594	NA	MOBV	170	NC_010875_position:500-1156
NC_010876	NC_010876.1	Xanthomonas axonopodis pv. glycines strain 8ra plasmid pXAG81, complete sequence	pXAG81	Xanthomonas citri pv. glycines	Xanthomonas citri	Xanthomonas	Xanthomonadaceae	Xanthomonadales	Gammaproteobacteria	Proteobacteria	Bacteria	NA	NA	NA	NA	26721	0.614348	NA	MOBP	182	NA
NC_010877	NC_010877.1	Bifidobacterium pseudolongum subsp. globosum plasmid pASV479, complete sequence	pASV479	Bifidobacterium pseudolongum subsp. globosum	Bifidobacterium pseudolongum	Bifidobacterium	Bifidobacteriaceae	Bifidobacteriales	Actinobacteria	Actinobacteria	Bacteria	NA	NA	NA	NA	4815	0.592731	NA	NA	NA	NA
NC_010878	NC_010878.1	Thermus sp. 4C plasmid pL4C, complete sequence	pL4C	Thermus sp. 4C	Thermus sp. 4C	Thermus	Thermaceae	Thermales	Deinococci	Deinococcus-Thermus	Bacteria	NA	NA	NA	NA	21248	0.686465	NA	NA	NA	NA
NC_010879	NC_010879.1	Burkholderia glumae strain BGR1 plasmid pBGF2, complete sequence	pBGF2	Burkholderia glumae BGR1	Burkholderia glumae	Burkholderia	Burkholderiaceae	Burkholderiales	Betaproteobacteria	Proteobacteria	Bacteria	NA	NA	NA	NA	23156	0.695327	NA	NA	NA	NA
NC_010880	NC_010880.1	Enterococcus faecium plasmid pEF1, complete sequence	pEF1	Enterococcus faecium	Enterococcus faecium	Enterococcus	Enterococcaceae	Lactobacillales	Bacilli	Firmicutes	Bacteria	NA	NA	NA	NA	21344	0.320605	rep2	NA	NA	NA
NC_010881	NC_010881.1	Neisseria gonorrhoeae plasmid pSJ5.2, complete sequence	pSJ5.2	Neisseria gonorrhoeae	Neisseria gonorrhoeae	Neisseria	Neisseriaceae	Neisseriales	Betaproteobacteria	Proteobacteria	Bacteria	NA	NA	NA	resistance plasmid	5161	0.383453	NA	NA	36	NA
NC_010882	NC_010882.1	Rhodococcus aetherivorans I24 plasmid pRA1, complete sequence	pRA1	Rhodococcus aetherivorans I24	Rhodococcus aetherivorans	Rhodococcus	Nocardiaceae	Corynebacteriales	Actinobacteria	Actinobacteria	Bacteria	NA	NA	NA	NA	9372	0.645006	NA	NA	NA	NA
NC_010883	NC_010883.1	Escherichia coli plasmid pIGMS5, complete sequence	pIGMS5	Escherichia coli	Escherichia coli	Escherichia	Enterobacteriaceae	Enterobacterales	Gammaproteobacteria	Proteobacteria	Bacteria	NA	NA	NA	clinical strain	6750	0.513037	NA	MOBQ	183	NA
NC_010884	NC_010884.1	Helicobacter pylori strain 69 plasmid pHP69, complete sequence	pHP69	Helicobacter pylori	Helicobacter pylori	Helicobacter	Helicobacteraceae	Campylobacterales	Epsilonproteobacteria	Proteobacteria	Bacteria	NA	NA	NA	NA	9153	0.339779	NA	NA	NA	NA
NC_010885	NC_010885.1	Escherichia coli plasmid pIGWZ12, complete sequence	pIGWZ12	Escherichia coli	Escherichia coli	Escherichia	Enterobacteriaceae	Enterobacterales	Gammaproteobacteria	Proteobacteria	Bacteria	NA	NA	NA	NA	4072	0.498035	NA	MOBQ	174	NA
NC_010886	NC_010886.1	Klebsiella pneumoniae plasmid pK245, complete sequence	pK245	Klebsiella pneumoniae	Klebsiella pneumoniae	Klebsiella	Enterobacteriaceae	Enterobacterales	Gammaproteobacteria	Proteobacteria	Bacteria	2002-01-01	Taiwan	urine of a patient with hospital-acquired urinary tract infection	NA	98264	0.517931	IncFIA(HI1)|IncR	NA	511	NA
NC_010887	NC_010887.1	Xanthomonas axonopodis pv. glycines strain 8ra plasmid pXAG82, complete sequence	pXAG82	Xanthomonas citri pv. glycines	Xanthomonas citri	Xanthomonas	Xanthomonadaceae	Xanthomonadales	Gammaproteobacteria	Proteobacteria	Bacteria	NA	NA	NA	NA	1315	0.662357	NA	NA	NA	NA
NC_010888	NC_010888.1	Neisseria lactamica isolate 811778 plasmid pNL15, complete sequence	pNL15	Neisseria lactamica	Neisseria lactamica	Neisseria	Neisseriaceae	Neisseriales	Betaproteobacteria	Proteobacteria	Bacteria	NA	NA	NA	NA	2248	0.460409	NA	NA	181	NA
NC_010889	NC_010889.1	Actinobacillus pleuropneumoniae isolate 12494 plasmid p12494, complete sequence	p12494	Actinobacillus pleuropneumoniae	Actinobacillus pleuropneumoniae	Actinobacillus	Pasteurellaceae	Pasteurellales	Gammaproteobacteria	Proteobacteria	Bacteria	NA	Spain	NA	NA	14393	0.329327	NA	NA	NA	NA
NC_010890	NC_010890.1	Thermus sp. 4C plasmid pS4C, complete sequence	pS4C	Thermus sp. 4C	Thermus sp. 4C	Thermus	Thermaceae	Thermales	Deinococci	Deinococcus-Thermus	Bacteria	NA	NA	NA	NA	5015	0.582453	NA	NA	NA	NA
NC_010891	NC_010891.1	Pseudomonas sp. CT14 plasmid pCT14, complete sequence	pCT14	Pseudomonas sp. CT14	Pseudomonas sp. CT14	Pseudomonas	Pseudomonadaceae	Pseudomonadales	Gammaproteobacteria	Proteobacteria	Bacteria	NA	NA	NA	NA	55216	0.616542	NA	MOBF	NA	NA
NC_010893	NC_010893.1	Moraxella bovis Epp63 plasmid pMBO-1, complete sequence	pMBO-1	Moraxella bovis Epp63	Moraxella bovis	Moraxella	Moraxellaceae	Pseudomonadales	Gammaproteobacteria	Proteobacteria	Bacteria	NA	NA	NA	NA	44215	0.399005	NA	NA	NA	NA
NC_010894	NC_010894.1	Salmonella enterica subsp. enterica serovar Paratyphi A plasmid pGY1, complete sequence	pGY1	Salmonella enterica subsp. enterica serovar Paratyphi A	Salmonella enterica	Salmonella	Enterobacteriaceae	Enterobacterales	Gammaproteobacteria	Proteobacteria	Bacteria	2005-08-01	China: Guiyang city	9 year old girl suffering from paratyphoid fever	clinical isolate	3592	0.431793	NA	NA	184	NA
NC_010895	NC_010895.1	Bacillus thuringiensis serovar tenebrionis plasmid pBMB175, complete sequence	pBMB175	Bacillus thuringiensis serovar tenebrionis	Bacillus thuringiensis	Bacillus	Bacillaceae	Bacillales	Bacilli	Firmicutes	Bacteria	NA	NA	NA	NA	14841	0.310289	NA	NA	NA	NA
NC_010896	NC_010896.1	Salmonella typhimurium plasmid pAnkS, complete sequence	pAnkS	Salmonella enterica subsp. enterica serovar Typhimurium	Salmonella enterica	Salmonella	Enterobacteriaceae	Enterobacterales	Gammaproteobacteria	Proteobacteria	Bacteria	NA	NA	NA	clinical isolate	8271	0.47056	NA	NA	34	NA
NC_010897	NC_010897.1	Vibrio cholerae strain G1.1 plasmid pVCG1.1, complete sequence	pVCG1.1	Vibrio cholerae	Vibrio cholerae	Vibrio	Vibrionaceae	Vibrionales	Gammaproteobacteria	Proteobacteria	Bacteria	NA	NA	NA	NA	4439	0.455733	NA	NA	NA	NA
NC_010898	NC_010898.1	Escherichia coli plasmid pIGRW12, complete sequence	pIGRW12	Escherichia coli	Escherichia coli	Escherichia	Enterobacteriaceae	Enterobacterales	Gammaproteobacteria	Proteobacteria	Bacteria	NA	NA	NA	NA	4995	0.518318	NA	NA	537	NA
NC_010899	NC_010899.1	Vibrio cholerae strain G1.1 plasmid pVCG1.2, complete sequence	pVCG1.2	Vibrio cholerae	Vibrio cholerae	Vibrio	Vibrionaceae	Vibrionales	Gammaproteobacteria	Proteobacteria	Bacteria	NA	NA	NA	NA	2357	0.535426	NA	NA	NA	NA
NC_010900	NC_010900.1	Moraxella bovis Epp63 plasmid pMBO-2, complete sequence	pMBO-2	Moraxella bovis Epp63	Moraxella bovis	Moraxella	Moraxellaceae	Pseudomonadales	Gammaproteobacteria	Proteobacteria	Bacteria	NA	NA	NA	NA	27075	0.377581	NA	NA	NA	NA
NC_010901	NC_010901.1	Lactococcus lactis plasmid pNP40, complete sequence	pNP40	Lactococcus lactis	Lactococcus lactis	Lactococcus	Streptococcaceae	Lactobacillales	Bacilli	Firmicutes	Bacteria	NA	NA	NA	NA	64980	0.323269	NA	NA	NA	NA
NC_010902	NC_010902.1	Cupriavidus taiwanensis plasmid pTJ86-1, complete sequence	pTJ86-1	Cupriavidus taiwanensis	Cupriavidus taiwanensis	Cupriavidus	Burkholderiaceae	Burkholderiales	Betaproteobacteria	Proteobacteria	Bacteria	NA	NA	NA	NA	2221	0.616839	NA	NA	NA	NA
NC_010903	NC_010903.1	Cupriavidus taiwanensis plasmid pTJ86-2, complete sequence	pTJ86-2	Cupriavidus taiwanensis	Cupriavidus taiwanensis	Cupriavidus	Burkholderiaceae	Burkholderiales	Betaproteobacteria	Proteobacteria	Bacteria	NA	NA	NA	NA	2229	0.615971	NA	NA	NA	NA
NC_010904	NC_010904.1	Escherichia coli plasmid pColG, complete sequence	pColG	Escherichia coli	Escherichia coli	Escherichia	Enterobacteriaceae	Enterobacterales	Gammaproteobacteria	Proteobacteria	Bacteria	NA	NA	NA	NA	4715	0.410817	NA	NA	186	NA
NC_010905	NC_010905.1	Amycolatopsis benzoatilytica strain DSM 43387 plasmid pA387, complete sequence	pA387	Amycolatopsis benzoatilytica	Amycolatopsis benzoatilytica	Amycolatopsis	Pseudonocardiaceae	Pseudonocardiales	Actinobacteria	Actinobacteria	Bacteria	NA	NA	NA	NA	30157	0.717412	NA	NA	NA	NA
NC_010906	NC_010906.1	Neisseria lactamica isolate 410838 plasmid pNL18.1, complete sequence	pNL18.1	Neisseria lactamica	Neisseria lactamica	Neisseria	Neisseriaceae	Neisseriales	Betaproteobacteria	Proteobacteria	Bacteria	NA	NA	NA	NA	2246	0.460374	NA	NA	181	NA
NC_010907	NC_010907.1	Streptococcus dysgalactiae subsp. equisimilis plasmid pSdyT132, complete sequence	pSdyT132	Streptococcus dysgalactiae subsp. equisimilis	Streptococcus dysgalactiae	Streptococcus	Streptococcaceae	Lactobacillales	Bacilli	Firmicutes	Bacteria	NA	NA	NA	Lancefield group G	3578	0.35299	NA	NA	164	NA
NC_010908	NC_010908.1	Bifidobacterium asteroides plasmid pCIBAO89, complete sequence	pCIBAO89	Bifidobacterium asteroides	Bifidobacterium asteroides	Bifidobacterium	Bifidobacteriaceae	Bifidobacteriales	Actinobacteria	Actinobacteria	Bacteria	NA	NA	NA	NA	2111	0.523449	NA	NA	NA	NA
NC_010909	NC_010909.1	Lactobacillus delbrueckii subsp. bulgaricus plasmid pDOJ1, complete sequence	pDOJ1	Lactobacillus delbrueckii subsp. bulgaricus	Lactobacillus delbrueckii	Lactobacillus	Lactobacillaceae	Lactobacillales	Bacilli	Firmicutes	Bacteria	NA	NA	NA	NA	6220	0.446302	NA	NA	NA	NA
NC_010910	NC_010910.1	Vibrio cholerae strain G4.1 plasmid pVCG4.1, complete sequence	pVCG4.1	Vibrio cholerae	Vibrio cholerae	Vibrio	Vibrionaceae	Vibrionales	Gammaproteobacteria	Proteobacteria	Bacteria	NA	NA	NA	NA	2163	0.430883	NA	NA	NA	NA
NC_010912	NC_010912.1	Avibacterium paragallinarum strain A14 plasmid pYMH5, complete sequence	pYMH5	Avibacterium paragallinarum	Avibacterium paragallinarum	Avibacterium	Pasteurellaceae	Pasteurellales	Gammaproteobacteria	Proteobacteria	Bacteria	NA	NA	NA	NA	5047	0.507826	NA	NA	530	NC_001774_position:3890-4195
NC_010913	NC_010913.1	Lactobacillus paracasei plasmid pMA3, complete sequence	pMA3	Lactobacillus paracasei	Lactobacillus paracasei	Lactobacillus	Lactobacillaceae	Lactobacillales	Bacilli	Firmicutes	Bacteria	NA	NA	NA	NA	5089	0.395363	NA	NA	NA	NA
NC_010914	NC_010914.3	Weissella cibaria plasmid pKW2126, complete sequence	pKW2126	Weissella cibaria	Weissella cibaria	Weissella	Leuconostocaceae	Lactobacillales	Bacilli	Firmicutes	Bacteria	NA	NA	Kimchi (traditional Korean food)	cryptic plasmid	2126	0.364064	NA	NA	NA	NA
NC_010915	NC_010915.1	Paenibacillus popilliae plasmid pBP68, complete sequence	pBP68	Paenibacillus popilliae	Paenibacillus popilliae	Paenibacillus	Paenibacillaceae	Bacillales	Bacilli	Firmicutes	Bacteria	NA	NA	NA	NA	6670	0.451274	NA	NA	NA	NA
NC_010917	NC_010917.1	Ochrobactrum anthropi strain W24 plasmid pW240, complete sequence	pW240	Ochrobactrum anthropi	Ochrobactrum anthropi	Ochrobactrum	Brucellaceae	Rhizobiales	Alphaproteobacteria	Proteobacteria	Bacteria	NA	NA	NA	NA	4227	0.506269	NA	MOBV	NA	NA
NC_010918	NC_010918.1	Candidatus Phytoplasma australiense plasmid pCPa, complete sequence	pCPa	Candidatus Phytoplasma australiense	Candidatus Phytoplasma australiense	Candidatus Phytoplasma	Acholeplasmataceae	Acholeplasmatales	Mollicutes	Tenericutes	Bacteria	NA	NA	NA	NA	3773	0.283859	NA	NA	NA	NA
NC_010919	NC_010919.1	Aeromonas hydrophila plasmid pRA3, complete sequence	pRA3	Aeromonas hydrophila	Aeromonas hydrophila	Aeromonas	Aeromonadaceae	Aeromonadales	Gammaproteobacteria	Proteobacteria	Bacteria	NA	NA	NA	conjugative IncU plasmid	45909	0.535472	IncU	MOBV	114	NA
NC_010920	NC_010920.1	Tomato big bud phytoplasma plasmid pTBBperi, complete sequence	pTBBperi	Tomato big bud phytoplasma	Tomato big bud phytoplasma	Candidatus Phytoplasma	Acholeplasmataceae	Acholeplasmatales	Mollicutes	Tenericutes	Bacteria	NA	NA	NA	NA	3319	0.268454	NA	NA	NA	NA
NC_010922	NC_010922.1	Neisseria lactamica isolate 3207487 plasmid pNL3.2, complete sequence	pNL3.2	Neisseria lactamica	Neisseria lactamica	Neisseria	Neisseriaceae	Neisseriales	Betaproteobacteria	Proteobacteria	Bacteria	NA	NA	NA	NA	3957	0.420268	NA	NA	NA	NA
NC_010923	NC_010923.1	Neisseria lactamica plasmid pNL9, complete sequence	pNL9	Neisseria lactamica	Neisseria lactamica	Neisseria	Neisseriaceae	Neisseriales	Betaproteobacteria	Proteobacteria	Bacteria	NA	NA	NA	NA	8347	0.429136	NA	NA	NA	NA
NC_010924	NC_010924.1	Bacillus cereus strain AH187 plasmid pCER270, complete sequence	pCER270	Bacillus cereus	Bacillus cereus	Bacillus	Bacillaceae	Bacillales	Bacilli	Firmicutes	Bacteria	NA	NA	NA	type strain of emetic-disease-causing Bacillus cereus	270082	0.341574	NA	MOBC	187	NA
NC_010926	NC_010926.1	Neisseria lactamica plasmid pNL14, complete sequence	pNL14	Neisseria lactamica	Neisseria lactamica	Neisseria	Neisseriaceae	Neisseriales	Betaproteobacteria	Proteobacteria	Bacteria	NA	NA	NA	NA	5804	0.46244	NA	NA	NA	NA
NC_010927	NC_010927.1	Rickettsia monacensis strain IrR/Munich plasmid pRM, complete sequence	pRM	Rickettsia monacensis	Rickettsia monacensis	Rickettsia	Rickettsiaceae	Rickettsiales	Alphaproteobacteria	Proteobacteria	Bacteria	NA	NA	NA	NA	23486	0.31836	NA	NA	NA	NA
NC_010928	NC_010928.1	Neisseria lactamica plasmid pNL18.2, complete sequence	pNL18.2	Neisseria lactamica	Neisseria lactamica	Neisseria	Neisseriaceae	Neisseriales	Betaproteobacteria	Proteobacteria	Bacteria	NA	NA	NA	NA	3155	0.424089	NA	NA	NA	NA
NC_010929	NC_010929.1	Agrobacterium tumefaciens Ti plasmid pTiBo542, complete sequence	Ti plasmid pTiBo542	Agrobacterium tumefaciens	Agrobacterium tumefaciens	Agrobacterium	Rhizobiaceae	Rhizobiales	Alphaproteobacteria	Proteobacteria	Bacteria	NA	NA	NA	NA	244978	0.551245	NA	MOBQ	NA	NA
NC_010930	NC_010930.1	Bifidobacterium breve plasmid pB21a, complete sequence	pB21a	Bifidobacterium breve	Bifidobacterium breve	Bifidobacterium	Bifidobacteriaceae	Bifidobacteriales	Actinobacteria	Actinobacteria	Bacteria	NA	NA	NA	NA	5206	0.56262	NA	NA	NA	NA
NC_010931	NC_010931.1	Neisseria lactamica plasmid pNL871104, complete sequence	pNL871104	Neisseria lactamica	Neisseria lactamica	Neisseria	Neisseriaceae	Neisseriales	Betaproteobacteria	Proteobacteria	Bacteria	NA	NA	NA	NA	5768	0.460992	NA	NA	NA	NA
NC_010932	NC_010932.1	Helicobacter pylori strain CCUG 17874 plasmid pHP666, complete sequence	pHP666	Helicobacter pylori	Helicobacter pylori	Helicobacter	Helicobacteraceae	Campylobacterales	Epsilonproteobacteria	Proteobacteria	Bacteria	NA	NA	NA	NA	8108	0.355821	NA	NA	NA	NA
NC_010933	NC_010933.1	Bacillus cereus strain G9241 plasmid pBC210, complete sequence	pBC210	Bacillus cereus	Bacillus cereus	Bacillus	Bacillaceae	Bacillales	Bacilli	Firmicutes	Bacteria	NA	NA	NA	NA	209385	0.3172	NA	MOBC	188	NA
NC_010934	NC_010934.1	Bacillus cereus strain G9241 plasmid pBCXO1, complete sequence	pBCXO1	Bacillus cereus	Bacillus cereus	Bacillus	Bacillaceae	Bacillales	Bacilli	Firmicutes	Bacteria	NA	NA	NA	NA	190861	0.326337	NA	MOBC	13	NA
NC_010935	NC_010935.1	Comamonas testosteroni CNB-1 plasmid pCNB, complete sequence	pCNB	Comamonas testosteroni CNB-1	Comamonas testosteroni	Comamonas	Comamonadaceae	Burkholderiales	Betaproteobacteria	Proteobacteria	Bacteria	NA	NA	NA	isolated from chloronitrobenzene-degrading strain	91181	0.634408	NA	MOBP	118	NA
NC_010936	NC_010936.1	Lactobacillus sakei plasmid pYSI8, complete sequence	pYSI8	Lactobacillus sakei	Lactobacillus sakei	Lactobacillus	Lactobacillaceae	Lactobacillales	Bacilli	Firmicutes	Bacteria	NA	NA	NA	NA	4973	0.355721	NA	MOBV	NA	NA
NC_010937	NC_010937.1	Clostridium perfringens plasmid pCW3, complete sequence	pCW3	Clostridium perfringens	Clostridium perfringens	Clostridium	Clostridiaceae	Clostridiales	Clostridia	Firmicutes	Bacteria	NA	NA	NA	NA	47263	0.275903	NA	NA	527	NA
NC_010938	NC_010938.1	Tetragenococcus halophilus plasmid pSKPB18 DNA, complete sequence	pSKPB18	Tetragenococcus halophilus	Tetragenococcus halophilus	Tetragenococcus	Enterococcaceae	Lactobacillales	Bacilli	Firmicutes	Bacteria	NA	Japan	Miso	synonym: Tetragenococcus halophila	3350	0.359104	NA	NA	NA	NA
NC_010940	NC_010940.1	Actinobacillus pleuropneumoniae serovar 7 str. AP76 plasmid APP7_C, complete sequence	APP7_C	Actinobacillus pleuropneumoniae serovar 7 str. AP76	Actinobacillus pleuropneumoniae	Actinobacillus	Pasteurellaceae	Pasteurellales	Gammaproteobacteria	Proteobacteria	Bacteria	NA	NA	NA	NA	3533	0.417209	NA	NA	530|531	NA
NC_010941	NC_010941.1	Actinobacillus pleuropneumoniae serovar 7 str. AP76 plasmid ABB7_B, complete sequence	ABB7_B	Actinobacillus pleuropneumoniae serovar 7 str. AP76	Actinobacillus pleuropneumoniae	Actinobacillus	Pasteurellaceae	Pasteurellales	Gammaproteobacteria	Proteobacteria	Bacteria	NA	NA	NA	NA	4236	0.480878	NA	NA	530	NC_001774_position:3890-4195
NC_010942	NC_010942.1	Actinobacillus pleuropneumoniae serovar 7 str. AP76 plasmid APP7_A, complete sequence	APP7_A	Actinobacillus pleuropneumoniae serovar 7 str. AP76	Actinobacillus pleuropneumoniae	Actinobacillus	Pasteurellaceae	Pasteurellales	Gammaproteobacteria	Proteobacteria	Bacteria	NA	NA	NA	NA	5685	0.415128	NA	NA	531	NC_006828_position:4777-5082
NC_010980	NC_010980.1	Enterococcus faecium plasmid pVEF3, complete sequence	pVEF3	Enterococcus faecium	Enterococcus faecium	Enterococcus	Enterococcaceae	Lactobacillales	Bacilli	Firmicutes	Bacteria	1999	Norway	NA	NA	63135	0.356553	repUS1|rep2	NA	538	NA
NC_010982	NC_010982.1	Zymomonas mobilis subsp. mobilis plasmid pCP4.2, complete sequence	pCP4.2	Zymomonas mobilis subsp. mobilis str. CP4 = NRRL B-14023	Zymomonas mobilis	Zymomonas	Sphingomonadaceae	Sphingomonadales	Alphaproteobacteria	Proteobacteria	Bacteria	NA	NA	NA	NA	32623	0.43264	NA	NA	189	NA
NC_010983	NC_010983.1	Alpha proteobacterium endosymbiont of Amoeba proteus plasmid pAP3.9, complete sequence	pAP3.9	alpha proteobacterium endosymbiont of Amoeba proteus	alpha proteobacterium endosymbiont of Amoeba proteus	NA	NA	NA	Alphaproteobacteria	Proteobacteria	Bacteria	NA	NA	NA	NA	3869	0.346601	NA	MOBV	NA	NA
NC_010993	NC_010993.1	Salmonella enterica subsp. enterica serovar Typhimurium plasmid pST728/06-2, complete sequence	pST728/06-2	Salmonella enterica subsp. enterica serovar Typhimurium	Salmonella enterica	Salmonella	Enterobacteriaceae	Enterobacterales	Gammaproteobacteria	Proteobacteria	Bacteria	NA	NA	NA	NA	10107	0.505986	NA	NA	160	NC_010993_position:3000-3344
NC_010996	NC_010996.1	Rhizobium etli CIAT 652 plasmid pB, complete sequence	pB	Rhizobium etli CIAT 652	Rhizobium etli	Rhizobium	Rhizobiaceae	Rhizobiales	Alphaproteobacteria	Proteobacteria	Bacteria	NA	NA	NA	NA	429111	0.577594	NA	MOBQ	78	NA
NC_010997	NC_010997.1	Rhizobium etli CIAT 652 plasmid pC, complete sequence	pC	Rhizobium etli CIAT 652	Rhizobium etli	Rhizobium	Rhizobiaceae	Rhizobiales	Alphaproteobacteria	Proteobacteria	Bacteria	NA	NA	NA	NA	1091523	0.608908	NA	MOBV	190	NZ_CP013556_position:464850-465971
NC_010998	NC_010998.1	Rhizobium etli CIAT 652 plasmid pA, complete sequence	pA	Rhizobium etli CIAT 652	Rhizobium etli	Rhizobium	Rhizobiaceae	Rhizobiales	Alphaproteobacteria	Proteobacteria	Bacteria	NA	NA	NA	NA	414090	0.622203	NA	NA	191	NA
NC_011030	NC_011030.1	Corynebacterium casei LMG S-19264 plasmid pCASE1, complete sequence	pCASE1	Corynebacterium casei LMG S-19264	Corynebacterium casei	Corynebacterium	Corynebacteriaceae	Corynebacteriales	Actinobacteria	Actinobacteria	Bacteria	NA	Japan	NA	NA	2461	0.567655	NA	NA	NA	NA
NC_011034	NC_011034.1	Neisseria gonorrhoeae NCCP11945 plasmid pNGK, complete sequence	pNGK	Neisseria gonorrhoeae NCCP11945	Neisseria gonorrhoeae	Neisseria	Neisseriaceae	Neisseriales	Betaproteobacteria	Proteobacteria	Bacteria	NA	NA	NA	NA	4153	0.514809	NA	NA	7	NC_001377_position:44-295
NC_011061	NC_011061.1	Prosthecochloris aestuarii DSM 271 plasmid pPAES01, complete sequence	pPAES01	Prosthecochloris aestuarii DSM 271	Prosthecochloris aestuarii	Prosthecochloris	Chlorobiaceae	Chlorobiales	Chlorobia	Chlorobi	Bacteria	NA	NA	NA	NA	66772	0.504807	NA	NA	NA	NA
NC_011073	NC_011073.1	Bacteroides fragilis plasmid pBFP35, complete sequence	pBFP35	Bacteroides fragilis	Bacteroides fragilis	Bacteroides	Bacteroidaceae	Bacteroidales	Bacteroidia	Bacteroidetes	Bacteria	NA	NA	NA	clinical isolate	5594	0.396139	NA	MOBV	NA	NA
NC_011076	NC_011076.1	Salmonella enterica subsp. enterica serovar Kentucky str. CVM29188 plasmid pCVM29188_146, complete sequence	pCVM29188_146	Salmonella enterica subsp. enterica serovar Kentucky str. CVM29188	Salmonella enterica	Salmonella	Enterobacteriaceae	Enterobacterales	Gammaproteobacteria	Proteobacteria	Bacteria	NA	NA	NA	NA	146811	0.494118	IncFIB(AP001918)|IncFII	MOBF	555	NA
NC_011077	NC_011077.1	Salmonella enterica subsp. enterica serovar Kentucky str. CVM29188 plasmid pCVM29188_101, complete sequence	pCVM29188_101	Salmonella enterica subsp. enterica serovar Kentucky str. CVM29188	Salmonella enterica	Salmonella	Enterobacteriaceae	Enterobacterales	Gammaproteobacteria	Proteobacteria	Bacteria	NA	NA	NA	NA	101461	0.500537	IncI1	MOBP	556	NA
NC_011078	NC_011078.1	Salmonella enterica subsp. enterica serovar Kentucky str. CVM29188 plasmid pCVM29188_46, complete sequence	pCVM29188_46	Salmonella enterica subsp. enterica serovar Kentucky str. CVM29188	Salmonella enterica	Salmonella	Enterobacteriaceae	Enterobacterales	Gammaproteobacteria	Proteobacteria	Bacteria	NA	NA	NA	NA	46121	0.427896	IncX1	MOBP	NA	NA
NC_011079	NC_011079.1	Salmonella enterica subsp. enterica serovar Newport str. SL254 plasmid pSL254_3, complete sequence	pSL254_3	Salmonella enterica subsp. enterica serovar Newport str. SL254	Salmonella enterica	Salmonella	Enterobacteriaceae	Enterobacterales	Gammaproteobacteria	Proteobacteria	Bacteria	NA	NA	NA	NA	3605	0.430236	NA	NA	184	NA
NC_011081	NC_011081.1	Salmonella enterica subsp. enterica serovar Heidelberg str. SL476 plasmid pSL476_91, complete sequence	pSL476_91	Salmonella enterica subsp. enterica serovar Heidelberg str. SL476	Salmonella enterica	Salmonella	Enterobacteriaceae	Enterobacterales	Gammaproteobacteria	Proteobacteria	Bacteria	NA	NA	NA	NA	91374	0.503185	IncI1	MOBP	556	NA
NC_011082	NC_011082.1	Salmonella enterica subsp. enterica serovar Heidelberg str. SL476 plasmid pSL476_3, complete sequence	pSL476_3	Salmonella enterica subsp. enterica serovar Heidelberg str. SL476	Salmonella enterica	Salmonella	Enterobacteriaceae	Enterobacterales	Gammaproteobacteria	Proteobacteria	Bacteria	NA	NA	NA	NA	3373	0.551141	NA	NA	192	NA
NC_011101	NC_011101.1	Lactobacillus plantarum plasmid pLTK13, complete sequence	pLTK13	Lactobacillus plantarum	Lactobacillus plantarum	Lactobacillus	Lactobacillaceae	Lactobacillales	Bacilli	Firmicutes	Bacteria	NA	NA	NA	NA	34522	0.39036	NA	NA	NA	NA
NC_011102	NC_011102.1	Mycoplasma yeatsii plasmid pMyBK1, complete sequence	pMyBK1	Mycoplasma yeatsii	Mycoplasma yeatsii	Mycoplasma	Mycoplasmataceae	Mycoplasmatales	Mollicutes	Tenericutes	Bacteria	NA	NA	NA	NA	3432	0.280303	NA	NA	NA	NA
NC_011131	NC_011131.1	Moraxella catarrhalis strain E22 plasmid pLQ510, complete sequence	pLQ510	Moraxella catarrhalis	Moraxella catarrhalis	Moraxella	Moraxellaceae	Pseudomonadales	Gammaproteobacteria	Proteobacteria	Bacteria	NA	NA	NA	NA	12084	0.379096	NA	NA	NA	NA
NC_011136	NC_011136.1	Lactobacillus plantarum plasmid pLR1, complete sequence	pLR1	Lactobacillus plantarum	Lactobacillus plantarum	Lactobacillus	Lactobacillaceae	Lactobacillales	Bacilli	Firmicutes	Bacteria	NA	NA	NA	NA	2066	0.377541	NA	NA	193	NA
NC_011139	NC_011139.1	Bifidobacterium longum plasmid pFI2576, complete sequence	pFI2576	Bifidobacterium longum	Bifidobacterium longum	Bifidobacterium	Bifidobacteriaceae	Bifidobacteriales	Actinobacteria	Actinobacteria	Bacteria	NA	NA	NA	NA	2197	0.619026	NA	NA	NA	NA
NC_011140	NC_011140.1	Enterococcus faecium plasmid pIP816, complete sequence	pIP816	Enterococcus faecium	Enterococcus faecium	Enterococcus	Enterococcaceae	Lactobacillales	Bacilli	Firmicutes	Bacteria	NA	France	NA	NA	34616	0.359429	rep2|rep1	NA	538	NA
NC_011143	NC_011143.1	Phenylobacterium zucineum HLK1 plasmid, complete sequence	unnamed	Phenylobacterium zucineum HLK1	Phenylobacterium zucineum	Phenylobacterium	Caulobacteraceae	Caulobacterales	Alphaproteobacteria	Proteobacteria	Bacteria	NA	NA	NA	NA	382976	0.685442	NA	NA	NA	NA
NC_011148	NC_011148.1	Salmonella enterica subsp. enterica serovar Agona str. SL483 plasmid, complete sequence	unnamed	Salmonella enterica subsp. enterica serovar Agona str. SL483	Salmonella enterica	Salmonella	Enterobacteriaceae	Enterobacterales	Gammaproteobacteria	Proteobacteria	Bacteria	NA	NA	NA	NA	37978	0.407446	pSL483	NA	NA	NA
NC_011150	NC_011150.1	Rhodococcus equi plasmid pVAPB1593, complete sequence	pVAPB1593	Rhodococcus hoagii	Rhodococcus hoagii	Rhodococcus	Nocardiaceae	Corynebacteriales	Actinobacteria	Actinobacteria	Bacteria	NA	Spain:Valencia	NA	NA	79251	0.647033	NA	NA	54	NA
NC_011151	NC_011151.1	Rhodococcus equi plasmid pVAPA1037, complete sequence	pVAPA1037	Rhodococcus hoagii	Rhodococcus hoagii	Rhodococcus	Nocardiaceae	Corynebacteriales	Actinobacteria	Actinobacteria	Bacteria	NA	Canada	NA	NA	80610	0.646123	NA	NA	54	NA
NC_011185	NC_011185.1	Vibrio fischeri MJ11 plasmid pMJ100, complete sequence	pMJ100	Aliivibrio fischeri MJ11	Aliivibrio fischeri	Aliivibrio	Vibrionaceae	Vibrionales	Gammaproteobacteria	Proteobacteria	Bacteria	NA	NA	NA	NA	179459	0.34799	NA	NA	NA	NA
NC_011204	NC_011204.1	Salmonella enterica subsp. enterica serovar Dublin str. CT_02021853 plasmid pCT02021853_74, complete sequence	pCT02021853_74	Salmonella enterica subsp. enterica serovar Dublin str. CT_02021853	Salmonella enterica	Salmonella	Enterobacteriaceae	Enterobacterales	Gammaproteobacteria	Proteobacteria	Bacteria	NA	NA	NA	NA	74551	0.486338	IncX1|IncFII(S)	NA	528	NA
NC_011207	NC_011207.1	Aeromonas hydrophila plasmid pBRST7.6, complete sequence	pBRST7.6	Aeromonas hydrophila	Aeromonas hydrophila	Aeromonas	Aeromonadaceae	Aeromonadales	Gammaproteobacteria	Proteobacteria	Bacteria	NA	NA	NA	NA	7621	0.597297	IncQ2	MOBP	194	NA
NC_011214	NC_011214.1	Salmonella enterica subsp. enterica serovar Virchow str. SL491 plasmid pSL491_5, complete sequence	pSL491_5	Salmonella enterica subsp. enterica serovar Virchow str. SL491	Salmonella enterica	Salmonella	Enterobacteriaceae	Enterobacterales	Gammaproteobacteria	Proteobacteria	Bacteria	NA	NA	NA	NA	5880	0.469388	NA	NA	NA	NA
NC_011215	NC_011215.1	Salmonella enterica subsp. enterica serovar Virchow str. SL491 plasmid pSL491_3, complete sequence	pSL491_3	Salmonella enterica subsp. enterica serovar Virchow str. SL491	Salmonella enterica	Salmonella	Enterobacteriaceae	Enterobacterales	Gammaproteobacteria	Proteobacteria	Bacteria	NA	NA	NA	NA	3176	0.460957	NA	NA	NA	NA
NC_011223	NC_011223.1	Lactobacillus rhamnosus HN001 plasmid pLR001, complete sequence	pLR001	Lactobacillus rhamnosus HN001	Lactobacillus rhamnosus	Lactobacillus	Lactobacillaceae	Lactobacillales	Bacilli	Firmicutes	Bacteria	NA	NA	NA	NA	8754	0.419008	NA	NA	NA	NA
NC_011225	NC_011225.1	Lactobacillus rhamnosus HN001 plasmid pLR002, complete sequence	pLR002	Lactobacillus rhamnosus HN001	Lactobacillus rhamnosus	Lactobacillus	Lactobacillaceae	Lactobacillales	Bacilli	Firmicutes	Bacteria	NA	NA	NA	NA	31548	0.425257	NA	MOBQ	NA	NA
NC_011226	NC_011226.1	Borrelia duttonii Ly plasmid pl15, complete sequence	pl15	Borrelia duttonii Ly	Borrelia duttonii	Borrelia	Borreliaceae	Spirochaetales	Spirochaetia	Spirochaetes	Bacteria	NA	NA	NA	NA	15049	0.280882	NA	NA	NA	NA
NC_011227	NC_011227.1	Escherichia coli plasmid pO26-S3, complete sequence	pO26-S3	Escherichia coli	Escherichia coli	Escherichia	Enterobacteriaceae	Enterobacterales	Gammaproteobacteria	Proteobacteria	Bacteria	NA	NA	NA	Shiga toxin-producing bacterium	4073	0.441198	NA	NA	NA	NA
NC_011228	NC_011228.1	Escherichia coli plasmid pO26-S4, complete sequence	pO26-S4	Escherichia coli	Escherichia coli	Escherichia	Enterobacteriaceae	Enterobacterales	Gammaproteobacteria	Proteobacteria	Bacteria	NA	NA	NA	Shiga toxin-producing bacterium	6758	0.513909	NA	MOBQ	183	NA
NC_011245	NC_011245.1	Borrelia duttonii Ly plasmid pl28, complete sequence	pl28	Borrelia duttonii Ly	Borrelia duttonii	Borrelia	Borreliaceae	Spirochaetales	Spirochaetia	Spirochaetes	Bacteria	NA	NA	NA	NA	28343	0.288678	NA	NA	NA	NA
NC_011246	NC_011246.1	Borrelia recurrentis A1 plasmid pl124, complete sequence	pl124	Borrelia recurrentis A1	Borrelia recurrentis	Borrelia	Borreliaceae	Spirochaetales	Spirochaetia	Spirochaetes	Bacteria	NA	NA	NA	NA	123937	0.261044	NA	NA	NA	NA
NC_011247	NC_011247.1	Borrelia duttonii Ly plasmid pl165, complete sequence	pl165	Borrelia duttonii Ly	Borrelia duttonii	Borrelia	Borreliaceae	Spirochaetales	Spirochaetia	Spirochaetes	Bacteria	NA	NA	NA	NA	163884	0.2657	NA	NA	NA	NA
NC_011248	NC_011248.1	Borrelia duttonii Ly plasmid pl35, complete sequence	pl35	Borrelia duttonii Ly	Borrelia duttonii	Borrelia	Borreliaceae	Spirochaetales	Spirochaetia	Spirochaetes	Bacteria	NA	NA	NA	NA	35286	0.315678	NA	NA	NA	NA
NC_011250	NC_011250.1	Borrelia duttonii Ly plasmid pl40, complete sequence	pl40	Borrelia duttonii Ly	Borrelia duttonii	Borrelia	Borreliaceae	Spirochaetales	Spirochaetia	Spirochaetes	Bacteria	NA	NA	NA	NA	40353	0.298863	NA	NA	NA	NA
NC_011252	NC_011252.1	Borrelia recurrentis A1 plasmid pl23, complete sequence	pl23	Borrelia recurrentis A1	Borrelia recurrentis	Borrelia	Borreliaceae	Spirochaetales	Spirochaetia	Spirochaetes	Bacteria	NA	NA	NA	NA	22945	0.257355	NA	NA	NA	NA
NC_011253	NC_011253.1	Borrelia recurrentis A1 plasmid pl33, complete sequence	pl33	Borrelia recurrentis A1	Borrelia recurrentis	Borrelia	Borreliaceae	Spirochaetales	Spirochaetia	Spirochaetes	Bacteria	NA	NA	NA	NA	33213	0.295396	NA	NA	NA	NA
NC_011254	NC_011254.1	Borrelia duttonii Ly plasmid pl42, complete sequence	pl42	Borrelia duttonii Ly	Borrelia duttonii	Borrelia	Borreliaceae	Spirochaetales	Spirochaetia	Spirochaetes	Bacteria	NA	NA	NA	NA	42153	0.302493	NA	NA	NA	NA
NC_011255	NC_011255.1	Borrelia recurrentis A1 plasmid pl35, complete sequence	pl35	Borrelia recurrentis A1	Borrelia recurrentis	Borrelia	Borreliaceae	Spirochaetales	Spirochaetia	Spirochaetes	Bacteria	NA	NA	NA	NA	35315	0.272745	NA	NA	NA	NA
NC_011256	NC_011256.1	Borrelia duttonii Ly plasmid pl70, complete sequence	pl70	Borrelia duttonii Ly	Borrelia duttonii	Borrelia	Borreliaceae	Spirochaetales	Spirochaetia	Spirochaetes	Bacteria	NA	NA	NA	NA	66407	0.302287	NA	NA	NA	NA
NC_011258	NC_011258.1	Borrelia recurrentis A1 plasmid pl37, complete sequence	pl37	Borrelia recurrentis A1	Borrelia recurrentis	Borrelia	Borreliaceae	Spirochaetales	Spirochaetia	Spirochaetes	Bacteria	NA	NA	NA	NA	36869	0.294014	NA	NA	NA	NA
NC_011260	NC_011260.1	Borrelia recurrentis A1 plasmid pl53, complete sequence	pl53	Borrelia recurrentis A1	Borrelia recurrentis	Borrelia	Borreliaceae	Spirochaetales	Spirochaetia	Spirochaetes	Bacteria	NA	NA	NA	NA	52772	0.289661	NA	NA	NA	NA
NC_011261	NC_011261.1	Borrelia duttonii Ly plasmid pl26, complete sequence	pl26	Borrelia duttonii Ly	Borrelia duttonii	Borrelia	Borreliaceae	Spirochaetales	Spirochaetia	Spirochaetes	Bacteria	NA	NA	NA	NA	26917	0.289222	NA	NA	NA	NA
NC_011262	NC_011262.1	Borrelia duttonii Ly plasmid pl31, complete sequence	pl31	Borrelia duttonii Ly	Borrelia duttonii	Borrelia	Borreliaceae	Spirochaetales	Spirochaetia	Spirochaetes	Bacteria	NA	NA	NA	NA	31021	0.278166	NA	NA	NA	NA
NC_011263	NC_011263.1	Borrelia recurrentis A1 plasmid pl6, complete sequence	pl6	Borrelia recurrentis A1	Borrelia recurrentis	Borrelia	Borreliaceae	Spirochaetales	Spirochaetia	Spirochaetes	Bacteria	NA	NA	NA	NA	6131	0.309248	NA	NA	NA	NA
NC_011264	NC_011264.1	Borrelia duttonii Ly plasmid pl32, complete sequence	pl32	Borrelia duttonii Ly	Borrelia duttonii	Borrelia	Borreliaceae	Spirochaetales	Spirochaetia	Spirochaetes	Bacteria	NA	NA	NA	NA	31663	0.302056	NA	NA	NA	NA
NC_011265	NC_011265.1	Borrelia duttonii Ly plasmid pl27, complete sequence	pl27	Borrelia duttonii Ly	Borrelia duttonii	Borrelia	Borreliaceae	Spirochaetales	Spirochaetia	Spirochaetes	Bacteria	NA	NA	NA	NA	27476	0.285267	NA	NA	NA	NA
NC_011266	NC_011266.1	Escherichia coli plasmid pO26-S1, complete sequence	pO26-S1	Escherichia coli	Escherichia coli	Escherichia	Enterobacteriaceae	Enterobacterales	Gammaproteobacteria	Proteobacteria	Bacteria	NA	NA	NA	NA	1549	0.510652	NA	NA	45	NA
NC_011281	NC_011281.1	Klebsiella pneumoniae 342 plasmid pKP91, complete sequence	pKP91	Klebsiella pneumoniae 342	Klebsiella pneumoniae	Klebsiella	Enterobacteriaceae	Enterobacterales	Gammaproteobacteria	Proteobacteria	Bacteria	NA	NA	NA	NA	91096	0.510923	IncFII|IncFIA(pBK30683)	NA	NA	NA
NC_011282	NC_011282.1	Klebsiella pneumoniae 342 plasmid pKP187, complete sequence	pKP187	Klebsiella pneumoniae 342	Klebsiella pneumoniae	Klebsiella	Enterobacteriaceae	Enterobacterales	Gammaproteobacteria	Proteobacteria	Bacteria	NA	NA	NA	NA	187922	0.471515	NA	NA	NA	NA
NC_011332	NC_011332.1	Bifidobacterium bifidum plasmid pB80, complete sequence	pB80	Bifidobacterium bifidum	Bifidobacterium bifidum	Bifidobacterium	Bifidobacteriaceae	Bifidobacteriales	Actinobacteria	Actinobacteria	Bacteria	NA	NA	NA	NA	4898	0.618824	NA	NA	81	NA
NC_011334	NC_011334.1	Helicobacter pylori G27 plasmid pHPG27, complete sequence	pHPG27	Helicobacter pylori G27	Helicobacter pylori	Helicobacter	Helicobacteraceae	Campylobacterales	Epsilonproteobacteria	Proteobacteria	Bacteria	NA	NA	NA	NA	10031	0.348719	NA	NA	NA	NA
NC_011336	NC_011336.1	Capnocytophaga canimorsus strain 7 plasmid pCC7, complete sequence	pCC7	Capnocytophaga canimorsus	Capnocytophaga canimorsus	Capnocytophaga	Flavobacteriaceae	Flavobacteriales	Flavobacteriia	Bacteroidetes	Bacteria	NA	NA	NA	NA	4579	0.311422	NA	NA	NA	NA
NC_011350	NC_011350.1	Escherichia coli O157:H7 str. EC4115 plasmid pO157, complete sequence	pO157	Escherichia coli O157:H7 str. EC4115	Escherichia coli	Escherichia	Enterobacteriaceae	Enterobacterales	Gammaproteobacteria	Proteobacteria	Bacteria	NA	NA	NA	NA	94644	0.478868	IncFIB(AP001918)|IncFII	NA	42	NA
NC_011351	NC_011351.1	Escherichia coli O157:H7 str. EC4115 plasmid pEC4115, complete sequence	pEC4115	Escherichia coli O157:H7 str. EC4115	Escherichia coli	Escherichia	Enterobacteriaceae	Enterobacterales	Gammaproteobacteria	Proteobacteria	Bacteria	NA	NA	NA	NA	37452	0.397148	pEC4115	NA	195	NA
NC_011352	NC_011352.1	Lactobacillus casei str. Zhang plasmid plca36, complete sequence	plca36	Lactobacillus casei str. Zhang	Lactobacillus casei	Lactobacillus	Lactobacillaceae	Lactobacillales	Bacilli	Firmicutes	Bacteria	NA	China: Inner Mongolia	koumiss (fermented mare's milk)	NA	36487	0.401485	NA	MOBQ	NA	NA
NC_011355	NC_011355.1	Mycobacterium liflandii 128FXT plasmid pMUM002, complete sequence	pMUM002	Mycobacterium liflandii 128FXT	Mycobacterium liflandii	Mycobacterium	Mycobacteriaceae	Corynebacteriales	Actinobacteria	Actinobacteria	Bacteria	NA	NA	NA	NA	190588	0.628817	NA	NA	196	NA
NC_011363	NC_011363.1	Zymomonas mobilis subsp. mobilis ATCC 10988 plasmid pZMO1, complete sequence	pZMO1	Zymomonas mobilis subsp. mobilis ATCC 10988	Zymomonas mobilis	Zymomonas	Sphingomonadaceae	Sphingomonadales	Alphaproteobacteria	Proteobacteria	Bacteria	NA	NA	NA	NA	1651	0.380376	NA	NA	197	NA
NC_011364	NC_011364.1	Enterococcus faecium plasmid pMG1, complete sequence	pMG1	Enterococcus faecium	Enterococcus faecium	Enterococcus	Enterococcaceae	Lactobacillales	Bacilli	Firmicutes	Bacteria	NA	NA	NA	NA	65029	0.315859	repUS7	NA	129	NA
NC_011366	NC_011366.1	Rhizobium leguminosarum bv. trifolii WSM2304 plasmid pRLG202, complete sequence	pRLG202	Rhizobium leguminosarum bv. trifolii WSM2304	Rhizobium leguminosarum	Rhizobium	Rhizobiaceae	Rhizobiales	Alphaproteobacteria	Proteobacteria	Bacteria	NA	NA	NA	NA	501946	0.619581	NA	NA	NA	NA
NC_011367	NC_011367.1	Gluconacetobacter diazotrophicus PAl 5 plasmid pGDIA01, complete sequence	pGDIA01	Gluconacetobacter diazotrophicus PA1 5	Gluconacetobacter diazotrophicus	Gluconacetobacter	Acetobacteraceae	Rhodospirillales	Alphaproteobacteria	Proteobacteria	Bacteria	NA	NA	NA	NA	27455	0.585285	NA	MOBQ	NA	NA
NC_011368	NC_011368.1	Rhizobium leguminosarum bv. trifolii WSM2304 plasmid pRLG201, complete sequence	pRLG201	Rhizobium leguminosarum bv. trifolii WSM2304	Rhizobium leguminosarum	Rhizobium	Rhizobiaceae	Rhizobiales	Alphaproteobacteria	Proteobacteria	Bacteria	NA	NA	NA	NA	1266105	0.603599	NA	NA	NA	NA
NC_011370	NC_011370.1	Rhizobium leguminosarum bv. trifolii WSM2304 plasmid pRLG203, complete sequence	pRLG203	Rhizobium leguminosarum bv. trifolii WSM2304	Rhizobium leguminosarum	Rhizobium	Rhizobiaceae	Rhizobiales	Alphaproteobacteria	Proteobacteria	Bacteria	NA	NA	NA	NA	308747	0.579011	NA	NA	NA	NA
NC_011371	NC_011371.1	Rhizobium leguminosarum bv. trifolii WSM2304 plasmid pRLG204, complete sequence	pRLG204	Rhizobium leguminosarum bv. trifolii WSM2304	Rhizobium leguminosarum	Rhizobium	Rhizobiaceae	Rhizobiales	Alphaproteobacteria	Proteobacteria	Bacteria	NA	NA	NA	NA	257956	0.613868	NA	NA	NA	NA
NC_011377	NC_011377.1	Butyrivibrio fibrisolvens OB157 plasmid pRJF1, complete sequence	pRJF1	Butyrivibrio fibrisolvens OB157	Butyrivibrio fibrisolvens	Butyrivibrio	Lachnospiraceae	Clostridiales	Clostridia	Firmicutes	Bacteria	NA	NA	NA	NA	2631	0.36336	NA	NA	NA	NA
NC_011378	NC_011378.1	Pasteurella multocida plasmid pCCK1900, complete sequence	pCCK1900	Pasteurella multocida	Pasteurella multocida	Pasteurella	Pasteurellaceae	Pasteurellales	Gammaproteobacteria	Proteobacteria	Bacteria	NA	Germany	porcine respiratory tract	NA	10226	0.606787	IncQ1	MOBQ	501	NA
NC_011382	NC_011382.1	Klebsiella pneumoniae plasmid 15S, complete sequence	15S	Klebsiella pneumoniae	Klebsiella pneumoniae	Klebsiella	Enterobacteriaceae	Enterobacterales	Gammaproteobacteria	Proteobacteria	Bacteria	NA	NA	NA	NA	23753	0.570075	ColRNAI	MOBC	500	NA
NC_011383	NC_011383.1	Klebsiella pneumoniae plasmid 9, complete sequence	9	Klebsiella pneumoniae	Klebsiella pneumoniae	Klebsiella	Enterobacteriaceae	Enterobacterales	Gammaproteobacteria	Proteobacteria	Bacteria	NA	NA	NA	NA	70655	0.542934	IncN	MOBF	70	NA
NC_011385	NC_011385.1	Klebsiella pneumoniae plasmid 12, complete sequence	12	Klebsiella pneumoniae	Klebsiella pneumoniae	Klebsiella	Enterobacteriaceae	Enterobacterales	Gammaproteobacteria	Proteobacteria	Bacteria	NA	NA	NA	NA	75617	0.528029	IncN	MOBF	70	NA
NC_011403	NC_011403.1	Aliivibrio fischeri plasmid pES213, complete sequence	pES213	Aliivibrio fischeri	Aliivibrio fischeri	Aliivibrio	Vibrionaceae	Vibrionales	Gammaproteobacteria	Proteobacteria	Bacteria	NA	NA	NA	NA	5501	0.379204	NA	NA	NA	NA
NC_011404	NC_011404.1	Enterobacter cloacae plasmid pEC01, complete sequence	pEC01	Enterobacter cloacae	Enterobacter cloacae	Enterobacter	Enterobacteriaceae	Enterobacterales	Gammaproteobacteria	Proteobacteria	Bacteria	NA	NA	NA	NA	5002	0.517993	NA	NA	537	NA
NC_011405	NC_011405.1	Klebsiella pneumoniae plasmid pIGRK, complete sequence	pIGRK	Klebsiella pneumoniae	Klebsiella pneumoniae	Klebsiella	Enterobacteriaceae	Enterobacterales	Gammaproteobacteria	Proteobacteria	Bacteria	NA	NA	NA	NA	2348	0.333901	Col(IRGK)	NA	NA	NA
NC_011406	NC_011406.1	Klebsiella pneumoniae plasmid pIGMS31, complete sequence	pIGMS31	Klebsiella pneumoniae	Klebsiella pneumoniae	Klebsiella	Enterobacteriaceae	Enterobacterales	Gammaproteobacteria	Proteobacteria	Bacteria	NA	NA	NA	NA	2520	0.326984	Col(IMGS31)	MOBV	NA	NA
NC_011407	NC_011407.1	Escherichia coli SE11 plasmid pSE11-4 DNA, complete sequence	pSE11-4	Escherichia coli SE11	Escherichia coli	Escherichia	Enterobacteriaceae	Enterobacterales	Gammaproteobacteria	Proteobacteria	Bacteria	NA	NA	NA	NA	6929	0.480012	NA	NA	NA	NA
NC_011408	NC_011408.1	Escherichia coli SE11 plasmid pSE11-5 DNA, complete sequence	pSE11-5	Escherichia coli SE11	Escherichia coli	Escherichia	Enterobacteriaceae	Enterobacterales	Gammaproteobacteria	Proteobacteria	Bacteria	NA	NA	NA	NA	5366	0.462169	NA	NA	112	NA
NC_011409	NC_011409.1	Haemophilus influenzae plasmid ICEhin1056, complete sequence	ICEhin1056	Haemophilus influenzae	Haemophilus influenzae	Haemophilus	Pasteurellaceae	Pasteurellales	Gammaproteobacteria	Proteobacteria	Bacteria	NA	United Kingdom:Surrey	blood	integrative and conjugative element ICEhin1056	59393	0.391039	NA	MOBH	NA	NA
NC_011411	NC_011411.1	Escherichia coli SE11 plasmid pSE11-6 DNA, complete sequence	pSE11-6	Escherichia coli SE11	Escherichia coli	Escherichia	Enterobacteriaceae	Enterobacterales	Gammaproteobacteria	Proteobacteria	Bacteria	NA	NA	NA	NA	4082	0.494366	NA	MOBQ	174	NA
NC_011412	NC_011412.1	Clostridium perfringens plasmid pCP8533etx, complete sequence	pCP8533etx	Clostridium perfringens	Clostridium perfringens	Clostridium	Clostridiaceae	Clostridiales	Clostridia	Firmicutes	Bacteria	NA	NA	NA	NCTC 8533B4D is a variant strain of NCTC 8533.	64753	0.258922	NA	NA	NA	NA
NC_011413	NC_011413.1	Escherichia coli SE11 plasmid pSE11-2 DNA, complete sequence	pSE11-2	Escherichia coli SE11	Escherichia coli	Escherichia	Enterobacteriaceae	Enterobacterales	Gammaproteobacteria	Proteobacteria	Bacteria	NA	NA	NA	NA	91158	0.50237	IncFII(pSE11)	NA	NA	NA
NC_011414	NC_011414.1	Ornithobacterium rhinotracheale plasmid pOR1, complete sequence	pOR1	Ornithobacterium rhinotracheale	Ornithobacterium rhinotracheale	Ornithobacterium	Flavobacteriaceae	Flavobacteriales	Flavobacteriia	Bacteroidetes	Bacteria	NA	NA	NA	found only in two serotype K strains from the USA	14787	0.356732	NA	NA	NA	NA
NC_011416	NC_011416.1	Escherichia coli SE11 plasmid pSE11-3 DNA, complete sequence	pSE11-3	Escherichia coli SE11	Escherichia coli	Escherichia	Enterobacteriaceae	Enterobacterales	Gammaproteobacteria	Proteobacteria	Bacteria	NA	NA	NA	NA	60555	0.485889	IncFIB(AP001918)	NA	NA	NA
NC_011418	NC_011418.1	Escherichia coli plasmid pEC278, complete sequence	pEC278	Escherichia coli	Escherichia coli	Escherichia	Enterobacteriaceae	Enterobacterales	Gammaproteobacteria	Proteobacteria	Bacteria	NA	NA	NA	pathogenic strain	4669	0.511673	NA	NA	199	NZ_CP019843_position:944-1288
NC_011419	NC_011419.1	Escherichia coli SE11 plasmid pSE11-1 DNA, complete sequence	pSE11-1	Escherichia coli SE11	Escherichia coli	Escherichia	Enterobacteriaceae	Enterobacterales	Gammaproteobacteria	Proteobacteria	Bacteria	NA	NA	NA	NA	100021	0.504604	IncI1	MOBP	556	NA
NC_011422	NC_011422.1	Salmonella enterica subsp. enterica serovar Typhi str. 404ty plasmid pBSSB1, complete sequence	pBSSB1	Salmonella enterica subsp. enterica serovar Typhi str. 404ty	Salmonella enterica	Salmonella	Enterobacteriaceae	Enterobacterales	Gammaproteobacteria	Proteobacteria	Bacteria	NA	Indonesia	NA	NA	27037	0.366017	NA	NA	NA	NA
NC_011497	NC_011497.1	Lactobacillus plantarum plasmid pLP2111, complete sequence	pLP2111	Lactobacillus plantarum	Lactobacillus plantarum	Lactobacillus	Lactobacillaceae	Lactobacillales	Bacilli	Firmicutes	Bacteria	NA	NA	NA	NA	2111	0.383231	NA	NA	3	NC_011497_position:262-1215
NC_011499	NC_011499.1	Helicobacter pylori P12 plasmid HPP12, complete sequence	HPP12	Helicobacter pylori P12	Helicobacter pylori	Helicobacter	Helicobacteraceae	Campylobacterales	Epsilonproteobacteria	Proteobacteria	Bacteria	NA	NA	NA	NA	10225	0.350513	NA	NA	NA	NA
NC_011511	NC_011511.1	Klebsiella pneumoniae plasmid p169, complete sequence	p169	Klebsiella pneumoniae	Klebsiella pneumoniae	Klebsiella	Enterobacteriaceae	Enterobacterales	Gammaproteobacteria	Proteobacteria	Bacteria	1999	France:Paris	NA	NA	3679	0.436803	NA	NA	NA	NA
NC_011512	NC_011512.1	Klebsiella pneumoniae plasmid p9701, complete sequence	p9701	Klebsiella pneumoniae	Klebsiella pneumoniae	Klebsiella	Enterobacteriaceae	Enterobacterales	Gammaproteobacteria	Proteobacteria	Bacteria	1997	France:Paris	NA	NA	4840	0.459298	NA	NA	NA	NA
NC_011513	NC_011513.1	Proteus mirabilis plasmid pRPCMY, complete sequence	pRPCMY	Proteus mirabilis	Proteus mirabilis	Proteus	Morganellaceae	Enterobacterales	Gammaproteobacteria	Proteobacteria	Bacteria	2002	France:Paris	NA	NA	3805	0.454139	NA	NA	NA	NA
NC_011514	NC_011514.1	Escherichia coli plasmid pTN38148, complete sequence	pTN38148	Escherichia coli	Escherichia coli	Escherichia	Enterobacteriaceae	Enterobacterales	Gammaproteobacteria	Proteobacteria	Bacteria	2004	France:Paris	NA	NA	10669	0.498266	IncI1	NA	NA	NA
NC_011521	NC_011521.1	Neisseria gonorrhoeae plasmid pCmGFP, complete sequence	pCmGFP	Neisseria gonorrhoeae	Neisseria gonorrhoeae	Neisseria	Neisseriaceae	Neisseriales	Betaproteobacteria	Proteobacteria	Bacteria	NA	NA	NA	NA	6062	0.488948	NA	NA	7	NC_001377_position:44-295
NC_011522	NC_011522.1	Staphylococcus aureus plasmid pRJ6, complete sequence	pRJ6	Staphylococcus aureus	Staphylococcus aureus	Staphylococcus	Staphylococcaceae	Bacillales	Bacilli	Firmicutes	Bacteria	NA	NA	NA	NA	7904	0.301113	rep5	MOBP	200	NA
NC_011526	NC_011526.1	Coxiella burnetii CbuK_Q154 plasmid pQpRS_K_Q154, complete sequence	pQpRS_K_Q154	Coxiella burnetii CbuK_Q154	Coxiella burnetii	Coxiella	Coxiellaceae	Legionellales	Gammaproteobacteria	Proteobacteria	Bacteria	NA	NA	NA	NA	39280	0.396563	NA	NA	40	NA
NC_011561	NC_011561.1	Candidatus Azobacteroides pseudotrichonymphae genomovar. CFP2 plasmid pCFPG2 DNA, complete sequence	pCFPG2	Candidatus Azobacteroides pseudotrichonymphae genomovar. CFP2	Candidatus Azobacteroides pseudotrichonymphae	Candidatus Azobacteroides	NA	Bacteroidales	Bacteroidia	Bacteroidetes	Bacteria	NA	NA	a single cell of termite (Coptotermes formosanus) gut protist	rRNA phylotype CfPt1-2; genomovar CFP2	37111	0.350166	NA	NA	NA	NA
NC_011562	NC_011562.1	Candidatus Azobacteroides pseudotrichonymphae genomovar. CFP2 plasmid pCFPG3 DNA, complete sequence	pCFPG3	Candidatus Azobacteroides pseudotrichonymphae genomovar. CFP2	Candidatus Azobacteroides pseudotrichonymphae	Candidatus Azobacteroides	NA	Bacteroidales	Bacteroidia	Bacteroidetes	Bacteria	NA	NA	a single cell of termite (Coptotermes formosanus) gut protist	rRNA phylotype CfPt1-2; genomovar CFP2	31893	0.356442	NA	NA	NA	NA
NC_011563	NC_011563.1	Candidatus Azobacteroides pseudotrichonymphae genomovar. CFP2 plasmid pCFPG4 DNA, complete sequence	pCFPG4	Candidatus Azobacteroides pseudotrichonymphae genomovar. CFP2	Candidatus Azobacteroides pseudotrichonymphae	Candidatus Azobacteroides	NA	Bacteroidales	Bacteroidia	Bacteroidetes	Bacteria	NA	NA	a single cell of termite (Coptotermes formosanus) gut protist	rRNA phylotype CfPt1-2; genomovar CFP2	4149	0.442757	NA	NA	NA	NA
NC_011564	NC_011564.1	Candidatus Azobacteroides pseudotrichonymphae genomovar. CFP2 plasmid pCFPG1 DNA, complete sequence	pCFPG1	Candidatus Azobacteroides pseudotrichonymphae genomovar. CFP2	Candidatus Azobacteroides pseudotrichonymphae	Candidatus Azobacteroides	NA	Bacteroidales	Bacteroidia	Bacteroidetes	Bacteria	NA	NA	a single cell of termite (Coptotermes formosanus) gut protist	rRNA phylotype CfPt1-2; genomovar CFP2	37560	0.359744	NA	NA	NA	NA
NC_011585	NC_011585.2	Acinetobacter baumannii AB0057 plasmid pAB0057, complete sequence	pAB0057	Acinetobacter baumannii AB0057	Acinetobacter baumannii	Acinetobacter	Moraxellaceae	Pseudomonadales	Gammaproteobacteria	Proteobacteria	Bacteria	NA	NA	NA	NA	8731	0.343718	NA	NA	NA	NA
NC_011604	NC_011604.1	Salmonella enterica subsp. enterica serovar Westhampton plasmid pWES-1, complete sequence	pWES-1	Salmonella enterica subsp. enterica serovar Westhampton	Salmonella enterica	Salmonella	Enterobacteriaceae	Enterobacterales	Gammaproteobacteria	Proteobacteria	Bacteria	NA	NA	NA	NA	10908	0.621929	Col(pWES)	MOBP	NA	NA
NC_011605	NC_011605.1	Staphylococcus aureus plasmid pVGA, complete sequence	pVGA	Staphylococcus aureus	Staphylococcus aureus	Staphylococcus	Staphylococcaceae	Bacillales	Bacilli	Firmicutes	Bacteria	NA	NA	NA	NA	5713	0.341327	rep7b	MOBP	NA	NA
NC_011610	NC_011610.1	Lactococcus lactis plasmid pKL001, complete sequence	pKL001	Lactococcus lactis	Lactococcus lactis	Lactococcus	Streptococcaceae	Lactobacillales	Bacilli	Firmicutes	Bacteria	NA	NA	NA	NA	6068	0.328609	NA	NA	NA	NA
NC_011617	NC_011617.1	Klebsiella pneumoniae plasmid pKP96, complete sequence	pKP96	Klebsiella pneumoniae	Klebsiella pneumoniae	Klebsiella	Enterobacteriaceae	Enterobacterales	Gammaproteobacteria	Proteobacteria	Bacteria	NA	NA	NA	NA	67850	0.525571	IncN	MOBF	70	NA
NC_011640	NC_011640.1	Klebsiella pneumoniae plasmid pKpn114, complete sequence	pKpn114	Klebsiella pneumoniae	Klebsiella pneumoniae	Klebsiella	Enterobacteriaceae	Enterobacterales	Gammaproteobacteria	Proteobacteria	Bacteria	NA	NA	NA	NA	4211	0.417241	NA	NA	201	NA
NC_011641	NC_011641.1	Klebsiella pneumoniae plasmid pCTXM360, complete sequence	pCTXM360	Klebsiella pneumoniae	Klebsiella pneumoniae	Klebsiella	Enterobacteriaceae	Enterobacterales	Gammaproteobacteria	Proteobacteria	Bacteria	NA	NA	NA	NA	68018	0.514114	IncL/M	MOBP	87	NA
NC_011642	NC_011642.1	Enterococcus faecalis plasmid pMG2200, complete sequence	pMG2200	Enterococcus faecalis	Enterococcus faecalis	Enterococcus	Enterococcaceae	Lactobacillales	Bacilli	Firmicutes	Bacteria	1999	Japan: Nagano, Nakano City, Hokushin General Hospital	NA	first outbreak vancomycin-resistant Enterococcus faecalis strain in Japan	106527	0.398697	rep9	NA	NA	NA
NC_011647	NC_011647.1	Borrelia afzelii ACA-1 plasmid cp32-1, complete sequence	cp32-1	Borreliella afzelii ACA-1	Borreliella afzelii	Borreliella	Borreliaceae	Spirochaetales	Spirochaetia	Spirochaetes	Bacteria	NA	NA	NA	NA	31475	0.292264	NA	NA	136	NA
NC_011648	NC_011648.1	Borrelia afzelii ACA-1 plasmid cp32-5, complete sequence	cp32-5	Borreliella afzelii ACA-1	Borreliella afzelii	Borreliella	Borreliaceae	Spirochaetales	Spirochaetia	Spirochaetes	Bacteria	NA	NA	NA	NA	31157	0.290946	NA	NA	136	NA
NC_011649	NC_011649.1	Borrelia afzelii ACA-1 plasmid cp32-4, complete sequence	cp32-4	Borreliella afzelii ACA-1	Borreliella afzelii	Borreliella	Borreliaceae	Spirochaetales	Spirochaetia	Spirochaetes	Bacteria	NA	NA	NA	NA	30810	0.288413	NA	NA	136	NA
NC_011650	NC_011650.1	Borrelia afzelii ACA-1 plasmid cp26, complete sequence	cp26	Borreliella afzelii ACA-1	Borreliella afzelii	Borreliella	Borreliaceae	Spirochaetales	Spirochaetia	Spirochaetes	Bacteria	NA	NA	NA	NA	26535	0.258338	NA	NA	137	NA
NC_011651	NC_011651.1	Borrelia afzelii ACA-1 plasmid cp32-3, complete sequence	cp32-3	Borreliella afzelii ACA-1	Borreliella afzelii	Borreliella	Borreliaceae	Spirochaetales	Spirochaetia	Spirochaetes	Bacteria	NA	NA	NA	NA	31017	0.289357	NA	NA	136	NA
NC_011652	NC_011652.1	Lactobacillus sakei strain BM5 plasmid pYC2, complete sequence	pYC2	Lactobacillus sakei	Lactobacillus sakei	Lactobacillus	Lactobacillaceae	Lactobacillales	Bacilli	Firmicutes	Bacteria	NA	NA	NA	NA	1970	0.339594	NA	NA	NA	NA
NC_011654	NC_011654.1	Bacillus cereus AH187 plasmid pAH187_12, complete sequence	pAH187_12	Bacillus cereus AH187	Bacillus cereus	Bacillus	Bacillaceae	Bacillales	Bacilli	Firmicutes	Bacteria	NA	NA	NA	NA	12481	0.310632	NA	NA	NA	NA
NC_011655	NC_011655.1	Bacillus cereus AH187 plasmid pAH187_270, complete sequence	pAH187_270	Bacillus cereus AH187	Bacillus cereus	Bacillus	Bacillaceae	Bacillales	Bacilli	Firmicutes	Bacteria	NA	NA	NA	NA	270082	0.341574	NA	MOBC	187	NA
NC_011656	NC_011656.1	Bacillus cereus AH187 plasmid pAH187_45, complete sequence	pAH187_45	Bacillus cereus AH187	Bacillus cereus	Bacillus	Bacillaceae	Bacillales	Bacilli	Firmicutes	Bacteria	NA	NA	NA	NA	45173	0.35457	NA	MOBC	NA	NA
NC_011657	NC_011657.1	Bacillus cereus AH187 plasmid pAH187_3, complete sequence	pAH187_3	Bacillus cereus AH187	Bacillus cereus	Bacillus	Bacillaceae	Bacillales	Bacilli	Firmicutes	Bacteria	NA	NA	NA	NA	3091	0.349078	NA	MOBV	203	NA
NC_011664	NC_011664.1	Shewanella baltica OS223 plasmid pS22301, complete sequence	pS22301	Shewanella baltica OS223	Shewanella baltica	Shewanella	Shewanellaceae	Alteromonadales	Gammaproteobacteria	Proteobacteria	Bacteria	NA	NA	NA	NA	88311	0.443625	NA	NA	152	NA
NC_011665	NC_011665.1	Shewanella baltica OS223 plasmid pS22303, complete sequence	pS22303	Shewanella baltica OS223	Shewanella baltica	Shewanella	Shewanellaceae	Alteromonadales	Gammaproteobacteria	Proteobacteria	Bacteria	NA	NA	NA	NA	59223	0.467268	NA	NA	NA	NA
NC_011667	NC_011667.1	Thauera sp. MZ1T plasmid pTha01, complete sequence	pTha01	Thauera sp. MZ1T	Thauera sp. MZ1T	Thauera	Zoogloeaceae	Rhodocyclales	Betaproteobacteria	Proteobacteria	Bacteria	NA	NA	NA	NA	78374	0.622719	NA	NA	NA	NA
NC_011668	NC_011668.1	Shewanella baltica OS223 plasmid pS22302, complete sequence	pS22302	Shewanella baltica OS223	Shewanella baltica	Shewanella	Shewanellaceae	Alteromonadales	Gammaproteobacteria	Proteobacteria	Bacteria	NA	NA	NA	NA	65448	0.446309	NA	NA	NA	NA
NC_011720	NC_011720.1	Borrelia burgdorferi ZS7 plasmid ZS7_cp32-3+10, complete sequence	ZS7_cp32-3+10	Borreliella burgdorferi ZS7	Borreliella burgdorferi	Borreliella	Borreliaceae	Spirochaetales	Spirochaetia	Spirochaetes	Bacteria	NA	NA	NA	NA	48168	0.279729	NA	NA	NA	NA
NC_011721	NC_011721.1	Cyanothece sp. PCC 8801 plasmid pP880101, complete sequence	pP880101	Cyanothece sp. PCC 8801	Cyanothece sp. PCC 8801	Cyanothece	Cyanothecaceae	Oscillatoriales	NA	Cyanobacteria	Bacteria	NA	NA	NA	NA	50894	0.388533	NA	NA	NA	NA
NC_011722	NC_011722.1	Borrelia burgdorferi ZS7 plasmid ZS7_cp32-9, complete sequence	ZS7_cp32-9	Borreliella burgdorferi ZS7	Borreliella burgdorferi	Borreliella	Borreliaceae	Spirochaetales	Spirochaetia	Spirochaetes	Bacteria	NA	NA	NA	NA	30467	0.293268	NA	NA	554	NA
NC_011723	NC_011723.1	Cyanothece sp. PCC 8801 plasmid pP880102, complete sequence	pP880102	Cyanothece sp. PCC 8801	Cyanothece sp. PCC 8801	Cyanothece	Cyanothecaceae	Oscillatoriales	NA	Cyanobacteria	Bacteria	NA	NA	NA	NA	40786	0.402295	NA	NA	NA	NA
NC_011724	NC_011724.1	Borrelia burgdorferi ZS7 plasmid ZS7_cp26, complete sequence	ZS7_cp26	Borreliella burgdorferi ZS7	Borreliella burgdorferi	Borreliella	Borreliaceae	Spirochaetales	Spirochaetia	Spirochaetes	Bacteria	NA	NA	NA	NA	26514	0.263295	NA	NA	27	NA
NC_011727	NC_011727.1	Cyanothece sp. PCC 8801 plasmid pP880103, complete sequence	pP880103	Cyanothece sp. PCC 8801	Cyanothece sp. PCC 8801	Cyanothece	Cyanothecaceae	Oscillatoriales	NA	Cyanobacteria	Bacteria	NA	NA	NA	NA	16601	0.404433	NA	NA	NA	NA
NC_011730	NC_011730.1	Cyanothece sp. PCC 7424 plasmid pP742403, complete sequence	pP742403	Cyanothece sp. PCC 7424	Cyanothece sp. PCC 7424	Cyanothece	Cyanothecaceae	Oscillatoriales	NA	Cyanobacteria	Bacteria	NA	NA	NA	NA	29239	0.406683	NA	NA	NA	NA
NC_011731	NC_011731.1	Borrelia burgdorferi ZS7 plasmid ZS7_cp32-1, complete sequence	ZS7_cp32-1	Borreliella burgdorferi ZS7	Borreliella burgdorferi	Borreliella	Borreliaceae	Spirochaetales	Spirochaetia	Spirochaetes	Bacteria	NA	NA	NA	NA	30330	0.291428	NA	NA	546	NA
NC_011732	NC_011732.1	Cyanothece sp. PCC 7424 plasmid pP742404, complete sequence	pP742404	Cyanothece sp. PCC 7424	Cyanothece sp. PCC 7424	Cyanothece	Cyanothecaceae	Oscillatoriales	NA	Cyanobacteria	Bacteria	NA	NA	NA	NA	22636	0.393665	NA	NA	NA	NA
NC_011733	NC_011733.1	Cyanothece sp. PCC 7424 plasmid pP742405, complete sequence	pP742405	Cyanothece sp. PCC 7424	Cyanothece sp. PCC 7424	Cyanothece	Cyanothecaceae	Oscillatoriales	NA	Cyanobacteria	Bacteria	NA	NA	NA	NA	18083	0.381684	NA	MOBQ	NA	NA
NC_011734	NC_011734.1	Cyanothece sp. PCC 7424 plasmid pP742406, complete sequence	pP742406	Cyanothece sp. PCC 7424	Cyanothece sp. PCC 7424	Cyanothece	Cyanothecaceae	Oscillatoriales	NA	Cyanobacteria	Bacteria	NA	NA	NA	NA	15219	0.401998	NA	MOBQ	NA	NA
NC_011735	NC_011735.1	Borrelia burgdorferi ZS7 plasmid ZS7_cp32-12, complete sequence	ZS7_cp32-12	Borreliella burgdorferi ZS7	Borreliella burgdorferi	Borreliella	Borreliaceae	Spirochaetales	Spirochaetia	Spirochaetes	Bacteria	NA	NA	NA	NA	29806	0.293297	NA	NA	546	NA
NC_011736	NC_011736.1	Borrelia burgdorferi ZS7 plasmid ZS7_cp32-4, complete sequence	ZS7_cp32-4	Borreliella burgdorferi ZS7	Borreliella burgdorferi	Borreliella	Borreliaceae	Spirochaetales	Spirochaetia	Spirochaetes	Bacteria	NA	NA	NA	NA	30964	0.289756	NA	NA	558	NA
NC_011737	NC_011737.1	Cyanothece sp. PCC 7424 plasmid pP742402, complete sequence	pP742402	Cyanothece sp. PCC 7424	Cyanothece sp. PCC 7424	Cyanothece	Cyanothecaceae	Oscillatoriales	NA	Cyanobacteria	Bacteria	NA	NA	NA	NA	197705	0.373713	NA	NA	NA	NA
NC_011738	NC_011738.1	Cyanothece sp. PCC 7424 plasmid pP742401, complete sequence	pP742401	Cyanothece sp. PCC 7424	Cyanothece sp. PCC 7424	Cyanothece	Cyanothecaceae	Oscillatoriales	NA	Cyanobacteria	Bacteria	NA	NA	NA	NA	328635	0.370913	NA	NA	NA	NA
NC_011739	NC_011739.1	Escherichia coli UMN026 plasmid p2ESCUM, complete sequence	p2ESCUM	Escherichia coli UMN026	Escherichia coli	Escherichia	Enterobacteriaceae	Enterobacterales	Gammaproteobacteria	Proteobacteria	Bacteria	NA	NA	NA	NA	33809	0.420332	NA	NA	NA	NA
NC_011746	NC_011746.1	Deinococcus radiopugnans ATCC 19172 plasmid pUE30, complete sequence	pUE30	Deinococcus radiopugnans ATCC 19172	Deinococcus radiopugnans	Deinococcus	Deinococcaceae	Deinococcales	Deinococci	Deinococcus-Thermus	Bacteria	NA	NA	NA	type strain of Deinococcus radiopugnans	2467	0.582084	NA	NA	NA	NA
NC_011749	NC_011749.1	Escherichia coli UMN026 plasmid p1ESCUM, complete sequence	p1ESCUM	Escherichia coli UMN026	Escherichia coli	Escherichia	Enterobacteriaceae	Enterobacterales	Gammaproteobacteria	Proteobacteria	Bacteria	NA	NA	NA	NA	122301	0.504632	IncFIB(AP001918)|IncFII(29)	MOBF	540	NA
NC_011752	NC_011752.1	Escherichia coli 55989 plasmid 55989p, complete sequence	55989p	Escherichia coli 55989	Escherichia coli	Escherichia	Enterobacteriaceae	Enterobacterales	Gammaproteobacteria	Proteobacteria	Bacteria	NA	NA	NA	NA	72482	0.461301	IncFIB(AP001918)|IncFII	NA	204	NA
NC_011754	NC_011754.1	Escherichia coli ED1a plasmid pECOED, complete sequence	pECOED	Escherichia coli ED1a	Escherichia coli	Escherichia	Enterobacteriaceae	Enterobacterales	Gammaproteobacteria	Proteobacteria	Bacteria	NA	NA	NA	NA	119594	0.491655	IncB/O/K/Z|Col156	MOBP	NA	NA
NC_011758	NC_011758.1	Methylobacterium extorquens CM4 plasmid pCMU01, complete sequence	pCMU01	Methylorubrum extorquens CM4	Methylorubrum extorquens	Methylorubrum	Methylobacteriaceae	Rhizobiales	Alphaproteobacteria	Proteobacteria	Bacteria	NA	NA	NA	NA	380207	0.66337	NA	NA	NA	NA
NC_011760	NC_011760.1	Methylobacterium extorquens CM4 plasmid pCMU02, complete sequence	pCMU02	Methylorubrum extorquens CM4	Methylorubrum extorquens	Methylorubrum	Methylobacteriaceae	Rhizobiales	Alphaproteobacteria	Proteobacteria	Bacteria	NA	NA	NA	NA	22617	0.638723	NA	NA	NA	NA
NC_011767	NC_011767.1	Pectobacterium atrosepticum plasmid pECA1039, complete sequence	pECA1039	Pectobacterium atrosepticum	Pectobacterium atrosepticum	Pectobacterium	Pectobacteriaceae	Enterobacterales	Gammaproteobacteria	Proteobacteria	Bacteria	NA	NA	NA	NA	5620	0.458363	NA	NA	NA	NA
NC_011771	NC_011771.1	Bacillus cereus AH820 plasmid pAH820_10, complete sequence	pAH820_10	Bacillus cereus AH820	Bacillus cereus	Bacillus	Bacillaceae	Bacillales	Bacilli	Firmicutes	Bacteria	NA	NA	NA	NA	10915	0.336143	NA	MOBV	NA	NA
NC_011774	NC_011774.1	Bacillus cereus G9842 plasmid pG9842_140, complete sequence	pG9842_140	Bacillus cereus G9842	Bacillus cereus	Bacillus	Bacillaceae	Bacillales	Bacilli	Firmicutes	Bacteria	NA	NA	NA	NA	140001	0.329005	NA	NA	NA	NA
NC_011775	NC_011775.1	Bacillus cereus G9842 plasmid pG9842_209, complete sequence	pG9842_209	Bacillus cereus G9842	Bacillus cereus	Bacillus	Bacillaceae	Bacillales	Bacilli	Firmicutes	Bacteria	NA	NA	NA	NA	209488	0.300313	NA	NA	NA	NA
NC_011776	NC_011776.1	Bacillus cereus AH820 plasmid pAH820_3, complete sequence	pAH820_3	Bacillus cereus AH820	Bacillus cereus	Bacillus	Bacillaceae	Bacillales	Bacilli	Firmicutes	Bacteria	NA	NA	NA	NA	3091	0.349401	NA	MOBV	203	NA
NC_011777	NC_011777.1	Bacillus cereus AH820 plasmid pAH820_272, complete sequence	pAH820_272	Bacillus cereus AH820	Bacillus cereus	Bacillus	Bacillaceae	Bacillales	Bacilli	Firmicutes	Bacteria	NA	NA	NA	NA	272145	0.336394	NA	MOBC	NA	NA
NC_011778	NC_011778.1	Borrelia burgdorferi ZS7 plasmid ZS7_lp36, complete sequence	ZS7_lp36	Borreliella burgdorferi ZS7	Borreliella burgdorferi	Borreliella	Borreliaceae	Spirochaetales	Spirochaetia	Spirochaetes	Bacteria	NA	NA	NA	NA	36852	0.268913	NA	NA	24	NA
NC_011779	NC_011779.1	Borrelia burgdorferi ZS7 plasmid ZS7_lp28-2, complete sequence	ZS7_lp28-2	Borreliella burgdorferi ZS7	Borreliella burgdorferi	Borreliella	Borreliaceae	Spirochaetales	Spirochaetia	Spirochaetes	Bacteria	NA	NA	NA	NA	29758	0.31615	NA	NA	20	NA
NC_011780	NC_011780.1	Borrelia burgdorferi ZS7 plasmid ZS7_lp28-1, complete sequence	ZS7_lp28-1	Borreliella burgdorferi ZS7	Borreliella burgdorferi	Borreliella	Borreliaceae	Spirochaetales	Spirochaetia	Spirochaetes	Bacteria	NA	NA	NA	NA	23422	0.315473	NA	NA	NA	NA
NC_011781	NC_011781.1	Borrelia burgdorferi ZS7 plasmid ZS7_lp28-3, complete sequence	ZS7_lp28-3	Borreliella burgdorferi ZS7	Borreliella burgdorferi	Borreliella	Borreliaceae	Spirochaetales	Spirochaetia	Spirochaetes	Bacteria	NA	NA	NA	NA	28414	0.250757	NA	NA	22	NA
NC_011782	NC_011782.1	Borrelia burgdorferi ZS7 plasmid ZS7_lp17, complete sequence	ZS7_lp17	Borreliella burgdorferi ZS7	Borreliella burgdorferi	Borreliella	Borreliaceae	Spirochaetales	Spirochaetia	Spirochaetes	Bacteria	NA	NA	NA	NA	17266	0.229179	NA	NA	17	NA
NC_011783	NC_011783.1	Borrelia burgdorferi ZS7 plasmid ZS7_lp25, complete sequence	ZS7_lp25	Borreliella burgdorferi ZS7	Borreliella burgdorferi	Borreliella	Borreliaceae	Spirochaetales	Spirochaetia	Spirochaetes	Bacteria	NA	NA	NA	NA	24326	0.233413	NA	NA	18	NA
NC_011784	NC_011784.1	Borrelia burgdorferi ZS7 plasmid ZS7_lp54, complete sequence	ZS7_lp54	Borreliella burgdorferi ZS7	Borreliella burgdorferi	Borreliella	Borreliaceae	Spirochaetales	Spirochaetia	Spirochaetes	Bacteria	NA	NA	NA	NA	53615	0.281488	NA	NA	26	NA
NC_011785	NC_011785.1	Borrelia burgdorferi ZS7 plasmid ZS7_lp28-4, complete sequence	ZS7_lp28-4	Borreliella burgdorferi ZS7	Borreliella burgdorferi	Borreliella	Borreliaceae	Spirochaetales	Spirochaetia	Spirochaetes	Bacteria	NA	NA	NA	NA	28885	0.244002	NA	NA	23	NA
NC_011786	NC_011786.1	Borrelia afzelii ACA-1 plasmid lp54, complete sequence	lp54	Borreliella afzelii ACA-1	Borreliella afzelii	Borreliella	Borreliaceae	Spirochaetales	Spirochaetia	Spirochaetes	Bacteria	NA	NA	NA	NA	60749	0.269519	NA	NA	142	NA
NC_011787	NC_011787.1	Borrelia afzelii ACA-1 plasmid lp28-9, complete sequence	lp28-1	Borreliella afzelii ACA-1	Borreliella afzelii	Borreliella	Borreliaceae	Spirochaetales	Spirochaetia	Spirochaetes	Bacteria	NA	NA	NA	NA	28763	0.319021	NA	NA	NA	NA
NC_011788	NC_011788.1	Borrelia afzelii ACA-1 plasmid lp28-2, complete sequence	lp28-2	Borreliella afzelii ACA-1	Borreliella afzelii	Borreliella	Borreliaceae	Spirochaetales	Spirochaetia	Spirochaetes	Bacteria	NA	NA	NA	NA	32041	0.267907	NA	NA	205	NA
NC_011789	NC_011789.1	Borrelia afzelii ACA-1 plasmid lp17, complete sequence	lp17	Borreliella afzelii ACA-1	Borreliella afzelii	Borreliella	Borreliaceae	Spirochaetales	Spirochaetia	Spirochaetes	Bacteria	NA	NA	NA	NA	26020	0.236741	NA	NA	145	NA
NC_011790	NC_011790.1	Borrelia afzelii ACA-1 plasmid lp32-10, complete sequence	lp32-10	Borreliella afzelii ACA-1	Borreliella afzelii	Borreliella	Borreliaceae	Spirochaetales	Spirochaetia	Spirochaetes	Bacteria	NA	NA	NA	NA	31266	0.256381	NA	NA	144	NA
NC_011791	NC_011791.1	Borrelia afzelii ACA-1 plasmid lp28-4, complete sequence	lp28-4	Borreliella afzelii ACA-1	Borreliella afzelii	Borreliella	Borreliaceae	Spirochaetales	Spirochaetia	Spirochaetes	Bacteria	NA	NA	NA	NA	30270	0.242022	NA	NA	521	NA
NC_011792	NC_011792.1	Borrelia afzelii ACA-1 plasmid lp38, complete sequence	lp38	Borreliella afzelii ACA-1	Borreliella afzelii	Borreliella	Borreliaceae	Spirochaetales	Spirochaetia	Spirochaetes	Bacteria	NA	NA	NA	NA	33534	0.233017	NA	NA	143	NA
NC_011793	NC_011793.1	Borrelia afzelii ACA-1 plasmid lp28-3, complete sequence	lp28-3	Borreliella afzelii ACA-1	Borreliella afzelii	Borreliella	Borreliaceae	Spirochaetales	Spirochaetia	Spirochaetes	Bacteria	NA	NA	NA	NA	23261	0.243068	NA	NA	521	NA
NC_011794	NC_011794.1	Borrelia afzelii ACA-1 plasmid lp28-7, complete sequence	lp28-7	Borreliella afzelii ACA-1	Borreliella afzelii	Borreliella	Borreliaceae	Spirochaetales	Spirochaetia	Spirochaetes	Bacteria	NA	NA	NA	NA	33405	0.310043	NA	NA	146	NA
NC_011795	NC_011795.1	Escherichia coli plasmid p6148, complete sequence	p6148	Escherichia coli	Escherichia coli	Escherichia	Enterobacteriaceae	Enterobacterales	Gammaproteobacteria	Proteobacteria	Bacteria	NA	NA	NA	clinical isolate	6148	0.527651	NA	NA	502	NA
NC_011796	NC_011796.1	Bacillus thuringiensis serovar kurstaki str. YBT-1520 plasmid pBMB7635, complete sequence	pBMB7635	Bacillus thuringiensis serovar kurstaki str. YBT-1520	Bacillus thuringiensis	Bacillus	Bacillaceae	Bacillales	Bacilli	Firmicutes	Bacteria	NA	NA	NA	NA	7635	0.322069	NA	MOBV	2	NA
NC_011797	NC_011797.1	Vibrio fluvialis strain BD146 plasmid pBD146, complete sequence	pBD146	Vibrio fluvialis	Vibrio fluvialis	Vibrio	Vibrionaceae	Vibrionales	Gammaproteobacteria	Proteobacteria	Bacteria	2002	India	NA	NA	7472	0.420236	NA	NA	NA	NA
NC_011798	NC_011798.1	Lactobacillus farciminis KCTC 3681 plasmid pLF24, complete sequence	pLF24	Lactobacillus farciminis KCTC 3681 = DSM 20184	Lactobacillus farciminis	Lactobacillus	Lactobacillaceae	Lactobacillales	Bacilli	Firmicutes	Bacteria	NA	NA	NA	NA	2396	0.378965	NA	NA	NA	NA
NC_011799	NC_011799.1	Escherichia coli plasmid p5217, complete sequence	p5217	Escherichia coli	Escherichia coli	Escherichia	Enterobacteriaceae	Enterobacterales	Gammaproteobacteria	Proteobacteria	Bacteria	NA	NA	NA	clinical isolate	5217	0.49377	NA	NA	NA	NA
NC_011812	NC_011812.1	Escherichia coli plasmid pO26-L, complete sequence	pO26-L	Escherichia coli	Escherichia coli	Escherichia	Enterobacteriaceae	Enterobacterales	Gammaproteobacteria	Proteobacteria	Bacteria	NA	NA	NA	NA	72946	0.507512	IncFII	MOBF	557	NA
NC_011836	NC_011836.1	Clostridium kluyveri NBRC 12016 plasmid pCKL1 DNA, complete sequence, strain: NBRC 12016	pCKL1	Clostridium kluyveri NBRC 12016	Clostridium kluyveri	Clostridium	Clostridiaceae	Clostridiales	Clostridia	Firmicutes	Bacteria	NA	NA	NA	NA	59182	0.333716	NA	MOBC	NA	NA
NC_011838	NC_011838.1	Pseudomonas putida plasmid pCAR1.2, complete sequence	pCAR1.2	Pseudomonas putida	Pseudomonas putida	Pseudomonas	Pseudomonadaceae	Pseudomonadales	Gammaproteobacteria	Proteobacteria	Bacteria	NA	NA	NA	IncP-7 carbazole degradative plasmid	200231	0.563479	NA	MOBH	NA	NA
NC_011839	NC_011839.1	Lactobacillus gasseri plasmid pLgLA39, complete sequence	pLgLA39	Lactobacillus gasseri	Lactobacillus gasseri	Lactobacillus	Lactobacillaceae	Lactobacillales	Bacilli	Firmicutes	Bacteria	NA	NA	NA	NA	33333	0.395254	NA	MOBQ	NA	NA
NC_011840	NC_011840.1	Borrelia garinii PBr plasmid PBr_cp26, complete sequence	PBr_cp26	Borreliella garinii PBr	Borreliella garinii	Borreliella	Borreliaceae	Spirochaetales	Spirochaetia	Spirochaetes	Bacteria	NA	NA	NA	NA	27040	0.258284	NA	NA	113	NA
NC_011841	NC_011841.1	Borrelia burgdorferi 156a plasmid 156a_cp32-12, complete sequence	156a_cp32-12	Borreliella burgdorferi 156a	Borreliella burgdorferi	Borreliella	Borreliaceae	Spirochaetales	Spirochaetia	Spirochaetes	Bacteria	NA	NA	NA	NA	30652	0.29538	NA	NA	558	NA
NC_011842	NC_011842.1	Borrelia garinii PBr plasmid PBr_cp32-10, complete sequence	PBr_cp32-10	Borreliella garinii PBr	Borreliella garinii	Borreliella	Borreliaceae	Spirochaetales	Spirochaetia	Spirochaetes	Bacteria	NA	NA	NA	NA	34837	0.27821	NA	NA	NA	NA
NC_011843	NC_011843.1	Borrelia burgdorferi 156a plasmid 156a_cp32-6, complete sequence	156a_cp32-6	Borreliella burgdorferi 156a	Borreliella burgdorferi	Borreliella	Borreliaceae	Spirochaetales	Spirochaetia	Spirochaetes	Bacteria	NA	NA	NA	NA	30293	0.29142	NA	NA	558	NA
NC_011844	NC_011844.1	Borrelia garinii Far04 plasmid Far04_cp26, complete sequence	Far04_cp26	Borreliella garinii Far04	Borreliella garinii	Borreliella	Borreliaceae	Spirochaetales	Spirochaetia	Spirochaetes	Bacteria	NA	NA	NA	NA	26994	0.258057	NA	NA	113	NA
NC_011845	NC_011845.1	Borrelia burgdorferi 156a plasmid 156a_cp32-7, complete sequence	156a_cp32-7	Borreliella burgdorferi 156a	Borreliella burgdorferi	Borreliella	Borreliaceae	Spirochaetales	Spirochaetia	Spirochaetes	Bacteria	NA	NA	NA	NA	21329	0.28848	NA	NA	NA	NA
NC_011846	NC_011846.1	Borrelia burgdorferi 156a plasmid 156a_cp32-1, complete sequence	156a_cp32-1	Borreliella burgdorferi 156a	Borreliella burgdorferi	Borreliella	Borreliaceae	Spirochaetales	Spirochaetia	Spirochaetes	Bacteria	NA	NA	NA	NA	14883	0.265739	NA	NA	NA	NA
NC_011847	NC_011847.1	Borrelia burgdorferi 156a plasmid 156a_cp32-8, complete sequence	156a_cp32-8	Borreliella burgdorferi 156a	Borreliella burgdorferi	Borreliella	Borreliaceae	Spirochaetales	Spirochaetia	Spirochaetes	Bacteria	NA	NA	NA	NA	30946	0.290377	NA	NA	558	NA
NC_011848	NC_011848.1	Borrelia garinii PBr plasmid PBr_cp32-5, complete sequence	PBr_cp32-5	Borreliella garinii PBr	Borreliella garinii	Borreliella	Borreliaceae	Spirochaetales	Spirochaetia	Spirochaetes	Bacteria	NA	NA	NA	NA	29694	0.292079	NA	NA	NA	NA
NC_011849	NC_011849.1	Borrelia burgdorferi 156a plasmid 156a_cp32-4, complete sequence	156a_cp32-4	Borreliella burgdorferi 156a	Borreliella burgdorferi	Borreliella	Borreliaceae	Spirochaetales	Spirochaetia	Spirochaetes	Bacteria	NA	NA	NA	NA	30300	0.292508	NA	NA	554	NA
NC_011850	NC_011850.1	Borrelia burgdorferi 156a plasmid 156a_cp32-11, complete sequence	156a_cp32-11	Borreliella burgdorferi 156a	Borreliella burgdorferi	Borreliella	Borreliaceae	Spirochaetales	Spirochaetia	Spirochaetes	Bacteria	NA	NA	NA	NA	30439	0.290318	NA	NA	544	NA
NC_011851	NC_011851.1	Borrelia burgdorferi 156a plasmid 156a_cp32-3, complete sequence	156a_cp32-3	Borreliella burgdorferi 156a	Borreliella burgdorferi	Borreliella	Borreliaceae	Spirochaetales	Spirochaetia	Spirochaetes	Bacteria	NA	NA	NA	NA	30280	0.28821	NA	NA	544	NA
NC_011853	NC_011853.1	Borrelia burgdorferi 156a plasmid 156a_cp26, complete sequence	156a_cp26	Borreliella burgdorferi 156a	Borreliella burgdorferi	Borreliella	Borreliaceae	Spirochaetales	Spirochaetia	Spirochaetes	Bacteria	NA	NA	NA	NA	26522	0.262386	NA	NA	27	NA
NC_011854	NC_011854.1	Borrelia garinii PBr plasmid PBr_lp28-9, complete sequence	PBr_lp28-1	Borreliella garinii PBr	Borreliella garinii	Borreliella	Borreliaceae	Spirochaetales	Spirochaetia	Spirochaetes	Bacteria	NA	NA	NA	NA	38262	0.28033	NA	NA	NA	NA
NC_011855	NC_011855.1	Borrelia garinii PBr plasmid PBr_lp28-7, complete sequence	PBr_lp28-7	Borreliella garinii PBr	Borreliella garinii	Borreliella	Borreliaceae	Spirochaetales	Spirochaetia	Spirochaetes	Bacteria	NA	NA	NA	NA	27006	0.32041	NA	NA	NA	NA
NC_011856	NC_011856.1	Borrelia garinii PBr plasmid PBr_lp25, complete sequence	PBr_lp25	Borreliella garinii PBr	Borreliella garinii	Borreliella	Borreliaceae	Spirochaetales	Spirochaetia	Spirochaetes	Bacteria	NA	NA	NA	NA	32543	0.235258	NA	NA	NA	NA
NC_011857	NC_011857.1	Borrelia garinii PBr plasmid PBr_lp36, complete sequence	PBr_lp36	Borreliella garinii PBr	Borreliella garinii	Borreliella	Borreliaceae	Spirochaetales	Spirochaetia	Spirochaetes	Bacteria	NA	NA	NA	NA	36709	0.258956	NA	NA	NA	NA
NC_011858	NC_011858.1	Borrelia garinii PBr plasmid PBr_lp28-3, complete sequence	PBr_lp28-3	Borreliella garinii PBr	Borreliella garinii	Borreliella	Borreliaceae	Spirochaetales	Spirochaetia	Spirochaetes	Bacteria	NA	NA	NA	NA	17609	0.311829	NA	NA	NA	NA
NC_011859	NC_011859.1	Borrelia garinii PBr plasmid PBr_lp54, complete sequence	PBr_lp54	Borreliella garinii PBr	Borreliella garinii	Borreliella	Borreliaceae	Spirochaetales	Spirochaetia	Spirochaetes	Bacteria	NA	NA	NA	NA	56869	0.265329	NA	NA	NA	NA
NC_011860	NC_011860.1	Borrelia garinii PBr plasmid PBr_lp28-4, complete sequence	PBr_lp28-4	Borreliella garinii PBr	Borreliella garinii	Borreliella	Borreliaceae	Spirochaetales	Spirochaetia	Spirochaetes	Bacteria	NA	NA	NA	NA	40280	0.243918	NA	NA	NA	NA
NC_011861	NC_011861.1	Borrelia garinii PBr plasmid PBr_lp17, complete sequence	PBr_lp17	Borreliella garinii PBr	Borreliella garinii	Borreliella	Borreliaceae	Spirochaetales	Spirochaetia	Spirochaetes	Bacteria	NA	NA	NA	NA	20872	0.243197	NA	NA	NA	NA
NC_011862	NC_011862.1	Borrelia burgdorferi 156a plasmid 156a_lp28-4, complete sequence	156a_lp28-4	Borreliella burgdorferi 156a	Borreliella burgdorferi	Borreliella	Borreliaceae	Spirochaetales	Spirochaetia	Spirochaetes	Bacteria	NA	NA	NA	NA	29501	0.245517	NA	NA	23	NA
NC_011863	NC_011863.1	Borrelia burgdorferi 156a plasmid 156a_lp25, complete sequence	156a_lp25	Borreliella burgdorferi 156a	Borreliella burgdorferi	Borreliella	Borreliaceae	Spirochaetales	Spirochaetia	Spirochaetes	Bacteria	NA	NA	NA	NA	24910	0.254155	NA	NA	206	NA
NC_011864	NC_011864.1	Borrelia burgdorferi 156a plasmid 156a_lp28-1, complete sequence	156a_lp28-1	Borreliella burgdorferi 156a	Borreliella burgdorferi	Borreliella	Borreliaceae	Spirochaetales	Spirochaetia	Spirochaetes	Bacteria	NA	NA	NA	NA	24159	0.331802	NA	NA	207	NA
NC_011865	NC_011865.1	Borrelia burgdorferi 156a plasmid 156a_lp17, complete sequence	156a_lp17	Borreliella burgdorferi 156a	Borreliella burgdorferi	Borreliella	Borreliaceae	Spirochaetales	Spirochaetia	Spirochaetes	Bacteria	NA	NA	NA	NA	17849	0.239565	NA	NA	17	NA
NC_011866	NC_011866.1	Borrelia burgdorferi 156a plasmid 156a_lp28-5, complete sequence	156a_lp28-5	Borreliella burgdorferi 156a	Borreliella burgdorferi	Borreliella	Borreliaceae	Spirochaetales	Spirochaetia	Spirochaetes	Bacteria	NA	NA	NA	NA	27342	0.25342	NA	NA	208	NA
NC_011867	NC_011867.1	Borrelia garinii Far04 plasmid Far04_lp36, complete sequence	Far04_lp36	Borreliella garinii Far04	Borreliella garinii	Borreliella	Borreliaceae	Spirochaetales	Spirochaetia	Spirochaetes	Bacteria	NA	NA	NA	NA	35446	0.238052	NA	NA	NA	NA
NC_011868	NC_011868.1	Borrelia burgdorferi 156a plasmid 156a_lp38, complete sequence	156a_lp38	Borreliella burgdorferi 156a	Borreliella burgdorferi	Borreliella	Borreliaceae	Spirochaetales	Spirochaetia	Spirochaetes	Bacteria	NA	NA	NA	NA	30302	0.252558	NA	NA	209	NA
NC_011869	NC_011869.1	Borrelia garinii Far04 plasmid Far04_lp32-10, complete sequence	Far04_lp32-10	Borreliella garinii Far04	Borreliella garinii	Borreliella	Borreliaceae	Spirochaetales	Spirochaetia	Spirochaetes	Bacteria	NA	NA	NA	NA	41906	0.273684	NA	NA	NA	NA
NC_011870	NC_011870.1	Borrelia burgdorferi 156a plasmid 156a_lp36, complete sequence	156a_lp36	Borreliella burgdorferi 156a	Borreliella burgdorferi	Borreliella	Borreliaceae	Spirochaetales	Spirochaetia	Spirochaetes	Bacteria	NA	NA	NA	NA	23638	0.254336	NA	NA	24	NA
NC_011871	NC_011871.1	Borrelia garinii Far04 plasmid Far04_lp17, complete sequence	Far04_lp17	Borreliella garinii Far04	Borreliella garinii	Borreliella	Borreliaceae	Spirochaetales	Spirochaetia	Spirochaetes	Bacteria	NA	NA	NA	NA	22433	0.241385	NA	NA	NA	NA
NC_011872	NC_011872.1	Borrelia burgdorferi 156a plasmid 156a_lp28-6, complete sequence	156a_lp28-6	Borreliella burgdorferi 156a	Borreliella burgdorferi	Borreliella	Borreliaceae	Spirochaetales	Spirochaetia	Spirochaetes	Bacteria	NA	NA	NA	NA	26705	0.32376	NA	NA	21	NA
NC_011873	NC_011873.1	Borrelia garinii Far04 plasmid Far04_lp28-9, complete sequence	Far04_lp28-1	Borreliella garinii Far04	Borreliella garinii	Borreliella	Borreliaceae	Spirochaetales	Spirochaetia	Spirochaetes	Bacteria	NA	NA	NA	NA	27689	0.335657	NA	NA	NA	NA
NC_011874	NC_011874.1	Borrelia burgdorferi 156a plasmid 156a_lp28-3, complete sequence	156a_lp28-3	Borreliella burgdorferi 156a	Borreliella burgdorferi	Borreliella	Borreliaceae	Spirochaetales	Spirochaetia	Spirochaetes	Bacteria	NA	NA	NA	NA	28770	0.250434	NA	NA	22	NA
NC_011875	NC_011875.1	Borrelia garinii Far04 plasmid Far04_lp25, complete sequence	Far04_lp25	Borreliella garinii Far04	Borreliella garinii	Borreliella	Borreliaceae	Spirochaetales	Spirochaetia	Spirochaetes	Bacteria	NA	NA	NA	NA	25791	0.232833	NA	NA	NA	NA
NC_011876	NC_011876.1	Borrelia burgdorferi 156a plasmid 156a_lp54, complete sequence	156a_lp54	Borreliella burgdorferi 156a	Borreliella burgdorferi	Borreliella	Borreliaceae	Spirochaetales	Spirochaetia	Spirochaetes	Bacteria	NA	NA	NA	NA	53885	0.281414	NA	NA	26	NA
NC_011877	NC_011877.1	Borrelia garinii Far04 plasmid Far04_lp54, complete sequence	Far04_lp54	Borreliella garinii Far04	Borreliella garinii	Borreliella	Borreliaceae	Spirochaetales	Spirochaetia	Spirochaetes	Bacteria	NA	NA	NA	NA	58069	0.265477	NA	NA	NA	NA
NC_011878	NC_011878.1	Buchnera aphidicola BCc plasmid pLeu-BCc, complete sequence	pLeu-BCc	Buchnera aphidicola BCc	Buchnera aphidicola	Buchnera	Erwiniaceae	Enterobacterales	Gammaproteobacteria	Proteobacteria	Bacteria	NA	NA	NA	NA	6054	0.272877	NA	NA	NA	NA
NC_011879	NC_011879.1	Pseudarthrobacter chlorophenolicus A6 plasmid pACHL01, complete sequence	pACHL01	Pseudarthrobacter chlorophenolicus A6	Pseudarthrobacter chlorophenolicus	Pseudarthrobacter	Micrococcaceae	Micrococcales	Actinobacteria	Actinobacteria	Bacteria	NA	NA	NA	NA	426858	0.643729	NA	NA	NA	NA
NC_011880	NC_011880.1	Cyanothece sp. PCC 7425 plasmid pP742501, complete sequence	pP742501	Cyanothece sp. PCC 7425	Cyanothece sp. PCC 7425	Cyanothece	Cyanothecaceae	Oscillatoriales	NA	Cyanobacteria	Bacteria	NA	NA	NA	NA	196837	0.488643	NA	NA	NA	NA
NC_011881	NC_011881.1	Pseudarthrobacter chlorophenolicus A6 plasmid pACHL02, complete sequence	pACHL02	Pseudarthrobacter chlorophenolicus A6	Pseudarthrobacter chlorophenolicus	Pseudarthrobacter	Micrococcaceae	Micrococcales	Actinobacteria	Actinobacteria	Bacteria	NA	NA	NA	NA	158475	0.613182	NA	NA	NA	NA
NC_011882	NC_011882.1	Cyanothece sp. PCC 7425 plasmid pP742503, complete sequence	pP742503	Cyanothece sp. PCC 7425	Cyanothece sp. PCC 7425	Cyanothece	Cyanothecaceae	Oscillatoriales	NA	Cyanobacteria	Bacteria	NA	NA	NA	NA	34726	0.471347	NA	NA	NA	NA
NC_011885	NC_011885.1	Cyanothece sp. PCC 7425 plasmid pP742502, complete sequence	pP742502	Cyanothece sp. PCC 7425	Cyanothece sp. PCC 7425	Cyanothece	Cyanothecaceae	Oscillatoriales	NA	Cyanobacteria	Bacteria	NA	NA	NA	NA	179973	0.490929	NA	NA	NA	NA
NC_011887	NC_011887.1	Methylobacterium nodulans ORS 2060 plasmid pMNOD02, complete sequence	pMNOD02	Methylobacterium nodulans ORS 2060	Methylobacterium nodulans	Methylobacterium	Methylobacteriaceae	Rhizobiales	Alphaproteobacteria	Proteobacteria	Bacteria	NA	NA	NA	NA	458070	0.656548	NA	NA	NA	NA
NC_011888	NC_011888.1	Methylobacterium nodulans ORS 2060 plasmid pMNOD05, complete sequence	pMNOD05	Methylobacterium nodulans ORS 2060	Methylobacterium nodulans	Methylobacterium	Methylobacteriaceae	Rhizobiales	Alphaproteobacteria	Proteobacteria	Bacteria	NA	NA	NA	NA	20286	0.613724	NA	NA	NA	NA
NC_011889	NC_011889.1	Methylobacterium nodulans ORS 2060 plasmid pMNOD06, complete sequence	pMNOD06	Methylobacterium nodulans ORS 2060	Methylobacterium nodulans	Methylobacterium	Methylobacteriaceae	Rhizobiales	Alphaproteobacteria	Proteobacteria	Bacteria	NA	NA	NA	NA	12638	0.604526	NA	NA	NA	NA
NC_011890	NC_011890.1	Methylobacterium nodulans ORS 2060 plasmid pMNOD07, complete sequence	pMNOD07	Methylobacterium nodulans ORS 2060	Methylobacterium nodulans	Methylobacterium	Methylobacteriaceae	Rhizobiales	Alphaproteobacteria	Proteobacteria	Bacteria	NA	NA	NA	NA	9829	0.672398	NA	NA	NA	NA
NC_011892	NC_011892.1	Methylobacterium nodulans ORS 2060 plasmid pMNOD01, complete sequence	pMNOD01	Methylobacterium nodulans ORS 2060	Methylobacterium nodulans	Methylobacterium	Methylobacteriaceae	Rhizobiales	Alphaproteobacteria	Proteobacteria	Bacteria	NA	NA	NA	NA	487734	0.65883	NA	NA	NA	NA
NC_011893	NC_011893.1	Methylobacterium nodulans ORS 2060 plasmid pMNOD03, complete sequence	pMNOD03	Methylobacterium nodulans ORS 2060	Methylobacterium nodulans	Methylobacterium	Methylobacteriaceae	Rhizobiales	Alphaproteobacteria	Proteobacteria	Bacteria	NA	NA	NA	NA	40463	0.64187	NA	NA	NA	NA
NC_011895	NC_011895.1	Methylobacterium nodulans ORS 2060 plasmid pMNOD04, complete sequence	pMNOD04	Methylobacterium nodulans ORS 2060	Methylobacterium nodulans	Methylobacterium	Methylobacteriaceae	Rhizobiales	Alphaproteobacteria	Proteobacteria	Bacteria	NA	NA	NA	NA	37542	0.61563	NA	NA	NA	NA
NC_011897	NC_011897.1	Salmonella enterica subsp. enterica serovar Bovismorbificans plasmid p2007057, complete sequence	p2007057	Salmonella enterica subsp. enterica serovar Bovismorbificans	Salmonella enterica	Salmonella	Enterobacteriaceae	Enterobacterales	Gammaproteobacteria	Proteobacteria	Bacteria	NA	NA	NA	NA	4270	0.471194	Col3M	MOBQ	210	NA
NC_011917	NC_011917.1	Escherichia coli LF82 plasmid plLF82, complete sequence	plLF82	Escherichia coli LF82	Escherichia coli	Escherichia	Enterobacteriaceae	Enterobacterales	Gammaproteobacteria	Proteobacteria	Bacteria	NA	NA	NA	NA	108379	0.461695	IncFIB(pLF82)	NA	211	NA
NC_011960	NC_011960.1	Rhodobacter sphaeroides KD131 plasmid pRSKD131B, complete sequence	pRSKD131B	Rhodobacter sphaeroides KD131	Rhodobacter sphaeroides	Rhodobacter	Rhodobacteraceae	Rhodobacterales	Alphaproteobacteria	Proteobacteria	Bacteria	NA	NA	NA	NA	103355	0.698302	NA	NA	150	NC_011960_position:74675-75781
NC_011961	NC_011961.1	Thermomicrobium roseum DSM 5159 plasmid, complete sequence	unnamed	Thermomicrobium roseum DSM 5159	Thermomicrobium roseum	Thermomicrobium	Thermomicrobiaceae	Thermomicrobiales	Thermomicrobia	Chloroflexi	Bacteria	NA	NA	NA	NA	917738	0.656765	NA	NA	NA	NA
NC_011962	NC_011962.1	Rhodobacter sphaeroides KD131 plasmid pRSKD131A, complete sequence	pRSKD131A	Rhodobacter sphaeroides KD131	Rhodobacter sphaeroides	Rhodobacter	Rhodobacteraceae	Rhodobacterales	Alphaproteobacteria	Proteobacteria	Bacteria	NA	NA	NA	NA	157345	0.700906	NA	NA	126	NA
NC_011964	NC_011964.1	Escherichia coli plasmid pAPEC-O103-ColBM, complete sequence	pAPEC-O103-ColBM	Escherichia coli	Escherichia coli	Escherichia	Enterobacteriaceae	Enterobacterales	Gammaproteobacteria	Proteobacteria	Bacteria	NA	NA	NA	NA	124705	0.50767	IncFIC(FII)|IncFIB(AP001918)	NA	555	NA
NC_011965	NC_011965.1	Borrelia burgdorferi 72a plasmid 72a_cp32-13, complete sequence	72a_cp32-13	Borreliella burgdorferi 72a	Borreliella burgdorferi	Borreliella	Borreliaceae	Spirochaetales	Spirochaetia	Spirochaetes	Bacteria	NA	NA	NA	NA	30117	0.292227	NA	NA	558	NA
NC_011966	NC_011966.1	Borrelia burgdorferi 72a plasmid 72a_lp32-3, complete sequence	72a_lp32-3	Borreliella burgdorferi 72a	Borreliella burgdorferi	Borreliella	Borreliaceae	Spirochaetales	Spirochaetia	Spirochaetes	Bacteria	NA	NA	NA	NA	12870	0.263092	NA	NA	NA	NA
NC_011967	NC_011967.1	Borrelia burgdorferi 72a plasmid 72a_cp32-10, complete sequence	72a_cp32-10	Borreliella burgdorferi 72a	Borreliella burgdorferi	Borreliella	Borreliaceae	Spirochaetales	Spirochaetia	Spirochaetes	Bacteria	NA	NA	NA	NA	30324	0.293365	NA	NA	544	NA
NC_011968	NC_011968.1	Borrelia burgdorferi 72a plasmid 72a_cp32-12, complete sequence	72a_cp32-12	Borreliella burgdorferi 72a	Borreliella burgdorferi	Borreliella	Borreliaceae	Spirochaetales	Spirochaetia	Spirochaetes	Bacteria	NA	NA	NA	NA	27704	0.281187	NA	NA	212	NA
NC_011970	NC_011970.1	Borrelia burgdorferi 72a plasmid 72a_cp32-7, complete sequence	72a_cp32-7	Borreliella burgdorferi 72a	Borreliella burgdorferi	Borreliella	Borreliaceae	Spirochaetales	Spirochaetia	Spirochaetes	Bacteria	NA	NA	NA	NA	30101	0.290655	NA	NA	544	NA
NC_011971	NC_011971.1	Bacillus cereus Q1 plasmid pBc53, complete sequence	pBc53	Bacillus cereus Q1	Bacillus cereus	Bacillus	Bacillaceae	Bacillales	Bacilli	Firmicutes	Bacteria	NA	NA	NA	NA	52766	0.350832	NA	NA	NA	NA
NC_011972	NC_011972.1	Borrelia burgdorferi 72a plasmid 72a_cp32-4, complete sequence	72a_cp32-1	Borreliella burgdorferi 72a	Borreliella burgdorferi	Borreliella	Borreliaceae	Spirochaetales	Spirochaetia	Spirochaetes	Bacteria	NA	NA	NA	NA	30016	0.290578	NA	NA	544	NA
NC_011973	NC_011973.1	Bacillus cereus Q1 plasmid pBc239, complete sequence	pBc239	Bacillus cereus Q1	Bacillus cereus	Bacillus	Bacillaceae	Bacillales	Bacilli	Firmicutes	Bacteria	NA	NA	NA	NA	239246	0.334948	NA	MOBC	NA	NA
NC_011974	NC_011974.1	Borrelia burgdorferi 72a plasmid 72a_cp26, complete sequence	72a_cp26	Borreliella burgdorferi 72a	Borreliella burgdorferi	Borreliella	Borreliaceae	Spirochaetales	Spirochaetia	Spirochaetes	Bacteria	NA	NA	NA	NA	26522	0.263743	NA	NA	27	NA
NC_011975	NC_011975.1	Borrelia burgdorferi 72a plasmid 72a_cp32-5, complete sequence	72a_cp32-5	Borreliella burgdorferi 72a	Borreliella burgdorferi	Borreliella	Borreliaceae	Spirochaetales	Spirochaetia	Spirochaetes	Bacteria	NA	NA	NA	NA	17016	0.27145	NA	NA	213	NA
NC_011977	NC_011977.1	Escherichia coli plasmid ColE9-J, complete sequence	ColE9-J	Escherichia coli	Escherichia coli	Escherichia	Enterobacteriaceae	Enterobacterales	Gammaproteobacteria	Proteobacteria	Bacteria	NA	NA	caeca	colicinogenic	7577	0.496899	Col156	NA	183	NA
NC_011980	NC_011980.1	Escherichia coli chi7122 plasmid pAPEC-1, complete sequence	pAPEC-1	Escherichia coli chi7122	Escherichia coli	Escherichia	Enterobacteriaceae	Enterobacterales	Gammaproteobacteria	Proteobacteria	Bacteria	NA	NA	NA	NA	103275	0.487611	IncFIB(AP001918)|IncFII(pSE11)	NA	555	NA
NC_011981	NC_011981.1	Agrobacterium vitis S4 plasmid pAtS4e, complete sequence	pAtS4e	Agrobacterium vitis S4	Agrobacterium vitis	Agrobacterium	Rhizobiaceae	Rhizobiales	Alphaproteobacteria	Proteobacteria	Bacteria	NA	Hungary: Orgovany	NA	NA	631775	0.565652	NA	MOBQ	NA	NA
NC_011982	NC_011982.1	Agrobacterium vitis S4 plasmid pTiS4, complete sequence	pTiS4	Agrobacterium vitis S4	Agrobacterium vitis	Agrobacterium	Rhizobiaceae	Rhizobiales	Alphaproteobacteria	Proteobacteria	Bacteria	NA	Hungary: Orgovany	NA	NA	258824	0.566574	NA	MOBQ|MOBQ	NA	NA
NC_011984	NC_011984.1	Agrobacterium vitis S4 plasmid pAtS4c, complete sequence	pAtS4c	Agrobacterium vitis S4	Agrobacterium vitis	Agrobacterium	Rhizobiaceae	Rhizobiales	Alphaproteobacteria	Proteobacteria	Bacteria	NA	Hungary: Orgovany	NA	NA	211620	0.586178	NA	MOBQ	NA	NA
NC_011986	NC_011986.1	Agrobacterium vitis S4 plasmid pAtS4a, complete sequence	pAtS4a	Agrobacterium vitis S4	Agrobacterium vitis	Agrobacterium	Rhizobiaceae	Rhizobiales	Alphaproteobacteria	Proteobacteria	Bacteria	NA	Hungary: Orgovany	NA	NA	78730	0.567611	NA	NA	NA	NA
NC_011987	NC_011987.1	Agrobacterium radiobacter K84 plasmid pAtK84c, complete sequence	pAtK84c	Agrobacterium radiobacter K84	Agrobacterium tumefaciens	Agrobacterium	Rhizobiaceae	Rhizobiales	Alphaproteobacteria	Proteobacteria	Bacteria	NA	NA	NA	NA	388169	0.570084	NA	NA	NA	NA
NC_011990	NC_011990.1	Agrobacterium radiobacter K84 plasmid pAtK84b, complete sequence	pAtK84b	Agrobacterium radiobacter K84	Agrobacterium tumefaciens	Agrobacterium	Rhizobiaceae	Rhizobiales	Alphaproteobacteria	Proteobacteria	Bacteria	NA	NA	NA	NA	184668	0.589918	NA	MOBQ	NA	NA
NC_011991	NC_011991.1	Agrobacterium vitis S4 plasmid pAtS4b, complete sequence	pAtS4b	Agrobacterium vitis S4	Agrobacterium vitis	Agrobacterium	Rhizobiaceae	Rhizobiales	Alphaproteobacteria	Proteobacteria	Bacteria	NA	Hungary: Orgovany	NA	NA	130435	0.562311	NA	MOBQ	NA	NA
NC_011994	NC_011994.1	Agrobacterium radiobacter K84 plasmid pAgK84, complete sequence	pAgK84	Agrobacterium radiobacter K84	Agrobacterium tumefaciens	Agrobacterium	Rhizobiaceae	Rhizobiales	Alphaproteobacteria	Proteobacteria	Bacteria	NA	NA	NA	NA	44420	0.535367	NA	MOBQ	NA	NA
NC_011995	NC_011995.1	Macrococcus caseolyticus JCSC5402 plasmid pMCCL1 DNA, complete sequence	pMCCL1	Macrococcus caseolyticus JCSC5402	Macrococcus caseolyticus	Macrococcus	Staphylococcaceae	Bacillales	Bacilli	Firmicutes	Bacteria	NA	NA	NA	NA	15667	0.281803	NA	NA	NA	NA
NC_011996	NC_011996.1	Macrococcus caseolyticus JCSC5402 plasmid pMCCL2 DNA, complete sequence	pMCCL2	Macrococcus caseolyticus JCSC5402	Macrococcus caseolyticus	Macrococcus	Staphylococcaceae	Bacillales	Bacilli	Firmicutes	Bacteria	NA	NA	NA	NA	80545	0.308176	NA	NA	NA	NA
NC_011997	NC_011997.1	Macrococcus caseolyticus JCSC5402 plasmid pMCCL3 DNA, complete sequence	pMCCL3	Macrococcus caseolyticus JCSC5402	Macrococcus caseolyticus	Macrococcus	Staphylococcaceae	Bacillales	Bacilli	Firmicutes	Bacteria	NA	NA	NA	NA	2131	0.327076	NA	NA	NA	NA
NC_011998	NC_011998.1	Macrococcus caseolyticus JCSC5402 plasmid pMCCL4 DNA, complete sequence	pMCCL4	Macrococcus caseolyticus JCSC5402	Macrococcus caseolyticus	Macrococcus	Staphylococcaceae	Bacillales	Bacilli	Firmicutes	Bacteria	NA	NA	NA	NA	3417	0.330699	NA	NA	NA	NA
NC_012000	NC_012000.1	Macrococcus caseolyticus JCSC5402 plasmid pMCCL5 DNA, complete sequence	pMCCL5	Macrococcus caseolyticus JCSC5402	Macrococcus caseolyticus	Macrococcus	Staphylococcaceae	Bacillales	Bacilli	Firmicutes	Bacteria	NA	NA	NA	NA	4398	0.316053	rep7	MOBP	107	NA
NC_012001	NC_012001.1	Macrococcus caseolyticus JCSC5402 plasmid pMCCL6 DNA, complete sequence	pMCCL6	Macrococcus caseolyticus JCSC5402	Macrococcus caseolyticus	Macrococcus	Staphylococcaceae	Bacillales	Bacilli	Firmicutes	Bacteria	NA	NA	NA	NA	4226	0.351633	NA	NA	NA	NA
NC_012002	NC_012002.1	Macrococcus caseolyticus JCSC5402 plasmid pMCCL7 DNA, complete sequence	pMCCL7	Macrococcus caseolyticus JCSC5402	Macrococcus caseolyticus	Macrococcus	Staphylococcaceae	Bacillales	Bacilli	Firmicutes	Bacteria	NA	NA	NA	NA	4061	0.363211	NA	NA	NA	NA
NC_012003	NC_012003.1	Macrococcus caseolyticus JCSC5402 plasmid pMCCL8 DNA, complete sequence	pMCCL8	Macrococcus caseolyticus JCSC5402	Macrococcus caseolyticus	Macrococcus	Staphylococcaceae	Bacillales	Bacilli	Firmicutes	Bacteria	NA	NA	NA	NA	2968	0.309636	NA	NA	NA	NA
NC_012006	NC_012006.1	Enterobacter cloacae plasmid pCHE-A, complete sequence	pCHE-A	Enterobacter cloacae	Enterobacter cloacae	Enterobacter	Enterobacteriaceae	Enterobacterales	Gammaproteobacteria	Proteobacteria	Bacteria	NA	NA	NA	NA	7560	0.60291	NA	MOBQ	NA	NA
NC_012031	NC_012031.1	Pediococcus pentosaceus plasmid pRS5, complete sequence	pRS5	Pediococcus pentosaceus	Pediococcus pentosaceus	Pediococcus	Lactobacillaceae	Lactobacillales	Bacilli	Firmicutes	Bacteria	NA	Spain:Galicia, Ribeira Sacra	wine	NA	10153	0.348961	NA	NA	NA	NA
NC_012033	NC_012033.1	Pedobacter sp. BG5 plasmid pMWHK01, complete sequence	pMWHK1	Pedobacter sp. BG5	Pedobacter sp. BG5	Pedobacter	Sphingobacteriaceae	Sphingobacteriales	Sphingobacteriia	Bacteroidetes	Bacteria	NA	Antarctica	soil	NA	6206	0.347889	NA	NA	NA	NA
NC_012035	NC_012035.1	Shewanella sp. 33B plasmid pSFKW33, complete sequence	pSFKW33	Shewanella sp. 33B	Shewanella sp. 33B	Shewanella	Shewanellaceae	Alteromonadales	Gammaproteobacteria	Proteobacteria	Bacteria	2008-03-20	54.4142 N 18.6244 E	Baltic Sea Water, Gulf of Gdansk	NA	8021	0.383119	NA	NA	NA	NA
NC_012036	NC_012036.1	Caldicellulosiruptor bescii DSM 6725 plasmid pATHE01, complete sequence	pATHE01	Caldicellulosiruptor bescii DSM 6725	Caldicellulosiruptor bescii	Caldicellulosiruptor	Thermoanaerobacterales Family III. Incertae Sedis	Thermoanaerobacterales	Clostridia	Firmicutes	Bacteria	NA	NA	NA	type strain of Caldicelulosiruptor becscii DSM 6725	8291	0.385358	NA	NA	NA	NA
NC_012037	NC_012037.1	Caldicellulosiruptor bescii DSM 6725 plasmid pATHE02, complete sequence	pATHE02	Caldicellulosiruptor bescii DSM 6725	Caldicellulosiruptor bescii	Caldicellulosiruptor	Thermoanaerobacterales Family III. Incertae Sedis	Thermoanaerobacterales	Clostridia	Firmicutes	Bacteria	NA	NA	NA	type strain of Caldicelulosiruptor becscii DSM 6725	3653	0.429236	NA	NA	NA	NA
NC_012040	NC_012040.1	Campylobacter lari RM2100 megaplasmid pCL2100, complete sequence	megaplasmid pCL2100	Campylobacter lari RM2100	Campylobacter lari	Campylobacter	Campylobacteraceae	Campylobacterales	Epsilonproteobacteria	Proteobacteria	Bacteria	NA	NA	NA	NA	46201	0.268631	NA	NA	NA	NA
NC_012088	NC_012088.1	Onion yellows phytoplasma plasmid EcOYW1, complete sequence	EcOYW1	Onion yellows phytoplasma	Onion yellows phytoplasma	Candidatus Phytoplasma	Acholeplasmataceae	Acholeplasmatales	Mollicutes	Tenericutes	Bacteria	NA	NA	NA	OY-W	7005	0.219272	NA	NA	NA	NA
NC_012089	NC_012089.1	Onion yellows phytoplasma plasmid pOYM, complete sequence	pOYM	Onion yellows phytoplasma	Onion yellows phytoplasma	Candidatus Phytoplasma	Acholeplasmataceae	Acholeplasmatales	Mollicutes	Tenericutes	Bacteria	NA	NA	NA	OY-M	3932	0.242625	NA	NA	122	NA
NC_012090	NC_012090.1	Onion yellows phytoplasma plasmid pOYNIM, complete sequence	pOYNIM	Onion yellows phytoplasma	Onion yellows phytoplasma	Candidatus Phytoplasma	Acholeplasmataceae	Acholeplasmatales	Mollicutes	Tenericutes	Bacteria	NA	NA	NA	OY-NIM	3062	0.23808	NA	NA	122	NA
NC_012104	NC_012104.1	Borrelia burgdorferi 64b plasmid 64b_cp26, complete sequence	64b_cp26	Borreliella burgdorferi 64b	Borreliella burgdorferi	Borreliella	Borreliaceae	Spirochaetales	Spirochaetia	Spirochaetes	Bacteria	NA	NA	NA	NA	26525	0.262846	NA	NA	27	NA
NC_012105	NC_012105.1	Borrelia burgdorferi 64b plasmid 64b_cp32-4, complete sequence	64b_cp32-4	Borreliella burgdorferi 64b	Borreliella burgdorferi	Borreliella	Borreliaceae	Spirochaetales	Spirochaetia	Spirochaetes	Bacteria	NA	NA	NA	NA	30375	0.293893	NA	NA	554	NA
NC_012106	NC_012106.1	Borrelia burgdorferi 64b plasmid 64b_cp32-3-8, complete sequence	64b_cp32-3-8	Borreliella burgdorferi 64b	Borreliella burgdorferi	Borreliella	Borreliaceae	Spirochaetales	Spirochaetia	Spirochaetes	Bacteria	NA	NA	NA	NA	61062	0.290786	NA	NA	546	NA
NC_012107	NC_012107.1	Borrelia burgdorferi 64b plasmid 64b_cp32-9, complete sequence	64b_cp32-9	Borreliella burgdorferi 64b	Borreliella burgdorferi	Borreliella	Borreliaceae	Spirochaetales	Spirochaetia	Spirochaetes	Bacteria	NA	NA	NA	NA	22471	0.285613	NA	NA	554	NA
NC_012109	NC_012109.1	Desulfobacterium autotrophicum HRM2 plasmid pHRM2a, complete sequence	pHRM2a	Desulfobacterium autotrophicum HRM2	Desulfobacterium autotrophicum	Desulfobacterium	Desulfobacteraceae	Desulfobacterales	Deltaproteobacteria	Proteobacteria	Bacteria	NA	NA	NA	NA	68709	0.419829	NA	MOBQ	NA	NA
NC_012110	NC_012110.1	Borrelia burgdorferi 64b plasmid 64b_cp32-1, complete sequence	64b_cp32-1	Borreliella burgdorferi 64b	Borreliella burgdorferi	Borreliella	Borreliaceae	Spirochaetales	Spirochaetia	Spirochaetes	Bacteria	NA	NA	NA	NA	30327	0.291423	NA	NA	546	NA
NC_012111	NC_012111.1	Borrelia burgdorferi 64b plasmid 64b_cp32-5, complete sequence	64b_cp32-5	Borreliella burgdorferi 64b	Borreliella burgdorferi	Borreliella	Borreliaceae	Spirochaetales	Spirochaetia	Spirochaetes	Bacteria	NA	NA	NA	NA	30884	0.291737	NA	NA	558	NA
NC_012112	NC_012112.1	Borrelia burgdorferi 64b plasmid 64b_cp32-11, complete sequence	64b_cp32-11	Borreliella burgdorferi 64b	Borreliella burgdorferi	Borreliella	Borreliaceae	Spirochaetales	Spirochaetia	Spirochaetes	Bacteria	NA	NA	NA	NA	30260	0.290152	NA	NA	544	NA
NC_012113	NC_012113.1	Borrelia burgdorferi 64b plasmid 64b_cp32-7, complete sequence	64b_cp32-7	Borreliella burgdorferi 64b	Borreliella burgdorferi	Borreliella	Borreliaceae	Spirochaetales	Spirochaetia	Spirochaetes	Bacteria	NA	NA	NA	NA	29673	0.292657	NA	NA	546	NA
NC_012114	NC_012114.1	Borrelia burgdorferi 64b plasmid 64b_cp32-6, complete sequence	64b_cp32-6	Borreliella burgdorferi 64b	Borreliella burgdorferi	Borreliella	Borreliaceae	Spirochaetales	Spirochaetia	Spirochaetes	Bacteria	NA	NA	NA	NA	30755	0.29088	NA	NA	546|558	NA
NC_012124	NC_012124.1	Salmonella enterica subsp. enterica serovar Paratyphi C strain RKS4594 plasmid pSPCV, complete sequence	pSPCV	Salmonella enterica subsp. enterica serovar Paratyphi C str. RKS4594	Salmonella enterica	Salmonella	Enterobacteriaceae	Enterobacterales	Gammaproteobacteria	Proteobacteria	Bacteria	NA	NA	NA	NA	55414	0.527502	IncFIB(S)|IncFII(S)	MOBF	550	NA
NC_012128	NC_012128.1	Borreliella valaisiana VS116 plasmid VS116_cp32-5, complete sequence	VS116_cp32-5	Borreliella valaisiana VS116	Borreliella valaisiana	Borreliella	Borreliaceae	Spirochaetales	Spirochaetia	Spirochaetes	Bacteria	NA	NA	NA	NA	23419	0.285665	NA	NA	NA	NA
NC_012129	NC_012129.1	Borreliella valaisiana VS116 plasmid VS116_cp26, complete sequence	VS116_cp26	Borreliella valaisiana VS116	Borreliella valaisiana	Borreliella	Borreliaceae	Spirochaetales	Spirochaetia	Spirochaetes	Bacteria	NA	NA	NA	NA	26875	0.256781	NA	NA	NA	NA
NC_012130	NC_012130.1	Borreliella valaisiana VS116 plasmid VS116_cp9, complete sequence	VS116_cp9	Borreliella valaisiana VS116	Borreliella valaisiana	Borreliella	Borreliaceae	Spirochaetales	Spirochaetia	Spirochaetes	Bacteria	NA	NA	NA	NA	9474	0.234326	NA	NA	NA	NA
NC_012131	NC_012131.1	Borreliella valaisiana VS116 plasmid VS116_cp32-2-7, complete sequence	VS116_cp32-2-7	Borreliella valaisiana VS116	Borreliella valaisiana	Borreliella	Borreliaceae	Spirochaetales	Spirochaetia	Spirochaetes	Bacteria	NA	NA	NA	NA	27367	0.255088	NA	NA	NA	NA
NC_012132	NC_012132.1	Borreliella spielmanii A14S plasmid A14S_cp26, complete sequence	A14S_cp26	Borreliella spielmanii A14S	Borreliella spielmanii	Borreliella	Borreliaceae	Spirochaetales	Spirochaetia	Spirochaetes	Bacteria	NA	NA	NA	NA	26217	0.257886	NA	NA	NA	NA
NC_012133	NC_012133.1	Borreliella valaisiana VS116 plasmid VS116_cp32-10, complete sequence	VS116_cp32-10	Borreliella valaisiana VS116	Borreliella valaisiana	Borreliella	Borreliaceae	Spirochaetales	Spirochaetia	Spirochaetes	Bacteria	NA	NA	NA	NA	27732	0.28505	NA	NA	NA	NA
NC_012148	NC_012148.1	Borrelia burgdorferi WI91-23 plasmid WI91-23_cp32-1, complete sequence	WI91-23_cp32-1	Borreliella burgdorferi WI91-23	Borreliella burgdorferi	Borreliella	Borreliaceae	Spirochaetales	Spirochaetia	Spirochaetes	Bacteria	NA	NA	NA	NA	30026	0.291481	NA	NA	554	NA
NC_012149	NC_012149.1	Borrelia burgdorferi CA-11.2a plasmid CA-11.2A_cp32-5, complete sequence	CA-11.2A_cp32-5	Borreliella burgdorferi CA-11.2A	Borreliella burgdorferi	Borreliella	Borreliaceae	Spirochaetales	Spirochaetia	Spirochaetes	Bacteria	NA	NA	NA	NA	29912	0.291121	NA	NA	546	NA
NC_012150	NC_012150.1	Borrelia burgdorferi WI91-23 plasmid WI91-23_cp32-11, complete sequence	WI91-23_cp32-11	Borreliella burgdorferi WI91-23	Borreliella burgdorferi	Borreliella	Borreliaceae	Spirochaetales	Spirochaetia	Spirochaetes	Bacteria	NA	NA	NA	NA	30772	0.289809	NA	NA	544	NA
NC_012151	NC_012151.1	Borrelia burgdorferi WI91-23 plasmid WI91-23_cp26, complete sequence	WI91-23_cp26	Borreliella burgdorferi WI91-23	Borreliella burgdorferi	Borreliella	Borreliaceae	Spirochaetales	Spirochaetia	Spirochaetes	Bacteria	NA	NA	NA	NA	26506	0.262318	NA	NA	27	NA
NC_012152	NC_012152.1	Borrelia burgdorferi CA-11.2a plasmid CA-11.2A_cp32-10, complete sequence	CA-11.2A_cp32-10	Borreliella burgdorferi CA-11.2A	Borreliella burgdorferi	Borreliella	Borreliaceae	Spirochaetales	Spirochaetia	Spirochaetes	Bacteria	NA	NA	NA	NA	30290	0.294289	NA	NA	544	NA
NC_012153	NC_012153.1	Borrelia burgdorferi WI91-23 plasmid WI91-23_cp32-5, complete sequence	WI91-23_cp32-5	Borreliella burgdorferi WI91-23	Borreliella burgdorferi	Borreliella	Borreliaceae	Spirochaetales	Spirochaetia	Spirochaetes	Bacteria	NA	NA	NA	NA	18338	0.276366	NA	NA	NA	NA
NC_012154	NC_012154.1	Borrelia burgdorferi CA-11.2a plasmid CA-11.2A_cp32-3, complete sequence	CA-11.2A_cp32-3	Borreliella burgdorferi CA-11.2A	Borreliella burgdorferi	Borreliella	Borreliaceae	Spirochaetales	Spirochaetia	Spirochaetes	Bacteria	NA	NA	NA	NA	29762	0.29373	NA	NA	NA	NA
NC_012155	NC_012155.1	Borrelia burgdorferi WI91-23 plasmid WI91-23_cp9-3, complete sequence	WI91-23_cp9-3	Borreliella burgdorferi WI91-23	Borreliella burgdorferi	Borreliella	Borreliaceae	Spirochaetales	Spirochaetia	Spirochaetes	Bacteria	NA	NA	NA	NA	8706	0.240754	NA	NA	28	NA
[truncated: 9,249 more rows]
