# Supplementary material for: Large-scale network analysis captures biological features of bacterial plasmids
Source: Nat Commun. 2020 May 15;11:2452. doi: 10.1038/s41467-020-16282-w (PMC7229196; doi:10.1038/s41467-020-16282-w)
Supplement: Supplementary file 6 — Source Data [file 41467_2020_16282_MOESM6_ESM.zip]

Archive with 17 entries (16 files):
- source_data/
- __MACOSX/._source_data
- source_data/JI_plasmid_noacc.net
- source_data/.DS_Store
- __MACOSX/source_data/._.DS_Store
- source_data/JI_plasmid.net
- __MACOSX/source_data/._JI_plasmid.net
- source_data/gene_annotations.tsv
- __MACOSX/source_data/._gene_annotations.tsv
- source_data/tblastn_replicon_hits.tsv
- __MACOSX/source_data/._tblastn_replicon_hits.tsv
- source_data/genePA.tsv
- __MACOSX/source_data/._genePA.tsv
- source_data/README.txt
- __MACOSX/source_data/._README.txt
- source_data/0.3JI_plasmid.net
- __MACOSX/source_data/._0.3JI_plasmid.net
