# Supplementary material for: Large-scale network analysis captures biological features of bacterial plasmids
Source: Nat Commun. 2020 May 15;11:2452. doi: 10.1038/s41467-020-16282-w (PMC7229196; doi:10.1038/s41467-020-16282-w)
Supplement: Supplementary file 6 — Source Data [file 41467_2020_16282_MOESM6_ESM.zip › source_data/JI_plasmid_noacc.net]

from to weight
NC_000906 NC_001949 0.00246298
NC_000906 NC_002137 0.0233435
NC_000906 NC_002748 0.00760846
NC_000906 NC_002798 0.01335865
NC_000906 NC_003101 0.06195187
NC_000906 NC_003383 0.00169592
NC_000906 NC_004652 0.00890989
NC_000906 NC_004847 0.1977411
NC_000906 NC_004947 0.00813895
NC_000906 NC_004955 0.00671335
NC_000906 NC_004960 0.00861566
NC_000906 NC_004966 0.00551709
NC_000906 NC_004980 0.02239097
NC_000906 NC_004981 0.01103889
NC_000906 NC_007191 0.01418572
NC_000906 NC_008436 0.16771597
NC_000906 NC_008504 0.03051111
NC_000906 NC_008505 0.0122578
NC_000906 NC_008506 0.00274466
NC_000906 NC_008507 0.00472868
NC_000906 NC_008594 0.01284047
NC_000906 NC_009435 0.00399242
NC_000906 NC_010901 0.00407208
NC_000906 NC_013551 0.03018428
NC_000906 NC_015860 0.00875619
NC_000906 NC_015861 0.01053567
NC_000906 NC_015862 0.00589027
NC_000906 NC_015864 0.01919664
NC_000906 NC_015901 0.00553506
NC_000906 NC_015902 0.0025064
NC_000906 NC_016042 0.00805081
NC_000906 NC_016970 0.00870647
NC_000906 NC_016971 0.00682627
NC_000906 NC_017478 0.00260123
NC_000906 NC_017483 0.00416425
NC_000906 NC_017484 0.01548014
NC_000906 NC_017485 0.01282051
NC_000906 NC_017487 0.00400975
NC_000906 NC_017489 0.06195622
NC_000906 NC_017493 0.00262939
NC_000906 NC_017494 0.02071148
NC_000906 NC_017495 0.01746501
NC_000906 NC_017496 0.00745339
NC_000906 NC_017498 0.03061164
NC_000906 NC_017500 0.0118455
NC_000906 NC_019308 0.01079501
NC_000906 NC_019347 0.35433071
NC_000906 NC_019350 0.01225291
NC_000906 NC_019351 0.00443854
NC_000906 NC_019377 0.00978641
NC_000906 NC_019430 0.00777132
NC_000906 NC_019431 0.00523686
NC_000906 NC_019432 0.04422677
NC_000906 NC_019434 0.01596483
NC_000906 NC_019436 0.02312681
NC_000906 NZ_AP017399 0.00999457
NC_000906 NZ_CP009055 0.00230847
NC_000906 NZ_CP012651 0.00186804
NC_000906 NZ_CP014251 0.0023253
NC_000906 NZ_CP016685 0.00471437
NC_000906 NZ_CP016686 0.00446363
NC_000906 NZ_CP016687 0.00281724
NC_000906 NZ_CP016688 0.0262753
NC_000906 NZ_CP016689 0.0442189
NC_000906 NZ_CP016694 0.00617972
NC_000906 NZ_CP016695 0.02659527
NC_000906 NZ_CP016696 0.00621524
NC_000906 NZ_CP016698 0.00742023
NC_000906 NZ_CP016699 0.00993622
NC_000906 NZ_CP016700 0.00814367
NC_000906 NZ_CP016701 0.00512072
NC_000906 NZ_CP016702 0.00445454
NC_000906 NZ_CP016704 0.0137663
NC_000906 NZ_CP016705 0.00445536
NC_000906 NZ_CP016706 0.0109575
NC_000906 NZ_CP016707 0.00556512
NC_000906 NZ_CP016708 0.00287274
NC_000906 NZ_CP016709 0.01885264
NC_000906 NZ_CP016710 0.02544043
NC_000906 NZ_CP016713 0.00966254
NC_000906 NZ_CP016714 0.00609566
NC_000906 NZ_CP016715 0.00627569
NC_000906 NZ_CP016716 0.01859223
NC_000906 NZ_CP016717 0.00702752
NC_000906 NZ_CP016720 0.00476111
NC_000906 NZ_CP016721 0.00681283
NC_000906 NZ_CP016722 0.00593573
NC_000906 NZ_CP016726 0.00258005
NC_000906 NZ_CP016727 0.00681283
NC_000906 NZ_CP016729 0.00687384
NC_000906 NZ_CP016733 0.00298477
NC_000906 NZ_CP016734 0.01652739
NC_000906 NZ_CP016735 0.00336244
NC_000906 NZ_CP016736 0.00388987
NC_000906 NZ_CP016737 0.01194675
NC_000906 NZ_CP016738 0.00274472
NC_000906 NZ_CP016739 0.01294498
NC_000906 NZ_CP016740 0.03329439
NC_000906 NZ_CP016743 0.03292904
NC_000906 NZ_CP016744 0.00565382
NC_000906 NZ_CP016745 0.00797822
NC_000906 NZ_CP016746 0.00058344
NC_000906 NZ_CP016747 0.00225101
NC_000906 NZ_CP016748 0.00752558
NC_000906 NZ_CP016749 0.01255725
NC_000906 NZ_CP016750 0.01198169
NC_000906 NZ_CP016751 0.02747407
NC_000906 NZ_CP020605 0.05876585
NC_000906 NZ_CP020608 0.00709099
NC_000906 NZ_CP020611 0.00620712
NC_000906 NZ_CP023393 0.0019174
NC_000906 NZ_CP025421 0.00399099
NC_000906 NZ_CP029291 0.01729337
NC_000906 NZ_CP031539 0.00262192
NC_000906 NZ_CP031540 0.00687421
NC_000906 NZ_CP031541 0.03389716
NC_000906 NZ_CP031543 0.03337662
NC_000914 NC_002575 0.00039638
NC_000914 NC_003037 0.00123705
NC_000914 NC_003065 0.00013622
NC_000914 NC_003078 0.00011147
NC_000914 NC_004041 0.00131792
NC_000914 NC_007762 0.00069648
NC_000914 NC_009620 9.729e-05
NC_000914 NC_009621 0.0004769
NC_000914 NC_009622 0.00686798
NC_000914 NC_010841 0.00058739
NC_000914 NC_010865 0.00112113
NC_000914 NC_010996 0.00122639
NC_000914 NC_010997 0.00012276
NC_000914 NC_011368 0.00014392
NC_000914 NC_011982 0.00015451
NC_000914 NC_011984 0.00023008
NC_000914 NC_012586 0.00309764
NC_000914 NC_012848 0.00019411
NC_000914 NC_012853 0.00019719
NC_000914 NC_013545 0.00035226
NC_000914 NC_015592 0.00053058
NC_000914 NC_015597 0.00323265
NC_000914 NC_015742 0.00054557
NC_000914 NC_016814 0.00059623
NC_000914 NC_016815 0.00067696
NC_000914 NC_016836 0.00031188
NC_000914 NC_017323 0.00011069
NC_000914 NC_017324 0.00071189
NC_000914 NC_017326 0.00012669
NC_000914 NC_017327 0.00065439
NC_000914 NC_018682 0.00143737
NC_000914 NC_018683 0.00049464
NC_000914 NC_018701 0.0001363
NC_000914 NC_019313 0.00426069
NC_000914 NC_019555 0.00045171
NC_000914 NC_019847 0.00389504
NC_000914 NC_019848 0.00032245
NC_000914 NC_019849 0.00013775
NC_000914 NC_020060 0.00057305
NC_000914 NC_020061 0.00235044
NC_000914 NC_020062 4.438e-05
NC_000914 NC_020527 0.00123836
NC_000914 NC_020560 0.00011147
NC_000914 NC_021209 0.00025991
NC_000914 NC_021909 0.00152774
NC_000914 NC_021910 0.00119998
NC_000914 NC_021911 0.00013116
NC_000914 NC_022536 0.0018376
NC_000914 NT_187151 0.15576728
NC_000914 NT_187152 0.00019581
NC_000914 NT_187154 0.01283504
NC_000914 NT_187155 0.00531828
NC_000914 NT_187157 0.00491765
NC_000914 NT_187158 0.01020574
NC_000914 NT_187160 0.0050943
NC_000914 NT_187162 0.00038304
NC_000914 NT_187164 0.02860797
NC_000914 NT_187165 0.00756109
NC_000914 NT_187166 0.01622684
NC_000914 NT_187167 0.00587563
NC_000914 NZ_AP014659 0.00015262
NC_000914 NZ_CP006878 0.00028267
NC_000914 NZ_CP006879 0.00439951
NC_000914 NZ_CP006880 0.0001323
NC_000914 NZ_CP006987 0.00051811
NC_000914 NZ_CP006988 0.00250748
NC_000914 NZ_CP007048 0.0002611
NC_000914 NZ_CP007068 0.00011418
NC_000914 NZ_CP007070 0.00044315
NC_000914 NZ_CP007227 9.948e-05
NC_000914 NZ_CP007238 0.00033053
NC_000914 NZ_CP007642 0.00011249
NC_000914 NZ_CP007643 0.00129835
NC_000914 NZ_CP007645 0.00028454
NC_000914 NZ_CP009145 0.00046095
NC_000914 NZ_CP009146 0.00013197
NC_000914 NZ_CP011248 9.995e-05
NC_000914 NZ_CP012899 0.0001048
NC_000914 NZ_CP013052 0.00016735
NC_000914 NZ_CP013053 0.00406397
NC_000914 NZ_CP013054 0.00037956
NC_000914 NZ_CP013108 0.0008908
NC_000914 NZ_CP013109 0.0039575
NC_000914 NZ_CP013110 0.00032924
NC_000914 NZ_CP013492 0.00124457
NC_000914 NZ_CP013494 8.905e-05
NC_000914 NZ_CP013497 0.00124306
NC_000914 NZ_CP013499 8.905e-05
NC_000914 NZ_CP013502 0.00123974
NC_000914 NZ_CP013504 8.846e-05
NC_000914 NZ_CP013508 0.00123801
NC_000914 NZ_CP013510 8.934e-05
NC_000914 NZ_CP013514 0.00122136
NC_000914 NZ_CP013519 0.00124487
NC_000914 NZ_CP013521 9.265e-05
NC_000914 NZ_CP013526 0.00010915
NC_000914 NZ_CP013530 0.00124676
NC_000914 NZ_CP013531 0.00013517
NC_000914 NZ_CP013535 0.00123242
NC_000914 NZ_CP013536 0.00010733
NC_000914 NZ_CP013539 0.00140328
NC_000914 NZ_CP013540 0.00123714
NC_000914 NZ_CP013541 0.00010073
NC_000914 NZ_CP013544 0.00136117
NC_000914 NZ_CP013546 0.00012347
NC_000914 NZ_CP013550 0.00127619
NC_000914 NZ_CP013551 0.00010733
NC_000914 NZ_CP013555 0.00127483
NC_000914 NZ_CP013556 0.00010047
NC_000914 NZ_CP013561 0.00122132
NC_000914 NZ_CP013562 0.00011606
NC_000914 NZ_CP013566 0.0012749
NC_000914 NZ_CP013567 0.00010047
NC_000914 NZ_CP013572 0.00123349
NC_000914 NZ_CP013573 0.00011774
NC_000914 NZ_CP013578 0.00123349
NC_000914 NZ_CP013579 0.00011774
NC_000914 NZ_CP013583 0.00124678
NC_000914 NZ_CP013584 0.00013517
NC_000914 NZ_CP013587 0.00132643
NC_000914 NZ_CP013589 0.00010963
NC_000914 NZ_CP013592 0.00123974
NC_000914 NZ_CP013594 8.846e-05
NC_000914 NZ_CP013598 0.00123957
NC_000914 NZ_CP013600 8.846e-05
NC_000914 NZ_CP013604 0.00122131
NC_000914 NZ_CP013633 0.00185146
NC_000914 NZ_CP015322 0.00287906
NC_000914 NZ_CP015737 0.00010437
NC_000914 NZ_CP015739 0.00011232
NC_000914 NZ_CP015741 0.00033407
NC_000914 NZ_CP015745 0.00063209
NC_000914 NZ_CP015746 0.00039679
NC_000914 NZ_CP015881 0.0004963
NC_000914 NZ_CP015882 0.00024955
NC_000914 NZ_CP016451 0.00016366
NC_000914 NZ_CP016452 3.736e-05
NC_000914 NZ_CP017102 0.00017228
NC_000914 NZ_CP017103 0.00034432
NC_000914 NZ_CP017104 0.00400566
NC_000914 NZ_CP017105 0.0001003
NC_000914 NZ_CP017242 0.00073852
NC_000914 NZ_CP017243 0.00124297
NC_000914 NZ_CP017244 7.544e-05
NC_000914 NZ_CP017943 0.00029421
NC_000914 NZ_CP018229 0.00153757
NC_000914 NZ_CP018234 0.00029967
NC_000914 NZ_CP018235 0.00058306
NC_000914 NZ_CP019483 0.00034773
NC_000914 NZ_CP019484 9.683e-05
NC_000914 NZ_CP019486 0.00030442
NC_000914 NZ_CP019487 0.00011427
NC_000914 NZ_CP019585 0.00044501
NC_000914 NZ_CP019586 0.00019183
NC_000914 NZ_CP019703 0.00057443
NC_000914 NZ_CP020898 0.00128577
NC_000914 NZ_CP020900 7.736e-05
NC_000914 NZ_CP020910 0.00209188
NC_000914 NZ_CP020911 0.00011338
NC_000914 NZ_CP020949 0.0002189
NC_000914 NZ_CP020950 0.00118202
NC_000914 NZ_CP020952 0.00013549
NC_000914 NZ_CP021027 0.0012871
NC_000914 NZ_CP021031 0.00235811
NC_000914 NZ_CP021033 9.834e-05
NC_000914 NZ_CP021125 0.00113418
NC_000914 NZ_CP021213 0.00039602
NC_000914 NZ_CP021214 0.00047246
NC_000914 NZ_CP021215 0.00035223
NC_000914 NZ_CP021216 0.00127594
NC_000914 NZ_CP021217 0.00064033
NC_000914 NZ_CP021218 0.00017539
NC_000914 NZ_CP021375 0.00035048
NC_000914 NZ_CP021794 0.00080443
NC_000914 NZ_CP021795 0.00015373
NC_000914 NZ_CP021796 0.00065125
NC_000914 NZ_CP021798 0.00123421
NC_000914 NZ_CP021799 0.0001005
NC_000914 NZ_CP021801 0.00053501
NC_000914 NZ_CP021802 0.0001399
NC_000914 NZ_CP021803 0.00315286
NC_000914 NZ_CP021805 0.00035506
NC_000914 NZ_CP021806 0.00011421
NC_000914 NZ_CP021807 0.00020061
NC_000914 NZ_CP021809 0.000498
NC_000914 NZ_CP021810 0.00013629
NC_000914 NZ_CP021811 0.00143702
NC_000914 NZ_CP021813 0.00146143
NC_000914 NZ_CP021814 0.0001105
NC_000914 NZ_CP021815 0.00600319
NC_000914 NZ_CP021816 0.00112111
NC_000914 NZ_CP021817 0.00459607
NC_000914 NZ_CP021819 0.00013912
NC_000914 NZ_CP021820 0.00012066
NC_000914 NZ_CP021821 0.00307535
NC_000914 NZ_CP021823 0.00097574
NC_000914 NZ_CP021824 0.00053726
NC_000914 NZ_CP021827 0.00058718
NC_000914 NZ_CP021828 0.00014717
NC_000914 NZ_CP021830 0.00050295
NC_000914 NZ_CP021831 9.676e-05
NC_000914 NZ_CP022370 0.0006366
NC_000914 NZ_CP022371 0.00070541
NC_000914 NZ_CP022669 0.00098804
NC_000914 NZ_CP022670 0.00015368
NC_000914 NZ_CP022999 8.677e-05
NC_000914 NZ_CP023064 0.00040308
NC_000914 NZ_CP023065 0.21566238
NC_000914 NZ_CP023068 0.00064615
NC_000914 NZ_CP023069 0.19570898
NC_000914 NZ_CP023071 0.00092854
NC_000914 NZ_CP023072 0.18826571
NC_000914 NZ_CP024308 0.00046315
NC_000914 NZ_CP024309 0.0044842
NC_000914 NZ_CP024310 0.00038562
NC_000914 NZ_CP024313 0.00256453
NC_000914 NZ_CP024314 8.039e-05
NC_000914 NZ_CP025015 0.00095319
NC_000914 NZ_CP025505 0.00064584
NC_000914 NZ_CP025507 8.009e-05
NC_000914 NZ_CP025510 0.00032521
NC_000914 NZ_CP026927 0.00031936
NC_000914 NZ_CP026928 0.0004452
NC_000914 NZ_CP029232 0.00030063
NC_000914 NZ_CP029233 0.19605817
NC_000914 NZ_CP029235 0.00018013
NC_000914 NZ_CP029452 0.00074364
NC_000914 NZ_CP029453 0.19732668
NC_000914 NZ_CP030762 0.00102799
NC_000914 NZ_CP030763 0.00015721
NC_000914 NZ_CP030764 8.636e-05
NC_000914 NZ_HG916853 0.00052178
NC_000914 NZ_HG916854 0.00075829
NC_000914 NZ_HG916855 0.00052371
NC_000914 NZ_HG938357 0.00043666
NC_000937 NC_000938 0.14365721
NC_000937 NC_002137 0.00307436
NC_000937 NC_002502 0.00651005
NC_000937 NC_002748 0.00650153
NC_000937 NC_002799 0.00950461
NC_000937 NC_003101 0.01177319
NC_000937 NC_004652 0.00634441
NC_000937 NC_004747 0.07603744
NC_000937 NC_004966 0.12228314
NC_000937 NC_005098 0.04422314
NC_000937 NC_008501 0.02584
NC_000937 NC_009137 0.00747292
NC_000937 NC_010290 0.02227823
NC_000937 NC_014508 0.00275166
NC_000937 NC_015864 0.00394971
NC_000937 NC_015900 0.00401014
NC_000937 NC_015901 0.00839224
NC_000937 NC_015912 0.12127676
NC_000937 NC_016636 0.00458589
NC_000937 NC_017487 0.08765254
NC_000937 NC_017489 0.01177389
NC_000937 NC_019231 0.0252497
NC_000937 NC_019232 0.02117531
NC_000937 NC_019308 0.08805177
NC_000937 NC_019349 0.00506455
NC_000937 NC_019350 0.01065617
NC_000937 NC_019438 0.00879358
NC_000937 NC_020554 0.0226553
NC_000937 NC_023913 0.00488932
NC_000937 NC_024965 0.13748159
NC_000937 NC_024988 0.00458947
NC_000937 NZ_CP009908 0.00785617
NC_000937 NZ_CP012651 0.00226188
NC_000937 NZ_CP016601 0.00564913
NC_000937 NZ_CP016696 0.10009285
NC_000937 NZ_CP016704 0.00677108
NC_000937 NZ_CP016710 0.00617092
NC_000937 NZ_CP016711 0.00869897
NC_000937 NZ_CP016716 0.07644423
NC_000937 NZ_CP016718 0.00650894
NC_000937 NZ_CP016742 0.18661687
NC_000937 NZ_CP016744 0.03813667
NC_000937 NZ_CP020605 0.01178735
NC_000937 NZ_CP020606 0.00440252
NC_000937 NZ_CP020609 0.00595533
NC_000937 NZ_CP020611 0.09992273
NC_000937 NZ_CP023394 0.00774947
NC_000937 NZ_CP031543 0.01331062
NC_000938 NC_004747 0.14390041
NC_000938 NC_005098 0.09992987
NC_000938 NC_008501 0.07035976
NC_000938 NC_010290 0.0375
NC_000938 NC_019231 0.07163324
NC_000938 NC_019232 0.07127174
NC_000938 NC_020554 0.03969906
NC_000948 NC_000949 0.43386017
NC_000948 NC_000950 0.24238142
NC_000948 NC_000951 0.29600877
NC_000948 NC_000952 0.26408044
NC_000948 NC_000953 0.66096271
NC_000948 NC_000954 0.24746989
NC_000948 NC_000956 0.160229
NC_000948 NC_001904 0.01158428
NC_000948 NC_004971 0.12805787
NC_000948 NC_008273 0.02940874
NC_000948 NC_008567 0.00557681
NC_000948 NC_011647 0.03473987
NC_000948 NC_011648 0.02723586
NC_000948 NC_011649 0.0275314
NC_000948 NC_011651 0.03013818
NC_000948 NC_011720 0.11663494
NC_000948 NC_011722 0.24832435
NC_000948 NC_011731 0.36527337
NC_000948 NC_011735 0.33118261
NC_000948 NC_011736 0.25050427
NC_000948 NC_011790 0.00444378
NC_000948 NC_011841 0.23336365
NC_000948 NC_011842 0.01359223
NC_000948 NC_011843 0.25673968
NC_000948 NC_011845 0.16768141
NC_000948 NC_011846 0.14003179
NC_000948 NC_011847 0.21775974
NC_000948 NC_011848 0.02460736
NC_000948 NC_011849 0.19238249
NC_000948 NC_011850 0.17895881
NC_000948 NC_011851 0.19694753
NC_000948 NC_011869 0.01105414
NC_000948 NC_011965 0.23213668
NC_000948 NC_011966 0.00351932
NC_000948 NC_011967 0.20675482
NC_000948 NC_011968 0.04307096
NC_000948 NC_011970 0.21184661
NC_000948 NC_011972 0.22994185
NC_000948 NC_011975 0.12368521
NC_000948 NC_012105 0.25196769
NC_000948 NC_012106 0.4936766
NC_000948 NC_012107 0.13689964
NC_000948 NC_012110 0.36810051
NC_000948 NC_012111 0.28191034
NC_000948 NC_012112 0.23470344
NC_000948 NC_012113 0.40632467
NC_000948 NC_012114 0.40547681
NC_000948 NC_012128 0.01785647
NC_000948 NC_012131 0.00693292
NC_000948 NC_012133 0.01706096
NC_000948 NC_012148 0.31188559
NC_000948 NC_012149 0.22937519
NC_000948 NC_012150 0.27043698
NC_000948 NC_012152 0.20005534
NC_000948 NC_012153 0.13707405
NC_000948 NC_012154 0.18768375
NC_000948 NC_012155 0.01198824
NC_000948 NC_012156 0.21475877
NC_000948 NC_012158 0.20126482
NC_000948 NC_012159 0.20744083
NC_000948 NC_012160 0.24976217
NC_000948 NC_012161 0.23661581
NC_000948 NC_012162 0.12776639
NC_000948 NC_012185 0.00392938
NC_000948 NC_012229 0.00328223
NC_000948 NC_012234 0.04321061
NC_000948 NC_012247 0.03015762
NC_000948 NC_012250 0.25179631
NC_000948 NC_012251 0.28447914
NC_000948 NC_012252 0.02938521
NC_000948 NC_012253 0.20987115
NC_000948 NC_012254 0.28962118
NC_000948 NC_012255 0.19428571
NC_000948 NC_012256 0.0120715
NC_000948 NC_012257 0.19602826
NC_000948 NC_012258 0.23126832
NC_000948 NC_012259 0.22885362
NC_000948 NC_012260 0.00634049
NC_000948 NC_012262 0.12303429
NC_000948 NC_012264 0.23213668
NC_000948 NC_012265 0.06204431
NC_000948 NC_012266 0.25146643
NC_000948 NC_012268 0.22774084
NC_000948 NC_012269 0.01243183
NC_000948 NC_012509 0.33939929
NC_000948 NC_012510 0.20371688
NC_000948 NC_012511 0.27223866
NC_000948 NC_012514 0.26403536
NC_000948 NC_012515 0.24398548
NC_000948 NC_012516 0.04307096
NC_000948 NC_012517 0.1732693
NC_000948 NC_012518 0.31447757
NC_000948 NC_015903 0.12121774
NC_000948 NC_015904 0.13671533
NC_000948 NC_015905 0.12468596
NC_000948 NC_015906 0.0815312
NC_000948 NC_015908 0.12494232
NC_000948 NC_015909 0.12219558
NC_000948 NC_015910 0.11821975
NC_000948 NC_015911 0.00608098
NC_000948 NC_017224 0.02915319
NC_000948 NC_017225 0.02931169
NC_000948 NC_017226 0.03053525
NC_000948 NC_017227 0.02743351
NC_000948 NC_017228 0.02925413
NC_000948 NC_017230 0.03208355
NC_000948 NC_017231 0.02856457
NC_000948 NC_017240 0.00578219
NC_000948 NC_017393 0.21559197
NC_000948 NC_017394 0.25557407
NC_000948 NC_017396 0.241482
NC_000948 NC_017397 0.26670961
NC_000948 NC_017398 0.23548885
NC_000948 NC_017399 0.01197883
NC_000948 NC_017400 0.12619494
NC_000948 NC_017402 0.21202563
NC_000948 NC_017422 0.12149883
NC_000948 NC_017423 0.03668875
NC_000948 NC_017424 0.23299884
NC_000948 NC_017425 0.24804476
NC_000948 NC_017426 0.21626023
NC_000948 NC_017427 0.22673919
NC_000948 NC_017428 0.20205711
NC_000948 NC_018979 0.27346862
NC_000948 NC_018980 0.19391529
NC_000948 NC_018981 0.284794
NC_000948 NC_018982 0.13020753
NC_000948 NC_018984 0.19134785
NC_000948 NC_019003 0.3766444
NC_000948 NC_019004 0.21447194
NC_000948 NC_019005 0.23380379
NC_000948 NC_019006 0.19627609
NC_000948 NZ_CP009068 0.02878826
NC_000948 NZ_CP009069 0.03140219
NC_000948 NZ_CP009070 0.03000924
NC_000948 NZ_CP009071 0.02944958
NC_000948 NZ_CP009660 0.66096271
NC_000948 NZ_CP009661 0.26408044
NC_000948 NZ_CP009662 0.99549755
NC_000948 NZ_CP009663 0.24746989
NC_000948 NZ_CP009664 0.24238142
NC_000948 NZ_CP009665 0.43386017
NC_000948 NZ_CP009666 0.29600877
NC_000948 NZ_CP009675 0.01158428
NC_000948 NZ_CP015782 0.15489295
NC_000948 NZ_CP015783 0.18660073
NC_000948 NZ_CP015784 0.23065069
NC_000948 NZ_CP015785 0.21796925
NC_000948 NZ_CP015786 0.07731421
NC_000948 NZ_CP015787 0.01215187
NC_000948 NZ_CP015799 0.18660073
NC_000948 NZ_CP015800 0.23010356
NC_000948 NZ_CP015801 0.21796925
NC_000948 NZ_CP015802 0.07731421
NC_000948 NZ_CP015962 0.01215187
NC_000948 NZ_CP017203 0.24349584
NC_000948 NZ_CP017204 0.19260119
NC_000948 NZ_CP017205 0.27643581
NC_000948 NZ_CP017206 0.27223866
NC_000948 NZ_CP017207 0.13424097
NC_000948 NZ_CP017208 0.25372918
NC_000948 NZ_CP017209 0.23004876
NC_000948 NZ_CP017210 0.01200868
NC_000948 NZ_CP019756 0.79881485
NC_000948 NZ_CP019757 0.25897666
NC_000948 NZ_CP019758 0.43325821
NC_000948 NZ_CP019759 0.24189322
NC_000948 NZ_CP019760 0.24731688
NC_000948 NZ_CP019766 0.16027365
NC_000948 NZ_CP019846 0.87342509
NC_000948 NZ_CP019847 0.43359264
NC_000948 NZ_CP019848 0.24238142
NC_000948 NZ_CP019849 0.67158016
NC_000948 NZ_CP019850 0.24740286
NC_000948 NZ_CP019855 0.160229
NC_000948 NZ_CP019918 0.79702265
NC_000948 NZ_CP019919 0.25897666
NC_000948 NZ_CP019920 0.32790968
NC_000948 NZ_CP019921 0.24422202
NC_000948 NZ_CP019926 0.160229
NC_000948 NZ_CP031399 0.01213674
NC_000948 NZ_CP031405 0.1787236
NC_000948 NZ_CP031406 0.21753777
NC_000948 NZ_CP031407 0.08840711
NC_000948 NZ_CP031408 0.29407757
NC_000948 NZ_CP031410 0.07914963
NC_000948 NZ_CP031411 0.18704287
NC_000949 NC_000950 0.26870633
NC_000949 NC_000951 0.28112692
NC_000949 NC_000952 0.26191817
NC_000949 NC_000953 0.44106509
NC_000949 NC_000954 0.24554153
NC_000949 NC_000956 0.1908485
NC_000949 NC_001904 0.01238174
NC_000949 NC_004971 0.12768748
NC_000949 NC_008273 0.02980541
NC_000949 NC_008567 0.00442507
NC_000949 NC_011647 0.03107454
NC_000949 NC_011648 0.02956065
NC_000949 NC_011649 0.02677996
NC_000949 NC_011651 0.03380522
NC_000949 NC_011720 0.25537391
NC_000949 NC_011722 0.24202572
NC_000949 NC_011731 0.36609891
NC_000949 NC_011735 0.34140403
NC_000949 NC_011736 0.26759209
NC_000949 NC_011790 0.00370718
NC_000949 NC_011841 0.23420676
NC_000949 NC_011842 0.01277985
NC_000949 NC_011843 0.24115856
NC_000949 NC_011845 0.2078758
NC_000949 NC_011846 0.11456583
NC_000949 NC_011847 0.27202743
NC_000949 NC_011848 0.02524144
NC_000949 NC_011849 0.18640681
NC_000949 NC_011850 0.21807075
NC_000949 NC_011851 0.33236788
NC_000949 NC_011869 0.0120052
NC_000949 NC_011965 0.27275434
NC_000949 NC_011966 0.01244168
NC_000949 NC_011967 0.23229607
NC_000949 NC_011968 0.04624025
NC_000949 NC_011970 0.25803128
NC_000949 NC_011972 0.26613689
NC_000949 NC_011975 0.15557481
NC_000949 NC_012105 0.27601088
NC_000949 NC_012106 0.69165355
NC_000949 NC_012107 0.13857318
NC_000949 NC_012110 0.36949664
NC_000949 NC_012111 0.19271274
NC_000949 NC_012112 0.25200209
NC_000949 NC_012113 0.42670837
NC_000949 NC_012114 0.28289111
NC_000949 NC_012128 0.01659212
NC_000949 NC_012131 0.00725442
NC_000949 NC_012133 0.01764622
NC_000949 NC_012148 0.27074422
NC_000949 NC_012149 0.35943491
NC_000949 NC_012150 0.28969741
NC_000949 NC_012152 0.22720576
NC_000949 NC_012153 0.14978595
NC_000949 NC_012154 0.2426529
NC_000949 NC_012155 0.01216884
NC_000949 NC_012156 0.25140238
NC_000949 NC_012158 0.17621016
NC_000949 NC_012159 0.2392872
NC_000949 NC_012160 0.24088395
NC_000949 NC_012161 0.21301067
NC_000949 NC_012162 0.152112
NC_000949 NC_012185 0.00420965
NC_000949 NC_012229 0.01169696
NC_000949 NC_012234 0.0429762
NC_000949 NC_012247 0.03422058
NC_000949 NC_012250 0.30449827
NC_000949 NC_012251 0.253857
NC_000949 NC_012252 0.04267771
NC_000949 NC_012253 0.24119736
NC_000949 NC_012254 0.26210134
NC_000949 NC_012255 0.2140163
NC_000949 NC_012256 0.01385341
NC_000949 NC_012257 0.22045787
NC_000949 NC_012258 0.27505615
NC_000949 NC_012259 0.23986604
NC_000949 NC_012260 0.00636943
NC_000949 NC_012262 0.1555429
NC_000949 NC_012264 0.27275434
NC_000949 NC_012265 0.07493653
NC_000949 NC_012266 0.27751521
NC_000949 NC_012268 0.25013061
NC_000949 NC_012269 0.01256818
NC_000949 NC_012509 0.37496844
NC_000949 NC_012510 0.21809049
NC_000949 NC_012511 0.29281673
NC_000949 NC_012514 0.26819776
NC_000949 NC_012515 0.23880873
NC_000949 NC_012516 0.04624025
NC_000949 NC_012517 0.19860124
NC_000949 NC_012518 0.32696441
NC_000949 NC_015903 0.12352255
NC_000949 NC_015904 0.14639207
NC_000949 NC_015905 0.12053236
NC_000949 NC_015906 0.08975911
NC_000949 NC_015908 0.12731018
NC_000949 NC_015909 0.12405278
NC_000949 NC_015910 0.13283537
NC_000949 NC_015911 0.00652409
NC_000949 NC_017224 0.02853979
NC_000949 NC_017225 0.02680274
NC_000949 NC_017226 0.03410771
NC_000949 NC_017227 0.02783101
NC_000949 NC_017228 0.02964974
NC_000949 NC_017230 0.02840665
NC_000949 NC_017231 0.02598421
NC_000949 NC_017240 0.00458989
NC_000949 NC_017393 0.24474147
NC_000949 NC_017394 0.24697053
NC_000949 NC_017396 0.2574395
NC_000949 NC_017397 0.26064386
NC_000949 NC_017398 0.25754365
NC_000949 NC_017399 0.0125859
NC_000949 NC_017400 0.13767356
NC_000949 NC_017402 0.22842547
NC_000949 NC_017422 0.14886566
NC_000949 NC_017423 0.03937492
NC_000949 NC_017424 0.28104995
NC_000949 NC_017425 0.24384013
NC_000949 NC_017426 0.2351284
NC_000949 NC_017427 0.35672086
NC_000949 NC_017428 0.22284709
NC_000949 NC_018979 0.22247669
NC_000949 NC_018980 0.23834083
NC_000949 NC_018981 0.26102326
NC_000949 NC_018982 0.13006862
NC_000949 NC_018984 0.18863699
NC_000949 NC_019003 0.27023735
NC_000949 NC_019004 0.23282081
NC_000949 NC_019005 0.28295341
NC_000949 NC_019006 0.29419151
NC_000949 NZ_CP009068 0.02729265
NC_000949 NZ_CP009069 0.03067159
NC_000949 NZ_CP009070 0.03471902
NC_000949 NZ_CP009071 0.03031809
NC_000949 NZ_CP009660 0.44106509
NC_000949 NZ_CP009661 0.26191817
NC_000949 NZ_CP009662 0.43386017
NC_000949 NZ_CP009663 0.24554153
NC_000949 NZ_CP009664 0.26870633
NC_000949 NZ_CP009665 1
NC_000949 NZ_CP009666 0.28112692
NC_000949 NZ_CP009675 0.01238174
NC_000949 NZ_CP015782 0.1382608
NC_000949 NZ_CP015783 0.20283344
NC_000949 NZ_CP015784 0.31351197
NC_000949 NZ_CP015785 0.25225038
NC_000949 NZ_CP015786 0.08208644
NC_000949 NZ_CP015787 0.01344265
NC_000949 NZ_CP015799 0.20283344
NC_000949 NZ_CP015800 0.31287363
NC_000949 NZ_CP015801 0.25225038
NC_000949 NZ_CP015802 0.08208644
NC_000949 NZ_CP015962 0.01344265
NC_000949 NZ_CP017203 0.30251843
NC_000949 NZ_CP017204 0.26239804
NC_000949 NZ_CP017205 0.31398266
NC_000949 NZ_CP017206 0.29281673
NC_000949 NZ_CP017207 0.14270096
NC_000949 NZ_CP017208 0.24450607
NC_000949 NZ_CP017209 0.21243639
NC_000949 NZ_CP017210 0.01282997
NC_000949 NZ_CP018755 0.00324633
NC_000949 NZ_CP019756 0.38945129
NC_000949 NZ_CP019757 0.2619639
NC_000949 NZ_CP019758 0.99882771
NC_000949 NZ_CP019759 0.26819048
NC_000949 NZ_CP019760 0.24554153
NC_000949 NZ_CP019766 0.19090358
NC_000949 NZ_CP019846 0.4276154
NC_000949 NZ_CP019847 0.99772469
NC_000949 NZ_CP019848 0.26870633
NC_000949 NZ_CP019849 0.38276044
NC_000949 NZ_CP019850 0.24562782
NC_000949 NZ_CP019855 0.1908485
NC_000949 NZ_CP019918 0.38876859
NC_000949 NZ_CP019919 0.2619639
NC_000949 NZ_CP019920 0.84737828
NC_000949 NZ_CP019921 0.25592417
NC_000949 NZ_CP019926 0.1908485
NC_000949 NZ_CP031399 0.01269498
NC_000949 NZ_CP031405 0.19230862
NC_000949 NZ_CP031406 0.2169134
NC_000949 NZ_CP031407 0.13270216
NC_000949 NZ_CP031408 0.2845438
NC_000949 NZ_CP031410 0.09304805
NC_000949 NZ_CP031411 0.21229679
NC_000950 NC_000951 0.29202966
NC_000950 NC_000952 0.16176921
NC_000950 NC_000953 0.25941206
NC_000950 NC_000954 0.32243614
NC_000950 NC_000956 0.20962204
NC_000950 NC_001904 0.01303308
NC_000950 NC_004971 0.16545463
NC_000950 NC_008273 0.0281695
NC_000950 NC_008567 0.00601691
NC_000950 NC_011647 0.03209158
NC_000950 NC_011648 0.03015169
NC_000950 NC_011649 0.03008016
NC_000950 NC_011651 0.03194791
NC_000950 NC_011720 0.10706672
NC_000950 NC_011722 0.32361126
NC_000950 NC_011731 0.2405601
NC_000950 NC_011735 0.23849502
NC_000950 NC_011736 0.2094608
NC_000950 NC_011790 0.0038263
NC_000950 NC_011841 0.19004463
NC_000950 NC_011842 0.01296893
NC_000950 NC_011843 0.17576919
NC_000950 NC_011845 0.17753898
NC_000950 NC_011846 0.113428
NC_000950 NC_011847 0.16870693
NC_000950 NC_011848 0.03141769
NC_000950 NC_011849 0.30322972
NC_000950 NC_011850 0.21827996
NC_000950 NC_011851 0.26328081
NC_000950 NC_011869 0.0113808
NC_000950 NC_011965 0.20357794
NC_000950 NC_011966 0.00296946
NC_000950 NC_011967 0.27292309
NC_000950 NC_011968 0.0428936
NC_000950 NC_011970 0.27742813
NC_000950 NC_011972 0.28680208
NC_000950 NC_011975 0.14250243
NC_000950 NC_012105 0.78153546
NC_000950 NC_012106 0.26207402
NC_000950 NC_012107 0.21376223
NC_000950 NC_012110 0.24365283
NC_000950 NC_012111 0.13420091
NC_000950 NC_012112 0.24911697
NC_000950 NC_012113 0.25807201
NC_000950 NC_012114 0.1701184
NC_000950 NC_012128 0.01856971
NC_000950 NC_012131 0.00942986
NC_000950 NC_012133 0.0175705
NC_000950 NC_012148 0.30063346
NC_000950 NC_012149 0.19508442
NC_000950 NC_012150 0.26343502
NC_000950 NC_012152 0.27353283
NC_000950 NC_012153 0.13398263
NC_000950 NC_012154 0.18881565
NC_000950 NC_012155 0.01243534
NC_000950 NC_012156 0.23711978
NC_000950 NC_012158 0.16270323
NC_000950 NC_012159 0.24114419
NC_000950 NC_012160 0.31886801
NC_000950 NC_012161 0.24944335
NC_000950 NC_012162 0.16291309
NC_000950 NC_012185 0.0038204
NC_000950 NC_012229 0.00280499
NC_000950 NC_012234 0.05437494
NC_000950 NC_012247 0.0335399
NC_000950 NC_012250 0.21891792
NC_000950 NC_012251 0.16891944
NC_000950 NC_012252 0.04157325
NC_000950 NC_012253 0.25837904
NC_000950 NC_012254 0.17012055
NC_000950 NC_012255 0.27189437
NC_000950 NC_012256 0.01225535
NC_000950 NC_012257 0.27165313
NC_000950 NC_012258 0.22559182
NC_000950 NC_012259 0.26383964
NC_000950 NC_012260 0.01402312
NC_000950 NC_012262 0.14243974
NC_000950 NC_012264 0.20357794
NC_000950 NC_012265 0.06537422
NC_000950 NC_012266 0.18762142
NC_000950 NC_012268 0.26448421
NC_000950 NC_012269 0.01331062
NC_000950 NC_012509 0.25148766
NC_000950 NC_012510 0.28506065
NC_000950 NC_012511 0.34449846
NC_000950 NC_012514 0.26880873
NC_000950 NC_012515 0.31955256
NC_000950 NC_012516 0.04291247
NC_000950 NC_012517 0.2172361
NC_000950 NC_012518 0.2266648
NC_000950 NC_015903 0.11603918
NC_000950 NC_015904 0.13656611
NC_000950 NC_015905 0.11097518
NC_000950 NC_015906 0.07833231
NC_000950 NC_015908 0.11130109
NC_000950 NC_015909 0.11809524
NC_000950 NC_015910 0.10150854
NC_000950 NC_015911 0.00537688
NC_000950 NC_017224 0.03094116
NC_000950 NC_017225 0.03124356
NC_000950 NC_017226 0.03164525
NC_000950 NC_017227 0.03230239
NC_000950 NC_017228 0.02820655
NC_000950 NC_017230 0.03134726
NC_000950 NC_017231 0.02722215
NC_000950 NC_017240 0.00624046
NC_000950 NC_017393 0.26060773
NC_000950 NC_017394 0.29935421
NC_000950 NC_017396 0.18014134
NC_000950 NC_017397 0.19249428
NC_000950 NC_017398 0.24017149
NC_000950 NC_017399 0.01279736
NC_000950 NC_017400 0.16711686
NC_000950 NC_017402 0.24975252
NC_000950 NC_017422 0.14375015
NC_000950 NC_017423 0.03696183
NC_000950 NC_017424 0.18513769
NC_000950 NC_017425 0.21459055
NC_000950 NC_017426 0.15955944
NC_000950 NC_017427 0.18063466
NC_000950 NC_017428 0.27517363
NC_000950 NC_018979 0.19809286
NC_000950 NC_018980 0.15678647
NC_000950 NC_018981 0.16749605
NC_000950 NC_018982 0.16699487
NC_000950 NC_018984 0.30660418
NC_000950 NC_019003 0.16498465
NC_000950 NC_019004 0.20673927
NC_000950 NC_019005 0.19470162
NC_000950 NC_019006 0.2336197
NC_000950 NZ_CP009068 0.03036427
NC_000950 NZ_CP009069 0.03504089
NC_000950 NZ_CP009070 0.0323446
NC_000950 NZ_CP009071 0.03269517
NC_000950 NZ_CP009660 0.25941206
NC_000950 NZ_CP009661 0.16176921
NC_000950 NZ_CP009662 0.24238142
NC_000950 NZ_CP009663 0.32243614
NC_000950 NZ_CP009664 1
NC_000950 NZ_CP009665 0.26870633
NC_000950 NZ_CP009666 0.29202966
NC_000950 NZ_CP009675 0.01303308
NC_000950 NZ_CP015782 0.1351453
NC_000950 NZ_CP015783 0.22213531
NC_000950 NZ_CP015784 0.29302715
NC_000950 NZ_CP015785 0.21439784
NC_000950 NZ_CP015786 0.07824949
NC_000950 NZ_CP015787 0.01386574
NC_000950 NZ_CP015799 0.22213531
NC_000950 NZ_CP015800 0.29299568
NC_000950 NZ_CP015801 0.21439784
NC_000950 NZ_CP015802 0.07824949
NC_000950 NZ_CP015962 0.01386574
NC_000950 NZ_CP017203 0.29738881
NC_000950 NZ_CP017204 0.27607206
NC_000950 NZ_CP017205 0.28445025
NC_000950 NZ_CP017206 0.34449846
NC_000950 NZ_CP017207 0.1313479
NC_000950 NZ_CP017208 0.32160183
NC_000950 NZ_CP017209 0.24948497
NC_000950 NZ_CP017210 0.01325232
NC_000950 NZ_CP018755 0.00357649
NC_000950 NZ_CP019756 0.24193637
NC_000950 NZ_CP019757 0.31173924
NC_000950 NZ_CP019758 0.26871202
NC_000950 NZ_CP019759 0.99870441
NC_000950 NZ_CP019760 0.32182954
NC_000950 NZ_CP019766 0.20968331
NC_000950 NZ_CP019846 0.25085641
NC_000950 NZ_CP019847 0.26855849
NC_000950 NZ_CP019848 1
NC_000950 NZ_CP019849 0.23478013
NC_000950 NZ_CP019850 0.32194909
NC_000950 NZ_CP019855 0.20962204
NC_000950 NZ_CP019918 0.24155858
NC_000950 NZ_CP019919 0.31232982
NC_000950 NZ_CP019920 0.20325715
NC_000950 NZ_CP019921 0.63100098
NC_000950 NZ_CP019926 0.20962204
NC_000950 NZ_CP031399 0.01317205
NC_000950 NZ_CP031405 0.16742389
NC_000950 NZ_CP031406 0.24835147
NC_000950 NZ_CP031407 0.10586197
NC_000950 NZ_CP031408 0.19758849
NC_000950 NZ_CP031410 0.13723019
NC_000950 NZ_CP031411 0.19848579
NC_000951 NC_000952 0.23101408
NC_000951 NC_000953 0.28703644
NC_000951 NC_000954 0.29407207
NC_000951 NC_000956 0.22756391
NC_000951 NC_001904 0.01174823
NC_000951 NC_004971 0.13951235
NC_000951 NC_008273 0.03015373
NC_000951 NC_008567 0.00441969
NC_000951 NC_011647 0.03193991
NC_000951 NC_011648 0.03000458
NC_000951 NC_011649 0.02805584
NC_000951 NC_011651 0.03000102
NC_000951 NC_011720 0.11195057
NC_000951 NC_011722 0.28903162
NC_000951 NC_011731 0.25773456
NC_000951 NC_011735 0.26199286
NC_000951 NC_011736 0.29144602
NC_000951 NC_011790 0.00319371
NC_000951 NC_011841 0.17696101
NC_000951 NC_011842 0.01155297
NC_000951 NC_011843 0.2096686
NC_000951 NC_011845 0.2085164
NC_000951 NC_011846 0.09518629
NC_000951 NC_011847 0.18966197
NC_000951 NC_011848 0.02353531
NC_000951 NC_011849 0.25438872
NC_000951 NC_011850 0.26859504
NC_000951 NC_011851 0.25945398
NC_000951 NC_011869 0.01005751
NC_000951 NC_011965 0.28660429
NC_000951 NC_011966 0.00340322
NC_000951 NC_011967 0.23976729
NC_000951 NC_011968 0.04009378
NC_000951 NC_011970 0.26029943
NC_000951 NC_011972 0.30210404
NC_000951 NC_011975 0.13316614
NC_000951 NC_012105 0.28416988
NC_000951 NC_012106 0.30158126
NC_000951 NC_012107 0.21415213
NC_000951 NC_012110 0.26130823
NC_000951 NC_012111 0.1892328
NC_000951 NC_012112 0.27686321
NC_000951 NC_012113 0.30976215
NC_000951 NC_012114 0.40013006
NC_000951 NC_012128 0.01685523
NC_000951 NC_012131 0.0073566
NC_000951 NC_012133 0.01843679
NC_000951 NC_012148 0.37192481
NC_000951 NC_012149 0.20452518
NC_000951 NC_012150 0.32541976
NC_000951 NC_012152 0.23232053
NC_000951 NC_012153 0.18480518
NC_000951 NC_012154 0.20365371
NC_000951 NC_012155 0.01160399
NC_000951 NC_012156 0.24206448
NC_000951 NC_012158 0.16651734
NC_000951 NC_012159 0.2870939
NC_000951 NC_012160 0.39480836
NC_000951 NC_012161 0.26817341
NC_000951 NC_012162 0.18653719
NC_000951 NC_012185 0.00468808
NC_000951 NC_012229 0.00310029
NC_000951 NC_012234 0.0547845
NC_000951 NC_012247 0.02911737
NC_000951 NC_012250 0.1999187
NC_000951 NC_012251 0.21069113
NC_000951 NC_012252 0.02823932
NC_000951 NC_012253 0.25772214
NC_000951 NC_012254 0.21015631
NC_000951 NC_012255 0.22943732
NC_000951 NC_012256 0.01190256
NC_000951 NC_012257 0.24214763
NC_000951 NC_012258 0.25684731
NC_000951 NC_012259 0.32322877
NC_000951 NC_012260 0.0065768
NC_000951 NC_012262 0.13210853
NC_000951 NC_012264 0.28660429
NC_000951 NC_012265 0.1073877
NC_000951 NC_012266 0.30020328
NC_000951 NC_012268 0.33632699
NC_000951 NC_012269 0.01224414
NC_000951 NC_012509 0.24690637
NC_000951 NC_012510 0.26104139
NC_000951 NC_012511 0.35868952
NC_000951 NC_012514 0.25329463
NC_000951 NC_012515 0.2880557
NC_000951 NC_012516 0.04011269
NC_000951 NC_012517 0.24185093
NC_000951 NC_012518 0.25255285
NC_000951 NC_015903 0.09874333
NC_000951 NC_015904 0.11846515
NC_000951 NC_015905 0.1250307
NC_000951 NC_015906 0.07430568
NC_000951 NC_015908 0.10542302
NC_000951 NC_015909 0.10340606
NC_000951 NC_015910 0.10204268
NC_000951 NC_015911 0.01071528
NC_000951 NC_017224 0.02988113
NC_000951 NC_017225 0.03033446
NC_000951 NC_017226 0.03084187
NC_000951 NC_017227 0.03074274
NC_000951 NC_017228 0.02999843
NC_000951 NC_017230 0.03020662
NC_000951 NC_017231 0.02636605
NC_000951 NC_017240 0.00458473
NC_000951 NC_017393 0.26272613
NC_000951 NC_017394 0.25407627
NC_000951 NC_017396 0.19282152
NC_000951 NC_017397 0.18543295
NC_000951 NC_017398 0.2603641
NC_000951 NC_017399 0.01162054
NC_000951 NC_017400 0.19515662
NC_000951 NC_017402 0.22533635
NC_000951 NC_017422 0.13704663
NC_000951 NC_017423 0.03546522
NC_000951 NC_017424 0.22929412
NC_000951 NC_017425 0.28251379
NC_000951 NC_017426 0.1671953
NC_000951 NC_017427 0.21717369
NC_000951 NC_017428 0.25345186
NC_000951 NC_018979 0.25579745
NC_000951 NC_018980 0.18174832
NC_000951 NC_018981 0.22617348
NC_000951 NC_018982 0.14244081
NC_000951 NC_018984 0.24776842
NC_000951 NC_019003 0.19217771
NC_000951 NC_019004 0.28355672
NC_000951 NC_019005 0.26067265
NC_000951 NC_019006 0.25208937
NC_000951 NZ_CP009068 0.03119752
NC_000951 NZ_CP009069 0.03142431
NC_000951 NZ_CP009070 0.03006326
NC_000951 NZ_CP009071 0.03190501
NC_000951 NZ_CP009660 0.28703644
NC_000951 NZ_CP009661 0.23101408
NC_000951 NZ_CP009662 0.29600877
NC_000951 NZ_CP009663 0.29407207
NC_000951 NZ_CP009664 0.29202966
NC_000951 NZ_CP009665 0.28112692
NC_000951 NZ_CP009666 1
NC_000951 NZ_CP009675 0.01174823
NC_000951 NZ_CP015782 0.12484053
NC_000951 NZ_CP015783 0.22725524
NC_000951 NZ_CP015784 0.30134929
NC_000951 NZ_CP015785 0.20844673
NC_000951 NZ_CP015786 0.12229158
NC_000951 NZ_CP015787 0.01376858
NC_000951 NZ_CP015799 0.22725524
NC_000951 NZ_CP015800 0.30250692
NC_000951 NZ_CP015801 0.20844673
NC_000951 NZ_CP015802 0.12229158
NC_000951 NZ_CP015962 0.01376858
NC_000951 NZ_CP017203 0.33438209
NC_000951 NZ_CP017204 0.24666653
NC_000951 NZ_CP017205 0.33407253
NC_000951 NZ_CP017206 0.35868952
NC_000951 NZ_CP017207 0.1810587
NC_000951 NZ_CP017208 0.39969437
NC_000951 NZ_CP017209 0.26641189
NC_000951 NZ_CP017210 0.01114339
NC_000951 NZ_CP019756 0.27214818
NC_000951 NZ_CP019757 0.35481643
NC_000951 NZ_CP019758 0.28113297
NC_000951 NZ_CP019759 0.29166036
NC_000951 NZ_CP019760 0.29348738
NC_000951 NZ_CP019766 0.22763174
NC_000951 NZ_CP019846 0.27345782
NC_000951 NZ_CP019847 0.28096969
NC_000951 NZ_CP019848 0.29202966
NC_000951 NZ_CP019849 0.2734
NC_000951 NZ_CP019850 0.29359477
NC_000951 NZ_CP019855 0.22756391
NC_000951 NZ_CP019918 0.27171033
NC_000951 NZ_CP019919 0.3541829
NC_000951 NZ_CP019920 0.23769405
NC_000951 NZ_CP019921 0.28387554
NC_000951 NZ_CP019926 0.22756391
NC_000951 NZ_CP031399 0.01162052
NC_000951 NZ_CP031405 0.24297492
NC_000951 NZ_CP031406 0.27209317
NC_000951 NZ_CP031407 0.09322543
NC_000951 NZ_CP031408 0.1883296
NC_000951 NZ_CP031410 0.11485802
NC_000951 NZ_CP031411 0.22128466
NC_000952 NC_000953 0.29592915
NC_000952 NC_000954 0.16540421
NC_000952 NC_000955 0.00246805
NC_000952 NC_000956 0.13558837
NC_000952 NC_000957 0.00296819
NC_000952 NC_001904 0.00990399
NC_000952 NC_004971 0.10856049
NC_000952 NC_008273 0.0257062
NC_000952 NC_008567 0.0040912
NC_000952 NC_011647 0.02647405
NC_000952 NC_011648 0.02415025
NC_000952 NC_011649 0.02496074
NC_000952 NC_011651 0.02697054
NC_000952 NC_011720 0.13187331
NC_000952 NC_011722 0.16607375
NC_000952 NC_011731 0.23246798
NC_000952 NC_011735 0.2538775
NC_000952 NC_011736 0.39053978
NC_000952 NC_011790 0.00423939
NC_000952 NC_011841 0.20167571
NC_000952 NC_011842 0.01095856
NC_000952 NC_011843 0.24243354
NC_000952 NC_011845 0.20425987
NC_000952 NC_011846 0.11223888
NC_000952 NC_011847 0.29351795
NC_000952 NC_011848 0.0226639
NC_000952 NC_011849 0.1699203
NC_000952 NC_011850 0.17618053
NC_000952 NC_011851 0.22072508
NC_000952 NC_011869 0.01065453
NC_000952 NC_011965 0.24395897
NC_000952 NC_011966 0.00339724
NC_000952 NC_011967 0.21642642
NC_000952 NC_011968 0.04091234
NC_000952 NC_011970 0.28816007
NC_000952 NC_011972 0.25512467
NC_000952 NC_011975 0.13244165
NC_000952 NC_012105 0.17066975
NC_000952 NC_012106 0.26505333
NC_000952 NC_012107 0.1455455
NC_000952 NC_012110 0.23148223
NC_000952 NC_012111 0.38249533
NC_000952 NC_012112 0.31478713
NC_000952 NC_012113 0.44821687
NC_000952 NC_012114 0.39973488
NC_000952 NC_012128 0.01666541
NC_000952 NC_012131 0.0097207
NC_000952 NC_012133 0.01585196
NC_000952 NC_012148 0.21985044
NC_000952 NC_012149 0.27388589
NC_000952 NC_012150 0.19010198
NC_000952 NC_012152 0.19189364
NC_000952 NC_012153 0.14767685
NC_000952 NC_012154 0.16007932
NC_000952 NC_012155 0.01014824
NC_000952 NC_012156 0.18998429
NC_000952 NC_012158 0.17887864
NC_000952 NC_012159 0.21366144
NC_000952 NC_012160 0.18364312
NC_000952 NC_012161 0.29741186
NC_000952 NC_012162 0.09468954
NC_000952 NC_012185 0.00341428
NC_000952 NC_012229 0.00310101
NC_000952 NC_012234 0.03549064
NC_000952 NC_012247 0.03336724
NC_000952 NC_012250 0.25187272
NC_000952 NC_012251 0.35212728
NC_000952 NC_012252 0.0362649
NC_000952 NC_012253 0.27318466
NC_000952 NC_012254 0.35373048
NC_000952 NC_012255 0.19941882
NC_000952 NC_012256 0.01015241
NC_000952 NC_012257 0.19704841
NC_000952 NC_012258 0.29873283
NC_000952 NC_012259 0.22283098
NC_000952 NC_012260 0.00597576
NC_000952 NC_012262 0.13116394
NC_000952 NC_012264 0.24395897
NC_000952 NC_012265 0.12574951
NC_000952 NC_012266 0.27505375
NC_000952 NC_012268 0.23514312
NC_000952 NC_012269 0.01035149
NC_000952 NC_012498 0.00162726
NC_000952 NC_012509 0.23137613
NC_000952 NC_012510 0.17338236
NC_000952 NC_012511 0.23712488
NC_000952 NC_012514 0.23313777
NC_000952 NC_012515 0.16409377
NC_000952 NC_012516 0.04091234
NC_000952 NC_012517 0.1340726
NC_000952 NC_012518 0.25261454
NC_000952 NC_015903 0.11584073
NC_000952 NC_015904 0.11986716
NC_000952 NC_015905 0.1139138
NC_000952 NC_015906 0.08124992
NC_000952 NC_015908 0.13644153
NC_000952 NC_015909 0.12044641
NC_000952 NC_015910 0.14452241
NC_000952 NC_015911 0.00403931
NC_000952 NC_017224 0.02685826
NC_000952 NC_017225 0.02386828
NC_000952 NC_017226 0.02474737
NC_000952 NC_017227 0.02531096
NC_000952 NC_017228 0.02536839
NC_000952 NC_017230 0.02587478
NC_000952 NC_017231 0.02459995
NC_000952 NC_017240 0.00424148
NC_000952 NC_017393 0.23254672
NC_000952 NC_017394 0.17462345
NC_000952 NC_017396 0.24223016
NC_000952 NC_017397 0.2877247
NC_000952 NC_017398 0.17930872
NC_000952 NC_017399 0.00987654
NC_000952 NC_017400 0.15293181
NC_000952 NC_017402 0.18075639
NC_000952 NC_017422 0.23237645
NC_000952 NC_017423 0.03607496
NC_000952 NC_017424 0.31768106
NC_000952 NC_017425 0.29872639
NC_000952 NC_017426 0.26830227
NC_000952 NC_017427 0.30412595
NC_000952 NC_017428 0.19508973
NC_000952 NC_018979 0.21909093
NC_000952 NC_018980 0.22521562
NC_000952 NC_018981 0.260892
NC_000952 NC_018982 0.11032343
NC_000952 NC_018984 0.16628614
NC_000952 NC_019003 0.27595828
NC_000952 NC_019004 0.27138693
NC_000952 NC_019005 0.22744901
NC_000952 NC_019006 0.21895622
NC_000952 NZ_CP009068 0.0268751
NC_000952 NZ_CP009069 0.02942019
NC_000952 NZ_CP009070 0.02671954
NC_000952 NZ_CP009071 0.0253286
NC_000952 NZ_CP009660 0.29592915
NC_000952 NZ_CP009661 1
NC_000952 NZ_CP009662 0.26408044
NC_000952 NZ_CP009663 0.16540421
NC_000952 NZ_CP009664 0.16176921
NC_000952 NZ_CP009665 0.26191817
NC_000952 NZ_CP009666 0.23101408
NC_000952 NZ_CP009673 0.00246798
NC_000952 NZ_CP009675 0.00990399
NC_000952 NZ_CP015782 0.11758554
NC_000952 NZ_CP015783 0.19470711
NC_000952 NZ_CP015784 0.16676589
NC_000952 NZ_CP015785 0.263563
NC_000952 NZ_CP015786 0.06838568
NC_000952 NZ_CP015787 0.01273769
NC_000952 NZ_CP015799 0.19470711
NC_000952 NZ_CP015800 0.16674988
NC_000952 NZ_CP015801 0.263563
NC_000952 NZ_CP015802 0.06838568
NC_000952 NZ_CP015962 0.01273769
NC_000952 NZ_CP017203 0.20445562
NC_000952 NZ_CP017204 0.15847328
NC_000952 NZ_CP017205 0.20035306
NC_000952 NZ_CP017206 0.23712488
NC_000952 NZ_CP017207 0.14570638
NC_000952 NZ_CP017208 0.18631238
NC_000952 NZ_CP017209 0.29211615
NC_000952 NZ_CP017210 0.00936021
NC_000952 NZ_CP019756 0.26071091
NC_000952 NZ_CP019757 0.21351118
NC_000952 NZ_CP019758 0.2614499
NC_000952 NZ_CP019759 0.16156612
NC_000952 NZ_CP019760 0.16493744
NC_000952 NZ_CP019766 0.13562532
NC_000952 NZ_CP019846 0.2723945
NC_000952 NZ_CP019847 0.26177617
NC_000952 NZ_CP019848 0.16176921
NC_000952 NZ_CP019849 0.23965234
NC_000952 NZ_CP019850 0.16499094
NC_000952 NZ_CP019855 0.13558837
NC_000952 NZ_CP019918 0.26030108
NC_000952 NZ_CP019919 0.21353502
NC_000952 NZ_CP019920 0.23205258
NC_000952 NZ_CP019921 0.16925562
NC_000952 NZ_CP019926 0.13558837
NC_000952 NZ_CP031399 0.00987266
NC_000952 NZ_CP031405 0.16207183
NC_000952 NZ_CP031406 0.24243594
NC_000952 NZ_CP031407 0.15453322
NC_000952 NZ_CP031408 0.25206782
NC_000952 NZ_CP031410 0.09776054
NC_000952 NZ_CP031411 0.15996287
NC_000953 NC_000954 0.28185709
NC_000953 NC_000955 0.00233657
NC_000953 NC_000956 0.18456009
NC_000953 NC_001904 0.01051116
NC_000953 NC_004971 0.15627734
NC_000953 NC_008273 0.02925978
NC_000953 NC_008567 0.00571558
NC_000953 NC_011647 0.03284507
NC_000953 NC_011648 0.02745366
NC_000953 NC_011649 0.02878361
NC_000953 NC_011651 0.03016381
NC_000953 NC_011720 0.13309962
NC_000953 NC_011722 0.2763268
NC_000953 NC_011731 0.31570853
NC_000953 NC_011735 0.32013129
NC_000953 NC_011736 0.26853935
NC_000953 NC_011790 0.00488669
NC_000953 NC_011791 0.00183391
NC_000953 NC_011841 0.23777796
NC_000953 NC_011842 0.01469172
NC_000953 NC_011843 0.26407476
NC_000953 NC_011845 0.18293156
NC_000953 NC_011846 0.11283702
NC_000953 NC_011847 0.34775535
NC_000953 NC_011848 0.02577654
NC_000953 NC_011849 0.20641819
NC_000953 NC_011850 0.19952686
NC_000953 NC_011851 0.21124341
NC_000953 NC_011869 0.01205112
NC_000953 NC_011965 0.23233185
NC_000953 NC_011966 0.00482113
NC_000953 NC_011967 0.23251858
NC_000953 NC_011968 0.04543985
NC_000953 NC_011970 0.24295695
NC_000953 NC_011972 0.23805923
NC_000953 NC_011975 0.15651772
NC_000953 NC_012105 0.26898292
NC_000953 NC_012106 0.64002342
NC_000953 NC_012107 0.1654334
NC_000953 NC_012110 0.31829922
NC_000953 NC_012111 0.27618592
NC_000953 NC_012112 0.26650811
NC_000953 NC_012113 0.44750211
NC_000953 NC_012114 0.38677622
NC_000953 NC_012128 0.01853773
NC_000953 NC_012131 0.00776616
NC_000953 NC_012133 0.01699979
NC_000953 NC_012148 0.26431092
NC_000953 NC_012149 0.24158135
NC_000953 NC_012150 0.26763283
NC_000953 NC_012152 0.23249686
NC_000953 NC_012153 0.13830827
NC_000953 NC_012154 0.19996417
NC_000953 NC_012155 0.01032437
NC_000953 NC_012156 0.23404385
NC_000953 NC_012158 0.1686666
NC_000953 NC_012159 0.20387787
NC_000953 NC_012160 0.27000483
NC_000953 NC_012161 0.24118659
NC_000953 NC_012162 0.12009953
NC_000953 NC_012185 0.00410637
NC_000953 NC_012229 0.0044465
NC_000953 NC_012234 0.04306137
NC_000953 NC_012247 0.03542539
NC_000953 NC_012250 0.27763704
NC_000953 NC_012251 0.40033355
NC_000953 NC_012252 0.037371
NC_000953 NC_012253 0.23857306
NC_000953 NC_012254 0.32754984
NC_000953 NC_012255 0.22469734
NC_000953 NC_012256 0.01084805
NC_000953 NC_012257 0.22738549
NC_000953 NC_012258 0.2232159
NC_000953 NC_012259 0.24323775
NC_000953 NC_012260 0.00656981
NC_000953 NC_012262 0.15612071
NC_000953 NC_012264 0.23233185
NC_000953 NC_012265 0.07603889
NC_000953 NC_012266 0.26291749
NC_000953 NC_012268 0.25682313
NC_000953 NC_012269 0.01055395
NC_000953 NC_012498 0.0016776
NC_000953 NC_012509 0.34922469
NC_000953 NC_012510 0.22883747
NC_000953 NC_012511 0.27829104
NC_000953 NC_012514 0.28124601
NC_000953 NC_012515 0.27140122
NC_000953 NC_012516 0.04543985
NC_000953 NC_012517 0.17945358
NC_000953 NC_012518 0.30156329
NC_000953 NC_015903 0.12642844
NC_000953 NC_015904 0.1384885
NC_000953 NC_015905 0.13333084
NC_000953 NC_015906 0.09021566
NC_000953 NC_015908 0.13269738
NC_000953 NC_015909 0.12895636
NC_000953 NC_015910 0.12365947
NC_000953 NC_015911 0.00423499
NC_000953 NC_015915 0.0020684
NC_000953 NC_017224 0.02976912
NC_000953 NC_017225 0.03019638
NC_000953 NC_017226 0.03016435
NC_000953 NC_017227 0.02797858
NC_000953 NC_017228 0.02910507
NC_000953 NC_017230 0.02991293
NC_000953 NC_017231 0.02899353
NC_000953 NC_017240 0.0059258
NC_000953 NC_017393 0.25118385
NC_000953 NC_017394 0.23731649
NC_000953 NC_017396 0.2557826
NC_000953 NC_017397 0.29272269
NC_000953 NC_017398 0.2617475
NC_000953 NC_017399 0.01018283
NC_000953 NC_017400 0.13635807
NC_000953 NC_017402 0.23285711
NC_000953 NC_017422 0.1546089
NC_000953 NC_017423 0.03866439
NC_000953 NC_017424 0.22723043
NC_000953 NC_017425 0.26958181
NC_000953 NC_017426 0.29786694
NC_000953 NC_017427 0.24342337
NC_000953 NC_017428 0.23525816
NC_000953 NC_018979 0.26767425
NC_000953 NC_018980 0.20827786
NC_000953 NC_018981 0.2869296
NC_000953 NC_018982 0.15842697
NC_000953 NC_018984 0.20604919
NC_000953 NC_019003 0.2962869
NC_000953 NC_019004 0.26056499
NC_000953 NC_019005 0.25668394
NC_000953 NC_019006 0.21697924
NC_000953 NZ_CP009068 0.02874702
NC_000953 NZ_CP009069 0.03214087
NC_000953 NZ_CP009070 0.03051923
NC_000953 NZ_CP009071 0.02977206
NC_000953 NZ_CP009660 1
NC_000953 NZ_CP009661 0.29592915
NC_000953 NZ_CP009662 0.65974744
NC_000953 NZ_CP009663 0.28185709
NC_000953 NZ_CP009664 0.25941206
NC_000953 NZ_CP009665 0.44106509
NC_000953 NZ_CP009666 0.28703644
NC_000953 NZ_CP009673 0.00233651
NC_000953 NZ_CP009675 0.01051116
NC_000953 NZ_CP015782 0.1391423
NC_000953 NZ_CP015783 0.21331505
NC_000953 NZ_CP015784 0.25686043
NC_000953 NZ_CP015785 0.23976965
NC_000953 NZ_CP015786 0.0826085
NC_000953 NZ_CP015787 0.01180877
NC_000953 NZ_CP015799 0.21331505
NC_000953 NZ_CP015800 0.25628837
NC_000953 NZ_CP015801 0.23976965
NC_000953 NZ_CP015802 0.0826085
NC_000953 NZ_CP015962 0.01180877
NC_000953 NZ_CP017203 0.3178672
NC_000953 NZ_CP017204 0.19709425
NC_000953 NZ_CP017205 0.287659
NC_000953 NZ_CP017206 0.27829104
NC_000953 NZ_CP017207 0.13497331
NC_000953 NZ_CP017208 0.27305047
NC_000953 NZ_CP017209 0.2356118
NC_000953 NZ_CP017210 0.0099262
NC_000953 NZ_CP019756 0.60376425
NC_000953 NZ_CP019757 0.27270106
NC_000953 NZ_CP019758 0.44045805
NC_000953 NZ_CP019759 0.25891081
NC_000953 NZ_CP019760 0.2812926
NC_000953 NZ_CP019766 0.18461254
NC_000953 NZ_CP019846 0.66936716
NC_000953 NZ_CP019847 0.44079214
NC_000953 NZ_CP019848 0.25941206
NC_000953 NZ_CP019849 0.60480847
NC_000953 NZ_CP019850 0.28139291
NC_000953 NZ_CP019855 0.18456009
NC_000953 NZ_CP019918 0.60255777
NC_000953 NZ_CP019919 0.27270106
NC_000953 NZ_CP019920 0.33472983
NC_000953 NZ_CP019921 0.26890473
NC_000953 NZ_CP019926 0.18456009
NC_000953 NZ_CP031399 0.01038794
NC_000953 NZ_CP031405 0.19370414
NC_000953 NZ_CP031406 0.23319019
NC_000953 NZ_CP031407 0.10954714
NC_000953 NZ_CP031408 0.27306188
NC_000953 NZ_CP031410 0.1019532
NC_000953 NZ_CP031411 0.18996034
NC_000954 NC_000956 0.20396461
NC_000954 NC_001904 0.00890659
NC_000954 NC_004971 0.23958258
NC_000954 NC_008273 0.03182311
NC_000954 NC_008567 0.00560647
NC_000954 NC_011647 0.03162696
NC_000954 NC_011648 0.0290761
NC_000954 NC_011649 0.02827348
NC_000954 NC_011651 0.03007405
NC_000954 NC_011720 0.09977916
NC_000954 NC_011722 0.8700751
NC_000954 NC_011731 0.22124894
NC_000954 NC_011735 0.2107299
NC_000954 NC_011736 0.18426753
NC_000954 NC_011790 0.00418758
NC_000954 NC_011791 0.001774
NC_000954 NC_011841 0.19379632
NC_000954 NC_011842 0.01223646
NC_000954 NC_011843 0.17859508
NC_000954 NC_011845 0.17603517
NC_000954 NC_011846 0.12553409
NC_000954 NC_011847 0.16443267
NC_000954 NC_011848 0.02702193
NC_000954 NC_011849 0.25102779
NC_000954 NC_011850 0.20892337
NC_000954 NC_011851 0.24859423
NC_000954 NC_011869 0.01135241
NC_000954 NC_011965 0.18585165
NC_000954 NC_011966 0.0041185
NC_000954 NC_011967 0.26068243
NC_000954 NC_011968 0.03425207
NC_000954 NC_011970 0.26702449
NC_000954 NC_011972 0.25348456
NC_000954 NC_011975 0.13561805
NC_000954 NC_012105 0.32274255
NC_000954 NC_012106 0.24799326
NC_000954 NC_012107 0.6567718
NC_000954 NC_012110 0.22380663
NC_000954 NC_012111 0.14428382
NC_000954 NC_012112 0.24820938
NC_000954 NC_012113 0.25714226
NC_000954 NC_012114 0.18407574
NC_000954 NC_012128 0.01813741
NC_000954 NC_012131 0.00797945
NC_000954 NC_012133 0.01941201
NC_000954 NC_012148 0.28370727
NC_000954 NC_012149 0.17216117
NC_000954 NC_012150 0.26033529
NC_000954 NC_012152 0.26097637
NC_000954 NC_012153 0.13597853
NC_000954 NC_012154 0.16930207
NC_000954 NC_012155 0.00983861
NC_000954 NC_012156 0.20470053
NC_000954 NC_012158 0.15996174
NC_000954 NC_012159 0.22328594
NC_000954 NC_012160 0.36682916
NC_000954 NC_012161 0.2535337
NC_000954 NC_012162 0.1076026
NC_000954 NC_012185 0.00363705
NC_000954 NC_012229 0.00378093
NC_000954 NC_012234 0.05649849
NC_000954 NC_012247 0.03133953
NC_000954 NC_012250 0.21489971
NC_000954 NC_012251 0.19273743
NC_000954 NC_012252 0.04065532
NC_000954 NC_012253 0.30747282
NC_000954 NC_012254 0.19430973
NC_000954 NC_012255 0.25653068
NC_000954 NC_012256 0.00880023
NC_000954 NC_012257 0.26911885
NC_000954 NC_012258 0.21263519
NC_000954 NC_012259 0.26948715
NC_000954 NC_012260 0.00693819
NC_000954 NC_012262 0.13490025
NC_000954 NC_012264 0.18585165
NC_000954 NC_012265 0.06968392
NC_000954 NC_012266 0.19570214
NC_000954 NC_012268 0.24628682
NC_000954 NC_012269 0.00918024
NC_000954 NC_012498 0.00159905
NC_000954 NC_012509 0.2329278
NC_000954 NC_012510 0.33767206
NC_000954 NC_012511 0.29938574
NC_000954 NC_012514 0.26163146
NC_000954 NC_012515 0.86157751
NC_000954 NC_012516 0.03425207
NC_000954 NC_012517 0.20775838
NC_000954 NC_012518 0.20195941
NC_000954 NC_015903 0.10504225
NC_000954 NC_015904 0.11548619
NC_000954 NC_015905 0.11001049
NC_000954 NC_015906 0.08433197
NC_000954 NC_015908 0.10483373
NC_000954 NC_015909 0.10870566
NC_000954 NC_015910 0.09977087
NC_000954 NC_015911 0.00562912
NC_000954 NC_017224 0.03224059
NC_000954 NC_017225 0.03038683
NC_000954 NC_017226 0.03211664
NC_000954 NC_017227 0.03075472
NC_000954 NC_017228 0.03172685
NC_000954 NC_017230 0.03115866
NC_000954 NC_017231 0.02767193
NC_000954 NC_017240 0.00581346
NC_000954 NC_017393 0.26026966
NC_000954 NC_017394 0.29518954
NC_000954 NC_017396 0.19777535
NC_000954 NC_017397 0.27461911
NC_000954 NC_017398 0.24838071
NC_000954 NC_017399 0.00867858
NC_000954 NC_017400 0.12841076
NC_000954 NC_017402 0.29101269
NC_000954 NC_017422 0.14762019
NC_000954 NC_017423 0.02930435
NC_000954 NC_017424 0.17099118
NC_000954 NC_017425 0.17056079
NC_000954 NC_017426 0.14899579
NC_000954 NC_017427 0.16279025
NC_000954 NC_017428 0.28765458
NC_000954 NC_018979 0.20308118
NC_000954 NC_018980 0.1528835
NC_000954 NC_018981 0.16406952
NC_000954 NC_018982 0.24531644
NC_000954 NC_018984 0.25193238
NC_000954 NC_019003 0.16215033
NC_000954 NC_019004 0.21755517
NC_000954 NC_019005 0.20421769
NC_000954 NC_019006 0.23686313
NC_000954 NZ_CP009068 0.03108296
NC_000954 NZ_CP009069 0.0312357
NC_000954 NZ_CP009070 0.03046541
NC_000954 NZ_CP009071 0.03065902
NC_000954 NZ_CP009660 0.28185709
NC_000954 NZ_CP009661 0.16540421
NC_000954 NZ_CP009662 0.24713842
NC_000954 NZ_CP009663 0.99862092
NC_000954 NZ_CP009664 0.32243614
NC_000954 NZ_CP009665 0.24554153
NC_000954 NZ_CP009666 0.29407207
NC_000954 NZ_CP009675 0.00890659
NC_000954 NZ_CP015782 0.1472039
NC_000954 NZ_CP015783 0.26317276
NC_000954 NZ_CP015784 0.31342604
NC_000954 NZ_CP015785 0.18807869
NC_000954 NZ_CP015786 0.08743019
NC_000954 NZ_CP015787 0.01397703
NC_000954 NZ_CP015799 0.26317276
NC_000954 NZ_CP015800 0.31396207
NC_000954 NZ_CP015801 0.18807869
NC_000954 NZ_CP015802 0.08743019
NC_000954 NZ_CP015962 0.01397703
NC_000954 NZ_CP017203 0.28374079
NC_000954 NZ_CP017204 0.23857494
NC_000954 NZ_CP017205 0.28931221
NC_000954 NZ_CP017206 0.29938574
NC_000954 NZ_CP017207 0.12988068
NC_000954 NZ_CP017208 0.35539717
NC_000954 NZ_CP017209 0.25232753
NC_000954 NZ_CP017210 0.00821239
NC_000954 NZ_CP018755 0.00328067
NC_000954 NZ_CP019756 0.25064514
NC_000954 NZ_CP019757 0.29486371
NC_000954 NZ_CP019758 0.2455466
NC_000954 NZ_CP019759 0.32188026
NC_000954 NZ_CP019760 0.99724373
NC_000954 NZ_CP019766 0.2040237
NC_000954 NZ_CP019846 0.25521927
NC_000954 NZ_CP019847 0.24522964
NC_000954 NZ_CP019848 0.32243614
NC_000954 NZ_CP019849 0.25096937
NC_000954 NZ_CP019850 0.99668592
NC_000954 NZ_CP019855 0.20396461
NC_000954 NZ_CP019918 0.25025305
NC_000954 NZ_CP019919 0.29461864
NC_000954 NZ_CP019920 0.18127777
NC_000954 NZ_CP019921 0.68058572
NC_000954 NZ_CP019926 0.20396461
NC_000954 NZ_CP031399 0.00869813
NC_000954 NZ_CP031405 0.17141524
NC_000954 NZ_CP031406 0.32656971
NC_000954 NZ_CP031407 0.08185253
NC_000954 NZ_CP031408 0.21008521
NC_000954 NZ_CP031410 0.10180185
NC_000954 NZ_CP031411 0.18583549
NC_000955 NC_000956 0.00577057
NC_000955 NC_000957 0.26195746
NC_000955 NC_001849 0.01210694
NC_000955 NC_001854 0.03516962
NC_000955 NC_001855 0.00206916
NC_000955 NC_001904 0.00676345
NC_000955 NC_004988 0.01134402
NC_000955 NC_008565 0.00138046
NC_000955 NC_011735 0.00221209
NC_000955 NC_011736 0.00206954
NC_000955 NC_011780 0.0028564
NC_000955 NC_011782 0.04649204
NC_000955 NC_011783 0.00232441
NC_000955 NC_011785 0.00726846
NC_000955 NC_011841 0.00216654
NC_000955 NC_011845 0.00254575
NC_000955 NC_011846 0.00329211
NC_000955 NC_011847 0.00233839
NC_000955 NC_011862 0.00724517
NC_000955 NC_011866 0.00365383
NC_000955 NC_011868 0.00333572
NC_000955 NC_011870 0.01146531
NC_000955 NC_011874 0.00379401
NC_000955 NC_011965 0.00211316
NC_000955 NC_011970 0.00251031
NC_000955 NC_011975 0.01278595
NC_000955 NC_012106 0.00187925
NC_000955 NC_012113 0.00254685
NC_000955 NC_012150 0.00209167
NC_000955 NC_012155 0.00514279
NC_000955 NC_012161 0.00238026
NC_000955 NC_012162 0.00375446
NC_000955 NC_012165 0.01843908
NC_000955 NC_012170 0.00420749
NC_000955 NC_012171 0.0032503
NC_000955 NC_012172 0.00724819
NC_000955 NC_012178 0.00251436
NC_000955 NC_012179 0.04343891
NC_000955 NC_012184 0.00197683
NC_000955 NC_012186 0.00348813
NC_000955 NC_012187 0.032149
NC_000955 NC_012189 0.00894265
NC_000955 NC_012192 0.26314272
NC_000955 NC_012201 0.00423283
NC_000955 NC_012202 0.00965877
NC_000955 NC_012232 0.00420702
NC_000955 NC_012235 0.01088348
NC_000955 NC_012236 0.00374145
NC_000955 NC_012240 0.00668691
NC_000955 NC_012245 0.00429247
NC_000955 NC_012246 0.00349102
NC_000955 NC_012247 0.00195073
NC_000955 NC_012248 0.00365457
NC_000955 NC_012249 0.01013796
NC_000955 NC_012250 0.00778315
NC_000955 NC_012251 0.002339
NC_000955 NC_012253 0.00182328
NC_000955 NC_012254 0.00232722
NC_000955 NC_012262 0.01279326
NC_000955 NC_012264 0.00211316
NC_000955 NC_012265 0.00214512
NC_000955 NC_012268 0.00240543
NC_000955 NC_012269 0.00663703
NC_000955 NC_012499 0.00724819
NC_000955 NC_012500 0.01203685
NC_000955 NC_012501 0.00725042
NC_000955 NC_012506 0.04590398
NC_000955 NC_012517 0.00270707
NC_000955 NC_012518 0.00212086
NC_000955 NC_015906 0.00118416
NC_000955 NC_015915 0.01482114
NC_000955 NC_017394 0.00176759
NC_000955 NC_017396 0.00220007
NC_000955 NC_017397 0.00209161
NC_000955 NC_017399 0.00687097
NC_000955 NC_017400 0.00339285
NC_000955 NC_017405 0.00332105
NC_000955 NC_017406 0.05676667
NC_000955 NC_017407 0.00685586
NC_000955 NC_017411 0.00900901
NC_000955 NC_017413 0.16727578
NC_000955 NC_017414 0.00664246
NC_000955 NC_017415 0.00228374
NC_000955 NC_017416 0.00728271
NC_000955 NC_017417 0.00889463
NC_000955 NC_017422 0.00313878
NC_000955 NC_017428 0.0022479
NC_000955 NC_018979 0.00216507
NC_000955 NC_018980 0.0025579
NC_000955 NC_018986 0.00753328
NC_000955 NC_018989 0.00821311
NC_000955 NC_018991 0.00414661
NC_000955 NC_018993 0.00813593
NC_000955 NC_019004 0.00264438
NC_000955 NZ_CP009659 0.0020692
NC_000955 NZ_CP009660 0.00233657
NC_000955 NZ_CP009661 0.00246805
NC_000955 NZ_CP009670 0.03517291
NC_000955 NZ_CP009673 0.99010149
NC_000955 NZ_CP009674 0.01210694
NC_000955 NZ_CP009675 0.00676345
NC_000955 NZ_CP015784 0.00295203
NC_000955 NZ_CP015786 0.00294985
NC_000955 NZ_CP015791 0.00429841
NC_000955 NZ_CP015794 0.2633404
NC_000955 NZ_CP015800 0.00295164
NC_000955 NZ_CP015802 0.00294985
NC_000955 NZ_CP015806 0.00430076
NC_000955 NZ_CP017203 0.00279806
NC_000955 NZ_CP017205 0.00212022
NC_000955 NZ_CP017209 0.00238013
NC_000955 NZ_CP017210 0.00565212
NC_000955 NZ_CP017212 0.00250953
NC_000955 NZ_CP017213 0.00329537
NC_000955 NZ_CP017214 0.00379648
NC_000955 NZ_CP017216 0.00892421
NC_000955 NZ_CP019756 0.00167841
NC_000955 NZ_CP019761 0.01210694
NC_000955 NZ_CP019763 0.00207244
NC_000955 NZ_CP019766 0.00577248
NC_000955 NZ_CP019851 0.01210744
NC_000955 NZ_CP019852 0.00207545
NC_000955 NZ_CP019855 0.00577057
NC_000955 NZ_CP019918 0.00167526
NC_000955 NZ_CP019921 0.00175322
NC_000955 NZ_CP019922 0.01210694
NC_000955 NZ_CP019924 0.0020693
NC_000955 NZ_CP019926 0.00577057
NC_000955 NZ_CP031399 0.005678
NC_000955 NZ_CP031403 0.01106509
NC_000955 NZ_CP031404 0.00352344
NC_000955 NZ_CP031405 0.0026053
NC_000955 NZ_CP031407 0.0043588
NC_000955 NZ_CP031408 0.00207518
NC_000955 NZ_CP031409 0.00475441
NC_000955 NZ_CP031410 0.00369861
NC_000955 NZ_CP031411 0.00938856
NC_000956 NC_000957 0.0060308
NC_000956 NC_001849 0.03731991
NC_000956 NC_001850 0.00679968
NC_000956 NC_001851 0.00541034
NC_000956 NC_001852 0.01061706
NC_000956 NC_001853 0.01930209
NC_000956 NC_001854 0.01378441
NC_000956 NC_001855 0.01361691
NC_000956 NC_001904 0.00725744
NC_000956 NC_004971 0.1022181
NC_000956 NC_004988 0.03697836
NC_000956 NC_008273 0.0188277
NC_000956 NC_008565 0.00263862
NC_000956 NC_008567 0.00674673
NC_000956 NC_008569 0.00361306
NC_000956 NC_011647 0.02156786
NC_000956 NC_011648 0.01931814
NC_000956 NC_011649 0.01838626
NC_000956 NC_011651 0.02003763
NC_000956 NC_011720 0.09127496
NC_000956 NC_011722 0.20027754
NC_000956 NC_011731 0.17461691
NC_000956 NC_011735 0.18465255
NC_000956 NC_011736 0.13909236
NC_000956 NC_011778 0.0139799
NC_000956 NC_011779 0.01044949
NC_000956 NC_011780 0.01122393
NC_000956 NC_011781 0.01842588
NC_000956 NC_011782 0.02323599
NC_000956 NC_011783 0.0066293
NC_000956 NC_011785 0.0083611
NC_000956 NC_011787 0.00370463
NC_000956 NC_011788 0.0022412
NC_000956 NC_011790 0.00811769
NC_000956 NC_011791 0.0023675
NC_000956 NC_011793 0.00144833
NC_000956 NC_011794 0.00354103
NC_000956 NC_011841 0.11717847
NC_000956 NC_011842 0.01009144
NC_000956 NC_011843 0.10953102
NC_000956 NC_011845 0.13612469
NC_000956 NC_011846 0.1107005
NC_000956 NC_011847 0.1244216
NC_000956 NC_011848 0.01792789
NC_000956 NC_011849 0.14648932
NC_000956 NC_011850 0.16480243
NC_000956 NC_011851 0.17780469
NC_000956 NC_011854 0.00144766
NC_000956 NC_011855 0.00317777
NC_000956 NC_011860 0.00122162
NC_000956 NC_011862 0.00799741
NC_000956 NC_011863 0.00646417
NC_000956 NC_011866 0.01225234
NC_000956 NC_011867 0.00141285
NC_000956 NC_011868 0.0031184
NC_000956 NC_011869 0.01037283
NC_000956 NC_011870 0.02326593
NC_000956 NC_011872 0.0055257
NC_000956 NC_011873 0.02883488
NC_000956 NC_011874 0.0273523
NC_000956 NC_011965 0.14167794
NC_000956 NC_011966 0.00198279
NC_000956 NC_011967 0.2074771
NC_000956 NC_011968 0.0280539
NC_000956 NC_011970 0.18490344
NC_000956 NC_011972 0.17038034
NC_000956 NC_011975 0.1180848
NC_000956 NC_012105 0.19875345
NC_000956 NC_012106 0.20580498
NC_000956 NC_012107 0.13605504
NC_000956 NC_012110 0.17535814
NC_000956 NC_012111 0.10731533
NC_000956 NC_012112 0.21333998
NC_000956 NC_012113 0.17481878
NC_000956 NC_012114 0.14290614
NC_000956 NC_012128 0.01116784
NC_000956 NC_012131 0.01229446
NC_000956 NC_012133 0.01398646
NC_000956 NC_012148 0.20667738
NC_000956 NC_012149 0.13619637
NC_000956 NC_012150 0.20422862
NC_000956 NC_012152 0.20068984
NC_000956 NC_012153 0.09365848
NC_000956 NC_012154 0.11985472
NC_000956 NC_012155 0.00755027
NC_000956 NC_012156 0.14027755
NC_000956 NC_012158 0.13321215
NC_000956 NC_012159 0.2184961
NC_000956 NC_012160 0.19894573
NC_000956 NC_012161 0.18393504
NC_000956 NC_012162 0.08205355
NC_000956 NC_012163 0.02046159
NC_000956 NC_012165 0.00486135
NC_000956 NC_012170 0.00133372
NC_000956 NC_012171 0.01204528
NC_000956 NC_012172 0.00803658
NC_000956 NC_012174 0.00860162
NC_000956 NC_012178 0.00674052
NC_000956 NC_012179 0.01574003
NC_000956 NC_012184 0.01351165
NC_000956 NC_012185 0.00473742
NC_000956 NC_012186 0.01869969
NC_000956 NC_012187 0.00479834
NC_000956 NC_012188 0.00389024
NC_000956 NC_012189 0.02023247
NC_000956 NC_012192 0.00567827
NC_000956 NC_012195 0.00572936
NC_000956 NC_012196 0.01044998
NC_000956 NC_012198 0.01284355
NC_000956 NC_012201 0.00133725
NC_000956 NC_012202 0.02327844
NC_000956 NC_012203 0.01831748
NC_000956 NC_012229 0.0018356
NC_000956 NC_012230 0.0035397
NC_000956 NC_012231 0.01813488
NC_000956 NC_012232 0.00132117
NC_000956 NC_012233 0.00536312
NC_000956 NC_012234 0.0447088
NC_000956 NC_012235 0.01137173
NC_000956 NC_012236 0.02727226
NC_000956 NC_012238 0.00647461
NC_000956 NC_012239 0.00229364
NC_000956 NC_012240 0.00808682
NC_000956 NC_012245 0.02027008
NC_000956 NC_012246 0.01870647
NC_000956 NC_012247 0.03153327
NC_000956 NC_012248 0.01225334
NC_000956 NC_012249 0.34845078
NC_000956 NC_012250 0.15299126
NC_000956 NC_012251 0.13084657
NC_000956 NC_012252 0.024
NC_000956 NC_012253 0.19366553
NC_000956 NC_012254 0.13683807
NC_000956 NC_012255 0.19319345
NC_000956 NC_012256 0.0067919
NC_000956 NC_012257 0.20878656
NC_000956 NC_012258 0.16501136
NC_000956 NC_012259 0.17814774
NC_000956 NC_012260 0.00607407
NC_000956 NC_012262 0.11757239
NC_000956 NC_012264 0.14167794
NC_000956 NC_012265 0.06174308
NC_000956 NC_012266 0.14629372
NC_000956 NC_012268 0.16863809
NC_000956 NC_012269 0.00744441
NC_000956 NC_012494 0.00354932
NC_000956 NC_012495 0.00784285
NC_000956 NC_012496 0.01401376
NC_000956 NC_012498 0.00178984
NC_000956 NC_012499 0.00835068
NC_000956 NC_012500 0.01638121
NC_000956 NC_012501 0.00791208
NC_000956 NC_012502 0.00987848
NC_000956 NC_012503 0.00713233
NC_000956 NC_012506 0.02323326
NC_000956 NC_012509 0.19655402
NC_000956 NC_012510 0.18696025
NC_000956 NC_012511 0.20409847
NC_000956 NC_012514 0.16557456
NC_000956 NC_012515 0.19756589
NC_000956 NC_012516 0.02806707
NC_000956 NC_012517 0.1418998
NC_000956 NC_012518 0.17560607
NC_000956 NC_015903 0.07724924
NC_000956 NC_015904 0.08305856
NC_000956 NC_015905 0.07289785
NC_000956 NC_015906 0.05482416
NC_000956 NC_015908 0.07402524
NC_000956 NC_015909 0.07715908
NC_000956 NC_015910 0.08088875
NC_000956 NC_015911 0.00714904
NC_000956 NC_015915 0.0037635
NC_000956 NC_015916 0.00169688
NC_000956 NC_015917 0.00765226
NC_000956 NC_015918 0.00826764
NC_000956 NC_015920 0.01805754
NC_000956 NC_015922 0.00216304
NC_000956 NC_017224 0.02088648
NC_000956 NC_017225 0.02002098
NC_000956 NC_017226 0.02103684
NC_000956 NC_017227 0.0204885
NC_000956 NC_017228 0.01859691
NC_000956 NC_017230 0.01991456
NC_000956 NC_017231 0.01723777
NC_000956 NC_017235 0.00392612
NC_000956 NC_017239 0.0021519
NC_000956 NC_017240 0.00691595
NC_000956 NC_017393 0.19050926
NC_000956 NC_017394 0.21153631
NC_000956 NC_017396 0.10973594
NC_000956 NC_017397 0.12257855
NC_000956 NC_017398 0.17766701
NC_000956 NC_017399 0.0071764
NC_000956 NC_017400 0.08174202
NC_000956 NC_017402 0.16306596
NC_000956 NC_017405 0.02639643
NC_000956 NC_017406 0.00286734
NC_000956 NC_017407 0.00838738
NC_000956 NC_017408 0.00788992
NC_000956 NC_017409 0.00594415
NC_000956 NC_017411 0.02031938
NC_000956 NC_017412 0.00564001
NC_000956 NC_017413 0.00354066
NC_000956 NC_017414 0.00387491
NC_000956 NC_017415 0.00950112
NC_000956 NC_017416 0.00796554
NC_000956 NC_017417 0.01050676
NC_000956 NC_017419 0.01033656
NC_000956 NC_017420 0.00650704
NC_000956 NC_017422 0.10984308
NC_000956 NC_017423 0.0225407
NC_000956 NC_017424 0.17628319
NC_000956 NC_017425 0.11438324
NC_000956 NC_017426 0.10450529
NC_000956 NC_017427 0.13494016
NC_000956 NC_017428 0.1961224
NC_000956 NC_018979 0.14807966
NC_000956 NC_018980 0.1200753
NC_000956 NC_018981 0.14005072
NC_000956 NC_018982 0.10411666
NC_000956 NC_018984 0.14880135
NC_000956 NC_018986 0.0199832
NC_000956 NC_018987 0.00519285
NC_000956 NC_018989 0.00174261
NC_000956 NC_018991 0.0032726
NC_000956 NC_018993 0.00517019
NC_000956 NC_019003 0.13631716
NC_000956 NC_019004 0.16644331
NC_000956 NC_019005 0.14744846
NC_000956 NC_019006 0.16982521
NC_000956 NT_167351 0.00210458
NC_000956 NZ_CP009062 0.00342198
NC_000956 NZ_CP009063 0.00252843
NC_000956 NZ_CP009064 0.00192893
NC_000956 NZ_CP009065 0.00167088
NC_000956 NZ_CP009068 0.01994548
NC_000956 NZ_CP009069 0.02112892
NC_000956 NZ_CP009070 0.02059964
NC_000956 NZ_CP009071 0.01994642
NC_000956 NZ_CP009659 0.01352405
NC_000956 NZ_CP009660 0.18456009
NC_000956 NZ_CP009661 0.13558837
NC_000956 NZ_CP009662 0.16000279
NC_000956 NZ_CP009663 0.20396461
NC_000956 NZ_CP009664 0.20962204
NC_000956 NZ_CP009665 0.1908485
NC_000956 NZ_CP009666 0.22756391
NC_000956 NZ_CP009667 0.01061693
NC_000956 NZ_CP009668 0.01930258
NC_000956 NZ_CP009669 0.00541034
NC_000956 NZ_CP009670 0.01378495
NC_000956 NZ_CP009672 0.00679941
NC_000956 NZ_CP009673 0.00577047
NC_000956 NZ_CP009674 0.03731991
NC_000956 NZ_CP009675 0.00725744
NC_000956 NZ_CP015782 0.08881803
NC_000956 NZ_CP015783 0.16377789
NC_000956 NZ_CP015784 0.24306233
NC_000956 NZ_CP015785 0.13198177
NC_000956 NZ_CP015786 0.0521605
NC_000956 NZ_CP015787 0.00912327
NC_000956 NZ_CP015789 0.00590798
NC_000956 NZ_CP015791 0.00672966
NC_000956 NZ_CP015792 0.00393193
NC_000956 NZ_CP015793 0.00421767
NC_000956 NZ_CP015794 0.00568093
NC_000956 NZ_CP015799 0.16377789
NC_000956 NZ_CP015800 0.24343597
NC_000956 NZ_CP015801 0.13198177
NC_000956 NZ_CP015802 0.0521605
NC_000956 NZ_CP015804 0.00590798
NC_000956 NZ_CP015806 0.00673128
NC_000956 NZ_CP015807 0.00393183
NC_000956 NZ_CP015808 0.00421767
NC_000956 NZ_CP015962 0.00912327
NC_000956 NZ_CP017203 0.22011638
NC_000956 NZ_CP017204 0.21402485
NC_000956 NZ_CP017205 0.21875415
NC_000956 NZ_CP017206 0.20409847
NC_000956 NZ_CP017207 0.09163641
NC_000956 NZ_CP017208 0.20142315
NC_000956 NZ_CP017209 0.18579768
NC_000956 NZ_CP017210 0.0068636
NC_000956 NZ_CP017211 0.00388794
NC_000956 NZ_CP017212 0.00673506
NC_000956 NZ_CP017213 0.01189112
NC_000956 NZ_CP017214 0.01259805
NC_000956 NZ_CP017215 0.00535929
NC_000956 NZ_CP017216 0.02025143
NC_000956 NZ_CP017219 0.01285357
NC_000956 NZ_CP018265 0.00204809
NC_000956 NZ_CP019756 0.16394607
NC_000956 NZ_CP019757 0.27617279
NC_000956 NZ_CP019758 0.19085126
NC_000956 NZ_CP019759 0.2092833
NC_000956 NZ_CP019760 0.20359862
NC_000956 NZ_CP019761 0.03731991
NC_000956 NZ_CP019763 0.01353461
NC_000956 NZ_CP019766 0.99878638
NC_000956 NZ_CP019846 0.16384252
NC_000956 NZ_CP019847 0.19079412
NC_000956 NZ_CP019848 0.20962204
NC_000956 NZ_CP019849 0.1534039
NC_000956 NZ_CP019850 0.20364874
NC_000956 NZ_CP019851 0.03732047
NC_000956 NZ_CP019852 0.01354441
NC_000956 NZ_CP019855 0.99799113
NC_000956 NZ_CP019918 0.1637663
NC_000956 NZ_CP019919 0.27718368
NC_000956 NZ_CP019920 0.15340775
NC_000956 NZ_CP019921 0.21622061
NC_000956 NZ_CP019922 0.03731991
NC_000956 NZ_CP019923 0.00540142
NC_000956 NZ_CP019924 0.01352436
NC_000956 NZ_CP019926 0.99916564
NC_000956 NZ_CP031399 0.00718667
NC_000956 NZ_CP031401 0.00625816
NC_000956 NZ_CP031402 0.01125371
NC_000956 NZ_CP031403 0.01071579
NC_000956 NZ_CP031404 0.01802785
NC_000956 NZ_CP031405 0.11456251
NC_000956 NZ_CP031406 0.17335759
NC_000956 NZ_CP031407 0.07273664
NC_000956 NZ_CP031408 0.14684038
NC_000956 NZ_CP031410 0.07850963
NC_000956 NZ_CP031411 0.13321376
NC_000957 NC_001849 0.01494978
NC_000957 NC_001854 0.03128594
NC_000957 NC_004971 0.00385312
NC_000957 NC_004988 0.0149663
NC_000957 NC_011720 0.00206531
NC_000957 NC_011782 0.0438215
NC_000957 NC_011785 0.00449974
NC_000957 NC_011862 0.00448417
NC_000957 NC_011870 0.00916264
NC_000957 NC_011970 0.00379599
NC_000957 NC_012106 0.00235
NC_000957 NC_012113 0.00307059
NC_000957 NC_012165 0.02375289
NC_000957 NC_012172 0.00442571
NC_000957 NC_012179 0.0437068
NC_000957 NC_012187 0.02531848
NC_000957 NC_012189 0.0071837
NC_000957 NC_012192 0.89030612
NC_000957 NC_012202 0.00677575
NC_000957 NC_012235 0.00430385
NC_000957 NC_012240 0.0044862
NC_000957 NC_012249 0.00818821
NC_000957 NC_012250 0.00299253
NC_000957 NC_012253 0.00269793
NC_000957 NC_012254 0.00315929
NC_000957 NC_012499 0.0044862
NC_000957 NC_012500 0.0159215
NC_000957 NC_012501 0.00442718
NC_000957 NC_012506 0.04316411
NC_000957 NC_012510 0.00282686
NC_000957 NC_017394 0.00206682
NC_000957 NC_017397 0.00324455
NC_000957 NC_017402 0.00280994
NC_000957 NC_017406 0.01790428
NC_000957 NC_017407 0.00453755
NC_000957 NC_017411 0.00743015
NC_000957 NC_017413 0.07470252
NC_000957 NC_017414 0.00839708
NC_000957 NC_017416 0.00450928
NC_000957 NC_017417 0.01112351
NC_000957 NC_017422 0.00505231
NC_000957 NC_018982 0.00385282
NC_000957 NC_018986 0.00576434
NC_000957 NC_018989 0.01555334
NC_000957 NC_018993 0.0050855
NC_000957 NC_019004 0.0031968
NC_000957 NZ_CP009661 0.00296819
NC_000957 NZ_CP009670 0.03128911
NC_000957 NZ_CP009673 0.2610828
NC_000957 NZ_CP009674 0.01494978
NC_000957 NZ_CP015783 0.00369173
NC_000957 NZ_CP015785 0.00294392
NC_000957 NZ_CP015794 0.8895179
NC_000957 NZ_CP015799 0.00369173
NC_000957 NZ_CP015801 0.00294392
NC_000957 NZ_CP017216 0.00716772
NC_000957 NZ_CP019756 0.00190557
NC_000957 NZ_CP019757 0.00312258
NC_000957 NZ_CP019761 0.01494978
NC_000957 NZ_CP019766 0.00605039
NC_000957 NZ_CP019851 0.01495048
NC_000957 NZ_CP019855 0.00604828
NC_000957 NZ_CP019918 0.00190177
NC_000957 NZ_CP019919 0.00312258
NC_000957 NZ_CP019921 0.00225416
NC_000957 NZ_CP019922 0.01494978
NC_000957 NZ_CP019926 0.00604828
NC_000957 NZ_CP031403 0.00438148
NC_000957 NZ_CP031406 0.00340375
NC_000957 NZ_CP031407 0.00700442
NC_000957 NZ_CP031408 0.00311889
NC_000957 NZ_CP031410 0.0057399
NC_000957 NZ_CP031411 0.00382772
NC_000958 NC_000959 0.00055373
NC_000958 NC_008010 0.00028388
NC_000958 NC_015163 0.00047329
NC_000958 NC_015169 0.00041417
NC_000958 NC_017805 0.00036061
NC_000958 NZ_CP015083 0.98104864
NC_000958 NZ_CP015084 0.00066075
NC_000958 NZ_CP021082 0.00022568
NC_000958 NZ_CP021083 0.00023235
NC_000958 NZ_CP026517 0.00037294
NC_000958 NZ_CP029777 0.00032143
NC_000958 NZ_CP031159 0.00167677
NC_000958 NZ_CP031160 0.00040551
NC_000958 NZ_CP031163 0.00244593
NC_000959 NC_015163 0.00137094
NC_000959 NZ_CP015083 0.00110612
NC_000959 NZ_CP015084 0.89308018
NC_000959 NZ_CP026517 0.0015674
NC_000959 NZ_CP031159 0.00109602
NC_000959 NZ_CP031160 0.00252878
NC_000959 NZ_CP031161 0.0023006
NC_000959 NZ_CP031162 0.00256211
NC_000959 NZ_CP031163 0.00132934
NC_000959 NZ_CP031164 0.00970573
NC_001272 NC_004335 0.2184514
NC_001272 NC_007203 0.16212313
NC_001272 NC_011796 0.85316423
NC_001272 NC_017207 0.07853816
NC_001272 NC_017209 0.00823641
NC_001272 NC_017211 0.22100223
NC_001272 NC_018882 0.85316423
NC_001272 NC_018886 0.07853816
NC_001272 NC_020241 0.07699463
NC_001272 NC_020243 0.85316423
NC_001272 NC_020377 0.22233242
NC_001272 NZ_CP004864 0.07853816
NC_001272 NZ_CP004866 0.06473231
NC_001272 NZ_CP004867 0.85316423
NC_001272 NZ_CP004879 0.85316423
NC_001272 NZ_CP004881 0.07476435
NC_001272 NZ_CP007609 0.06473231
NC_001272 NZ_CP007611 0.07853816
NC_001272 NZ_CP010007 0.07853816
NC_001272 NZ_CP010011 0.85316423
NC_001272 NZ_CP010097 0.01182256
NC_001272 NZ_CP010098 0.12906732
NC_001272 NZ_CP011354 0.0780086
NC_001272 NZ_CP013061 0.07854379
NC_001272 NZ_CP015153 0.1784575
NC_001272 NZ_CP015181 0.36108547
NC_001275 NC_016021 0.01081444
NC_001275 NC_016028 0.02615421
NC_001275 NC_021993 0.02836618
NC_001275 NZ_CP011123 0.01790796
NC_001275 NZ_CP014684 0.01996402
NC_001275 NZ_CP015166 0.01679634
NC_001275 NZ_CP015169 0.00340848
NC_001275 NZ_CP015170 0.00807744
NC_001275 NZ_CP021513 0.04213307
NC_001275 NZ_CP023659 0.06070901
NC_001275 NZ_CP023660 0.02384006
NC_001275 NZ_CP028972 0.00168948
NC_001275 NZ_CP028973 0.00279393
NC_001275 NZ_CP030872 0.00367222
NC_001275 NZ_CP030873 0.0244325
NC_001277 NC_002126 0.98924401
NC_001277 NC_010523 0.03961431
NC_001277 NZ_CP014333 0.00696967
NC_001277 NZ_CP014632 0.00542102
NC_001277 NZ_CP014928 0.00243715
NC_001277 NZ_CP019984 0.00432526
NC_001277 NZ_CP029970 0.0180499
NC_001370 NC_003893 0.49980673
NC_001370 NC_006375 0.05210918
NC_001370 NC_010914 0.12020954
NC_001370 NC_011136 0.28628363
NC_001370 NC_011497 0.5007734
NC_001370 NC_012220 0.68416486
NC_001370 NC_014164 0.02015825
NC_001370 NC_014627 0.06406606
NC_001370 NC_016606 0.03760643
NC_001370 NC_019321 0.42568807
NC_001370 NC_025160 0.04067536
NC_001370 NZ_CP004408 0.50617761
NC_001370 NZ_CP012654 0.27964717
NC_001370 NZ_CP012891 0.00647393
NC_001370 NZ_CP015127 0.29449082
NC_001371 NC_001537 0.03867458
NC_001371 NC_002090 0.02912621
NC_001371 NC_002127 0.02864259
NC_001371 NC_002487 0.06995742
NC_001371 NC_002773 0.0151468
NC_001371 NC_002809 0.10688525
NC_001371 NC_003079 0.12505259
NC_001371 NC_003114 0.02710084
NC_001371 NC_003132 0.02233409
NC_001371 NC_003457 0.19647355
NC_001371 NC_004446 0.04583689
NC_001371 NC_004837 0.02233726
NC_001371 NC_005018 0.03526931
NC_001371 NC_005019 0.13248464
NC_001371 NC_005248 0.00695281
NC_001371 NC_005816 0.02233884
NC_001371 NC_005970 0.06034559
NC_001371 NC_006815 0.03603915
NC_001371 NC_006881 0.03347123
NC_001371 NC_008119 0.02230404
NC_001371 NC_008121 0.02230562
NC_001371 NC_008444 0.02710084
NC_001371 NC_008488 0.11325551
NC_001371 NC_009791 0.09854497
NC_001371 NC_009793 0.00758489
NC_001371 NC_010158 0.00316529
NC_001371 NC_010485 0.15593801
NC_001371 NC_010896 0.02631825
NC_001371 NC_010904 0.02909355
NC_001371 NC_011078 0.00192168
NC_001371 NC_011214 0.23367256
NC_001371 NC_011215 0.02849332
NC_001371 NC_011227 0.04767978
NC_001371 NC_011382 0.00448796
NC_001371 NC_011407 0.08649213
NC_001371 NC_011408 0.06540892
NC_001371 NC_011799 0.1079865
NC_001371 NC_013363 0.15842051
NC_001371 NC_013368 0.02336362
NC_001371 NC_013589 0.1226145
NC_001371 NC_014003 0.03832653
NC_001371 NC_014027 0.02233884
NC_001371 NC_014235 0.09935668
NC_001371 NC_014543 0.04932691
NC_001371 NC_015055 0.01753898
NC_001371 NC_015570 0.04081633
NC_001371 NC_015575 0.04070376
NC_001371 NC_017156 0.02233567
NC_001371 NC_017159 0.0223072
NC_001371 NC_017264 0.02223634
NC_001371 NC_017636 0.0608156
NC_001371 NC_017649 0.03526593
NC_001371 NC_017654 0.07269264
NC_001371 NC_017655 0.09617734
NC_001371 NC_017661 0.05884435
NC_001371 NC_017662 0.0608156
NC_001371 NC_018953 0.00758489
NC_001371 NC_018996 0.1218279
NC_001371 NC_018997 0.07937922
NC_001371 NC_019050 0.04482083
NC_001371 NC_019051 0.0422263
NC_001371 NC_019052 0.04255941
NC_001371 NC_019053 0.05229149
NC_001371 NC_019056 0.00680858
NC_001371 NC_019058 0.05135739
NC_001371 NC_019076 0.2770109
NC_001371 NC_019077 0.02844682
NC_001371 NC_019078 0.09410056
NC_001371 NC_019079 0.03613416
NC_001371 NC_019102 0.11173533
NC_001371 NC_019136 0.15906091
NC_001371 NC_019156 0.00580107
NC_001371 NC_019159 0.00511968
NC_001371 NC_019235 0.02233726
NC_001371 NC_019249 0.01504305
NC_001371 NC_019250 0.12580611
NC_001371 NC_019357 0.0984011
NC_001371 NC_019982 0.13558725
NC_001371 NC_019987 0.03208105
NC_001371 NC_020251 0.11398476
NC_001371 NC_020413 0.06453752
NC_001371 NC_021652 0.0280502
NC_001371 NC_021653 0.0280579
NC_001371 NC_021665 0.02793334
NC_001371 NC_021666 0.00505515
NC_001371 NC_021922 0.00778793
NC_001371 NC_022662 0.07069735
NC_001371 NC_023324 0.18247757
NC_001371 NC_023328 0.04084955
NC_001371 NC_024969 0.00646114
NC_001371 NC_025025 0.03345603
NC_001371 NC_025026 0.17247689
NC_001371 NC_025058 0.01507734
NC_001371 NC_025178 0.83129916
NC_001371 NZ_CP006633 0.03234866
NC_001371 NZ_CP006793 0.02233884
NC_001371 NZ_CP006797 0.02234359
NC_001371 NZ_CP006808 0.02233726
NC_001371 NZ_CP006919 0.00603565
NC_001371 NZ_CP006928 0.00704782
NC_001371 NZ_CP007488 0.0329439
NC_001371 NZ_CP007728 0.00580296
NC_001371 NZ_CP008799 0.0016045
NC_001371 NZ_CP008828 0.00580296
NC_001371 NZ_CP009169 0.05284287
NC_001371 NZ_CP009489 0.02233726
NC_001371 NZ_CP009701 0.02223163
NC_001371 NZ_CP009724 0.01067519
NC_001371 NZ_CP009772 0.00758489
NC_001371 NZ_CP009778 0.00690545
NC_001371 NZ_CP009839 0.02233409
NC_001371 NZ_CP009877 0.00534555
NC_001371 NZ_CP009903 0.02233884
NC_001371 NZ_CP009936 0.02234518
NC_001371 NZ_CP010020 0.02219717
NC_001371 NZ_CP010182 0.06488971
NC_001371 NZ_CP010185 0.06626173
NC_001371 NZ_CP010203 0.07606352
NC_001371 NZ_CP010205 0.04403048
NC_001371 NZ_CP010211 0.09433146
NC_001371 NZ_CP010216 0.09622887
NC_001371 NZ_CP010224 0.09622887
NC_001371 NZ_CP010294 0.02197572
NC_001371 NZ_CP010318 0.03740394
NC_001371 NZ_CP010362 0.00153932
NC_001371 NZ_CP010394 0.00514259
NC_001371 NZ_CP011137 0.03699466
NC_001371 NZ_CP011138 0.06882697
NC_001371 NZ_CP011433 0.03735552
NC_001371 NZ_CP011434 0.00990654
NC_001371 NZ_CP011435 0.01453552
NC_001371 NZ_CP011626 0.00976909
NC_001371 NZ_CP011979 0.00698297
NC_001371 NZ_CP011982 0.00291303
NC_001371 NZ_CP011988 0.00514259
NC_001371 NZ_CP012628 0.87116564
NC_001371 NZ_CP012684 0.03558122
NC_001371 NZ_CP012804 0.02864259
NC_001371 NZ_CP012933 0.03277836
NC_001371 NZ_CP014122 0.00548156
NC_001371 NZ_CP014319 0.07069735
NC_001371 NZ_CP014648 0.00361157
NC_001371 NZ_CP014772 0.04695978
NC_001371 NZ_CP015384 0.00639186
NC_001371 NZ_CP015391 0.0061875
NC_001371 NZ_CP015917 0.62242635
NC_001371 NZ_CP016009 0.11387011
NC_001371 NZ_CP016039 0.08027223
NC_001371 NZ_CP016040 0.03910511
NC_001371 NZ_CP016042 0.04007209
NC_001371 NZ_CP016276 0.02233409
NC_001371 NZ_CP016513 0.8757151
NC_001371 NZ_CP016519 0.89276952
NC_001371 NZ_CP016584 0.8757151
NC_001371 NZ_CP017223 0.10958415
NC_001371 NZ_CP017722 0.07102059
NC_001371 NZ_CP017845 0.10209638
NC_001371 NZ_CP018108 0.08055029
NC_001371 NZ_CP018114 0.08055029
NC_001371 NZ_CP018120 0.08055029
NC_001371 NZ_CP018126 0.08055029
NC_001371 NZ_CP018348 0.00758489
NC_001371 NZ_CP018353 0.00514259
NC_001371 NZ_CP018425 0.00679279
NC_001371 NZ_CP018431 0.00659679
NC_001371 NZ_CP018433 0.00679149
NC_001371 NZ_CP018445 0.00758489
NC_001371 NZ_CP018672 0.00744206
NC_001371 NZ_CP018943 0.87009839
NC_001371 NZ_CP018949 0.64528649
NC_001371 NZ_CP018985 0.07069735
NC_001371 NZ_CP018987 0.0363484
NC_001371 NZ_CP019003 0.00736988
NC_001371 NZ_CP019010 0.0021293
NC_001371 NZ_CP019023 0.02923671
NC_001371 NZ_CP019025 0.90708158
NC_001371 NZ_CP019776 0.00495145
NC_001371 NZ_CP019842 0.00609756
NC_001371 NZ_CP020066 0.00152067
NC_001371 NZ_CP020075 0.0048239
NC_001371 NZ_CP020112 0.00514259
NC_001371 NZ_CP020840 0.00577491
NC_001371 NZ_CP021543 0.00642874
NC_001371 NZ_CP021548 0.00438748
NC_001371 NZ_CP021717 0.00653595
NC_001371 NZ_CP021756 0.00408822
NC_001371 NZ_CP021779 0.00701547
NC_001371 NZ_CP021837 0.00690545
NC_001371 NZ_CP021860 0.0062047
NC_001371 NZ_CP021910 0.02130725
NC_001371 NZ_CP022068 0.02538874
NC_001371 NZ_CP022075 0.00758542
NC_001371 NZ_CP022454 0.02428178
NC_001371 NZ_CP022499 0.00259979
NC_001371 NZ_CP022502 0.0018925
NC_001371 NZ_CP023261 0.02586207
NC_001371 NZ_CP023374 0.02936842
NC_001371 NZ_CP023528 0.00763849
NC_001371 NZ_CP023557 0.00758542
NC_001371 NZ_CP023904 0.01734381
NC_001371 NZ_CP023958 0.03257909
NC_001371 NZ_CP024053 0.02222222
NC_001371 NZ_CP024434 0.03106212
NC_001371 NZ_CP024485 0.01973285
NC_001371 NZ_CP024615 0.02241156
NC_001371 NZ_CP024651 0.00709079
NC_001371 NZ_CP024884 0.00758489
NC_001371 NZ_CP025252 0.00377598
NC_001371 NZ_CP026710 0.00758489
NC_001371 NZ_CP027259 0.21155756
NC_001371 NZ_CP027324 0.00086923
NC_001371 NZ_CP028114 0.02526472
NC_001371 NZ_CP028119 0.025473
NC_001371 NZ_CP028175 0.0994944
NC_001371 NZ_CP029121 0.03208105
NC_001371 NZ_CP029993 0.03713651
NC_001371 NZ_CP030004 0.03742473
NC_001371 NZ_CP030113 0.00863343
NC_001371 NZ_CP030212 0.12065486
NC_001371 NZ_CP030330 0.00863343
NC_001371 NZ_CP030332 0.03713651
NC_001371 NZ_CP031658 0.03208105
NC_001371 NZ_CP031807 0.00758489
NC_001372 NC_002182 0.01004158
NC_001372 NC_010029 0.71916711
NC_001372 NC_010286 0.72816316
NC_001372 NC_012625 0.97529538
NC_001372 NC_012626 0.97529538
NC_001372 NC_012627 0.80546601
NC_001372 NC_012629 0.7944576
NC_001372 NC_012630 0.9119084
NC_001372 NC_012631 0.98093188
NC_001372 NC_017433 0.7716763
NC_001372 NC_017435 0.7716763
NC_001372 NC_017438 0.80293912
NC_001372 NC_019272 0.80546601
NC_001372 NC_020513 0.98093188
NC_001372 NC_020550 0.80546601
NC_001372 NC_020551 0.98093188
NC_001372 NC_020946 0.80546601
NC_001372 NC_020947 0.98093188
NC_001372 NC_020948 0.72746781
NC_001372 NC_020949 0.72746781
NC_001372 NC_020950 0.72746781
NC_001372 NC_020951 0.72446111
NC_001372 NC_020952 0.71962617
NC_001372 NC_020953 0.72746781
NC_001372 NC_020955 0.72746781
NC_001372 NC_020956 0.72746781
NC_001372 NC_020957 0.70350153
NC_001372 NC_020958 0.77272102
NC_001372 NC_020959 0.77485179
NC_001372 NC_020960 0.97455549
NC_001372 NC_020961 0.77485179
NC_001372 NC_020962 0.77410468
NC_001372 NC_020963 0.77485179
NC_001372 NC_020979 0.80546601
NC_001372 NC_020980 0.72746781
NC_001372 NC_020981 0.72746781
NC_001372 NC_020983 0.72746781
NC_001372 NC_020984 0.72746781
NC_001372 NC_020985 0.72261602
NC_001372 NC_020986 0.97529538
NC_001372 NC_020987 0.97455549
NC_001372 NC_020988 0.97529538
NC_001372 NC_020989 0.77410468
NC_001372 NC_021049 0.72340426
NC_001372 NC_021051 0.72340426
NC_001372 NC_023057 0.78234399
NC_001372 NZ_CP007132 0.77485179
NC_001372 NZ_CP009924 0.72746781
NC_001372 NZ_CP009926 0.72746781
NC_001372 NZ_CP010568 0.97455549
NC_001372 NZ_CP010570 0.97529538
NC_001372 NZ_CP010572 0.77485179
NC_001372 NZ_CP015295 0.98093188
NC_001372 NZ_CP015297 0.98093188
NC_001372 NZ_CP015299 0.98093188
NC_001372 NZ_CP015301 0.96895075
NC_001372 NZ_CP015303 0.97455549
NC_001372 NZ_CP015305 0.98734958
NC_001372 NZ_CP015307 0.97529538
NC_001372 NZ_CP016421 0.78556587
NC_001372 NZ_CP016423 0.79077522
NC_001372 NZ_CP016425 0.790995
NC_001372 NZ_CP016427 0.78877934
NC_001372 NZ_CP018053 0.7975443
NC_001373 NC_001537 0.01080099
NC_001373 NC_001848 0.02034203
NC_001373 NC_001898 0.01310081
NC_001373 NC_002487 0.00863192
NC_001373 NC_003456 0.02553271
NC_001373 NC_005015 0.01354551
NC_001373 NC_005324 0.01691072
NC_001373 NC_005862 0.00927982
NC_001373 NC_005970 0.00972828
NC_001373 NC_008439 0.01573626
NC_001373 NC_008490 0.01337441
NC_001373 NC_008597 0.01691072
NC_001373 NC_009789 0.01691392
NC_001373 NC_009794 0.01563017
NC_001373 NC_009807 0.0200377
NC_001373 NC_010485 0.00880088
NC_001373 NC_010487 0.01205653
NC_001373 NC_010796 0.01753077
NC_001373 NC_010898 0.02556219
NC_001373 NC_010993 0.01975496
NC_001373 NC_011382 0.00429384
NC_001373 NC_011404 0.02374901
NC_001373 NC_011408 0.00972339
NC_001373 NC_011418 0.02215617
NC_001373 NC_011795 0.01676658
NC_001373 NC_011799 0.00882103
NC_001373 NC_012916 0.01854227
NC_001373 NC_013548 0.01709111
NC_001373 NC_013589 0.00998123
NC_001373 NC_013780 0.02351314
NC_001373 NC_013782 0.01800492
NC_001373 NC_014235 0.00765223
NC_001373 NC_015175 0.02038811
NC_001373 NC_015515 0.00626127
NC_001373 NC_016151 0.88360978
NC_001373 NC_016979 0.02062297
NC_001373 NC_017444 0.01198704
NC_001373 NC_017446 0.01707006
NC_001373 NC_017636 0.00972828
NC_001373 NC_017654 0.00599556
NC_001373 NC_017658 0.01689795
NC_001373 NC_017661 0.00972828
NC_001373 NC_017662 0.00972828
NC_001373 NC_018977 0.01514166
NC_001373 NC_018985 0.01222203
NC_001373 NC_018996 0.00998634
NC_001373 NC_019040 0.01691072
NC_001373 NC_019050 0.01016575
NC_001373 NC_019051 0.00854383
NC_001373 NC_019052 0.00860859
NC_001373 NC_019053 0.01048314
NC_001373 NC_019056 0.00633453
NC_001373 NC_019058 0.01030466
NC_001373 NC_019060 0.01691232
NC_001373 NC_019070 0.01673679
NC_001373 NC_019080 0.01343945
NC_001373 NC_019084 0.01782112
NC_001373 NC_019085 0.01801496
NC_001373 NC_019086 0.01862045
NC_001373 NC_019101 0.01862045
NC_001373 NC_019103 0.01843265
NC_001373 NC_019110 0.01978219
NC_001373 NC_019113 0.02065343
NC_001373 NC_019132 0.01795077
NC_001373 NC_019133 0.00887724
NC_001373 NC_019135 0.02438143
NC_001373 NC_019156 0.00479554
NC_001373 NC_019242 0.02369752
NC_001373 NC_019279 0.01837547
NC_001373 NC_019346 0.00179296
NC_001373 NC_019986 0.02525405
NC_001373 NC_019988 0.01527695
NC_001373 NC_019989 0.01289062
NC_001373 NC_019990 0.01104566
NC_001373 NC_020086 0.00238472
NC_001373 NC_020262 0.02294297
NC_001373 NC_021157 0.02435724
NC_001373 NC_021293 0.03091344
NC_001373 NC_021652 0.00641368
NC_001373 NC_021653 0.0064154
NC_001373 NC_021665 0.00638765
NC_001373 NC_021666 0.00483376
NC_001373 NC_021869 0.01795396
NC_001373 NC_021922 0.00947408
NC_001373 NC_023912 0.01607375
NC_001373 NC_025003 0.00887574
NC_001373 NC_025025 0.0076118
NC_001373 NC_025148 0.02439972
NC_001373 NC_025149 0.02644656
NC_001373 NC_025150 0.0252371
NC_001373 NC_025190 0.02691813
NC_001373 NZ_CP003994 0.01725732
NC_001373 NZ_CP006638 0.01502041
NC_001373 NZ_CP006639 0.01575982
NC_001373 NZ_CP006919 0.00414914
NC_001373 NZ_CP006924 0.00619872
NC_001373 NZ_CP006928 0.00484008
NC_001373 NZ_CP007728 0.0047971
NC_001373 NZ_CP008799 0.00160203
NC_001373 NZ_CP008828 0.0047971
NC_001373 NZ_CP008832 0.00491694
NC_001373 NZ_CP008845 0.02390518
NC_001373 NZ_CP009778 0.00474298
NC_001373 NZ_CP009873 0.00491694
NC_001373 NZ_CP010118 0.01572106
NC_001373 NZ_CP010182 0.00882506
NC_001373 NZ_CP010185 0.00882506
NC_001373 NZ_CP010227 0.02228188
NC_001373 NZ_CP010362 0.00147708
NC_001373 NZ_CP010364 0.0309907
NC_001373 NZ_CP010367 0.02361605
NC_001373 NZ_CP010375 0.01776539
NC_001373 NZ_CP010381 0.02918832
NC_001373 NZ_CP010394 0.00491694
NC_001373 NZ_CP011049 0.0309907
NC_001373 NZ_CP011434 0.01520948
NC_001373 NZ_CP011569 0.01715283
NC_001373 NZ_CP011585 0.01643026
NC_001373 NZ_CP011586 0.0063915
NC_001373 NZ_CP011592 0.02553228
NC_001373 NZ_CP011603 0.01631591
NC_001373 NZ_CP011604 0.01725732
NC_001373 NZ_CP011605 0.0229666
NC_001373 NZ_CP011606 0.02090107
NC_001373 NZ_CP011607 0.02055517
NC_001373 NZ_CP011613 0.02553228
NC_001373 NZ_CP011625 0.01643026
NC_001373 NZ_CP011626 0.00782243
NC_001373 NZ_CP011627 0.00654874
NC_001373 NZ_CP011637 0.01725732
NC_001373 NZ_CP011651 0.01631591
NC_001373 NZ_CP011652 0.01725732
NC_001373 NZ_CP011658 0.01715283
NC_001373 NZ_CP011979 0.00479585
NC_001373 NZ_CP011982 0.0027914
NC_001373 NZ_CP012164 0.03201825
NC_001373 NZ_CP012166 0.01074691
NC_001373 NZ_CP012558 0.0109326
NC_001373 NZ_CP012991 0.01715283
NC_001373 NZ_CP014122 0.00377032
NC_001373 NZ_CP014305 0.01715283
NC_001373 NZ_CP014648 0.00271729
NC_001373 NZ_CP014772 0.00805297
NC_001373 NZ_CP015384 0.00479585
NC_001373 NZ_CP015917 0.01106673
NC_001373 NZ_CP016009 0.0082054
NC_001373 NZ_CP016528 0.02132499
NC_001373 NZ_CP016532 0.02543646
NC_001373 NZ_CP016812 0.00323012
NC_001373 NZ_CP017224 0.01477614
NC_001373 NZ_CP017582 0.01759187
NC_001373 NZ_CP017583 0.02171655
NC_001373 NZ_CP017933 0.02001729
NC_001373 NZ_CP017993 0.01639612
NC_001373 NZ_CP018353 0.00491694
NC_001373 NZ_CP018357 0.01709484
NC_001373 NZ_CP018359 0.01040592
NC_001373 NZ_CP018425 0.00466612
NC_001373 NZ_CP018431 0.00453237
NC_001373 NZ_CP018433 0.00466524
NC_001373 NZ_CP018444 0.01527695
NC_001373 NZ_CP018453 0.01779124
NC_001373 NZ_CP018666 0.01725732
NC_001373 NZ_CP018738 0.01609469
NC_001373 NZ_CP018740 0.01734762
NC_001373 NZ_CP018940 0.01421148
NC_001373 NZ_CP018949 0.00490561
NC_001373 NZ_CP018981 0.01580718
NC_001373 NZ_CP019003 0.01081579
NC_001373 NZ_CP019010 0.00167269
NC_001373 NZ_CP019842 0.02839783
NC_001373 NZ_CP019843 0.02687783
NC_001373 NZ_CP020066 0.0014784
NC_001373 NZ_CP020075 0.00428018
NC_001373 NZ_CP020112 0.00491694
NC_001373 NZ_CP020846 0.00535368
NC_001373 NZ_CP021465 0.01180973
NC_001373 NZ_CP021548 0.00425336
NC_001373 NZ_CP021756 0.00396443
NC_001373 NZ_CP021779 0.00481802
NC_001373 NZ_CP021837 0.00474298
NC_001373 NZ_CP021860 0.00426464
NC_001373 NZ_CP022068 0.00573679
NC_001373 NZ_CP022454 0.00433825
NC_001373 NZ_CP022499 0.00914993
NC_001373 NZ_CP023375 0.01672585
NC_001373 NZ_CP023889 0.02294233
NC_001373 NZ_CP023891 0.01295669
NC_001373 NZ_CP023906 0.01586754
NC_001373 NZ_CP023936 0.01597285
NC_001373 NZ_CP023982 0.01320165
NC_001373 NZ_CP024043 0.02140228
NC_001373 NZ_CP024197 0.0170394
NC_001373 NZ_CP024486 0.02390518
NC_001373 NZ_CP024487 0.01725732
NC_001373 NZ_CP024493 0.02390518
NC_001373 NZ_CP024494 0.01725732
NC_001373 NZ_CP024503 0.01725732
NC_001373 NZ_CP024511 0.02390518
NC_001373 NZ_CP024513 0.01145889
NC_001373 NZ_CP024514 0.01725732
NC_001373 NZ_CP024519 0.01725732
NC_001373 NZ_CP024520 0.01981255
NC_001373 NZ_CP024527 0.0170394
NC_001373 NZ_CP024534 0.0170394
NC_001373 NZ_CP024541 0.0170394
NC_001373 NZ_CP024555 0.0170394
NC_001373 NZ_CP024562 0.0170394
NC_001373 NZ_CP024569 0.0170394
NC_001373 NZ_CP024575 0.0170394
NC_001373 NZ_CP024651 0.00486938
NC_001373 NZ_CP025252 0.0026016
NC_001373 NZ_CP025336 0.01116028
NC_001373 NZ_CP025337 0.01978219
NC_001373 NZ_CP025460 0.01597285
NC_001373 NZ_CP025465 0.01597285
NC_001373 NZ_CP026176 0.0073065
NC_001373 NZ_CP026183 0.01033317
NC_001373 NZ_CP026190 0.01364357
NC_001373 NZ_CP026214 0.00960427
NC_001373 NZ_CP026215 0.00992047
NC_001373 NZ_CP026393 0.00975257
NC_001373 NZ_CP026572 0.01691232
NC_001373 NZ_CP026583 0.01597285
NC_001373 NZ_CP027066 0.01597285
NC_001373 NZ_CP027259 0.01056101
NC_001373 NZ_CP027680 0.01918655
NC_001373 NZ_CP028540 0.01597285
NC_001373 NZ_CP028546 0.01597285
NC_001373 NZ_CP028581 0.01597285
NC_001373 NZ_CP028789 0.01597285
NC_001373 NZ_CP028795 0.01597285
NC_001373 NZ_CP028802 0.01499665
NC_001373 NZ_CP029125 0.02132499
NC_001373 NZ_CP029380 0.01597285
NC_001373 NZ_CP029433 0.01920166
NC_001373 NZ_CP029438 0.01564237
NC_001373 NZ_CP029585 0.00680745
NC_001373 NZ_CP029589 0.02140228
NC_001373 NZ_CP029592 0.02140228
NC_001373 NZ_CP030001 0.01731038
NC_001373 NZ_CP030009 0.02132499
NC_001373 NZ_CP030131 0.01597285
NC_001373 NZ_CP030184 0.01775817
NC_001373 NZ_CP030192 0.02132499
NC_001373 NZ_CP030193 0.02334096
NC_001373 NZ_CP030226 0.02509751
NC_001373 NZ_CP030227 0.02132499
NC_001373 NZ_CP030230 0.01791146
NC_001373 NZ_CP030346 0.02341671
NC_001373 NZ_CP030349 0.01631399
NC_001373 NZ_CP031315 0.00651351
NC_001373 NZ_CP031719 0.01597285
NC_001376 NC_001390 0.74745187
NC_001376 NC_001395 0.72219237
NC_001376 NC_001995 0.03960055
NC_001376 NC_005565 0.11263625
NC_001376 NC_005908 0.04522024
NC_001376 NC_006871 0.22883811
NC_001376 NC_007170 0.89010989
NC_001376 NC_007209 0.76182618
NC_001376 NC_007792 0.04523958
NC_001376 NC_010685 0.83763626
NC_001376 NC_010686 0.78376844
NC_001376 NC_013291 0.76279582
NC_001376 NC_013305 0.84565728
NC_001376 NC_013310 0.11254538
NC_001376 NC_013332 0.00401365
NC_001376 NC_013345 0.03301056
NC_001376 NC_013376 0.03958692
NC_001376 NC_016140 0.83772701
NC_001376 NC_018969 0.83763626
NC_001376 NC_019139 0.84343732
NC_001376 NC_019143 0.87243047
NC_001376 NC_019145 0.01874509
NC_001376 NC_019147 0.01768616
NC_001376 NC_020535 0.04383347
NC_001376 NC_022228 0.82554162
NC_001376 NC_024963 0.80520951
NC_001376 NC_024964 0.03535354
NC_001376 NZ_CP010404 0.83763626
NC_001376 NZ_CP013617 0.85482903
NC_001376 NZ_CP014395 0.80450704
NC_001376 NZ_CP014400 0.80450704
NC_001376 NZ_CP014405 0.80450704
NC_001376 NZ_CP014417 0.84349355
NC_001376 NZ_CP014446 0.84349355
NC_001376 NZ_CP015174 0.02138275
NC_001376 NZ_CP020770 0.02130682
NC_001376 NZ_CP025398 0.70544919
NC_001376 NZ_CP027424 0.81678956
NC_001376 NZ_CP029165 0.79643056
NC_001376 NZ_CP029168 0.03893917
NC_001376 NZ_CP029648 0.83763626
NC_001376 NZ_CP031663 0.03211182
NC_001376 NZ_CP031666 0.03211182
NC_001377 NC_006968 0.14943515
NC_001377 NC_010926 0.07196002
NC_001377 NC_010931 0.08699592
NC_001377 NC_011034 0.89919256
NC_001377 NC_011521 0.72492782
NC_001377 NC_022243 0.91891224
NC_001378 NZ_CP008719 0.85560538
NC_001378 NZ_CP011141 0.85707865
NC_001378 NZ_CP023902 0.85560538
NC_001378 NZ_CP024803 0.78367876
NC_001378 NZ_CP027132 0.85560538
NC_001378 NZ_CP027201 0.76162047
NC_001378 NZ_CP029105 0.85560538
NC_001378 NZ_CP029366 0.85560538
NC_001378 NZ_CP029581 0.81970097
NC_001378 NZ_CP030115 0.85560538
NC_001379 NC_002102 0.00706533
NC_001379 NC_015603 0.00275822
NC_001379 NC_017468 0.00956637
NC_001379 NZ_CP012891 0.00388951
NC_001379 NZ_CP012892 0.00782257
NC_001379 NZ_CP015497 0.00773772
NC_001380 NC_001705 0.21177422
NC_001380 NC_005013 0.12391218
NC_001380 NC_006976 0.16960619
NC_001380 NC_010069 0.15472219
NC_001380 NC_010096 0.69022017
NC_001380 NC_010375 0.01810887
NC_001380 NC_010875 0.01811083
NC_001380 NC_013034 0.09671935
NC_001380 NC_014015 0.01810887
NC_001380 NC_014156 0.1840103
NC_001380 NC_015219 0.05339146
NC_001380 NC_015509 0.02068743
NC_001380 NC_016009 0.0816935
NC_001380 NC_017961 0.0441095
NC_001380 NC_019230 0.01722644
NC_001380 NC_019270 0.01810887
NC_001380 NC_019282 0.01810887
NC_001380 NC_020237 0.10094817
NC_001380 NC_022573 0.01811083
NC_001380 NC_022574 0.01811869
NC_001380 NC_022577 0.01811083
NC_001380 NC_022618 0.06207994
NC_001380 NC_023287 0.01646376
NC_001380 NC_025086 0.07171946
NC_001380 NC_025099 0.01810887
NC_001380 NZ_CP011830 0.04694461
NC_001380 NZ_CP015517 0.02321426
NC_001380 NZ_CP017110 0.04818443
NC_001380 NZ_CP018072 0.0421401
NC_001380 NZ_CP020860 0.06285961
NC_001380 NZ_CP022484 0.02458121
NC_001380 NZ_CP025078 0.0377931
NC_001384 NC_001705 0.5800119
NC_001384 NC_005013 0.28888889
NC_001384 NC_005024 0.08794155
NC_001384 NC_006976 0.01038991
NC_001384 NC_010069 0.00997534
NC_001384 NC_010096 0.04608132
NC_001384 NC_010378 0.00399962
NC_001384 NC_010423 0.01175999
NC_001384 NC_012547 0.07689479
NC_001384 NC_013034 0.08177678
NC_001384 NC_013320 0.0798162
NC_001384 NC_013339 0.01237793
NC_001384 NC_013342 0.01151774
NC_001384 NC_013343 0.02100091
NC_001384 NC_013344 0.00807965
NC_001384 NC_013372 0.09982587
NC_001384 NC_013963 0.04476529
NC_001384 NC_014156 0.46580645
NC_001384 NC_014557 0.0364786
NC_001384 NC_015219 0.01842618
NC_001384 NC_015971 0.00909772
NC_001384 NC_015973 0.01135605
NC_001384 NC_016009 0.14369448
NC_001384 NC_016054 0.09162996
NC_001384 NC_016139 0.29271627
NC_001384 NC_017961 0.08617729
NC_001384 NC_019051 0.44743935
NC_001384 NC_019052 0.45452767
NC_001384 NC_019144 0.09238579
NC_001384 NC_019252 0.01135605
NC_001384 NC_019370 0.01137276
NC_001384 NC_020087 0.00157063
NC_001384 NC_020183 0.01047553
NC_001384 NC_020237 0.04524362
NC_001384 NC_021230 0.02867916
NC_001384 NC_021652 0.10793951
NC_001384 NC_021653 0.10798033
NC_001384 NC_021665 0.10732074
NC_001384 NC_022618 0.09370075
NC_001384 NC_024973 0.01134846
NC_001384 NZ_CP006635 0.00131751
NC_001384 NZ_CP006642 0.00150973
NC_001384 NZ_CP011429 0.001202
NC_001384 NZ_CP011830 0.09230922
NC_001384 NZ_CP012682 0.00126091
NC_001384 NZ_CP012742 0.01151762
NC_001384 NZ_CP014104 0.0250195
NC_001384 NZ_CP014695 0.08714597
NC_001384 NZ_CP015517 0.0109603
NC_001384 NZ_CP015725 0.00098422
NC_001384 NZ_CP016854 0.01129326
NC_001384 NZ_CP017110 0.01351164
NC_001384 NZ_CP017632 0.00052881
NC_001384 NZ_CP018072 0.08222445
NC_001384 NZ_CP018220 0.00114288
NC_001384 NZ_CP018299 0.00056429
NC_001384 NZ_CP019019 0.0008859
NC_001384 NZ_CP019054 0.00159751
NC_001384 NZ_CP019074 0.00362303
NC_001384 NZ_CP019214 0.00066298
NC_001384 NZ_CP019647 0.00070709
NC_001384 NZ_CP020860 0.09132208
NC_001384 NZ_CP020934 0.00136695
NC_001384 NZ_CP022484 0.02947449
NC_001384 NZ_CP023426 0.08435889
NC_001384 NZ_CP024130 0.00246622
NC_001384 NZ_CP024133 0.00117331
NC_001384 NZ_CP024136 0.00249317
NC_001384 NZ_CP024143 0.00074725
NC_001384 NZ_CP024144 0.0023633
NC_001384 NZ_CP024153 0.00248154
NC_001384 NZ_CP025078 0.00884978
NC_001384 NZ_CP026492 0.00071599
NC_001384 NZ_CP027202 0.00073021
NC_001384 NZ_CP028537 0.00060742
NC_001384 NZ_CP029181 0.00146125
NC_001384 NZ_CP029244 0.00149916
NC_001384 NZ_CP029661 0.12592451
NC_001384 NZ_CP031260 0.00927461
NC_001384 NZ_CP031547 0.00075294
NC_001385 NC_002115 0.87025316
NC_001385 NC_010243 0.8852459
NC_001385 NZ_CP012412 0.85328589
NC_001385 NZ_CP016336 0.87844718
NC_001385 NZ_CP018174 0.83713693
NC_001387 NC_001425 0.03017555
NC_001388 NC_003042 0.00182008
NC_001388 NC_006872 0.08769543
NC_001388 NC_019358 0.0364497
NC_001388 NZ_CP013038 0.02870644
NC_001388 NZ_CP013044 0.07512323
NC_001388 NZ_CP013045 0.0288799
NC_001388 NZ_CP019569 0.06751455
NC_001388 NZ_CP023411 0.18426522
NC_001388 NZ_CP023412 0.06682752
NC_001390 NC_001395 0.62899263
NC_001390 NC_001995 0.03815528
NC_001390 NC_005565 0.08890578
NC_001390 NC_005908 0.03768445
NC_001390 NC_006871 0.21601256
NC_001390 NC_007170 0.79507279
NC_001390 NC_007209 0.67831814
NC_001390 NC_007792 0.04359673
NC_001390 NC_010685 0.72642001
NC_001390 NC_010686 0.70582066
NC_001390 NC_013291 0.68858308
NC_001390 NC_013305 0.75
NC_001390 NC_013310 0.08883827
NC_001390 NC_013332 0.00380967
NC_001390 NC_013345 0.02979636
NC_001390 NC_013376 0.03814262
NC_001390 NC_016140 0.74288782
NC_001390 NC_018969 0.73455497
NC_001390 NC_019139 0.73647563
NC_001390 NC_019143 0.7718232
NC_001390 NC_019145 0.01953385
NC_001390 NC_019147 0.01848964
NC_001390 NC_020535 0.04224803
NC_001390 NC_022228 0.73403141
NC_001390 NC_024963 0.71592092
NC_001390 NC_024964 0.02856534
NC_001390 NZ_CP010404 0.72642001
NC_001390 NZ_CP013617 0.76224546
NC_001390 NZ_CP014395 0.72103896
NC_001390 NZ_CP014400 0.72103896
NC_001390 NZ_CP014405 0.72103896
NC_001390 NZ_CP014417 0.73046252
NC_001390 NZ_CP014446 0.73046252
NC_001390 NZ_CP015174 0.02097169
NC_001390 NZ_CP020770 0.02089864
NC_001390 NZ_CP025398 0.64781609
NC_001390 NZ_CP027424 0.72642001
NC_001390 NZ_CP029165 0.71435924
NC_001390 NZ_CP029168 0.03232406
NC_001390 NZ_CP029648 0.74460242
NC_001390 NZ_CP031663 0.03045685
NC_001390 NZ_CP031666 0.03045685
NC_001391 NC_001393 0.77563278
NC_001391 NC_001763 0.7514042
NC_001391 NC_001767 0.86147965
NC_001391 NC_002096 0.03132496
NC_001391 NC_002129 0.02081686
NC_001391 NC_004670 0.00667859
NC_001391 NC_005008 0.85107335
NC_001391 NC_005243 0.02308802
NC_001391 NC_006871 0.6083253
NC_001391 NC_006977 0.02082235
NC_001391 NC_007165 0.27854506
NC_001391 NC_007791 0.81694469
NC_001391 NC_010111 0.02082235
NC_001391 NC_010262 0.81960009
NC_001391 NC_010284 0.47725245
NC_001391 NC_013306 0.02031189
NC_001391 NC_013307 0.8403735
NC_001391 NC_013308 0.02299304
NC_001391 NC_013309 0.84078274
NC_001391 NC_013311 0.84078274
NC_001391 NC_013312 0.83385024
NC_001391 NC_013320 0.09167801
NC_001391 NC_013328 0.15422947
NC_001391 NC_013336 0.67376029
NC_001391 NC_013391 0.01520821
NC_001391 NC_013394 0.02634271
NC_001391 NC_013452 0.82638429
NC_001391 NC_019148 0.16579761
NC_001391 NC_023313 0.01866433
NC_001391 NC_024966 0.80266317
NC_001391 NZ_CP007658 0.09581098
NC_001391 NZ_CP010403 0.14589409
NC_001391 NZ_CP011282 0.00110696
NC_001391 NZ_CP012437 0.00089943
NC_001391 NZ_CP012448 0.00100903
NC_001391 NZ_CP014418 0.02525112
NC_001391 NZ_CP014447 0.02525112
NC_001391 NZ_CP017683 0.10219541
NC_001391 NZ_CP017788 0.0010295
NC_001391 NZ_CP017793 0.0010295
NC_001391 NZ_CP017798 0.00102647
NC_001391 NZ_CP018073 0.00111942
NC_001391 NZ_CP018827 0.00063519
NC_001391 NZ_CP018832 0.00063519
NC_001391 NZ_CP019209 0.00080855
NC_001391 NZ_CP019989 0.00066138
NC_001391 NZ_CP019993 0.0006924
NC_001391 NZ_CP020486 0.00201585
NC_001391 NZ_CP020490 0.00201585
NC_001391 NZ_CP023424 0.00084949
NC_001391 NZ_CP023781 0.00084683
NC_001391 NZ_CP023785 0.00084683
NC_001391 NZ_CP023790 0.00085141
NC_001391 NZ_CP023795 0.00084645
NC_001391 NZ_CP023800 0.00084654
NC_001391 NZ_CP023805 0.0008466
NC_001391 NZ_CP023809 0.00084653
NC_001391 NZ_CP024440 0.8382809
NC_001391 NZ_CP025250 0.16563659
NC_001391 NZ_CP025756 0.0006364
NC_001391 NZ_CP027498 0.00080443
NC_001391 NZ_CP027513 0.00088801
NC_001391 NZ_CP027519 0.00201229
NC_001391 NZ_CP029708 0.83814387
NC_001391 NZ_CP031668 0.18896729
NC_001391 NZ_CP031671 0.18896729
NC_001391 NZ_HG813243 0.83385024
NC_001393 NC_001763 0.88357458
NC_001393 NC_001767 0.88363171
NC_001393 NC_002096 0.03403417
NC_001393 NC_002129 0.01863659
NC_001393 NC_004670 0.0075684
NC_001393 NC_005008 0.88805811
NC_001393 NC_005243 0.02275786
NC_001393 NC_006871 0.65393645
NC_001393 NC_006977 0.01864116
NC_001393 NC_007165 0.25015769
NC_001393 NC_007791 0.87563667
NC_001393 NC_010111 0.01864116
NC_001393 NC_010262 0.87229987
NC_001393 NC_010284 0.49147967
NC_001393 NC_013306 0.02154223
NC_001393 NC_013307 0.88805811
NC_001393 NC_013308 0.02404908
NC_001393 NC_013309 0.88805811
NC_001393 NC_013311 0.89291069
NC_001393 NC_013312 0.88805811
NC_001393 NC_013320 0.1008206
NC_001393 NC_013328 0.16912779
NC_001393 NC_013336 0.72222222
NC_001393 NC_013391 0.01390145
NC_001393 NC_013394 0.02580645
NC_001393 NC_013452 0.87824054
NC_001393 NC_019148 0.18182217
NC_001393 NC_023313 0.01807879
NC_001393 NC_024966 0.84902495
NC_001393 NZ_CP007658 0.1053997
NC_001393 NZ_CP010403 0.16238921
NC_001393 NZ_CP011282 0.00128396
NC_001393 NZ_CP012437 0.00104417
NC_001393 NZ_CP012448 0.00117087
NC_001393 NZ_CP014418 0.02104312
NC_001393 NZ_CP014447 0.02104312
NC_001393 NZ_CP017683 0.11250343
NC_001393 NZ_CP017788 0.00119451
NC_001393 NZ_CP017793 0.00119451
NC_001393 NZ_CP017798 0.00119101
NC_001393 NZ_CP018073 0.00129835
NC_001393 NZ_CP018827 0.00073823
NC_001393 NZ_CP018832 0.00073823
NC_001393 NZ_CP019209 0.00093902
NC_001393 NZ_CP019989 0.00076858
NC_001393 NZ_CP019993 0.00080452
NC_001393 NZ_CP020486 0.00190492
NC_001393 NZ_CP020490 0.00190492
NC_001393 NZ_CP023424 0.0009864
NC_001393 NZ_CP023781 0.00098332
NC_001393 NZ_CP023785 0.00098332
NC_001393 NZ_CP023790 0.00098862
NC_001393 NZ_CP023795 0.00098288
NC_001393 NZ_CP023800 0.00098299
NC_001393 NZ_CP023805 0.00098306
NC_001393 NZ_CP023809 0.00098298
NC_001393 NZ_CP024440 0.8923307
NC_001393 NZ_CP025250 0.18164687
NC_001393 NZ_CP025756 0.00073963
NC_001393 NZ_CP027498 0.00093426
NC_001393 NZ_CP027513 0.00103096
NC_001393 NZ_CP027519 0.0019016
NC_001393 NZ_CP029708 0.88384484
NC_001393 NZ_CP031668 0.17167751
NC_001393 NZ_CP031671 0.17167751
NC_001393 NZ_HG813243 0.88805811
NC_001395 NC_001995 0.03406558
NC_001395 NC_005565 0.10637509
NC_001395 NC_005908 0.0744559
NC_001395 NC_006871 0.23760818
NC_001395 NC_007170 0.77712453
NC_001395 NC_007209 0.78008299
NC_001395 NC_007792 0.04479041
NC_001395 NC_010685 0.85213168
NC_001395 NC_010686 0.82171799
NC_001395 NC_013291 0.79968537
NC_001395 NC_013305 0.80911528
NC_001395 NC_013310 0.1062963
NC_001395 NC_013332 0.00368084
NC_001395 NC_013345 0.06213592
NC_001395 NC_013376 0.03405474
NC_001395 NC_016137 0.07215393
NC_001395 NC_016140 0.81260097
NC_001395 NC_018969 0.85213168
NC_001395 NC_019139 0.78302387
NC_001395 NC_019143 0.76258612
NC_001395 NC_019145 0.0178298
NC_001395 NC_019147 0.01679473
NC_001395 NC_020535 0.04340798
NC_001395 NC_022228 0.84066524
NC_001395 NC_024963 0.80985169
NC_001395 NC_024964 0.04945871
NC_001395 NZ_CP010404 0.85213168
NC_001395 NZ_CP013617 0.78356606
NC_001395 NZ_CP014395 0.84021448
NC_001395 NZ_CP014400 0.84021448
NC_001395 NZ_CP014405 0.84021448
NC_001395 NZ_CP014417 0.78897137
NC_001395 NZ_CP014446 0.78897137
NC_001395 NZ_CP015174 0.02019511
NC_001395 NZ_CP020770 0.02012622
NC_001395 NZ_CP025398 0.63560071
NC_001395 NZ_CP027424 0.85313175
NC_001395 NZ_CP029165 0.83218269
NC_001395 NZ_CP029168 0.0508647
NC_001395 NZ_CP029648 0.85213168
NC_001395 NZ_CP031663 0.02776814
NC_001395 NZ_CP031666 0.02776814
NC_001399 NZ_CP012688 6.319e-05
NC_001399 NZ_CP016905 0.00032518
NC_001399 NZ_CP021653 6.319e-05
NC_001399 NZ_CP021767 6.702e-05
NC_001415 NC_004319 0.00489219
NC_001415 NC_004320 0.00178744
NC_001415 NC_004535 0.00396774
NC_001415 NC_004945 0.03289926
NC_001415 NC_013726 0.00428323
NC_001415 NC_014167 0.0032032
NC_001415 NC_014549 0.05346492
NC_001415 NC_020553 0.00102107
NC_001415 NZ_CP007791 0.00738221
NC_001415 NZ_CP009221 0.03399935
NC_001415 NZ_CP010452 0.00569154
NC_001415 NZ_CP015624 0.10891194
NC_001425 NC_001759 0.00531046
NC_001431 NC_003526 0.24951751
NC_001446 NC_007106 0.02256617
NC_001446 NC_007107 0.05666317
NC_001446 NC_010281 0.01811091
NC_001446 NC_011771 0.01997691
NC_001446 NC_016780 0.03090099
NC_001446 NC_017210 0.01052262
NC_001446 NC_017212 0.00675727
NC_001446 NC_018511 0.94013048
NC_001446 NC_018883 0.01052262
NC_001446 NC_020378 0.00609714
NC_001446 NC_020390 0.01052262
NC_001446 NC_022783 0.03049429
NC_001446 NZ_CP007621 0.01428452
NC_001446 NZ_CP007623 0.00951045
NC_001446 NZ_CP007625 0.00116009
NC_001446 NZ_CP009345 0.94013048
NC_001446 NZ_CP009646 0.0149628
NC_001446 NZ_CP009647 0.01426481
NC_001446 NZ_CP009648 0.00951045
NC_001446 NZ_CP009690 0.02488675
NC_001446 NZ_CP009969 0.05667804
NC_001446 NZ_CP009970 0.02068417
NC_001446 NZ_CP012105 0.03215007
NC_001446 NZ_CP012108 0.00668603
NC_001446 NZ_CP012484 0.00919554
NC_001446 NZ_CP012485 0.01655856
NC_001446 NZ_CP015729 0.03051318
NC_001446 NZ_CP020751 0.0291917
NC_001446 NZ_CP031645 0.02021797
NC_001476 NC_001756 0.06344486
NC_001476 NC_004845 0.06169901
NC_001476 NC_004949 0.00929824
NC_001476 NC_004950 0.06800317
NC_001476 NC_005917 0.05772027
NC_001476 NC_008087 0.03657597
NC_001476 NC_010884 0.04863946
NC_001476 NC_010932 0.02501324
NC_001476 NC_011334 0.06636484
NC_001476 NC_011499 0.042273
NC_001476 NC_013547 0.01094932
NC_001476 NC_014556 0.00951962
NC_001476 NC_017064 0.02503204
NC_001476 NC_017356 0.00539051
NC_001476 NC_017363 0.06872329
NC_001476 NC_017364 0.0165843
NC_001476 NC_017373 0.02328927
NC_001476 NC_017377 0.02039074
NC_001476 NC_017380 0.0165931
NC_001476 NC_017383 0.02953195
NC_001476 NC_017734 0.02991273
NC_001476 NC_019561 0.00872908
NC_001476 NC_019564 0.00870213
NC_001476 NZ_CP009260 0.01790299
NC_001476 NZ_CP012906 0.04032978
NC_001476 NZ_CP018824 0.01787883
NC_001496 NC_005707 0.04726092
NC_001496 NC_007103 0.00053979
NC_001496 NC_007322 0.98988376
NC_001496 NC_010076 0.00410884
NC_001496 NC_010924 0.03798865
NC_001496 NC_010933 0.008217
NC_001496 NC_010934 0.87837721
NC_001496 NC_011655 0.03798836
NC_001496 NC_011775 0.00113772
NC_001496 NC_011777 0.03888369
NC_001496 NC_011973 0.03267413
NC_001496 NC_012473 0.25566686
NC_001496 NC_012579 0.9804801
NC_001496 NC_012656 0.98963785
NC_001496 NC_014172 0.00161335
NC_001496 NC_014331 0.94483866
NC_001496 NC_016792 0.03798952
NC_001496 NC_017199 0.00074866
NC_001496 NC_017202 0.00054174
NC_001496 NC_017203 0.04324945
NC_001496 NC_017726 0.98089717
NC_001496 NC_018486 0.0396116
NC_001496 NC_018492 0.06040128
NC_001496 NC_018501 0.0477742
NC_001496 NC_018503 0.00077207
NC_001496 NC_018509 0.00024233
NC_001496 NC_018510 0.00311105
NC_001496 NC_018689 0.00022071
NC_001496 NC_018878 0.0001584
NC_001496 NC_020384 0.04319937
NC_001496 NC_020385 0.00345305
NC_001496 NC_020393 0.0005052
NC_001496 NC_020394 0.02061688
NC_001496 NC_022882 0.0002758
NC_001496 NZ_CP001971 0.99188702
NC_001496 NZ_CP001975 0.98392105
NC_001496 NZ_CP004860 0.01191246
NC_001496 NZ_CP004861 0.04286672
NC_001496 NZ_CP004876 0.04276707
NC_001496 NZ_CP004877 0.01159424
NC_001496 NZ_CP006743 0.9676153
NC_001496 NZ_CP007615 0.04287236
NC_001496 NZ_CP007616 0.01205692
NC_001496 NZ_CP007665 0.98232556
NC_001496 NZ_CP008847 0.97063179
NC_001496 NZ_CP009299 0.05418918
NC_001496 NZ_CP009316 0.98273033
NC_001496 NZ_CP009317 0.25557324
NC_001496 NZ_CP009324 0.98465234
NC_001496 NZ_CP009327 0.98198564
NC_001496 NZ_CP009330 0.98119171
NC_001496 NZ_CP009336 0.00049622
NC_001496 NZ_CP009340 0.98552308
NC_001496 NZ_CP009347 0.00024233
NC_001496 NZ_CP009349 0.00032597
NC_001496 NZ_CP009463 0.97754658
NC_001496 NZ_CP009540 0.99178096
NC_001496 NZ_CP009543 0.98273168
NC_001496 NZ_CP009589 0.00152599
NC_001496 NZ_CP009591 0.00826939
NC_001496 NZ_CP009592 0.87830846
NC_001496 NZ_CP009595 0.00255975
NC_001496 NZ_CP009597 0.9818326
NC_001496 NZ_CP009606 0.00255975
NC_001496 NZ_CP009636 0.05216523
NC_001496 NZ_CP009691 0.00158872
NC_001496 NZ_CP009696 0.96903136
NC_001496 NZ_CP009699 0.96747362
NC_001496 NZ_CP009901 0.95841506
NC_001496 NZ_CP009939 0.00152599
NC_001496 NZ_CP009940 0.00826126
NC_001496 NZ_CP009967 0.00053946
NC_001496 NZ_CP009980 0.98616759
NC_001496 NZ_CP009998 0.01218262
NC_001496 NZ_CP009999 0.04121956
NC_001496 NZ_CP010090 0.01779169
NC_001496 NZ_CP010091 0.04138823
NC_001496 NZ_CP010111 0.05940814
NC_001496 NZ_CP010321 0.98319281
NC_001496 NZ_CP010578 0.05427625
NC_001496 NZ_CP010579 0.05045824
NC_001496 NZ_CP010793 0.98988376
NC_001496 NZ_CP010794 0.00167728
NC_001496 NZ_CP010853 0.98600787
NC_001496 NZ_CP011146 0.00048733
NC_001496 NZ_CP011152 0.02201856
NC_001496 NZ_CP011154 0.02200623
NC_001496 NZ_CP011156 0.0006571
NC_001496 NZ_CP011157 0.0003429
NC_001496 NZ_CP011350 0.02618862
NC_001496 NZ_CP012101 0.000477
NC_001496 NZ_CP013056 0.04692411
NC_001496 NZ_CP014177 0.98985904
NC_001496 NZ_CP014283 0.00780884
NC_001496 NZ_CP014284 0.04693113
NC_001496 NZ_CP014852 0.00346412
NC_001496 NZ_CP014853 0.03757291
NC_001496 NZ_CP015152 0.04010405
NC_001496 NZ_CP015177 0.05073641
NC_001496 NZ_CP015351 0.00094884
NC_001496 NZ_CP015354 0.00112015
NC_001496 NZ_CP015355 0.00080772
NC_001496 NZ_CP015592 0.00023752
NC_001496 NZ_CP015777 0.98923403
NC_001496 NZ_CP016317 0.02892499
NC_001496 NZ_CP016589 0.01692866
NC_001496 NZ_CP016590 0.00022957
NC_001496 NZ_CP017574 0.00158224
NC_001496 NZ_CP018904 0.97067119
NC_001496 NZ_CP019232 0.00403488
NC_001496 NZ_CP019235 0.00384391
NC_001496 NZ_CP019589 0.99328277
NC_001496 NZ_CP020005 0.03156879
NC_001496 NZ_CP020434 0.00036126
NC_001496 NZ_CP020744 0.00380116
NC_001496 NZ_CP020749 0.00056112
NC_001496 NZ_CP021062 0.01362992
NC_001496 NZ_CP021063 0.00045421
NC_001496 NZ_CP022045 0.98935848
NC_001496 NZ_CP022346 0.02594997
NC_001496 NZ_CP022446 0.01073964
NC_001496 NZ_CP023002 0.98843325
NC_001496 NZ_CP024657 0.00056577
NC_001496 NZ_CP029806 0.97460117
NC_001537 NC_002090 0.03932027
NC_001537 NC_002127 0.04084302
NC_001537 NC_002487 0.04594683
NC_001537 NC_002773 0.03578265
NC_001537 NC_002809 0.04279305
NC_001537 NC_003079 0.04360389
NC_001537 NC_003114 0.03719557
NC_001537 NC_003132 0.03220099
NC_001537 NC_003457 0.30156919
NC_001537 NC_004446 0.05637122
NC_001537 NC_004837 0.03220669
NC_001537 NC_005015 0.01299202
NC_001537 NC_005018 0.04735267
NC_001537 NC_005019 0.03287532
NC_001537 NC_005248 0.08960236
NC_001537 NC_005816 0.03220954
NC_001537 NC_005970 0.0176698
NC_001537 NC_006815 0.05523649
NC_001537 NC_006881 0.02825863
NC_001537 NC_008119 0.03214696
NC_001537 NC_008121 0.0321498
NC_001537 NC_008444 0.03719557
NC_001537 NC_008488 0.03679159
NC_001537 NC_009791 0.03618959
NC_001537 NC_010158 0.00376356
NC_001537 NC_010485 0.03001937
NC_001537 NC_010896 0.03566943
NC_001537 NC_010904 0.03253796
NC_001537 NC_011214 0.04733728
NC_001537 NC_011215 0.04085862
NC_001537 NC_011227 0.0492324
NC_001537 NC_011407 0.03874325
NC_001537 NC_011408 0.0176581
NC_001537 NC_011799 0.03871263
NC_001537 NC_013363 0.04079852
NC_001537 NC_013368 0.01320455
NC_001537 NC_013548 0.01885232
NC_001537 NC_013589 0.03466483
NC_001537 NC_014003 0.04541975
NC_001537 NC_014027 0.03220954
NC_001537 NC_014235 0.0413124
NC_001537 NC_014543 0.05034446
NC_001537 NC_014937 0.00099627
NC_001537 NC_015055 0.02401055
NC_001537 NC_015515 0.00816168
NC_001537 NC_015570 0.06761705
NC_001537 NC_015575 0.06736156
NC_001537 NC_016151 0.0106078
NC_001537 NC_017156 0.03220384
NC_001537 NC_017159 0.03215264
NC_001537 NC_017264 0.03202534
NC_001537 NC_017636 0.0176698
NC_001537 NC_017649 0.04884721
NC_001537 NC_017654 0.01623561
NC_001537 NC_017655 0.03919907
NC_001537 NC_017661 0.0176698
NC_001537 NC_017662 0.0176698
NC_001537 NC_018996 0.03445108
NC_001537 NC_018997 0.03732066
NC_001537 NC_019050 0.06114564
NC_001537 NC_019051 0.04977789
NC_001537 NC_019052 0.05017164
NC_001537 NC_019053 0.06729071
NC_001537 NC_019056 0.01132375
NC_001537 NC_019058 0.06553148
NC_001537 NC_019076 0.03836957
NC_001537 NC_019077 0.03656879
NC_001537 NC_019078 0.04264763
NC_001537 NC_019079 0.04114994
NC_001537 NC_019102 0.04504149
NC_001537 NC_019136 0.03920714
NC_001537 NC_019235 0.03220669
NC_001537 NC_019249 0.0339606
NC_001537 NC_019250 0.05264561
NC_001537 NC_019357 0.01935129
NC_001537 NC_019982 0.04157257
NC_001537 NC_019987 0.04148763
NC_001537 NC_020086 0.00180612
NC_001537 NC_020251 0.03493798
NC_001537 NC_020413 0.04669202
NC_001537 NC_021293 0.01280669
NC_001537 NC_021652 0.03195616
NC_001537 NC_021653 0.03196694
NC_001537 NC_021665 0.03179263
NC_001537 NC_022662 0.01108506
NC_001537 NC_023324 0.05969657
NC_001537 NC_023328 0.03549607
NC_001537 NC_024969 0.09084827
NC_001537 NC_025025 0.03987795
NC_001537 NC_025026 0.04132597
NC_001537 NC_025058 0.02065061
NC_001537 NC_025148 0.00660836
NC_001537 NC_025178 0.04064647
NC_001537 NZ_CP006633 0.04623013
NC_001537 NZ_CP006793 0.03220954
NC_001537 NZ_CP006797 0.03221809
NC_001537 NZ_CP006808 0.03220669
NC_001537 NZ_CP006924 0.00785372
NC_001537 NZ_CP007488 0.04854513
NC_001537 NZ_CP008845 0.01375705
NC_001537 NZ_CP009169 0.0437018
NC_001537 NZ_CP009489 0.03220669
NC_001537 NZ_CP009701 0.03201689
NC_001537 NZ_CP009724 0.01380984
NC_001537 NZ_CP009839 0.03220099
NC_001537 NZ_CP009903 0.03220954
NC_001537 NZ_CP009936 0.03222094
NC_001537 NZ_CP010020 0.03195505
NC_001537 NZ_CP010182 0.0480427
NC_001537 NZ_CP010185 0.0480427
NC_001537 NZ_CP010205 0.04418673
NC_001537 NZ_CP010211 0.03310014
NC_001537 NZ_CP010216 0.03526211
NC_001537 NZ_CP010224 0.03526211
NC_001537 NZ_CP010294 0.03155887
NC_001537 NZ_CP010318 0.04396147
NC_001537 NZ_CP010364 0.01284999
NC_001537 NZ_CP010381 0.01287961
NC_001537 NZ_CP011049 0.01284999
NC_001537 NZ_CP011137 0.03089647
NC_001537 NZ_CP011138 0.01108506
NC_001537 NZ_CP011433 0.0438856
NC_001537 NZ_CP011435 0.0182385
NC_001537 NZ_CP011626 0.01699062
NC_001537 NZ_CP011982 0.0021089
NC_001537 NZ_CP012164 0.01141626
NC_001537 NZ_CP012628 0.04004014
NC_001537 NZ_CP012684 0.04067164
NC_001537 NZ_CP012804 0.04084302
NC_001537 NZ_CP012933 0.04623013
NC_001537 NZ_CP014319 0.01108506
NC_001537 NZ_CP014772 0.04675099
NC_001537 NZ_CP015917 0.03724716
NC_001537 NZ_CP016009 0.03030051
NC_001537 NZ_CP016039 0.01818566
NC_001537 NZ_CP016040 0.04325919
NC_001537 NZ_CP016042 0.05672803
NC_001537 NZ_CP016276 0.03220099
NC_001537 NZ_CP016513 0.0444422
NC_001537 NZ_CP016519 0.04223652
NC_001537 NZ_CP016584 0.0444422
NC_001537 NZ_CP017223 0.03950617
NC_001537 NZ_CP017722 0.0214051
NC_001537 NZ_CP017845 0.04204571
NC_001537 NZ_CP017933 0.00675839
NC_001537 NZ_CP017993 0.00533333
NC_001537 NZ_CP018108 0.01302605
NC_001537 NZ_CP018114 0.01302605
NC_001537 NZ_CP018120 0.01302605
NC_001537 NZ_CP018126 0.01302605
NC_001537 NZ_CP018943 0.0444422
NC_001537 NZ_CP018949 0.03246251
NC_001537 NZ_CP018985 0.01108506
NC_001537 NZ_CP018987 0.03186228
NC_001537 NZ_CP019003 0.00744739
NC_001537 NZ_CP019023 0.03179904
NC_001537 NZ_CP019025 0.04139871
NC_001537 NZ_CP019842 0.01059855
NC_001537 NZ_CP019843 0.01379967
NC_001537 NZ_CP021910 0.02850014
NC_001537 NZ_CP022068 0.02610996
NC_001537 NZ_CP022454 0.0248366
NC_001537 NZ_CP022499 0.00296437
NC_001537 NZ_CP023261 0.03743241
NC_001537 NZ_CP023374 0.03719008
NC_001537 NZ_CP023904 0.02890778
NC_001537 NZ_CP023958 0.04469274
NC_001537 NZ_CP024053 0.01394495
NC_001537 NZ_CP024197 0.01386139
NC_001537 NZ_CP024434 0.03528275
NC_001537 NZ_CP024485 0.02720135
NC_001537 NZ_CP024486 0.01375705
NC_001537 NZ_CP024493 0.01375705
NC_001537 NZ_CP024511 0.01375705
NC_001537 NZ_CP024527 0.01386139
NC_001537 NZ_CP024534 0.01386139
NC_001537 NZ_CP024541 0.01386139
NC_001537 NZ_CP024555 0.01386139
NC_001537 NZ_CP024562 0.01386139
NC_001537 NZ_CP024569 0.01386139
NC_001537 NZ_CP024575 0.01386139
NC_001537 NZ_CP024615 0.01394495
NC_001537 NZ_CP026176 0.00538479
NC_001537 NZ_CP027259 0.03633537
NC_001537 NZ_CP028114 0.01320455
NC_001537 NZ_CP028119 0.01678424
NC_001537 NZ_CP028175 0.04697912
NC_001537 NZ_CP029121 0.04148763
NC_001537 NZ_CP029993 0.04296296
NC_001537 NZ_CP030004 0.04399407
NC_001537 NZ_CP030113 0.00998418
NC_001537 NZ_CP030184 0.01881499
NC_001537 NZ_CP030193 0.02017339
NC_001537 NZ_CP030212 0.05214991
NC_001537 NZ_CP030330 0.00998418
NC_001537 NZ_CP030332 0.0437361
NC_001537 NZ_CP031315 0.00678204
NC_001537 NZ_CP031658 0.04148763
NC_001705 NC_005013 0.47079391
NC_001705 NC_005024 0.07331437
NC_001705 NC_006976 0.18292537
NC_001705 NC_010069 0.16757679
NC_001705 NC_010096 0.21628438
NC_001705 NC_010375 0.01767757
NC_001705 NC_010378 0.00323
NC_001705 NC_010875 0.01767944
NC_001705 NC_012547 0.06444833
NC_001705 NC_013034 0.17105875
NC_001705 NC_013320 0.06716052
NC_001705 NC_013339 0.00316803
NC_001705 NC_013342 0.00290945
NC_001705 NC_013343 0.00991842
NC_001705 NC_013344 0.00313843
NC_001705 NC_013372 0.0826451
NC_001705 NC_013963 0.04103758
NC_001705 NC_014015 0.01767757
NC_001705 NC_014156 0.78985633
NC_001705 NC_014557 0.03389831
NC_001705 NC_015219 0.07788384
NC_001705 NC_015509 0.02062724
NC_001705 NC_016009 0.24331485
NC_001705 NC_016054 0.07915625
NC_001705 NC_016139 0.23521105
NC_001705 NC_017961 0.13605271
NC_001705 NC_019051 0.27489461
NC_001705 NC_019052 0.27817005
NC_001705 NC_019144 0.07971967
NC_001705 NC_019230 0.0168165
NC_001705 NC_019270 0.01767757
NC_001705 NC_019282 0.01767757
NC_001705 NC_020087 0.00129174
NC_001705 NC_020237 0.15853298
NC_001705 NC_021230 0.02508996
NC_001705 NC_021652 0.09846753
NC_001705 NC_021653 0.09850089
NC_001705 NC_021665 0.09796159
NC_001705 NC_022573 0.01767944
NC_001705 NC_022574 0.01768693
NC_001705 NC_022577 0.01767944
NC_001705 NC_022618 0.15301623
NC_001705 NC_023287 0.01744033
NC_001705 NC_025086 0.07041165
NC_001705 NC_025099 0.01767757
NC_001705 NZ_CP006635 0.00109213
NC_001705 NZ_CP006642 0.00124222
NC_001705 NZ_CP011429 0.00099133
NC_001705 NZ_CP011830 0.14576792
NC_001705 NZ_CP012682 0.00103945
NC_001705 NZ_CP014695 0.04220266
NC_001705 NZ_CP015517 0.03508309
NC_001705 NZ_CP015725 0.00081307
NC_001705 NZ_CP016854 0.00285476
NC_001705 NZ_CP017110 0.06363098
NC_001705 NZ_CP017632 0.00044101
NC_001705 NZ_CP018072 0.12969182
NC_001705 NZ_CP018220 0.000943
NC_001705 NZ_CP018299 0.00046766
NC_001705 NZ_CP019019 0.00073678
NC_001705 NZ_CP019054 0.00132141
NC_001705 NZ_CP019074 0.0029341
NC_001705 NZ_CP019214 0.00055232
NC_001705 NZ_CP019647 0.00058537
NC_001705 NZ_CP020860 0.1620738
NC_001705 NZ_CP020934 0.00112596
NC_001705 NZ_CP022484 0.05557602
NC_001705 NZ_CP023426 0.08157435
NC_001705 NZ_CP024130 0.00201464
NC_001705 NZ_CP024133 0.00096789
NC_001705 NZ_CP024136 0.00203624
NC_001705 NZ_CP024143 0.00062212
NC_001705 NZ_CP024144 0.00193206
NC_001705 NZ_CP024153 0.00202692
NC_001705 NZ_CP025078 0.04795607
NC_001705 NZ_CP026492 0.00059625
NC_001705 NZ_CP027202 0.00060802
NC_001705 NZ_CP028537 0.00050626
NC_001705 NZ_CP029181 0.00120996
NC_001705 NZ_CP029244 0.00123363
NC_001705 NZ_CP029661 0.103375
NC_001705 NZ_CP031260 0.00439763
NC_001705 NZ_CP031547 0.00062683
NC_001735 NC_002134 0.02674776
NC_001735 NC_002698 0.00054597
NC_001735 NC_003292 0.01159775
NC_001735 NC_003350 0.00081684
NC_001735 NC_003384 0.0128321
NC_001735 NC_003486 0.00180248
NC_001735 NC_004464 0.00589142
NC_001735 NC_004771 0.00392494
NC_001735 NC_004772 0.00335875
NC_001735 NC_004945 0.00918603
NC_001735 NC_004956 0.35385147
NC_001735 NC_004998 0.0045292
NC_001735 NC_005088 0.51032504
NC_001735 NC_005211 0.00212678
NC_001735 NC_005793 0.00336022
NC_001735 NC_006143 0.00804622
NC_001735 NC_006671 0.01342617
NC_001735 NC_006816 0.01017864
NC_001735 NC_006830 0.03233757
NC_001735 NC_006856 0.02817331
NC_001735 NC_007100 0.0076695
NC_001735 NC_007337 0.33340549
NC_001735 NC_007353 0.04869492
NC_001735 NC_007635 0.00240033
NC_001735 NC_007682 0.01351068
NC_001735 NC_007974 0.00027718
NC_001735 NC_008357 0.01183815
NC_001735 NC_008385 0.6996026
NC_001735 NC_008459 0.27128776
NC_001735 NC_008612 0.00263194
NC_001735 NC_008613 0.00282757
NC_001735 NC_008766 0.08912403
NC_001735 NC_009128 0.00668551
NC_001735 NC_009131 0.03464951
NC_001735 NC_009132 0.03503366
NC_001735 NC_009133 0.02674798
NC_001735 NC_009140 0.02042117
NC_001735 NC_009349 0.02243591
NC_001735 NC_009649 0.00125259
NC_001735 NC_009650 0.01072595
NC_001735 NC_009651 0.01270135
NC_001735 NC_009739 0.02309399
NC_001735 NC_009838 0.00639972
NC_001735 NC_009981 0.00816794
NC_001735 NC_009982 0.00742587
NC_001735 NC_010119 0.02141802
NC_001735 NC_010488 0.0109024
NC_001735 NC_010500 0.01075332
NC_001735 NC_010558 0.00769449
NC_001735 NC_010600 0.00140339
NC_001735 NC_010726 0.00126991
NC_001735 NC_010870 0.00335937
NC_001735 NC_010886 0.01812206
NC_001735 NC_010891 0.00319809
NC_001735 NC_010919 0.0100946
NC_001735 NC_010935 0.03431772
NC_001735 NC_011385 0.00847846
NC_001735 NC_011617 0.0094722
NC_001735 NC_011964 0.02132201
NC_001735 NC_012006 0.00892972
NC_001735 NC_012555 0.00620492
NC_001735 NC_012556 0.00615843
NC_001735 NC_012690 0.03214469
NC_001735 NC_012692 0.02037762
NC_001735 NC_012693 0.00468035
NC_001735 NC_012885 0.00190811
NC_001735 NC_012886 0.00926418
NC_001735 NC_013122 0.00499633
NC_001735 NC_013176 0.31625399
NC_001735 NC_013193 0.00097723
NC_001735 NC_013365 0.00601269
NC_001735 NC_013437 0.00615235
NC_001735 NC_013728 0.02169245
NC_001735 NC_013951 0.00608077
NC_001735 NC_014016 0.01058768
NC_001735 NC_014107 0.00261136
NC_001735 NC_014154 0.01107082
NC_001735 NC_014167 0.00741458
NC_001735 NC_014208 0.01665611
NC_001735 NC_014312 0.01030716
NC_001735 NC_014368 0.01998759
NC_001735 NC_014476 0.02052915
NC_001735 NC_014615 0.008099
NC_001735 NC_014641 0.03259938
NC_001735 NC_014725 0.0209184
NC_001735 NC_014911 0.43011718
NC_001735 NC_015515 0.00183196
NC_001735 NC_015599 0.00915595
NC_001735 NC_015855 0.00069891
NC_001735 NC_016591 0.00201942
NC_001735 NC_016839 0.0060913
NC_001735 NC_016846 0.01131447
NC_001735 NC_016966 0.00814449
NC_001735 NC_016968 0.0373648
NC_001735 NC_016974 0.01461352
NC_001735 NC_016976 0.01777778
NC_001735 NC_016978 0.12059424
NC_001735 NC_016980 0.00568821
NC_001735 NC_017172 0.0213138
NC_001735 NC_017645 0.02039337
NC_001735 NC_017659 0.018985
NC_001735 NC_017908 0.4928087
NC_001735 NC_018107 0.00396108
NC_001735 NC_018994 0.00514822
NC_001735 NC_019001 0.01681992
NC_001735 NC_019037 0.00517485
NC_001735 NC_019043 0.01691863
NC_001735 NC_019045 0.00883836
NC_001735 NC_019062 0.05139576
NC_001735 NC_019063 0.00156483
NC_001735 NC_019065 0.00277957
NC_001735 NC_019066 0.02076702
NC_001735 NC_019069 0.00883031
NC_001735 NC_019081 0.00962028
NC_001735 NC_019082 0.02612296
NC_001735 NC_019089 0.0060523
NC_001735 NC_019090 0.00731088
NC_001735 NC_019091 0.04578002
NC_001735 NC_019105 0.02166854
NC_001735 NC_019107 0.02196345
NC_001735 NC_019108 0.02049361
NC_001735 NC_019109 0.01682361
NC_001735 NC_019116 0.02048153
NC_001735 NC_019118 0.01806761
NC_001735 NC_019121 0.02953446
NC_001735 NC_019123 0.02827847
NC_001735 NC_019137 0.02018335
NC_001735 NC_019153 0.00460677
NC_001735 NC_019155 0.01054624
NC_001735 NC_019158 0.00517249
NC_001735 NC_019165 0.01191691
NC_001735 NC_019263 0.038996
NC_001735 NC_019264 0.04307222
NC_001735 NC_019267 0.00436384
NC_001735 NC_019283 0.03845644
NC_001735 NC_019286 0.01570939
NC_001735 NC_019312 0.54934573
NC_001735 NC_019318 0.01136003
NC_001735 NC_019320 0.40688108
NC_001735 NC_019344 0.00898608
NC_001735 NC_019346 0.00239855
NC_001735 NC_019360 0.00684476
NC_001735 NC_019368 0.00864503
NC_001735 NC_019369 0.03636082
NC_001735 NC_019375 0.01514289
NC_001735 NC_019378 0.00852748
NC_001735 NC_019380 0.01696357
NC_001735 NC_019389 0.0049644
NC_001735 NC_019390 0.0010377
NC_001735 NC_019888 0.00839866
NC_001735 NC_019889 0.00156549
NC_001735 NC_019899 0.01412851
NC_001735 NC_019906 0.06368541
NC_001735 NC_019983 0.02103312
NC_001735 NC_019984 0.02097544
NC_001735 NC_019991 0.02068488
NC_001735 NC_020086 0.00657467
NC_001735 NC_020087 0.00322666
NC_001735 NC_020088 0.0065484
NC_001735 NC_020123 0.01585421
NC_001735 NC_020180 0.01807446
NC_001735 NC_020278 0.0066418
NC_001735 NC_020280 0.00675689
NC_001735 NC_020452 0.01020108
NC_001735 NC_020893 0.01356012
NC_001735 NC_020994 0.49279347
NC_001735 NC_021077 0.27786509
NC_001735 NC_021079 0.0012572
NC_001735 NC_021087 0.01345897
NC_001735 NC_021155 0.00760151
NC_001735 NC_021180 0.01980873
NC_001735 NC_021198 0.00481338
NC_001735 NC_021199 0.00496537
NC_001735 NC_021492 0.00285259
NC_001735 NC_021502 0.00173854
NC_001735 NC_021576 0.01004447
NC_001735 NC_021622 0.01684353
NC_001735 NC_021654 0.0031652
NC_001735 NC_021655 0.01410571
NC_001735 NC_021656 0.0161073
NC_001735 NC_021667 0.02185801
NC_001735 NC_021728 0.00797451
NC_001735 NC_021732 0.00795994
NC_001735 NC_021811 0.01526509
NC_001735 NC_022078 0.00581728
NC_001735 NC_022242 0.04712913
NC_001735 NC_022344 0.0124609
NC_001735 NC_022372 0.00223392
NC_001735 NC_022374 0.00953396
NC_001735 NC_022375 0.00489354
NC_001735 NC_022520 0.00091471
NC_001735 NC_022522 0.01883552
NC_001735 NC_022589 0.01120098
NC_001735 NC_022609 0.00413891
NC_001735 NC_022652 0.02025142
NC_001735 NC_022739 0.00082468
NC_001735 NC_022992 0.01929276
NC_001735 NC_022996 0.01829437
NC_001735 NC_023274 0.06773934
NC_001735 NC_023277 0.00475638
NC_001735 NC_023289 0.00543639
NC_001735 NC_023314 0.00915764
NC_001735 NC_023323 0.00582233
NC_001735 NC_023326 0.0251037
NC_001735 NC_023330 0.00318395
NC_001735 NC_023332 0.00804757
NC_001735 NC_023334 0.0005609
NC_001735 NC_023898 0.01879367
NC_001735 NC_023903 0.01058974
NC_001735 NC_023904 0.0103147
NC_001735 NC_023905 0.01046357
NC_001735 NC_023906 0.01058814
NC_001735 NC_023908 0.00517249
NC_001735 NC_023909 0.00816241
NC_001735 NC_023910 0.00835681
NC_001735 NC_023911 0.01070571
NC_001735 NC_024955 0.00603768
NC_001735 NC_024956 0.03518885
NC_001735 NC_024967 0.00470765
NC_001735 NC_024975 0.02901058
NC_001735 NC_024978 0.01137091
NC_001735 NC_024979 0.00400366
NC_001735 NC_024980 0.01279176
NC_001735 NC_024983 0.00857417
NC_001735 NC_024987 0.00735394
NC_001735 NC_024997 0.01456703
NC_001735 NC_024998 0.60165592
NC_001735 NC_025019 0.01770292
NC_001735 NC_025028 0.01176863
NC_001735 NC_025029 0.01210409
NC_001735 NC_025106 0.00454579
NC_001735 NC_025131 0.00388079
NC_001735 NC_025134 0.02999459
NC_001735 NC_025139 0.01842323
NC_001735 NC_025141 0.0173533
NC_001735 NC_025142 0.00394577
NC_001735 NC_025143 0.00389687
NC_001735 NC_025144 0.0039458
NC_001735 NC_025166 0.01056442
NC_001735 NC_025167 0.01160113
NC_001735 NC_025175 0.01797312
NC_001735 NC_025176 0.00307599
NC_001735 NC_025182 0.01435394
NC_001735 NC_025183 0.01776748
NC_001735 NC_025185 0.00644227
NC_001735 NC_025186 0.00923359
NC_001735 NC_025187 0.01058601
NC_001735 NC_028464 0.00928454
NC_001735 NC_032099 0.02904511
NC_001735 NC_032101 0.01558527
NC_001735 NC_032103 0.0113786
NC_001735 NZ_CP004000 0.00858555
NC_001735 NZ_CP005191 0.00164304
NC_001735 NZ_CP006029 0.00477718
NC_001735 NZ_CP006635 0.01530706
NC_001735 NZ_CP006642 0.00978609
NC_001735 NZ_CP006661 0.0051731
NC_001735 NZ_CP006662 0.00623743
NC_001735 NZ_CP006665 0.0047204
NC_001735 NZ_CP006799 0.00786634
NC_001735 NZ_CP006801 0.01323315
NC_001735 NZ_CP006922 0.00188324
NC_001735 NZ_CP006924 0.00181701
NC_001735 NZ_CP006925 0.00402536
NC_001735 NZ_CP006926 0.00644227
NC_001735 NZ_CP006927 0.00136426
NC_001735 NZ_CP007137 0.00477713
NC_001735 NZ_CP007558 0.01584932
NC_001735 NZ_CP007636 0.00601808
NC_001735 NZ_CP007729 0.00320658
NC_001735 NZ_CP007730 0.01058791
NC_001735 NZ_CP007732 0.01591506
NC_001735 NZ_CP007733 0.00128849
NC_001735 NZ_CP007734 0.00089932
NC_001735 NZ_CP007736 0.00228975
NC_001735 NZ_CP008707 0.02456196
NC_001735 NZ_CP008715 0.00760313
NC_001735 NZ_CP008789 0.00153117
NC_001735 NZ_CP008790 0.00777727
NC_001735 NZ_CP008791 0.00176557
NC_001735 NZ_CP008798 0.02320301
NC_001735 NZ_CP008800 0.006164
NC_001735 NZ_CP008824 0.01494068
NC_001735 NZ_CP008825 0.00679826
NC_001735 NZ_CP008829 0.00320658
NC_001735 NZ_CP008830 0.01058791
NC_001735 NZ_CP008833 0.01058791
NC_001735 NZ_CP008899 0.00306307
NC_001735 NZ_CP008901 0.00529704
NC_001735 NZ_CP008908 0.00529704
NC_001735 NZ_CP008930 0.001122
NC_001735 NZ_CP008932 0.00297958
NC_001735 NZ_CP008933 0.00407076
NC_001735 NZ_CP009105 0.00054846
NC_001735 NZ_CP009107 0.00056083
NC_001735 NZ_CP009115 0.0103448
NC_001735 NZ_CP009116 0.00872412
NC_001735 NZ_CP009319 0.01345038
NC_001735 NZ_CP009409 0.02663769
NC_001735 NZ_CP009560 0.00467127
NC_001735 NZ_CP009562 0.00565869
NC_001735 NZ_CP009563 0.00692419
NC_001735 NZ_CP009564 0.00565897
NC_001735 NZ_CP009567 0.00467699
NC_001735 NZ_CP009570 0.00562004
NC_001735 NZ_CP009579 0.00192052
NC_001735 NZ_CP009773 0.00644317
NC_001735 NZ_CP009774 0.00402536
NC_001735 NZ_CP009776 0.00483354
NC_001735 NZ_CP009777 0.00483269
NC_001735 NZ_CP009797 0.69917439
NC_001735 NZ_CP009851 0.00368914
NC_001735 NZ_CP009852 0.00131579
NC_001735 NZ_CP009853 0.00510047
NC_001735 NZ_CP009857 0.00127139
NC_001735 NZ_CP009858 0.00529704
NC_001735 NZ_CP009860 0.00330483
NC_001735 NZ_CP009862 0.00859565
NC_001735 NZ_CP009864 0.00628108
NC_001735 NZ_CP009867 0.00524641
NC_001735 NZ_CP009868 0.01666052
NC_001735 NZ_CP009869 0.0047395
NC_001735 NZ_CP009874 0.00928457
NC_001735 NZ_CP009875 0.01058791
NC_001735 NZ_CP009879 0.00217418
NC_001735 NZ_CP009881 0.005301
NC_001735 NZ_CP009883 0.00187716
NC_001735 NZ_CP009975 0.00050094
NC_001735 NZ_CP010232 0.01174573
NC_001735 NZ_CP010233 0.00136832
NC_001735 NZ_CP010239 0.00211536
NC_001735 NZ_CP010243 0.01486055
NC_001735 NZ_CP010351 0.00479335
NC_001735 NZ_CP010362 0.03102077
NC_001735 NZ_CP010363 0.00387685
NC_001735 NZ_CP010372 0.00432547
NC_001735 NZ_CP010373 0.00592881
NC_001735 NZ_CP010378 0.01861628
NC_001735 NZ_CP010380 0.00099376
NC_001735 NZ_CP010386 0.0030953
NC_001735 NZ_CP010390 0.00368722
NC_001735 NZ_CP010391 0.02593601
NC_001735 NZ_CP010393 0.00371491
NC_001735 NZ_CP010396 0.03395482
NC_001735 NZ_CP010881 0.0029186
NC_001735 NZ_CP010893 0.02287546
NC_001735 NZ_CP010959 0.00248409
NC_001735 NZ_CP011062 0.00657278
NC_001735 NZ_CP011136 0.00069446
NC_001735 NZ_CP011314 0.00500641
NC_001735 NZ_CP011370 0.01733867
NC_001735 NZ_CP011429 0.00732256
NC_001735 NZ_CP011493 0.00227304
NC_001735 NZ_CP011540 0.02299207
NC_001735 NZ_CP011571 0.039245
NC_001735 NZ_CP011576 0.00367596
NC_001735 NZ_CP011580 0.039245
NC_001735 NZ_CP011583 0.04978529
NC_001735 NZ_CP011586 0.00506547
NC_001735 NZ_CP011587 0.00356224
NC_001735 NZ_CP011589 0.00519718
NC_001735 NZ_CP011590 0.00233945
NC_001735 NZ_CP011593 0.00913899
NC_001735 NZ_CP011595 0.00159785
NC_001735 NZ_CP011596 0.00671926
NC_001735 NZ_CP011599 0.00909193
NC_001735 NZ_CP011600 0.00117767
NC_001735 NZ_CP011601 0.00874032
NC_001735 NZ_CP011609 0.00781749
NC_001735 NZ_CP011610 0.00216221
NC_001735 NZ_CP011611 0.00987568
NC_001735 NZ_CP011614 0.00975315
NC_001735 NZ_CP011615 0.00159785
NC_001735 NZ_CP011617 0.00685723
NC_001735 NZ_CP011621 0.00082178
NC_001735 NZ_CP011622 0.0055538
NC_001735 NZ_CP011623 0.00121574
NC_001735 NZ_CP011628 0.01294039
NC_001735 NZ_CP011632 0.02932168
NC_001735 NZ_CP011633 0.00188847
NC_001735 NZ_CP011634 0.01867237
NC_001735 NZ_CP011639 0.01233094
NC_001735 NZ_CP011640 0.00296677
NC_001735 NZ_CP011641 0.00183094
NC_001735 NZ_CP011644 0.01777869
NC_001735 NZ_CP011645 0.00091471
NC_001735 NZ_CP011646 0.00260036
NC_001735 NZ_CP011649 0.039245
NC_001735 NZ_CP011654 0.00247369
NC_001735 NZ_CP011656 0.01295625
NC_001735 NZ_CP011661 0.039245
NC_001735 NZ_CP011839 0.02179892
NC_001735 NZ_CP011977 0.00979601
NC_001735 NZ_CP011978 0.00091497
NC_001735 NZ_CP011986 0.01056244
NC_001735 NZ_CP011990 0.00444947
NC_001735 NZ_CP011991 0.01058601
NC_001735 NZ_CP012007 0.00263791
NC_001735 NZ_CP012039 0.02938774
NC_001735 NZ_CP012163 0.00358208
NC_001735 NZ_CP012168 0.00836153
NC_001735 NZ_CP012169 0.00364973
NC_001735 NZ_CP012170 0.00914927
NC_001735 NZ_CP012397 0.01018433
NC_001735 NZ_CP012428 0.01778688
NC_001735 NZ_CP012564 0.00332507
NC_001735 NZ_CP012566 0.01360687
NC_001735 NZ_CP012567 0.00791816
NC_001735 NZ_CP012569 0.0033496
NC_001735 NZ_CP012571 0.0137415
NC_001735 NZ_CP012626 0.01154798
NC_001735 NZ_CP012632 0.0246283
NC_001735 NZ_CP012636 0.01011797
NC_001735 NZ_CP012682 0.01490587
NC_001735 NZ_CP012754 0.00399607
NC_001735 NZ_CP012931 0.01282708
NC_001735 NZ_CP012988 0.00398922
NC_001735 NZ_CP012989 0.0014645
NC_001735 NZ_CP012993 0.00398878
NC_001735 NZ_CP012994 0.00174712
NC_001735 NZ_CP013024 0.00955983
NC_001735 NZ_CP013143 0.03657556
NC_001735 NZ_CP013221 0.02850649
NC_001735 NZ_CP013224 0.02936333
NC_001735 NZ_CP013323 0.00118552
NC_001735 NZ_CP013324 0.00560987
NC_001735 NZ_CP013326 0.00082178
NC_001735 NZ_CP013339 0.00150059
NC_001735 NZ_CP013340 0.00211218
NC_001735 NZ_CP013657 0.00430303
NC_001735 NZ_CP013832 0.02241517
NC_001735 NZ_CP014005 0.00406417
NC_001735 NZ_CP014059 0.00505792
NC_001735 NZ_CP014066 0.02701982
NC_001735 NZ_CP014121 0.00130311
NC_001735 NZ_CP014320 0.00812753
NC_001735 NZ_CP014489 0.01016112
NC_001735 NZ_CP014498 0.00753292
NC_001735 NZ_CP014524 0.00525439
NC_001735 NZ_CP014648 0.02681327
NC_001735 NZ_CP014650 0.01058791
NC_001735 NZ_CP014669 0.00214626
NC_001735 NZ_CP014698 0.01156643
NC_001735 NZ_CP014757 0.00798804
NC_001735 NZ_CP014758 0.0014184
NC_001735 NZ_CP014765 0.00222702
NC_001735 NZ_CP014775 0.01365974
NC_001735 NZ_CP014846 0.04295948
NC_001735 NZ_CP015026 0.0041475
NC_001735 NZ_CP015077 0.00854228
NC_001735 NZ_CP015078 0.01183829
NC_001735 NZ_CP015086 0.01107044
NC_001735 NZ_CP015131 0.0087445
NC_001735 NZ_CP015132 0.0009809
NC_001735 NZ_CP015139 0.00556652
NC_001735 NZ_CP015140 0.0043176
NC_001735 NZ_CP015160 0.00835427
NC_001735 NZ_CP015373 0.38698747
NC_001735 NZ_CP015380 0.00085279
NC_001735 NZ_CP015383 0.00216758
NC_001735 NZ_CP015386 0.00381026
NC_001735 NZ_CP015387 0.00386551
NC_001735 NZ_CP015393 0.00186528
NC_001735 NZ_CP015394 0.00690408
NC_001735 NZ_CP015395 0.01066097
NC_001735 NZ_CP015396 0.00216671
NC_001735 NZ_CP015501 0.00094609
NC_001735 NZ_CP015502 0.00505416
NC_001735 NZ_CP015503 0.00925628
NC_001735 NZ_CP015725 0.01438489
NC_001735 NZ_CP015823 0.00375044
NC_001735 NZ_CP015833 0.01679389
NC_001735 NZ_CP015835 0.00517411
NC_001735 NZ_CP015836 0.00584172
NC_001735 NZ_CP015991 0.01439886
NC_001735 NZ_CP016013 0.01441345
NC_001735 NZ_CP016035 0.01187971
NC_001735 NZ_CP016215 0.00409677
NC_001735 NZ_CP016381 0.02751559
NC_001735 NZ_CP016407 0.00982737
NC_001735 NZ_CP016409 0.00976252
NC_001735 NZ_CP016411 0.00868433
NC_001735 NZ_CP016413 0.00989908
NC_001735 NZ_CP016446 0.0094092
NC_001735 NZ_CP016498 0.00223351
NC_001735 NZ_CP016526 0.00341559
NC_001735 NZ_CP016585 0.00991443
NC_001735 NZ_CP016763 0.01096592
NC_001735 NZ_CP016764 0.00299284
NC_001735 NZ_CP016810 0.00548512
NC_001735 NZ_CP016812 0.01863924
NC_001735 NZ_CP016919 0.01311623
NC_001735 NZ_CP016921 0.00436328
NC_001735 NZ_CP016925 0.00817801
NC_001735 NZ_CP017058 0.00984576
NC_001735 NZ_CP017059 0.02601827
NC_001735 NZ_CP017084 0.00922231
NC_001735 NZ_CP017086 0.00968985
NC_001735 NZ_CP017221 0.01959168
NC_001735 NZ_CP017233 0.00169919
NC_001735 NZ_CP017283 0.01605703
NC_001735 NZ_CP017285 0.02298276
NC_001735 NZ_CP017287 0.01357829
NC_001735 NZ_CP017386 0.00128841
NC_001735 NZ_CP017387 0.01488241
NC_001735 NZ_CP017451 0.00218175
NC_001735 NZ_CP017455 0.69760867
NC_001735 NZ_CP017632 0.00878769
NC_001735 NZ_CP017633 0.00647341
NC_001735 NZ_CP017760 0.03797244
NC_001735 NZ_CP017850 0.01561615
NC_001735 NZ_CP017852 0.01398494
NC_001735 NZ_CP017929 0.00159785
NC_001735 NZ_CP017930 0.00663741
NC_001735 NZ_CP017932 0.00933404
NC_001735 NZ_CP017935 0.02681071
NC_001735 NZ_CP017936 0.00933404
NC_001735 NZ_CP017987 0.0080662
NC_001735 NZ_CP017989 0.0081898
NC_001735 NZ_CP017991 0.00443385
NC_001735 NZ_CP018104 0.00763685
NC_001735 NZ_CP018105 0.01408143
NC_001735 NZ_CP018110 0.00798634
NC_001735 NZ_CP018111 0.01408143
NC_001735 NZ_CP018116 0.00800764
NC_001735 NZ_CP018117 0.01408143
NC_001735 NZ_CP018122 0.00798634
NC_001735 NZ_CP018123 0.01408143
NC_001735 NZ_CP018207 0.01319977
NC_001735 NZ_CP018220 0.01106495
NC_001735 NZ_CP018299 0.00168441
NC_001735 NZ_CP018316 0.00852664
NC_001735 NZ_CP018318 0.00920347
NC_001735 NZ_CP018338 0.00148134
NC_001735 NZ_CP018341 0.00701278
NC_001735 NZ_CP018350 0.01740319
NC_001735 NZ_CP018351 0.00638363
NC_001735 NZ_CP018354 0.01757757
NC_001735 NZ_CP018355 0.00371896
NC_001735 NZ_CP018361 0.00120978
NC_001735 NZ_CP018365 0.00280743
NC_001735 NZ_CP018385 0.00033246
NC_001735 NZ_CP018424 0.00370503
NC_001735 NZ_CP018430 0.00370503
NC_001735 NZ_CP018434 0.00370503
NC_001735 NZ_CP018441 0.00646066
NC_001735 NZ_CP018442 0.01226877
NC_001735 NZ_CP018448 0.02740706
NC_001735 NZ_CP018451 0.02726626
NC_001735 NZ_CP018455 0.00430368
NC_001735 NZ_CP018457 0.00283212
NC_001735 NZ_CP018460 0.00725377
NC_001735 NZ_CP018471 0.28330175
NC_001735 NZ_CP018473 0.00454519
NC_001735 NZ_CP018625 0.0097337
NC_001735 NZ_CP018638 0.00726313
NC_001735 NZ_CP018652 0.00616202
NC_001735 NZ_CP018669 0.00991102
NC_001735 NZ_CP018675 0.00264588
NC_001735 NZ_CP018689 0.00920431
NC_001735 NZ_CP018691 0.00852716
NC_001735 NZ_CP018693 0.00646119
NC_001735 NZ_CP018698 0.00919013
NC_001735 NZ_CP018699 0.00853118
NC_001735 NZ_CP018704 0.0092041
NC_001735 NZ_CP018705 0.00850987
NC_001735 NZ_CP018710 0.0092041
NC_001735 NZ_CP018711 0.00853129
NC_001735 NZ_CP018716 0.00920403
NC_001735 NZ_CP018718 0.00853118
NC_001735 NZ_CP018722 0.0092041
NC_001735 NZ_CP018724 0.00848825
NC_001735 NZ_CP018737 0.01957706
NC_001735 NZ_CP018815 0.00388011
NC_001735 NZ_CP018817 0.0051731
NC_001735 NZ_CP018819 0.00622567
NC_001735 NZ_CP018884 0.03904893
NC_001735 NZ_CP018886 0.00357581
NC_001735 NZ_CP018887 0.0348117
NC_001735 NZ_CP018945 0.00945657
NC_001735 NZ_CP018947 0.00840459
NC_001735 NZ_CP018954 0.01768138
NC_001735 NZ_CP018956 0.0154782
NC_001735 NZ_CP018959 0.00993163
NC_001735 NZ_CP018960 0.00492616
NC_001735 NZ_CP018961 0.00743988
NC_001735 NZ_CP018964 0.01313377
NC_001735 NZ_CP018974 0.00248029
NC_001735 NZ_CP018977 0.00897978
NC_001735 NZ_CP018982 0.00841916
NC_001735 NZ_CP018989 0.01345601
NC_001735 NZ_CP018990 0.01012608
NC_001735 NZ_CP018992 0.01026911
NC_001735 NZ_CP018994 0.00992849
NC_001735 NZ_CP018998 0.01331593
NC_001735 NZ_CP018999 0.01417755
NC_001735 NZ_CP019001 0.0054369
NC_001735 NZ_CP019006 0.01012002
NC_001735 NZ_CP019009 0.00699586
NC_001735 NZ_CP019011 0.00407061
NC_001735 NZ_CP019014 0.00590995
NC_001735 NZ_CP019017 0.03313001
NC_001735 NZ_CP019026 0.00951167
NC_001735 NZ_CP019028 0.00312884
NC_001735 NZ_CP019048 0.00077932
NC_001735 NZ_CP019053 0.00700578
NC_001735 NZ_CP019054 0.01350783
NC_001735 NZ_CP019074 0.01242642
NC_001735 NZ_CP019076 0.00511089
NC_001735 NZ_CP019214 0.00608169
NC_001735 NZ_CP019220 0.02646835
NC_001735 NZ_CP019443 0.0018365
NC_001735 NZ_CP019559 0.0071728
NC_001735 NZ_CP019647 0.00259212
NC_001735 NZ_CP019671 0.00483881
NC_001735 NZ_CP019773 0.00371864
NC_001735 NZ_CP019774 0.01058212
NC_001735 NZ_CP019872 0.00526793
NC_001735 NZ_CP019890 0.01339249
NC_001735 NZ_CP019904 0.00240115
NC_001735 NZ_CP019905 0.00431218
NC_001735 NZ_CP020049 0.01133864
NC_001735 NZ_CP020050 0.00216698
NC_001735 NZ_CP020054 0.00308131
NC_001735 NZ_CP020056 0.00519363
NC_001735 NZ_CP020059 0.00814356
NC_001735 NZ_CP020060 0.04148936
NC_001735 NZ_CP020062 0.00502769
NC_001735 NZ_CP020064 0.00082049
NC_001735 NZ_CP020065 0.00287812
NC_001735 NZ_CP020066 0.00471678
NC_001735 NZ_CP020068 0.00536917
NC_001735 NZ_CP020069 0.0014704
NC_001735 NZ_CP020070 0.00582118
NC_001735 NZ_CP020072 0.00369949
NC_001735 NZ_CP020073 0.01790267
NC_001735 NZ_CP020091 0.01646193
NC_001735 NZ_CP020109 0.00442468
NC_001735 NZ_CP020110 0.03317564
NC_001735 NZ_CP020117 0.0059575
NC_001735 NZ_CP020119 0.00541672
NC_001735 NZ_CP020359 0.0150833
NC_001735 NZ_CP020493 0.0149534
NC_001735 NZ_CP020596 0.00475879
NC_001735 NZ_CP020838 0.00369188
NC_001735 NZ_CP020842 0.0038263
NC_001735 NZ_CP020848 0.0016096
NC_001735 NZ_CP020854 0.00791932
NC_001735 NZ_CP020855 0.00147122
NC_001735 NZ_CP020856 0.0131368
NC_001735 NZ_CP020902 0.00348749
NC_001735 NZ_CP020903 0.00148389
NC_001735 NZ_CP020904 0.00289421
NC_001735 NZ_CP020934 0.01632096
NC_001735 NZ_CP021133 0.00095233
NC_001735 NZ_CP021139 0.00818839
NC_001735 NZ_CP021163 0.01356892
NC_001735 NZ_CP021166 0.00975423
NC_001735 NZ_CP021168 0.021569
NC_001735 NZ_CP021180 0.00366466
NC_001735 NZ_CP021203 0.00204957
NC_001735 NZ_CP021206 0.00516937
NC_001735 NZ_CP021212 0.02007661
NC_001735 NZ_CP021289 0.02002148
NC_001735 NZ_CP021328 0.00558195
NC_001735 NZ_CP021344 0.0020816
NC_001735 NZ_CP021463 0.00746616
NC_001735 NZ_CP021464 0.00618137
NC_001735 NZ_CP021536 0.00747354
NC_001735 NZ_CP021538 0.00110252
NC_001735 NZ_CP021540 0.00514259
NC_001735 NZ_CP021541 0.00218512
NC_001735 NZ_CP021544 0.00370663
NC_001735 NZ_CP021545 0.00207968
NC_001735 NZ_CP021547 0.01757781
NC_001735 NZ_CP021551 0.00567609
NC_001735 NZ_CP021650 0.44380396
NC_001735 NZ_CP021651 0.00521261
NC_001735 NZ_CP021681 0.00315394
NC_001735 NZ_CP021687 0.00244082
NC_001735 NZ_CP021688 0.00567064
NC_001735 NZ_CP021690 0.01092571
NC_001735 NZ_CP021695 0.01452394
NC_001735 NZ_CP021697 0.00145491
NC_001735 NZ_CP021698 0.00774213
NC_001735 NZ_CP021699 0.01731056
NC_001735 NZ_CP021709 0.00368602
NC_001735 NZ_CP021710 0.00108978
NC_001735 NZ_CP021712 0.01322588
NC_001735 NZ_CP021713 0.00370608
NC_001735 NZ_CP021719 0.01178306
NC_001735 NZ_CP021720 0.00130701
NC_001735 NZ_CP021733 0.00299713
NC_001735 NZ_CP021734 0.00801793
NC_001735 NZ_CP021737 0.01234988
NC_001735 NZ_CP021741 0.0265089
NC_001735 NZ_CP021742 0.00913338
NC_001735 NZ_CP021752 0.00497935
NC_001735 NZ_CP021753 0.00213114
NC_001735 NZ_CP021755 0.01740051
NC_001735 NZ_CP021758 0.00490671
NC_001735 NZ_CP021761 0.01334901
NC_001735 NZ_CP021778 0.00644652
NC_001735 NZ_CP021834 0.00534689
NC_001735 NZ_CP021835 0.01559706
NC_001735 NZ_CP021841 0.00926256
NC_001735 NZ_CP021842 0.00670409
NC_001735 NZ_CP021843 0.00770775
NC_001735 NZ_CP021845 0.00889675
NC_001735 NZ_CP021846 0.00673721
NC_001735 NZ_CP021847 0.00770775
NC_001735 NZ_CP021853 0.02382339
NC_001735 NZ_CP021856 0.01095319
NC_001735 NZ_CP021857 0.00214055
NC_001735 NZ_CP021858 0.01696264
NC_001735 NZ_CP021861 0.00089209
NC_001735 NZ_CP021871 0.00367357
NC_001735 NZ_CP021880 0.00491514
NC_001735 NZ_CP021881 0.00369498
NC_001735 NZ_CP021897 0.01163043
NC_001735 NZ_CP021899 0.00923543
NC_001735 NZ_CP021900 0.00400037
NC_001735 NZ_CP021936 0.00517333
NC_001735 NZ_CP021937 0.00704708
NC_001735 NZ_CP021941 0.00809147
NC_001735 NZ_CP021943 0.00143514
NC_001735 NZ_CP021946 0.00736277
NC_001735 NZ_CP021947 0.00801629
NC_001735 NZ_CP021948 0.00143514
NC_001735 NZ_CP021952 0.00911414
NC_001735 NZ_CP021953 0.00700351
NC_001735 NZ_CP021956 0.01000943
NC_001735 NZ_CP021961 0.01882192
NC_001735 NZ_CP022008 0.01325842
NC_001735 NZ_CP022009 0.01227391
NC_001735 NZ_CP022072 0.00418696
NC_001735 NZ_CP022126 0.00514576
NC_001735 NZ_CP022149 0.00195327
NC_001735 NZ_CP022152 0.00074747
NC_001735 NZ_CP022155 0.00152318
NC_001735 NZ_CP022156 0.01819818
NC_001735 NZ_CP022157 0.00363645
NC_001735 NZ_CP022165 0.00241532
NC_001735 NZ_CP022166 0.00893686
NC_001735 NZ_CP022169 0.00725007
NC_001735 NZ_CP022170 0.00397782
NC_001735 NZ_CP022176 0.00910293
NC_001735 NZ_CP022226 0.0037164
NC_001735 NZ_CP022227 0.0060948
NC_001735 NZ_CP022274 0.00239115
NC_001735 NZ_CP022275 0.00189496
NC_001735 NZ_CP022280 0.00042177
NC_001735 NZ_CP022349 0.00205795
NC_001735 NZ_CP022359 0.00278958
NC_001735 NZ_CP022425 0.00727025
NC_001735 NZ_CP022451 0.00197638
NC_001735 NZ_CP022533 0.0064415
NC_001735 NZ_CP022534 0.00214102
NC_001735 NZ_CP022574 0.0005222
NC_001735 NZ_CP022612 0.0055724
NC_001735 NZ_CP022692 0.00368966
NC_001735 NZ_CP022693 0.01056237
NC_001735 NZ_CP022696 0.0065034
NC_001735 NZ_CP022697 0.00537979
NC_001735 NZ_CP022698 0.01110516
NC_001735 NZ_CP022826 0.00448563
NC_001735 NZ_CP023143 0.00504158
NC_001735 NZ_CP023145 0.0226653
NC_001735 NZ_CP023167 0.00137238
NC_001735 NZ_CP023186 0.00204715
NC_001735 NZ_CP023274 0.02190422
NC_001735 NZ_CP023348 0.00098714
NC_001735 NZ_CP023360 0.01557199
NC_001735 NZ_CP023363 0.01061961
NC_001735 NZ_CP023378 0.00729464
NC_001735 NZ_CP023417 0.00100208
NC_001735 NZ_CP023418 0.00209837
NC_001735 NZ_CP023419 0.01473231
NC_001735 NZ_CP023420 0.00555818
NC_001735 NZ_CP023440 0.00199721
NC_001735 NZ_CP023443 0.01042065
NC_001735 NZ_CP023479 0.00101642
NC_001735 NZ_CP023488 0.0038161
NC_001735 NZ_CP023489 0.0013937
NC_001735 NZ_CP023542 0.00056215
NC_001735 NZ_CP023554 0.00653574
NC_001735 NZ_CP023555 0.01758772
NC_001735 NZ_CP023724 0.00418597
NC_001735 NZ_CP023816 0.00476039
NC_001735 NZ_CP023871 0.01229697
NC_001735 NZ_CP023890 0.00146979
NC_001735 NZ_CP023893 0.00141508
NC_001735 NZ_CP023894 0.00472795
NC_001735 NZ_CP023895 0.00447075
NC_001735 NZ_CP023910 0.00078864
NC_001735 NZ_CP023912 0.00454885
NC_001735 NZ_CP023917 0.00239881
NC_001735 NZ_CP023922 0.00080343
NC_001735 NZ_CP023923 0.01108763
NC_001735 NZ_CP023928 0.01055532
NC_001735 NZ_CP023937 0.00332063
NC_001735 NZ_CP023938 0.01859855
NC_001735 NZ_CP023943 0.01065025
NC_001735 NZ_CP023947 0.00212613
NC_001735 NZ_CP023948 0.00420515
NC_001735 NZ_CP023950 0.01818718
NC_001735 NZ_CP023952 0.01592254
NC_001735 NZ_CP023953 0.00984722
NC_001735 NZ_CP023959 0.00770398
NC_001735 NZ_CP023981 0.00874146
NC_001735 NZ_CP024039 0.00493343
NC_001735 NZ_CP024040 0.00093826
NC_001735 NZ_CP024094 0.05304812
NC_001735 NZ_CP024130 0.01238678
NC_001735 NZ_CP024133 0.01577777
NC_001735 NZ_CP024136 0.00387673
NC_001735 NZ_CP024140 0.007564
NC_001735 NZ_CP024143 0.00674679
NC_001735 NZ_CP024144 0.02205882
NC_001735 NZ_CP024153 0.02625324
NC_001735 NZ_CP024192 0.01384607
NC_001735 NZ_CP024194 0.00514738
NC_001735 NZ_CP024236 0.00088288
NC_001735 NZ_CP024281 0.02834846
NC_001735 NZ_CP024285 0.02831934
NC_001735 NZ_CP024296 0.00095414
NC_001735 NZ_CP024430 0.00719291
NC_001735 NZ_CP024431 0.00305955
NC_001735 NZ_CP024459 0.00322253
NC_001735 NZ_CP024461 0.00154212
NC_001735 NZ_CP024483 0.00300982
NC_001735 NZ_CP024497 0.00117026
NC_001735 NZ_CP024500 0.00300767
NC_001735 NZ_CP024501 0.00116996
NC_001735 NZ_CP024507 0.00092666
NC_001735 NZ_CP024508 0.00298177
NC_001735 NZ_CP024509 0.00195
NC_001735 NZ_CP024516 0.00737072
NC_001735 NZ_CP024517 0.00117026
NC_001735 NZ_CP024522 0.01384607
NC_001735 NZ_CP024524 0.00514738
NC_001735 NZ_CP024529 0.01384607
NC_001735 NZ_CP024531 0.00514738
NC_001735 NZ_CP024536 0.01457849
NC_001735 NZ_CP024538 0.00514738
NC_001735 NZ_CP024550 0.01457849
NC_001735 NZ_CP024552 0.00514738
NC_001735 NZ_CP024557 0.01378347
NC_001735 NZ_CP024559 0.00514738
NC_001735 NZ_CP024564 0.01457849
NC_001735 NZ_CP024566 0.00514738
NC_001735 NZ_CP024571 0.01457849
NC_001735 NZ_CP024573 0.00514614
NC_001735 NZ_CP024652 0.03236909
NC_001735 NZ_CP024669 0.0009788
NC_001735 NZ_CP024718 0.02400752
NC_001735 NZ_CP024721 0.02400805
NC_001735 NZ_CP024805 0.01279833
NC_001735 NZ_CP024813 0.00856376
NC_001735 NZ_CP024816 0.00283078
NC_001735 NZ_CP024822 0.00591348
NC_001735 NZ_CP024824 0.00475665
NC_001735 NZ_CP024827 0.01103354
NC_001735 NZ_CP024831 0.00252061
NC_001735 NZ_CP024835 0.00534622
NC_001735 NZ_CP024836 0.00434838
NC_001735 NZ_CP024839 0.01258981
NC_001735 NZ_CP024840 0.00434838
NC_001735 NZ_CP024852 0.008304
NC_001735 NZ_CP024857 0.00783448
NC_001735 NZ_CP024863 0.00968315
NC_001735 NZ_CP024875 0.0039047
NC_001735 NZ_CP024876 0.01427228
NC_001735 NZ_CP024878 0.0011725
NC_001735 NZ_CP024882 0.0021098
NC_001735 NZ_CP024917 0.01435452
NC_001735 NZ_CP024976 0.0015062
NC_001735 NZ_CP025006 0.00055536
NC_001735 NZ_CP025010 0.01059333
NC_001735 NZ_CP025038 0.00940986
NC_001735 NZ_CP025039 0.00386571
NC_001735 NZ_CP025042 0.00393238
NC_001735 NZ_CP025052 0.00731515
NC_001735 NZ_CP025054 0.00731515
NC_001735 NZ_CP025141 0.01596421
NC_001735 NZ_CP025144 0.01591282
NC_001735 NZ_CP025147 0.01595393
NC_001735 NZ_CP025252 0.06520424
NC_001735 NZ_CP025253 0.03252326
NC_001735 NZ_CP025339 0.00872353
NC_001735 NZ_CP025340 0.00352532
NC_001735 NZ_CP025402 0.00382999
NC_001735 NZ_CP025457 0.00107127
NC_001735 NZ_CP025458 0.01456002
NC_001735 NZ_CP025462 0.0059683
NC_001735 NZ_CP025463 0.01216397
NC_001735 NZ_CP025467 0.00361438
NC_001735 NZ_CP025468 0.01020205
NC_001735 NZ_CP025470 0.00412166
NC_001735 NZ_CP025626 0.00563209
NC_001735 NZ_CP025677 0.00581185
NC_001735 NZ_CP025708 0.01050345
NC_001735 NZ_CP025710 0.00906559
NC_001735 NZ_CP025758 0.00628115
NC_001735 NZ_CP025944 0.00374191
NC_001735 NZ_CP025952 0.01111901
NC_001735 NZ_CP025964 0.0038583
NC_001735 NZ_CP025965 0.00468466
NC_001735 NZ_CP025966 0.0054704
NC_001735 NZ_CP026048 0.00194338
NC_001735 NZ_CP026049 0.00110586
NC_001735 NZ_CP026058 0.00063246
NC_001735 NZ_CP026123 0.02051
NC_001735 NZ_CP026131 0.00424294
NC_001735 NZ_CP026169 0.00505163
NC_001735 NZ_CP026170 0.00556731
NC_001735 NZ_CP026171 0.00187265
NC_001735 NZ_CP026172 0.00083064
NC_001735 NZ_CP026173 0.00273792
NC_001735 NZ_CP026174 0.00209138
NC_001735 NZ_CP026175 0.00188991
NC_001735 NZ_CP026179 0.00366424
NC_001735 NZ_CP026182 0.00316077
NC_001735 NZ_CP026186 0.00101772
NC_001735 NZ_CP026188 0.00414514
NC_001735 NZ_CP026189 0.02457218
NC_001735 NZ_CP026191 0.00513669
NC_001735 NZ_CP026194 0.00314788
NC_001735 NZ_CP026196 0.00567261
NC_001735 NZ_CP026198 0.00433987
NC_001735 NZ_CP026200 0.01331641
NC_001735 NZ_CP026201 0.00430027
NC_001735 NZ_CP026207 0.02107835
NC_001735 NZ_CP026210 0.00370538
NC_001735 NZ_CP026213 0.0035323
NC_001735 NZ_CP026221 0.01713349
NC_001735 NZ_CP026225 0.00868831
NC_001735 NZ_CP026227 0.01541752
NC_001735 NZ_CP026230 0.08503286
NC_001735 NZ_CP026233 0.02069931
NC_001735 NZ_CP026234 0.00121279
NC_001735 NZ_CP026236 0.00394064
NC_001735 NZ_CP026237 0.00167405
NC_001735 NZ_CP026240 0.00315953
NC_001735 NZ_CP026241 0.01116652
NC_001735 NZ_CP026242 0.00521967
NC_001735 NZ_CP026268 0.04232209
NC_001735 NZ_CP026272 0.0030492
NC_001735 NZ_CP026274 0.00201966
NC_001735 NZ_CP026277 0.00511786
NC_001735 NZ_CP026280 0.00189187
NC_001735 NZ_CP026281 0.02238107
NC_001735 NZ_CP026282 0.00139191
NC_001735 NZ_CP026283 0.00200098
NC_001735 NZ_CP026284 0.00204462
NC_001735 NZ_CP026385 0.00414518
NC_001735 NZ_CP026389 0.00528964
NC_001735 NZ_CP026391 0.00187778
NC_001735 NZ_CP026395 0.00128882
NC_001735 NZ_CP026397 0.00138014
NC_001735 NZ_CP026400 0.00315022
NC_001735 NZ_CP026405 0.01970618
NC_001735 NZ_CP026418 0.00641669
NC_001735 NZ_CP026474 0.01504406
NC_001735 NZ_CP026492 0.00657505
NC_001735 NZ_CP026496 0.00785397
NC_001735 NZ_CP026570 0.00186275
NC_001735 NZ_CP026576 0.00750699
NC_001735 NZ_CP026578 0.01170325
NC_001735 NZ_CP026579 0.00517387
NC_001735 NZ_CP026584 0.00100071
NC_001735 NZ_CP026588 0.01226698
NC_001735 NZ_CP026589 0.00652439
NC_001735 NZ_CP026590 0.00484019
NC_001735 NZ_CP026661 0.01499971
NC_001735 NZ_CP026716 0.00170457
NC_001735 NZ_CP026717 0.00266626
NC_001735 NZ_CP026752 0.00147324
NC_001735 NZ_CP026753 0.01306821
NC_001735 NZ_CP026757 0.00974818
NC_001735 NZ_CP026852 0.00436559
NC_001735 NZ_CP027067 0.01517593
NC_001735 NZ_CP027119 0.01201482
NC_001735 NZ_CP027130 0.00492722
NC_001735 NZ_CP027144 0.00537346
NC_001735 NZ_CP027145 0.00213479
NC_001735 NZ_CP027152 0.00818133
NC_001735 NZ_CP027158 0.01058791
NC_001735 NZ_CP027161 0.0037139
NC_001735 NZ_CP027170 0.0016316
NC_001735 NZ_CP027173 0.07530358
NC_001735 NZ_CP027200 0.02010399
NC_001735 NZ_CP027202 0.00377246
NC_001735 NZ_CP027343 0.00057386
NC_001735 NZ_CP027385 0.01515811
NC_001735 NZ_CP027409 0.01812109
NC_001735 NZ_CP027415 0.00998752
NC_001735 NZ_CP027441 0.00062684
NC_001735 NZ_CP027451 0.00062677
NC_001735 NZ_CP027453 0.00066677
NC_001735 NZ_CP027600 0.00955789
NC_001735 NZ_CP027603 0.00256378
NC_001735 NZ_CP027606 0.01221533
NC_001735 NZ_CP027613 0.00475118
NC_001735 NZ_CP027614 0.00221063
NC_001735 NZ_CP027616 0.00415885
NC_001735 NZ_CP027670 0.0104734
NC_001735 NZ_CP027678 0.00236981
NC_001735 NZ_CP027679 0.02204275
NC_001735 NZ_CP027703 0.00459839
NC_001735 NZ_CP027855 0.00812221
NC_001735 NZ_CP028121 0.00084755
NC_001735 NZ_CP028168 0.01910227
NC_001735 NZ_CP028170 0.01226408
NC_001735 NZ_CP028177 0.00066103
NC_001735 NZ_CP028178 0.00079044
NC_001735 NZ_CP028179 0.01657835
NC_001735 NZ_CP028181 0.0036289
NC_001735 NZ_CP028197 0.00564937
NC_001735 NZ_CP028340 0.03955366
NC_001735 NZ_CP028389 0.01006844
NC_001735 NZ_CP028484 0.0070696
NC_001735 NZ_CP028486 0.00762013
NC_001735 NZ_CP028537 0.00808528
NC_001735 NZ_CP028541 0.01122554
NC_001735 NZ_CP028543 0.01211948
NC_001735 NZ_CP028547 0.00790144
NC_001735 NZ_CP028551 0.00319625
NC_001735 NZ_CP028553 0.01230674
NC_001735 NZ_CP028565 0.01070555
NC_001735 NZ_CP028567 0.01452157
NC_001735 NZ_CP028576 0.00741852
NC_001735 NZ_CP028582 0.02394442
NC_001735 NZ_CP028587 0.0060948
NC_001735 NZ_CP028588 0.00373261
NC_001735 NZ_CP028717 0.01190647
NC_001735 NZ_CP028781 0.00968421
NC_001735 NZ_CP028782 0.02540621
NC_001735 NZ_CP028784 0.00119894
NC_001735 NZ_CP028790 0.00577253
NC_001735 NZ_CP028791 0.00361998
NC_001735 NZ_CP028792 0.0064841
NC_001735 NZ_CP028796 0.0110241
NC_001735 NZ_CP028804 0.00533323
NC_001735 NZ_CP028814 0.0027953
NC_001735 NZ_CP028929 0.00436325
NC_001735 NZ_CP028931 0.01319069
NC_001735 NZ_CP028952 0.00259114
NC_001735 NZ_CP028954 0.0037141
NC_001735 NZ_CP028955 0.0049753
NC_001735 NZ_CP028958 0.00497169
NC_001735 NZ_CP028965 0.0017184
NC_001735 NZ_CP028967 0.04242878
NC_001735 NZ_CP028991 0.015733
NC_001735 NZ_CP028995 0.00274239
NC_001735 NZ_CP028996 0.00410514
NC_001735 NZ_CP029000 0.00313276
NC_001735 NZ_CP029094 0.00163157
NC_001735 NZ_CP029096 0.00733292
NC_001735 NZ_CP029101 0.00372926
NC_001735 NZ_CP029102 0.01055706
NC_001735 NZ_CP029104 0.01198208
NC_001735 NZ_CP029113 0.00344177
NC_001735 NZ_CP029118 0.01200786
NC_001735 NZ_CP029123 0.0190047
NC_001735 NZ_CP029135 0.00688226
NC_001735 NZ_CP029136 0.00139338
NC_001735 NZ_CP029138 0.01693119
NC_001735 NZ_CP029142 0.0051755
NC_001735 NZ_CP029181 0.00482185
NC_001735 NZ_CP029243 0.01522085
NC_001735 NZ_CP029244 0.01168493
NC_001735 NZ_CP029248 0.00366492
NC_001735 NZ_CP029249 0.02313153
NC_001735 NZ_CP029368 0.00777798
NC_001735 NZ_CP029381 0.00914838
NC_001735 NZ_CP029382 0.01839175
NC_001735 NZ_CP029383 0.00133048
NC_001735 NZ_CP029396 0.00525795
NC_001735 NZ_CP029429 0.01178784
NC_001735 NZ_CP029430 0.00136872
NC_001735 NZ_CP029431 0.00402729
NC_001735 NZ_CP029435 0.00142337
NC_001735 NZ_CP029436 0.00280986
NC_001735 NZ_CP029439 0.01350736
NC_001735 NZ_CP029441 0.00777361
NC_001735 NZ_CP029442 0.00296805
NC_001735 NZ_CP029493 0.01045839
NC_001735 NZ_CP029575 0.0061396
NC_001735 NZ_CP029577 0.00661182
NC_001735 NZ_CP029580 0.00467563
NC_001735 NZ_CP029586 0.00888907
NC_001735 NZ_CP029588 0.00822703
NC_001735 NZ_CP029591 0.0081531
NC_001735 NZ_CP029599 0.00886971
NC_001735 NZ_CP029631 0.00165998
NC_001735 NZ_CP029688 0.00956515
NC_001735 NZ_CP029717 0.00892769
NC_001735 NZ_CP029718 0.0182978
NC_001735 NZ_CP029719 0.00173916
NC_001735 NZ_CP029720 0.0050477
NC_001735 NZ_CP029723 0.00606722
NC_001735 NZ_CP029724 0.0088268
NC_001735 NZ_CP029729 0.00269962
NC_001735 NZ_CP029737 0.0048674
NC_001735 NZ_CP029742 0.00182297
NC_001735 NZ_CP029748 0.00649585
NC_001735 NZ_CP029802 0.01295467
NC_001735 NZ_CP029975 0.01153785
NC_001735 NZ_CP029978 0.0045888
NC_001735 NZ_CP030077 0.0046658
NC_001735 NZ_CP030080 0.00686817
NC_001735 NZ_CP030081 0.00545436
NC_001735 NZ_CP030132 0.02492218
NC_001735 NZ_CP030133 0.00959176
NC_001735 NZ_CP030134 0.01633691
NC_001735 NZ_CP030182 0.00720777
NC_001735 NZ_CP030186 0.01834765
NC_001735 NZ_CP030191 0.01089456
NC_001735 NZ_CP030215 0.00848651
NC_001735 NZ_CP030224 0.00093738
NC_001735 NZ_CP030270 0.00705552
NC_001735 NZ_CP030283 0.00662513
NC_001735 NZ_CP030285 0.01261753
NC_001735 NZ_CP030329 0.00771503
NC_001735 NZ_CP030335 0.00579225
NC_001735 NZ_CP030342 0.01058791
NC_001735 NZ_CP030343 0.00371601
NC_001735 NZ_CP030770 0.01779609
NC_001735 NZ_CP030780 0.01523966
NC_001735 NZ_CP030920 0.00096913
NC_001735 NZ_CP030940 0.00694475
NC_001735 NZ_CP031102 0.00130404
NC_001735 NZ_CP031103 0.00262099
NC_001735 NZ_CP031106 0.00276766
NC_001735 NZ_CP031110 0.01969107
NC_001735 NZ_CP031121 0.01757166
NC_001735 NZ_CP031122 0.01923389
NC_001735 NZ_CP031135 0.00104199
NC_001735 NZ_CP031137 0.00390968
NC_001735 NZ_CP031216 0.01602325
NC_001735 NZ_CP031259 0.0086041
NC_001735 NZ_CP031322 0.00167618
NC_001735 NZ_CP031512 0.01119634
NC_001735 NZ_CP031547 0.00048167
NC_001735 NZ_CP031549 0.01721451
NC_001735 NZ_CP031575 0.00275316
NC_001735 NZ_CP031576 0.01831382
NC_001735 NZ_CP031610 0.01831805
NC_001735 NZ_CP031614 0.00931673
NC_001735 NZ_CP031615 0.00896904
NC_001735 NZ_CP031717 0.03732224
NC_001735 NZ_CP031720 0.00100544
NC_001735 NZ_CP031723 0.00452949
NC_001735 NZ_CP031724 0.00706648
NC_001735 NZ_CP031735 0.00358931
NC_001735 NZ_CP031736 0.00397595
NC_001735 NZ_CP031801 0.00156519
NC_001735 NZ_CP031802 0.00991722
NC_001735 NZ_CP031811 0.00547938
NC_001735 NZ_CP031883 0.01093427
NC_001735 NZ_CP031884 0.00184291
NC_001735 NZ_HG941719 0.00452422
NC_001740 NC_001774 0.08218926
NC_001740 NC_002524 0.17073706
NC_001740 NC_002637 0.07280409
NC_001740 NC_003125 0.06062984
NC_001740 NC_003384 0.01468462
NC_001740 NC_004771 0.06104281
NC_001740 NC_005312 0.20806452
NC_001740 NC_005324 0.0870019
NC_001740 NC_005862 0.10545395
NC_001740 NC_006816 0.04511278
NC_001740 NC_006994 0.05225738
NC_001740 NC_007800 0.19645441
NC_001740 NC_008439 0.10383055
NC_001740 NC_008490 0.09965103
NC_001740 NC_008597 0.08597156
NC_001740 NC_008612 0.00762865
NC_001740 NC_008613 0.00837887
NC_001740 NC_009139 0.01038526
NC_001740 NC_009140 0.00813085
NC_001740 NC_009476 0.04519374
NC_001740 NC_009651 0.01622563
NC_001740 NC_009789 0.08815427
NC_001740 NC_009981 0.01303841
NC_001740 NC_009982 0.00262016
NC_001740 NC_010119 0.00421123
NC_001740 NC_010488 0.01046517
NC_001740 NC_010643 0.0086305
NC_001740 NC_010716 0.01291502
NC_001740 NC_010795 0.04558234
NC_001740 NC_010886 0.01536232
NC_001740 NC_010912 0.12561396
NC_001740 NC_010941 0.07266951
NC_001740 NC_011378 0.66870867
NC_001740 NC_011385 0.02057409
NC_001740 NC_011795 0.1040153
NC_001740 NC_011964 0.02121737
NC_001740 NC_012006 0.03965426
NC_001740 NC_012215 0.0726623
NC_001740 NC_012555 0.00435182
NC_001740 NC_012556 0.00431687
NC_001740 NC_012690 0.01316955
NC_001740 NC_012692 0.008109
NC_001740 NC_012693 0.00882646
NC_001740 NC_012885 0.00728049
NC_001740 NC_012886 0.02404134
NC_001740 NC_013104 0.96049841
NC_001740 NC_013365 0.01541126
NC_001740 NC_013437 0.0285054
NC_001740 NC_013509 0.03885577
NC_001740 NC_013728 0.03458056
NC_001740 NC_013951 0.01070655
NC_001740 NC_014615 0.01922043
NC_001740 NC_014843 0.01095776
NC_001740 NC_016036 0.02023037
NC_001740 NC_016839 0.01439889
NC_001740 NC_016859 0.96049841
NC_001740 NC_016974 0.00834494
NC_001740 NC_016976 0.00612905
NC_001740 NC_016983 0.00555558
NC_001740 NC_017035 0.0842873
NC_001740 NC_017645 0.00823355
NC_001740 NC_017658 0.08807061
NC_001740 NC_017659 0.02013612
NC_001740 NC_017719 0.96049841
NC_001740 NC_017908 0.00681112
NC_001740 NC_018107 0.00397381
NC_001740 NC_018995 0.01224292
NC_001740 NC_019040 0.08813752
NC_001740 NC_019060 0.08701015
NC_001740 NC_019065 0.00903287
NC_001740 NC_019066 0.0084875
NC_001740 NC_019070 0.08712406
NC_001740 NC_019080 0.09956609
NC_001740 NC_019091 0.12562814
NC_001740 NC_019107 0.00816414
NC_001740 NC_019116 0.01102449
NC_001740 NC_019117 0.00746304
NC_001740 NC_019118 0.01106959
NC_001740 NC_019121 0.00965908
NC_001740 NC_019122 0.00724159
NC_001740 NC_019137 0.02777102
NC_001740 NC_019214 0.0710675
NC_001740 NC_019217 0.03296609
NC_001740 NC_019218 0.02246432
NC_001740 NC_019260 0.07319683
NC_001740 NC_019299 0.02515931
NC_001740 NC_019361 0.04368264
NC_001740 NC_019381 0.04273056
NC_001740 NC_019389 0.0142065
NC_001740 NC_019906 0.04538536
NC_001740 NC_019979 0.0842873
NC_001740 NC_020086 0.02023681
NC_001740 NC_020087 0.00992297
NC_001740 NC_020088 0.02680167
NC_001740 NC_020180 0.00634497
NC_001740 NC_020994 0.00681088
NC_001740 NC_021156 0.79476649
NC_001740 NC_021199 0.00924181
NC_001740 NC_021667 0.00784664
NC_001740 NC_021811 0.00255171
NC_001740 NC_022371 0.01065016
NC_001740 NC_022372 0.01097669
NC_001740 NC_022377 0.00925933
NC_001740 NC_022522 0.01654606
NC_001740 NC_022652 0.00790494
NC_001740 NC_022992 0.03272333
NC_001740 NC_022996 0.0303822
NC_001740 NC_023031 0.00640136
NC_001740 NC_023277 0.0101298
NC_001740 NC_023289 0.01186834
NC_001740 NC_023291 0.00797616
NC_001740 NC_023323 0.00637732
NC_001740 NC_023326 0.03393994
NC_001740 NC_023329 0.01232725
NC_001740 NC_023330 0.05000175
NC_001740 NC_023899 0.00906118
NC_001740 NC_024978 0.0072478
NC_001740 NC_024979 0.01015527
NC_001740 NC_024980 0.00855751
NC_001740 NC_024983 0.00402148
NC_001740 NC_025131 0.00924611
NC_001740 NC_025142 0.00994668
NC_001740 NC_025143 0.0097725
NC_001740 NC_025144 0.00994678
NC_001740 NC_025172 0.01493937
NC_001740 NC_025175 0.02082138
NC_001740 NC_025176 0.00947954
NC_001740 NC_025185 0.02787953
NC_001740 NZ_CP004000 0.0043981
NC_001740 NZ_CP006029 0.02005764
NC_001740 NZ_CP006635 0.01962566
NC_001740 NZ_CP006639 0.08210936
NC_001740 NZ_CP006641 0.00097574
NC_001740 NZ_CP006662 0.01821606
NC_001740 NZ_CP006665 0.00923717
NC_001740 NZ_CP006801 0.02227537
NC_001740 NZ_CP006926 0.02787953
NC_001740 NZ_CP007137 0.02005731
NC_001740 NZ_CP007636 0.00813519
NC_001740 NZ_CP008791 0.00710279
NC_001740 NZ_CP008899 0.00466309
NC_001740 NZ_CP009116 0.01480221
NC_001740 NZ_CP009357 0.00846172
NC_001740 NZ_CP009409 0.00776373
NC_001740 NZ_CP009560 0.00880413
NC_001740 NZ_CP009562 0.01181493
NC_001740 NZ_CP009563 0.0159093
NC_001740 NZ_CP009564 0.01181574
NC_001740 NZ_CP009567 0.00881819
NC_001740 NZ_CP009570 0.01170159
NC_001740 NZ_CP009579 0.02388552
NC_001740 NZ_CP009773 0.02034878
NC_001740 NZ_CP009776 0.01267342
NC_001740 NZ_CP009862 0.03064022
NC_001740 NZ_CP010118 0.1038271
NC_001740 NZ_CP010232 0.0090344
NC_001740 NZ_CP010233 0.00898103
NC_001740 NZ_CP010243 0.01277671
NC_001740 NZ_CP010245 0.5691969
NC_001740 NZ_CP010355 0.07375479
NC_001740 NZ_CP010363 0.00923324
NC_001740 NZ_CP010373 0.00617668
NC_001740 NZ_CP010390 0.00691512
NC_001740 NZ_CP010391 0.00556678
NC_001740 NZ_CP010616 0.02375761
NC_001740 NZ_CP010635 0.02389143
NC_001740 NZ_CP010667 0.02375761
NC_001740 NZ_CP010713 0.02372996
NC_001740 NZ_CP010722 0.01491265
NC_001740 NZ_CP010740 0.02325282
NC_001740 NZ_CP010755 0.02375092
NC_001740 NZ_CP010775 0.01491265
NC_001740 NZ_CP010881 0.01350082
NC_001740 NZ_CP011062 0.00470915
NC_001740 NZ_CP011135 0.0163709
NC_001740 NZ_CP011314 0.00833746
NC_001740 NZ_CP011418 0.05186149
NC_001740 NZ_CP011429 0.00961389
NC_001740 NZ_CP011540 0.00605878
NC_001740 NZ_CP011601 0.00456039
NC_001740 NZ_CP011611 0.00494605
NC_001740 NZ_CP012005 0.0075516
NC_001740 NZ_CP012007 0.0075622
NC_001740 NZ_CP012169 0.00571634
NC_001740 NZ_CP012170 0.00500071
NC_001740 NZ_CP012397 0.02964996
NC_001740 NZ_CP012626 0.01071093
NC_001740 NZ_CP012636 0.02276729
NC_001740 NZ_CP012682 0.00888941
NC_001740 NZ_CP012956 0.02349097
NC_001740 NZ_CP012988 0.00688632
NC_001740 NZ_CP012993 0.00688536
NC_001740 NZ_CP013024 0.02733342
NC_001740 NZ_CP013027 0.00617465
NC_001740 NZ_CP013795 0.01800049
NC_001740 NZ_CP013814 0.01800005
NC_001740 NZ_CP013819 0.01800005
NC_001740 NZ_CP014478 0.00576281
NC_001740 NZ_CP014489 0.022848
NC_001740 NZ_CP014498 0.00997568
NC_001740 NZ_CP014775 0.00866095
NC_001740 NZ_CP015026 0.00832459
NC_001740 NZ_CP015077 0.02617535
NC_001740 NZ_CP015086 0.0140725
NC_001740 NZ_CP015140 0.01267061
NC_001740 NZ_CP015160 0.00877733
NC_001740 NZ_CP015387 0.01267843
NC_001740 NZ_CP015485 0.03930631
NC_001740 NZ_CP015617 0.00196106
NC_001740 NZ_CP015623 0.00981615
NC_001740 NZ_CP015725 0.00628498
NC_001740 NZ_CP015833 0.0004934
NC_001740 NZ_CP016013 0.01078293
NC_001740 NZ_CP016407 0.001167
NC_001740 NZ_CP016409 0.00116637
NC_001740 NZ_CP016411 0.00117772
NC_001740 NZ_CP016413 0.00117669
NC_001740 NZ_CP016498 0.00879928
NC_001740 NZ_CP016810 0.0043718
NC_001740 NZ_CP016919 0.0223367
NC_001740 NZ_CP016925 0.02430604
NC_001740 NZ_CP017055 0.00571293
NC_001740 NZ_CP017058 0.00810234
NC_001740 NZ_CP017059 0.00976585
NC_001740 NZ_CP017084 0.00846261
NC_001740 NZ_CP017233 0.01333586
NC_001740 NZ_CP017387 0.0050982
NC_001740 NZ_CP017632 0.0034256
NC_001740 NZ_CP017633 0.0167604
NC_001740 NZ_CP017987 0.01120615
NC_001740 NZ_CP018104 0.00139225
NC_001740 NZ_CP018110 0.00148853
NC_001740 NZ_CP018116 0.001494
NC_001740 NZ_CP018122 0.00148853
NC_001740 NZ_CP018207 0.01323332
NC_001740 NZ_CP018220 0.00726347
NC_001740 NZ_CP018318 0.013517
NC_001740 NZ_CP018341 0.01475549
NC_001740 NZ_CP018448 0.00798125
NC_001740 NZ_CP018451 0.00791519
NC_001740 NZ_CP018457 0.00925869
NC_001740 NZ_CP018460 0.00553819
NC_001740 NZ_CP018471 0.00740741
NC_001740 NZ_CP018625 0.01253869
NC_001740 NZ_CP018656 0.00177137
NC_001740 NZ_CP018689 0.01351882
NC_001740 NZ_CP018698 0.01348838
NC_001740 NZ_CP018704 0.01351837
NC_001740 NZ_CP018710 0.01351837
NC_001740 NZ_CP018716 0.01351822
NC_001740 NZ_CP018722 0.01351837
NC_001740 NZ_CP018815 0.00924388
NC_001740 NZ_CP018819 0.01815662
NC_001740 NZ_CP018954 0.03510829
NC_001740 NZ_CP018956 0.00508933
NC_001740 NZ_CP018982 0.01638918
NC_001740 NZ_CP018993 0.00173094
NC_001740 NZ_CP018994 0.0221994
NC_001740 NZ_CP018998 0.0154882
NC_001740 NZ_CP018999 0.02050296
NC_001740 NZ_CP019001 0.00519725
NC_001740 NZ_CP019009 0.01276109
NC_001740 NZ_CP019011 0.00873447
NC_001740 NZ_CP019014 0.01513127
NC_001740 NZ_CP019053 0.00905184
NC_001740 NZ_CP019074 0.02258819
NC_001740 NZ_CP019214 0.00389593
NC_001740 NZ_CP019295 0.00665825
NC_001740 NZ_CP019443 0.00519128
NC_001740 NZ_CP020057 0.03655497
NC_001740 NZ_CP020059 0.01900792
NC_001740 NZ_CP020068 0.00439888
NC_001740 NZ_CP020079 0.00822672
NC_001740 NZ_CP020091 0.01872605
NC_001740 NZ_CP020117 0.01421125
NC_001740 NZ_CP020493 0.01101297
NC_001740 NZ_CP020596 0.00676486
NC_001740 NZ_CP020856 0.02197644
NC_001740 NZ_CP020934 0.02023154
NC_001740 NZ_CP021166 0.01181727
NC_001740 NZ_CP021180 0.01169338
NC_001740 NZ_CP021209 0.00518977
NC_001740 NZ_CP021328 0.00298441
NC_001740 NZ_CP021344 0.00574974
NC_001740 NZ_CP021463 0.00337595
NC_001740 NZ_CP021464 0.02540087
NC_001740 NZ_CP021681 0.01501799
NC_001740 NZ_CP021688 0.01931967
NC_001740 NZ_CP021690 0.01101193
NC_001740 NZ_CP021695 0.00570184
NC_001740 NZ_CP021698 0.02485854
NC_001740 NZ_CP021712 0.02269893
NC_001740 NZ_CP021733 0.01121765
NC_001740 NZ_CP021761 0.02333377
NC_001740 NZ_CP021778 0.020368
NC_001740 NZ_CP021835 0.00513628
NC_001740 NZ_CP021853 0.00944156
NC_001740 NZ_CP021871 0.01173241
NC_001740 NZ_CP021900 0.0232042
NC_001740 NZ_CP021946 0.00987083
NC_001740 NZ_CP021953 0.02206211
NC_001740 NZ_CP021956 0.00819449
NC_001740 NZ_CP022063 0.00602535
NC_001740 NZ_CP022072 0.09658276
NC_001740 NZ_CP022165 0.00426856
NC_001740 NZ_CP022166 0.00801608
NC_001740 NZ_CP022170 0.00307321
NC_001740 NZ_CP022176 0.00501225
NC_001740 NZ_CP022285 0.00826923
NC_001740 NZ_CP022359 0.00728042
NC_001740 NZ_CP022451 0.01634495
NC_001740 NZ_CP022498 0.65291104
NC_001740 NZ_CP022499 0.54506276
NC_001740 NZ_CP022612 0.00392587
NC_001740 NZ_CP022697 0.00960754
NC_001740 NZ_CP022716 0.04789258
NC_001740 NZ_CP023143 0.00045907
NC_001740 NZ_CP023145 0.03960696
NC_001740 NZ_CP023167 0.00043978
NC_001740 NZ_CP023274 0.00786306
NC_001740 NZ_CP023351 0.01578359
NC_001740 NZ_CP023363 0.0243063
NC_001740 NZ_CP023375 0.08706678
NC_001740 NZ_CP023378 0.02304516
NC_001740 NZ_CP023480 0.5068999
NC_001740 NZ_CP023488 0.00568402
NC_001740 NZ_CP023555 0.00882346
NC_001740 NZ_CP023724 0.00878881
NC_001740 NZ_CP023816 0.02573149
NC_001740 NZ_CP023947 0.02506017
NC_001740 NZ_CP023950 0.01379044
NC_001740 NZ_CP023951 0.02148707
NC_001740 NZ_CP023952 0.00526558
NC_001740 NZ_CP024140 0.00702665
NC_001740 NZ_CP024143 0.00482101
NC_001740 NZ_CP024194 0.01668225
NC_001740 NZ_CP024254 0.01007798
NC_001740 NZ_CP024430 0.01017941
NC_001740 NZ_CP024459 0.00651314
NC_001740 NZ_CP024483 0.00537093
NC_001740 NZ_CP024500 0.00536625
NC_001740 NZ_CP024508 0.0055297
NC_001740 NZ_CP024516 0.0054639
NC_001740 NZ_CP024524 0.01668225
NC_001740 NZ_CP024531 0.01668225
NC_001740 NZ_CP024538 0.01668225
NC_001740 NZ_CP024552 0.01668225
NC_001740 NZ_CP024559 0.01668225
NC_001740 NZ_CP024566 0.01668225
NC_001740 NZ_CP024573 0.01667553
NC_001740 NZ_CP024713 0.00672471
NC_001740 NZ_CP024805 0.03740528
NC_001740 NZ_CP024813 0.00403243
NC_001740 NZ_CP024824 0.01991169
NC_001740 NZ_CP024827 0.01070912
NC_001740 NZ_CP024852 0.01910918
NC_001740 NZ_CP024857 0.01961709
NC_001740 NZ_CP024863 0.02989548
NC_001740 NZ_CP024876 0.02408666
NC_001740 NZ_CP024976 0.00523473
NC_001740 NZ_CP025039 0.00919689
NC_001740 NZ_CP025141 0.00524447
NC_001740 NZ_CP025144 0.00518971
NC_001740 NZ_CP025147 0.00527811
NC_001740 NZ_CP025338 0.78891482
NC_001740 NZ_CP025340 0.00134999
NC_001740 NZ_CP025470 0.01396972
NC_001740 NZ_CP025539 0.00834754
NC_001740 NZ_CP025677 0.01461822
NC_001740 NZ_CP025708 0.00697671
NC_001740 NZ_CP025710 0.02333025
NC_001740 NZ_CP025944 0.01608371
NC_001740 NZ_CP025966 0.02855189
NC_001740 NZ_CP026086 0.01293001
NC_001740 NZ_CP026173 0.01958886
NC_001740 NZ_CP026174 0.01263102
NC_001740 NZ_CP026179 0.0078504
NC_001740 NZ_CP026198 0.00766027
NC_001740 NZ_CP026200 0.01523134
NC_001740 NZ_CP026213 0.00586569
NC_001740 NZ_CP026236 0.02385729
NC_001740 NZ_CP026241 0.0068756
NC_001740 NZ_CP026272 0.01500833
NC_001740 NZ_CP026474 0.0392913
NC_001740 NZ_CP026492 0.00041534
NC_001740 NZ_CP026496 0.02529326
NC_001740 NZ_CP026570 0.01331702
NC_001740 NZ_CP026572 0.0881459
NC_001740 NZ_CP026578 0.00103724
NC_001740 NZ_CP026588 0.00090235
NC_001740 NZ_CP026749 0.01954646
NC_001740 NZ_CP026753 0.0229248
NC_001740 NZ_CP026855 0.01287424
NC_001740 NZ_CP027119 0.03934924
NC_001740 NZ_CP027144 0.00394783
NC_001740 NZ_CP027200 0.01924993
NC_001740 NZ_CP027202 0.00415049
NC_001740 NZ_CP027249 0.01453402
NC_001740 NZ_CP027465 0.00929721
NC_001740 NZ_CP027531 0.00878189
NC_001740 NZ_CP027600 0.02732563
NC_001740 NZ_CP027616 0.01017989
NC_001740 NZ_CP027679 0.01038125
NC_001740 NZ_CP027855 0.00531466
NC_001740 NZ_CP028168 0.02696593
NC_001740 NZ_CP028173 0.02136611
NC_001740 NZ_CP028179 0.0373091
NC_001740 NZ_CP028197 0.00332725
NC_001740 NZ_CP028389 0.01854872
NC_001740 NZ_CP028484 0.01227943
NC_001740 NZ_CP028537 0.00404895
NC_001740 NZ_CP028560 0.00507112
NC_001740 NZ_CP028567 0.00225596
NC_001740 NZ_CP028576 0.01465351
NC_001740 NZ_CP028717 0.02331639
NC_001740 NZ_CP028804 0.00446949
NC_001740 NZ_CP028814 0.00847548
NC_001740 NZ_CP028920 0.00491821
NC_001740 NZ_CP028921 0.02159624
NC_001740 NZ_CP028931 0.0221432
NC_001740 NZ_CP028955 0.00972406
NC_001740 NZ_CP028991 0.01457786
NC_001740 NZ_CP028996 0.0090677
NC_001740 NZ_CP029135 0.01835985
NC_001740 NZ_CP029249 0.00929565
NC_001740 NZ_CP029382 0.01426501
NC_001740 NZ_CP029396 0.00483518
NC_001740 NZ_CP029493 0.016943
NC_001740 NZ_CP029577 0.01120545
NC_001740 NZ_CP029580 0.00970931
NC_001740 NZ_CP029688 0.01522638
NC_001740 NZ_CP029717 0.00445129
NC_001740 NZ_CP029723 0.00710973
NC_001740 NZ_CP029743 0.01276438
NC_001740 NZ_CP029748 0.00536805
NC_001740 NZ_CP029802 0.01528016
NC_001740 NZ_CP029975 0.008544
NC_001740 NZ_CP029988 0.00818666
NC_001740 NZ_CP030077 0.00700831
NC_001740 NZ_CP030132 0.00875715
NC_001740 NZ_CP030186 0.0056765
NC_001740 NZ_CP030215 0.00862884
NC_001740 NZ_CP030283 0.01468075
NC_001740 NZ_CP030770 0.02253736
NC_001740 NZ_CP030940 0.0139976
NC_001740 NZ_CP031106 0.00928318
NC_001740 NZ_CP031119 0.73692649
NC_001740 NZ_CP031122 0.00882387
NC_001740 NZ_CP031512 0.00674926
NC_001740 NZ_CP031549 0.00830293
NC_001740 NZ_CP031711 0.06482628
NC_001740 NZ_CP031723 0.01636787
NC_001740 NZ_CP031802 0.01115796
NC_001740 NZ_CP031811 0.00709604
NC_001740 NZ_CP031883 0.02901114
NC_001756 NC_004767 0.01980801
NC_001756 NC_004845 0.04142124
NC_001756 NC_004949 0.02076693
NC_001756 NC_004950 0.12067846
NC_001756 NC_005917 0.09063174
NC_001756 NC_008087 0.14316748
NC_001756 NC_010884 0.03491764
NC_001756 NC_010932 0.0827253
NC_001756 NC_011334 0.10577831
NC_001756 NC_011499 0.03109411
NC_001756 NC_013547 0.04726709
NC_001756 NC_014556 0.02047635
NC_001756 NC_017064 0.12155388
NC_001756 NC_017356 0.02812983
NC_001756 NC_017363 0.04317942
NC_001756 NC_017364 0.05222366
NC_001756 NC_017373 0.05894841
NC_001756 NC_017377 0.06612395
NC_001756 NC_017380 0.05390694
NC_001756 NC_017734 0.08582781
NC_001756 NC_019561 0.01102289
NC_001756 NC_019564 0.02660649
NC_001756 NZ_CP009260 0.08048567
NC_001756 NZ_CP012906 0.02459402
NC_001756 NZ_CP018824 0.08028468
NC_001756 NZ_CP022410 0.01541279
NC_001759 NC_008441 0.00796858
NC_001763 NC_001767 0.85248607
NC_001763 NC_002096 0.03155184
NC_001763 NC_002129 0.01831987
NC_001763 NC_002774 0.00389136
NC_001763 NC_004670 0.00751422
NC_001763 NC_005008 0.85669975
NC_001763 NC_005024 0.00232958
NC_001763 NC_005054 0.00211042
NC_001763 NC_005243 0.0223719
NC_001763 NC_005566 0.00897803
NC_001763 NC_006663 0.00429035
NC_001763 NC_006871 0.63630807
NC_001763 NC_006977 0.01832429
NC_001763 NC_007165 0.25292944
NC_001763 NC_007351 0.00236142
NC_001763 NC_007791 0.84071341
NC_001763 NC_007792 0.00281706
NC_001763 NC_009477 0.00332273
NC_001763 NC_009619 0.00332273
NC_001763 NC_010063 0.00358748
NC_001763 NC_010111 0.01832429
NC_001763 NC_010262 0.84170597
NC_001763 NC_010284 0.48642833
NC_001763 NC_012547 0.00206409
NC_001763 NC_013289 0.00358366
NC_001763 NC_013294 0.00348833
NC_001763 NC_013296 0.00387399
NC_001763 NC_013298 0.00358381
NC_001763 NC_013299 0.00390491
NC_001763 NC_013306 0.02117675
NC_001763 NC_013307 0.85669975
NC_001763 NC_013308 0.02364009
NC_001763 NC_013309 0.85669975
NC_001763 NC_013311 0.85669975
NC_001763 NC_013312 0.85669975
NC_001763 NC_013320 0.10265893
NC_001763 NC_013321 0.00336158
NC_001763 NC_013324 0.00325256
NC_001763 NC_013328 0.17199514
NC_001763 NC_013331 0.00350245
NC_001763 NC_013332 0.00309285
NC_001763 NC_013336 0.70207156
NC_001763 NC_013338 0.00206959
NC_001763 NC_013339 0.00243813
NC_001763 NC_013342 0.00223904
NC_001763 NC_013343 0.00243963
NC_001763 NC_013344 0.00239113
NC_001763 NC_013348 0.0021865
NC_001763 NC_013351 0.00363164
NC_001763 NC_013352 0.00333856
NC_001763 NC_013372 0.00318176
NC_001763 NC_013377 0.00334131
NC_001763 NC_013387 0.00356352
NC_001763 NC_013391 0.01368339
NC_001763 NC_013394 0.02537892
NC_001763 NC_013452 0.84735651
NC_001763 NC_014369 0.00354345
NC_001763 NC_015432 0.00146729
NC_001763 NC_016137 0.01698826
NC_001763 NC_018956 0.00358409
NC_001763 NC_018957 0.00359726
NC_001763 NC_018959 0.00358437
NC_001763 NC_018961 0.00358366
NC_001763 NC_018963 0.00358381
NC_001763 NC_018968 0.0030227
NC_001763 NC_018974 0.00357199
NC_001763 NC_019148 0.18483682
NC_001763 NC_019150 0.00358352
NC_001763 NC_020183 0.0094641
NC_001763 NC_020535 0.00276647
NC_001763 NC_020565 0.00262958
NC_001763 NC_020567 0.00263434
NC_001763 NC_022598 0.00161996
NC_001763 NC_022618 0.00343425
NC_001763 NC_023313 0.01747187
NC_001763 NC_024966 0.82352941
NC_001763 NZ_CP007177 0.00358366
NC_001763 NZ_CP007500 0.0032308
NC_001763 NZ_CP007658 0.10729614
NC_001763 NZ_CP009047 0.00260976
NC_001763 NZ_CP010403 0.16552129
NC_001763 NZ_CP011282 0.0012824
NC_001763 NZ_CP012118 0.00351922
NC_001763 NZ_CP012437 0.00104313
NC_001763 NZ_CP012448 0.00116956
NC_001763 NZ_CP013228 0.00346495
NC_001763 NZ_CP013229 0.00189708
NC_001763 NZ_CP014104 0.00562796
NC_001763 NZ_CP014394 0.00344762
NC_001763 NZ_CP014399 0.00344762
NC_001763 NZ_CP014404 0.00344762
NC_001763 NZ_CP014408 0.00348672
NC_001763 NZ_CP014416 0.00348672
NC_001763 NZ_CP014418 0.02066692
NC_001763 NZ_CP014445 0.00348672
NC_001763 NZ_CP014447 0.02066692
NC_001763 NZ_CP015643 0.00123869
NC_001763 NZ_CP016158 0.00082382
NC_001763 NZ_CP016854 0.0021529
NC_001763 NZ_CP016857 0.0032865
NC_001763 NZ_CP016862 0.00351596
NC_001763 NZ_CP017095 0.00306997
NC_001763 NZ_CP017429 0.00082988
NC_001763 NZ_CP017431 0.00082762
NC_001763 NZ_CP017461 0.00172686
NC_001763 NZ_CP017467 0.00222833
NC_001763 NZ_CP017683 0.114536
NC_001763 NZ_CP017788 0.00119315
NC_001763 NZ_CP017793 0.00119315
NC_001763 NZ_CP017798 0.00118966
NC_001763 NZ_CP018073 0.00129674
NC_001763 NZ_CP018767 0.00361384
NC_001763 NZ_CP018827 0.00073771
NC_001763 NZ_CP018832 0.00073771
NC_001763 NZ_CP019209 0.00093818
NC_001763 NZ_CP019989 0.00076802
NC_001763 NZ_CP019993 0.00080934
NC_001763 NZ_CP020486 0.00192452
NC_001763 NZ_CP020490 0.00192452
NC_001763 NZ_CP022055 0.00313676
NC_001763 NZ_CP022091 0.00236142
NC_001763 NZ_CP022092 0.00238849
NC_001763 NZ_CP022094 0.00300746
NC_001763 NZ_CP022907 0.00364907
NC_001763 NZ_CP022909 0.00364222
NC_001763 NZ_CP023424 0.00098547
NC_001763 NZ_CP023496 0.0008468
NC_001763 NZ_CP023781 0.0009824
NC_001763 NZ_CP023785 0.0009824
NC_001763 NZ_CP023790 0.00098769
NC_001763 NZ_CP023795 0.00098196
NC_001763 NZ_CP023800 0.00098207
NC_001763 NZ_CP023805 0.00098214
NC_001763 NZ_CP023809 0.00098206
NC_001763 NZ_CP024440 0.8608354
NC_001763 NZ_CP025250 0.18465909
NC_001763 NZ_CP025756 0.00073911
NC_001763 NZ_CP027420 0.00236895
NC_001763 NZ_CP027421 0.00316667
NC_001763 NZ_CP027498 0.00093974
NC_001763 NZ_CP027513 0.00102995
NC_001763 NZ_CP027519 0.00192118
NC_001763 NZ_CP029665 0.00359556
NC_001763 NZ_CP029674 0.00392707
NC_001763 NZ_CP029677 0.00357115
NC_001763 NZ_CP029708 0.85269239
NC_001763 NZ_CP030324 0.00360696
NC_001763 NZ_CP030325 0.00332273
NC_001763 NZ_CP031668 0.1839611
NC_001763 NZ_CP031671 0.1839611
NC_001763 NZ_HG813243 0.85669975
NC_001764 NC_004932 0.06035912
NC_001764 NC_013534 0.02955351
NC_001764 NC_025135 0.11520625
NC_001764 NZ_CP009109 0.08148423
NC_001764 NZ_CP016785 0.06948617
NC_001764 NZ_CP018575 0.05801658
NC_001765 NC_001766 0.08349529
NC_001765 NC_006825 0.31599702
NC_001765 NC_007956 0.31940586
NC_001765 NC_013537 0.08276762
NC_001765 NC_014104 0.03017773
NC_001765 NC_015392 0.06930382
NC_001765 NC_017189 0.01755241
NC_001765 NZ_CP009680 0.02958237
NC_001765 NZ_CP013728 0.04660837
NC_001765 NZ_CP014472 0.8033323
NC_001765 NZ_CP014701 0.04193793
NC_001765 NZ_CP015223 0.14710184
NC_001765 NZ_CP017765 0.89759716
NC_001765 NZ_CP019627 0.02332435
NC_001765 NZ_CP021977 0.03122725
NC_001765 NZ_CP022289 0.08573348
NC_001765 NZ_CP022557 0.02935115
NC_001765 NZ_CP022558 0.03088774
NC_001765 NZ_CP024648 0.03013619
NC_001766 NC_006825 0.19019791
NC_001766 NC_007956 0.19412087
NC_001766 NC_013537 0.08546405
NC_001766 NC_014104 0.02128674
NC_001766 NC_015392 0.19450058
NC_001766 NC_017189 0.01212002
NC_001766 NZ_CP009680 0.02074021
NC_001766 NZ_CP013728 0.02533943
NC_001766 NZ_CP014472 0.0789826
NC_001766 NZ_CP014701 0.02417623
NC_001766 NZ_CP015223 0.07216309
NC_001766 NZ_CP017765 0.0861916
NC_001766 NZ_CP019627 0.00896561
NC_001766 NZ_CP021977 0.07762118
NC_001766 NZ_CP022289 0.08885532
NC_001766 NZ_CP022557 0.07868162
NC_001766 NZ_CP022558 0.0806389
NC_001766 NZ_CP024648 0.02126266
NC_001767 NC_002096 0.03362669
NC_001767 NC_002129 0.0193865
NC_001767 NC_004670 0.00648754
NC_001767 NC_005008 0.97232761
NC_001767 NC_005243 0.021508
NC_001767 NC_006871 0.69587546
NC_001767 NC_006977 0.01939126
NC_001767 NC_007165 0.25873238
NC_001767 NC_007791 0.93603505
NC_001767 NC_010111 0.01939126
NC_001767 NC_010262 0.94564261
NC_001767 NC_010284 0.53259362
NC_001767 NC_013306 0.01892321
NC_001767 NC_013307 0.96094963
NC_001767 NC_013308 0.02141721
NC_001767 NC_013309 0.96138482
NC_001767 NC_013311 0.96138482
NC_001767 NC_013312 0.95142416
NC_001767 NC_013320 0.10504702
NC_001767 NC_013328 0.17666993
NC_001767 NC_013336 0.78296593
NC_001767 NC_013391 0.01424534
NC_001767 NC_013394 0.02458234
NC_001767 NC_013452 0.946059
NC_001767 NC_019148 0.19070137
NC_001767 NC_023313 0.01807879
NC_001767 NC_024966 0.91238343
NC_001767 NZ_CP007658 0.1098598
NC_001767 NZ_CP010403 0.16911703
NC_001767 NZ_CP011282 0.00110158
NC_001767 NZ_CP012437 0.00089587
NC_001767 NZ_CP012448 0.00100456
NC_001767 NZ_CP014418 0.02342133
NC_001767 NZ_CP014447 0.02342133
NC_001767 NZ_CP017683 0.11734413
NC_001767 NZ_CP017788 0.00102485
NC_001767 NZ_CP017793 0.00102485
NC_001767 NZ_CP017798 0.00102184
NC_001767 NZ_CP018073 0.00111392
NC_001767 NZ_CP018827 0.00063342
NC_001767 NZ_CP018832 0.00063342
NC_001767 NZ_CP019209 0.00080567
NC_001767 NZ_CP019989 0.00065946
NC_001767 NZ_CP019993 0.00069029
NC_001767 NZ_CP020486 0.00198556
NC_001767 NZ_CP020490 0.00198556
NC_001767 NZ_CP023424 0.00084632
NC_001767 NZ_CP023781 0.00084368
NC_001767 NZ_CP023785 0.00084368
NC_001767 NZ_CP023790 0.00084823
NC_001767 NZ_CP023795 0.0008433
NC_001767 NZ_CP023800 0.00084339
NC_001767 NZ_CP023805 0.00084346
NC_001767 NZ_CP023809 0.00084338
NC_001767 NZ_CP024440 0.95843467
NC_001767 NZ_CP025250 0.18988571
NC_001767 NZ_CP025756 0.00063462
NC_001767 NZ_CP027498 0.00080159
NC_001767 NZ_CP027513 0.00088455
NC_001767 NZ_CP027519 0.00198211
NC_001767 NZ_CP029708 0.95856415
NC_001767 NZ_CP031668 0.18241486
NC_001767 NZ_CP031671 0.18241486
NC_001767 NZ_HG813243 0.95401282
NC_001774 NC_002524 0.08936671
NC_001774 NC_002579 0.00641352
NC_001774 NC_002637 0.6522651
NC_001774 NC_003125 0.52982871
NC_001774 NC_003384 0.00500581
NC_001774 NC_004771 0.29941023
NC_001774 NC_005312 0.10737259
NC_001774 NC_005324 0.11721758
NC_001774 NC_005862 0.09381259
NC_001774 NC_006816 0.01556756
NC_001774 NC_006828 0.29609901
NC_001774 NC_006868 0.10767672
NC_001774 NC_006976 0.13973541
NC_001774 NC_006994 0.02201083
NC_001774 NC_007800 0.05886431
NC_001774 NC_008439 0.10595867
NC_001774 NC_008490 0.09130989
NC_001774 NC_008597 0.11706929
NC_001774 NC_008612 0.00766504
NC_001774 NC_008613 0.00843688
NC_001774 NC_009139 0.00734975
NC_001774 NC_009140 0.00714168
NC_001774 NC_009476 0.05222014
NC_001774 NC_009651 0.01603538
NC_001774 NC_009789 0.12022367
NC_001774 NC_009981 0.00506439
NC_001774 NC_010042 0.28937441
NC_001774 NC_010069 0.13757817
NC_001774 NC_010488 0.01033919
NC_001774 NC_010795 0.12148516
NC_001774 NC_010886 0.01491529
NC_001774 NC_010912 0.38381668
NC_001774 NC_010940 0.35393355
NC_001774 NC_010941 0.68745925
NC_001774 NC_010942 0.31833575
NC_001774 NC_011378 0.06173396
NC_001774 NC_011385 0.02148718
NC_001774 NC_011795 0.11875329
NC_001774 NC_011964 0.00931442
NC_001774 NC_012215 0.6778306
NC_001774 NC_012216 0.11920959
NC_001774 NC_012555 0.00416419
NC_001774 NC_012556 0.00413036
NC_001774 NC_012690 0.00867957
NC_001774 NC_012692 0.00712211
NC_001774 NC_012693 0.00776581
NC_001774 NC_012885 0.00806531
NC_001774 NC_012886 0.02534113
NC_001774 NC_013104 0.09252371
NC_001774 NC_013365 0.00525504
NC_001774 NC_013437 0.00977107
NC_001774 NC_013509 0.02702271
NC_001774 NC_013728 0.01197428
NC_001774 NC_013951 0.00822008
NC_001774 NC_014615 0.00734917
NC_001774 NC_014813 0.30818123
NC_001774 NC_014843 0.01037956
NC_001774 NC_016036 0.02013798
NC_001774 NC_016839 0.01219412
NC_001774 NC_016859 0.0919145
NC_001774 NC_016973 0.30365712
NC_001774 NC_016974 0.00715024
NC_001774 NC_016976 0.00676447
NC_001774 NC_016983 0.00547436
NC_001774 NC_017035 0.97146093
NC_001774 NC_017645 0.00723369
NC_001774 NC_017658 0.12006382
NC_001774 NC_017659 0.00802069
NC_001774 NC_017719 0.0919145
NC_001774 NC_018107 0.00366937
NC_001774 NC_018995 0.01194081
NC_001774 NC_019040 0.12019167
NC_001774 NC_019060 0.11723314
NC_001774 NC_019065 0.00795142
NC_001774 NC_019066 0.00703678
NC_001774 NC_019070 0.1184573
NC_001774 NC_019080 0.09121159
NC_001774 NC_019091 0.0443352
NC_001774 NC_019107 0.00730246
NC_001774 NC_019116 0.00973101
NC_001774 NC_019117 0.00812558
NC_001774 NC_019118 0.00995612
NC_001774 NC_019121 0.00726262
NC_001774 NC_019122 0.00787734
NC_001774 NC_019137 0.00970864
NC_001774 NC_019174 0.30477893
NC_001774 NC_019175 0.30371934
NC_001774 NC_019176 0.30818123
NC_001774 NC_019177 0.28224238
NC_001774 NC_019178 0.30818123
NC_001774 NC_019205 0.30732899
NC_001774 NC_019209 0.21400484
NC_001774 NC_019214 0.70098576
NC_001774 NC_019217 0.02376679
NC_001774 NC_019218 0.02413013
NC_001774 NC_019255 0.16544276
NC_001774 NC_019299 0.02464274
NC_001774 NC_019361 0.11622258
NC_001774 NC_019381 0.29298032
NC_001774 NC_019389 0.01042479
NC_001774 NC_019906 0.01709264
NC_001774 NC_019979 0.97190757
NC_001774 NC_019980 0.0842855
NC_001774 NC_019981 0.22298066
NC_001774 NC_019992 0.016817
NC_001774 NC_020086 0.01831192
NC_001774 NC_020087 0.00971312
NC_001774 NC_020088 0.02854333
NC_001774 NC_020180 0.00700767
NC_001774 NC_020885 0.30153159
NC_001774 NC_020886 0.30287291
NC_001774 NC_021156 0.08837375
NC_001774 NC_021199 0.00932375
NC_001774 NC_021667 0.00706194
NC_001774 NC_022371 0.01074229
NC_001774 NC_022372 0.00970856
NC_001774 NC_022377 0.00815527
NC_001774 NC_022522 0.00649563
NC_001774 NC_022652 0.00734703
NC_001774 NC_022992 0.00993715
NC_001774 NC_022996 0.00922095
NC_001774 NC_023031 0.00756308
NC_001774 NC_023277 0.00396128
NC_001774 NC_023289 0.00464604
NC_001774 NC_023291 0.00862971
NC_001774 NC_023326 0.01180471
NC_001774 NC_023329 0.00864491
NC_001774 NC_023330 0.03999229
NC_001774 NC_023899 0.0102926
NC_001774 NC_024978 0.00817083
NC_001774 NC_024979 0.01135589
NC_001774 NC_024980 0.00970006
NC_001774 NC_024983 0.00399456
NC_001774 NC_025131 0.0093282
NC_001774 NC_025142 0.01111505
NC_001774 NC_025143 0.01091419
NC_001774 NC_025144 0.01111517
NC_001774 NC_025172 0.01640046
NC_001774 NC_025175 0.007219
NC_001774 NC_025176 0.01057687
NC_001774 NC_025185 0.02123125
NC_001774 NZ_CP004000 0.00437878
NC_001774 NZ_CP006029 0.01814428
NC_001774 NZ_CP006635 0.00771907
NC_001774 NZ_CP006639 0.11058738
NC_001774 NZ_CP006662 0.01888616
NC_001774 NZ_CP006665 0.00932397
NC_001774 NZ_CP006801 0.02253071
NC_001774 NZ_CP006926 0.02123125
NC_001774 NZ_CP007137 0.01814396
NC_001774 NZ_CP007636 0.00714556
NC_001774 NZ_CP008791 0.00672576
NC_001774 NZ_CP008899 0.00464607
NC_001774 NZ_CP009116 0.01518685
NC_001774 NZ_CP009357 0.00906655
NC_001774 NZ_CP009409 0.00681313
NC_001774 NZ_CP009560 0.00774574
NC_001774 NZ_CP009562 0.01047147
NC_001774 NZ_CP009563 0.01424353
NC_001774 NZ_CP009564 0.01047221
NC_001774 NZ_CP009567 0.00775838
NC_001774 NZ_CP009570 0.01036813
NC_001774 NZ_CP009579 0.00828555
NC_001774 NZ_CP009773 0.02123701
NC_001774 NZ_CP009776 0.01291881
NC_001774 NZ_CP009862 0.02141607
NC_001774 NZ_CP010118 0.10595152
NC_001774 NZ_CP010232 0.00814853
NC_001774 NZ_CP010233 0.00809925
NC_001774 NZ_CP010243 0.01070059
NC_001774 NZ_CP010245 0.01282378
NC_001774 NZ_CP010355 0.09964718
NC_001774 NZ_CP010363 0.00931486
NC_001774 NZ_CP010373 0.00540529
NC_001774 NZ_CP010390 0.00692806
NC_001774 NZ_CP010391 0.00511643
NC_001774 NZ_CP010616 0.01732903
NC_001774 NZ_CP010635 0.0174318
NC_001774 NZ_CP010667 0.01732903
NC_001774 NZ_CP010713 0.01730781
NC_001774 NZ_CP010740 0.01694194
NC_001774 NZ_CP010755 0.01732389
NC_001774 NZ_CP010881 0.01379685
NC_001774 NZ_CP011062 0.00454254
NC_001774 NZ_CP011135 0.01486717
NC_001774 NZ_CP011314 0.00325685
NC_001774 NZ_CP011418 0.02359782
NC_001774 NZ_CP011429 0.00745727
NC_001774 NZ_CP011540 0.0066854
NC_001774 NZ_CP011601 0.0043662
NC_001774 NZ_CP011611 0.00493166
NC_001774 NZ_CP012005 0.00725329
NC_001774 NZ_CP012007 0.00734575
NC_001774 NZ_CP012169 0.00570665
NC_001774 NZ_CP012170 0.00479342
NC_001774 NZ_CP012397 0.00988572
NC_001774 NZ_CP012626 0.00765566
NC_001774 NZ_CP012636 0.00790546
NC_001774 NZ_CP012682 0.0078224
NC_001774 NZ_CP012956 0.02746786
NC_001774 NZ_CP012988 0.00689861
NC_001774 NZ_CP012993 0.00689763
NC_001774 NZ_CP013024 0.00936493
NC_001774 NZ_CP013027 0.0066876
NC_001774 NZ_CP013795 0.02258116
NC_001774 NZ_CP013814 0.02258056
NC_001774 NZ_CP013819 0.02258056
NC_001774 NZ_CP014478 0.00651839
NC_001774 NZ_CP014489 0.00790178
NC_001774 NZ_CP014498 0.00764726
NC_001774 NZ_CP014775 0.0062964
NC_001774 NZ_CP015026 0.00805124
NC_001774 NZ_CP015077 0.0083159
NC_001774 NZ_CP015086 0.01077901
NC_001774 NZ_CP015140 0.0097989
NC_001774 NZ_CP015160 0.00671182
NC_001774 NZ_CP015387 0.00927651
NC_001774 NZ_CP015485 0.04650535
NC_001774 NZ_CP015623 0.00664462
NC_001774 NZ_CP015725 0.00608937
NC_001774 NZ_CP016013 0.00953265
NC_001774 NZ_CP016498 0.00865219
NC_001774 NZ_CP016810 0.00411133
NC_001774 NZ_CP016919 0.02259686
NC_001774 NZ_CP016925 0.02568251
NC_001774 NZ_CP017055 0.00560649
NC_001774 NZ_CP017058 0.00580863
NC_001774 NZ_CP017059 0.00987256
NC_001774 NZ_CP017084 0.00707039
NC_001774 NZ_CP017233 0.01361554
NC_001774 NZ_CP017387 0.00508585
NC_001774 NZ_CP017632 0.00329262
NC_001774 NZ_CP017633 0.01037117
NC_001774 NZ_CP017987 0.00991709
NC_001774 NZ_CP018207 0.0127712
NC_001774 NZ_CP018220 0.00729053
NC_001774 NZ_CP018318 0.0120303
NC_001774 NZ_CP018341 0.01514098
NC_001774 NZ_CP018457 0.0081547
NC_001774 NZ_CP018460 0.00552588
NC_001774 NZ_CP018625 0.00992449
NC_001774 NZ_CP018689 0.01203198
NC_001774 NZ_CP018698 0.01200398
NC_001774 NZ_CP018704 0.01203156
NC_001774 NZ_CP018710 0.01203156
NC_001774 NZ_CP018716 0.01203142
NC_001774 NZ_CP018722 0.01203156
NC_001774 NZ_CP018815 0.00932589
NC_001774 NZ_CP018819 0.01882109
NC_001774 NZ_CP018954 0.0120664
NC_001774 NZ_CP018956 0.00559815
NC_001774 NZ_CP018982 0.01273437
NC_001774 NZ_CP018994 0.00770643
NC_001774 NZ_CP018998 0.0120114
NC_001774 NZ_CP018999 0.00813891
NC_001774 NZ_CP019001 0.0045326
NC_001774 NZ_CP019009 0.00965785
NC_001774 NZ_CP019011 0.00700866
NC_001774 NZ_CP019014 0.00931077
NC_001774 NZ_CP019053 0.00755434
NC_001774 NZ_CP019074 0.01768101
NC_001774 NZ_CP019214 0.00412756
NC_001774 NZ_CP019295 0.0067459
NC_001774 NZ_CP019443 0.00501435
NC_001774 NZ_CP020057 0.03840513
NC_001774 NZ_CP020059 0.01975539
NC_001774 NZ_CP020068 0.0042248
NC_001774 NZ_CP020079 0.00526728
NC_001774 NZ_CP020091 0.01942527
NC_001774 NZ_CP020117 0.01099144
NC_001774 NZ_CP020404 0.01470403
NC_001774 NZ_CP020493 0.00425709
NC_001774 NZ_CP020596 0.00664829
NC_001774 NZ_CP020856 0.02220862
NC_001774 NZ_CP020934 0.00796031
NC_001774 NZ_CP021166 0.00789697
NC_001774 NZ_CP021180 0.0089963
NC_001774 NZ_CP021209 0.00501287
NC_001774 NZ_CP021328 0.00280198
NC_001774 NZ_CP021344 0.00559345
NC_001774 NZ_CP021463 0.00334697
NC_001774 NZ_CP021464 0.00983779
NC_001774 NZ_CP021681 0.01542707
NC_001774 NZ_CP021688 0.01596606
NC_001774 NZ_CP021690 0.00845995
NC_001774 NZ_CP021695 0.00569776
NC_001774 NZ_CP021698 0.01897718
NC_001774 NZ_CP021712 0.02250626
NC_001774 NZ_CP021733 0.00992809
NC_001774 NZ_CP021761 0.02382181
NC_001774 NZ_CP021778 0.02125834
NC_001774 NZ_CP021835 0.00565065
NC_001774 NZ_CP021853 0.00687347
NC_001774 NZ_CP021871 0.00902707
NC_001774 NZ_CP021900 0.02443365
NC_001774 NZ_CP021946 0.00998395
NC_001774 NZ_CP021953 0.02314825
NC_001774 NZ_CP021956 0.00824688
NC_001774 NZ_CP022063 0.00664779
NC_001774 NZ_CP022072 0.03362168
NC_001774 NZ_CP022166 0.00786458
NC_001774 NZ_CP022285 0.00647777
NC_001774 NZ_CP022359 0.0063815
NC_001774 NZ_CP022451 0.00576649
NC_001774 NZ_CP022498 0.07517367
NC_001774 NZ_CP022499 0.06203444
NC_001774 NZ_CP022612 0.00376547
NC_001774 NZ_CP022697 0.00970812
NC_001774 NZ_CP023045 0.29512289
NC_001774 NZ_CP023145 0.01363725
NC_001774 NZ_CP023274 0.00690197
NC_001774 NZ_CP023351 0.01413656
NC_001774 NZ_CP023363 0.00844533
NC_001774 NZ_CP023375 0.11834862
NC_001774 NZ_CP023378 0.00908294
NC_001774 NZ_CP023488 0.0053651
NC_001774 NZ_CP023555 0.00841087
NC_001774 NZ_CP023724 0.00734836
NC_001774 NZ_CP023816 0.00892955
NC_001774 NZ_CP023947 0.00864364
NC_001774 NZ_CP023950 0.01410523
NC_001774 NZ_CP023951 0.02515739
NC_001774 NZ_CP023952 0.00579531
NC_001774 NZ_CP024140 0.00615285
NC_001774 NZ_CP024143 0.0046519
NC_001774 NZ_CP024194 0.0172145
NC_001774 NZ_CP024254 0.01128819
NC_001774 NZ_CP024430 0.00999695
NC_001774 NZ_CP024459 0.00569833
NC_001774 NZ_CP024483 0.00535633
NC_001774 NZ_CP024500 0.00535159
NC_001774 NZ_CP024508 0.00551727
NC_001774 NZ_CP024516 0.00545056
NC_001774 NZ_CP024524 0.0172145
NC_001774 NZ_CP024531 0.0172145
NC_001774 NZ_CP024538 0.0172145
NC_001774 NZ_CP024552 0.0172145
NC_001774 NZ_CP024559 0.0172145
NC_001774 NZ_CP024566 0.0172145
NC_001774 NZ_CP024573 0.01720721
NC_001774 NZ_CP024805 0.01291983
NC_001774 NZ_CP024813 0.00400557
NC_001774 NZ_CP024824 0.01800566
NC_001774 NZ_CP024827 0.01058757
NC_001774 NZ_CP024852 0.00734141
NC_001774 NZ_CP024857 0.01964542
NC_001774 NZ_CP024863 0.01029435
NC_001774 NZ_CP024876 0.00949947
NC_001774 NZ_CP024976 0.00541141
NC_001774 NZ_CP025039 0.00927718
NC_001774 NZ_CP025141 0.00581392
NC_001774 NZ_CP025144 0.00572138
NC_001774 NZ_CP025147 0.00580933
NC_001774 NZ_CP025338 0.08809208
NC_001774 NZ_CP025470 0.01181901
NC_001774 NZ_CP025539 0.00606516
NC_001774 NZ_CP025677 0.00901693
NC_001774 NZ_CP025708 0.00682475
NC_001774 NZ_CP025710 0.02457609
NC_001774 NZ_CP025944 0.01635624
NC_001774 NZ_CP025966 0.00895122
NC_001774 NZ_CP026086 0.01348233
NC_001774 NZ_CP026173 0.02003984
NC_001774 NZ_CP026174 0.01265539
NC_001774 NZ_CP026179 0.00527803
NC_001774 NZ_CP026198 0.00756363
NC_001774 NZ_CP026200 0.01564762
NC_001774 NZ_CP026213 0.0057615
NC_001774 NZ_CP026236 0.02368685
NC_001774 NZ_CP026241 0.00689361
NC_001774 NZ_CP026272 0.0102127
NC_001774 NZ_CP026474 0.01358173
NC_001774 NZ_CP026496 0.0268088
NC_001774 NZ_CP026570 0.01359554
NC_001774 NZ_CP026572 0.12020767
NC_001774 NZ_CP026749 0.02449799
NC_001774 NZ_CP026753 0.02274508
NC_001774 NZ_CP026855 0.01243286
NC_001774 NZ_CP027119 0.0135514
NC_001774 NZ_CP027144 0.00377354
NC_001774 NZ_CP027200 0.01868404
NC_001774 NZ_CP027202 0.0036061
NC_001774 NZ_CP027249 0.01333746
NC_001774 NZ_CP027465 0.01039129
NC_001774 NZ_CP027531 0.00817178
NC_001774 NZ_CP027600 0.00936223
NC_001774 NZ_CP027616 0.01029914
NC_001774 NZ_CP027679 0.00679902
NC_001774 NZ_CP028168 0.00927451
NC_001774 NZ_CP028173 0.02427558
NC_001774 NZ_CP028179 0.0386253
NC_001774 NZ_CP028197 0.00296972
NC_001774 NZ_CP028389 0.00695167
NC_001774 NZ_CP028484 0.0094588
NC_001774 NZ_CP028537 0.00382222
NC_001774 NZ_CP028560 0.00595687
NC_001774 NZ_CP028576 0.01134407
NC_001774 NZ_CP028717 0.00882934
NC_001774 NZ_CP028804 0.00389107
NC_001774 NZ_CP028814 0.00807916
NC_001774 NZ_CP028920 0.00580498
NC_001774 NZ_CP028921 0.02738619
NC_001774 NZ_CP028931 0.02238822
NC_001774 NZ_CP028955 0.00999056
NC_001774 NZ_CP028991 0.01520895
NC_001774 NZ_CP028996 0.00702051
NC_001774 NZ_CP029135 0.01904369
NC_001774 NZ_CP029249 0.00818798
NC_001774 NZ_CP029382 0.01461641
NC_001774 NZ_CP029396 0.00336951
NC_001774 NZ_CP029493 0.00805599
NC_001774 NZ_CP029577 0.00861211
NC_001774 NZ_CP029580 0.00743892
NC_001774 NZ_CP029688 0.00950182
NC_001774 NZ_CP029717 0.00431234
NC_001774 NZ_CP029723 0.00724516
NC_001774 NZ_CP029743 0.01133941
NC_001774 NZ_CP029748 0.00482176
NC_001774 NZ_CP029802 0.01365893
NC_001774 NZ_CP029975 0.00913475
NC_001774 NZ_CP030077 0.00710605
NC_001774 NZ_CP030132 0.00686887
NC_001774 NZ_CP030186 0.0044216
NC_001774 NZ_CP030215 0.00758829
NC_001774 NZ_CP030283 0.01073042
NC_001774 NZ_CP030770 0.00765486
NC_001774 NZ_CP030940 0.00453505
NC_001774 NZ_CP031106 0.00817675
NC_001774 NZ_CP031119 0.04485238
NC_001774 NZ_CP031122 0.00710639
NC_001774 NZ_CP031512 0.00746394
NC_001774 NZ_CP031549 0.00654639
NC_001774 NZ_CP031711 0.08591259
NC_001774 NZ_CP031723 0.01532498
NC_001774 NZ_CP031802 0.00987328
NC_001774 NZ_CP031811 0.00711315
NC_001774 NZ_CP031883 0.011078
NC_001791 NC_002099 0.49435897
NC_001791 NC_004774 0.07215833
NC_001791 NC_004939 0.06147666
NC_001791 NC_011030 0.10653129
NC_001791 NC_014167 0.07440492
NC_001791 NZ_CP004351 0.10653129
NC_001791 NZ_CP018045 0.15438392
NC_001845 NC_005701 0.55678537
NC_001845 NC_011363 0.07679576
NC_001845 NC_019198 0.05009696
NC_001845 NC_019210 0.05045278
NC_001848 NC_001898 0.067093
NC_001848 NC_002610 0.01439737
NC_001848 NC_002773 0.02269745
NC_001848 NC_003114 0.01327088
NC_001848 NC_003456 0.24260272
NC_001848 NC_003486 0.02452316
NC_001848 NC_004936 0.01106064
NC_001848 NC_005015 0.02140745
NC_001848 NC_005248 0.02329873
NC_001848 NC_005324 0.0202885
NC_001848 NC_005570 0.02557617
NC_001848 NC_005862 0.01378851
NC_001848 NC_005970 0.01661062
NC_001848 NC_008439 0.01856821
NC_001848 NC_008444 0.01327088
NC_001848 NC_008490 0.01537778
NC_001848 NC_008597 0.0202885
NC_001848 NC_009652 0.01695886
NC_001848 NC_009653 0.02016891
NC_001848 NC_009789 0.02029326
NC_001848 NC_009794 0.03254169
NC_001848 NC_009807 0.07111756
NC_001848 NC_010259 0.01760908
NC_001848 NC_010261 0.01761597
NC_001848 NC_010487 0.03192832
NC_001848 NC_010796 0.10008703
NC_001848 NC_010894 0.02538452
NC_001848 NC_010898 0.04015152
NC_001848 NC_010993 0.06989428
NC_001848 NC_011079 0.02560899
NC_001848 NC_011404 0.03899752
NC_001848 NC_011408 0.01660047
NC_001848 NC_011418 0.06785509
NC_001848 NC_011640 0.02105263
NC_001848 NC_011795 0.02007426
NC_001848 NC_012916 0.025996
NC_001848 NC_013548 0.04215598
NC_001848 NC_013780 0.04339077
NC_001848 NC_013782 0.02489808
NC_001848 NC_014107 0.00072854
NC_001848 NC_015175 0.04712991
NC_001848 NC_015515 0.01653974
NC_001848 NC_016151 0.02153735
NC_001848 NC_016847 0.02127387
NC_001848 NC_016979 0.04007171
NC_001848 NC_017446 0.04161412
NC_001848 NC_017636 0.01661062
NC_001848 NC_017658 0.02026948
NC_001848 NC_017661 0.01661062
NC_001848 NC_017662 0.01661062
NC_001848 NC_018977 0.03105735
NC_001848 NC_018985 0.04514625
NC_001848 NC_019040 0.0202885
NC_001848 NC_019054 0.00845974
NC_001848 NC_019056 0.02789267
NC_001848 NC_019060 0.02029087
NC_001848 NC_019070 0.0200301
NC_001848 NC_019080 0.01536276
NC_001848 NC_019084 0.02497809
NC_001848 NC_019085 0.02533333
NC_001848 NC_019086 0.02614076
NC_001848 NC_019101 0.02614076
NC_001848 NC_019103 0.02579365
NC_001848 NC_019110 0.07001177
NC_001848 NC_019113 0.07380826
NC_001848 NC_019132 0.3019548
NC_001848 NC_019133 0.2628279
NC_001848 NC_019135 0.06434224
NC_001848 NC_019203 0.02440169
NC_001848 NC_019242 0.04283669
NC_001848 NC_019249 0.02270043
NC_001848 NC_019279 0.02612863
NC_001848 NC_019346 0.00372466
NC_001848 NC_019357 0.02461444
NC_001848 NC_019986 0.04299833
NC_001848 NC_019987 0.01392685
NC_001848 NC_019988 0.03549236
NC_001848 NC_019990 0.03016653
NC_001848 NC_020086 0.00323322
NC_001848 NC_020262 0.04473471
NC_001848 NC_021157 0.06670494
NC_001848 NC_021293 0.05013327
NC_001848 NC_021869 0.30565985
NC_001848 NC_021922 0.01838203
NC_001848 NC_022197 0.04242156
NC_001848 NC_023912 0.03501267
NC_001848 NC_024969 0.02131072
NC_001848 NC_025003 0.27105331
NC_001848 NC_025148 0.02934642
NC_001848 NC_025149 0.03232715
NC_001848 NC_025150 0.03055422
NC_001848 NC_025190 0.03302771
NC_001848 NZ_CP003994 0.10284187
NC_001848 NZ_CP003995 0.02047127
NC_001848 NZ_CP006637 0.03739634
NC_001848 NZ_CP006638 0.27803796
NC_001848 NZ_CP006639 0.01860215
NC_001848 NZ_CP006660 0.04065296
NC_001848 NZ_CP006924 0.02267806
NC_001848 NZ_CP008845 0.0399079
NC_001848 NZ_CP009568 0.02560899
NC_001848 NZ_CP010118 0.01854631
NC_001848 NZ_CP010227 0.04452628
NC_001848 NZ_CP010364 0.05029284
NC_001848 NZ_CP010367 0.04425239
NC_001848 NZ_CP010375 0.08014367
NC_001848 NZ_CP010381 0.05040194
NC_001848 NZ_CP010388 0.02679926
NC_001848 NZ_CP010389 0.01993403
NC_001848 NZ_CP011049 0.05029284
NC_001848 NZ_CP011067 0.02174834
NC_001848 NZ_CP011315 0.01438849
NC_001848 NZ_CP011316 0.01900666
NC_001848 NZ_CP011434 0.03219763
NC_001848 NZ_CP011435 0.02631579
NC_001848 NZ_CP011569 0.10098315
NC_001848 NZ_CP011585 0.03451005
NC_001848 NZ_CP011586 0.02773627
NC_001848 NZ_CP011592 0.04252886
NC_001848 NZ_CP011603 0.03501822
NC_001848 NZ_CP011604 0.10284187
NC_001848 NZ_CP011605 0.09753136
NC_001848 NZ_CP011606 0.09213263
NC_001848 NZ_CP011607 0.0355517
NC_001848 NZ_CP011613 0.04252886
NC_001848 NZ_CP011619 0.01666667
NC_001848 NZ_CP011625 0.03451005
NC_001848 NZ_CP011626 0.02461156
NC_001848 NZ_CP011627 0.01670097
NC_001848 NZ_CP011637 0.10284187
NC_001848 NZ_CP011638 0.02832106
NC_001848 NZ_CP011643 0.02709695
NC_001848 NZ_CP011651 0.03501822
NC_001848 NZ_CP011652 0.10284187
NC_001848 NZ_CP011658 0.10160202
NC_001848 NZ_CP012164 0.03973781
NC_001848 NZ_CP012166 0.01859303
NC_001848 NZ_CP012489 0.0198104
NC_001848 NZ_CP012558 0.02328358
NC_001848 NZ_CP012991 0.10082854
NC_001848 NZ_CP013321 0.01666667
NC_001848 NZ_CP014305 0.10082854
NC_001848 NZ_CP015397 0.01718213
NC_001848 NZ_CP015917 0.02208298
NC_001848 NZ_CP016527 0.0221481
NC_001848 NZ_CP016528 0.09460988
NC_001848 NZ_CP016532 0.242777
NC_001848 NZ_CP016812 0.01464877
NC_001848 NZ_CP017224 0.04338843
NC_001848 NZ_CP017582 0.11663991
NC_001848 NZ_CP017583 0.10512367
NC_001848 NZ_CP017933 0.03179168
NC_001848 NZ_CP017993 0.02539545
NC_001848 NZ_CP018317 0.02040346
NC_001848 NZ_CP018357 0.03953346
NC_001848 NZ_CP018358 0.01968691
NC_001848 NZ_CP018359 0.02130128
NC_001848 NZ_CP018440 0.01490214
NC_001848 NZ_CP018444 0.03549236
NC_001848 NZ_CP018446 0.03141559
NC_001848 NZ_CP018453 0.03674102
NC_001848 NZ_CP018665 0.02650569
NC_001848 NZ_CP018666 0.10284187
NC_001848 NZ_CP018738 0.03972184
NC_001848 NZ_CP018739 0.02039029
NC_001848 NZ_CP018740 0.03572709
NC_001848 NZ_CP018940 0.03591656
NC_001848 NZ_CP018949 0.004768
NC_001848 NZ_CP018968 0.00488803
NC_001848 NZ_CP018981 0.0793949
NC_001848 NZ_CP019003 0.01865721
NC_001848 NZ_CP019842 0.03531063
NC_001848 NZ_CP019843 0.07268315
NC_001848 NZ_CP020845 0.01467104
NC_001848 NZ_CP020846 0.01258009
NC_001848 NZ_CP021465 0.03977437
NC_001848 NZ_CP021700 0.01359026
NC_001848 NZ_CP022068 0.00592208
NC_001848 NZ_CP022499 0.00988289
NC_001848 NZ_CP023374 0.01326916
NC_001848 NZ_CP023375 0.02001388
NC_001848 NZ_CP023876 0.01054496
NC_001848 NZ_CP023889 0.04598085
NC_001848 NZ_CP023891 0.02606267
NC_001848 NZ_CP023906 0.0348464
NC_001848 NZ_CP023908 0.01639731
NC_001848 NZ_CP023915 0.02932551
NC_001848 NZ_CP023930 0.02116279
NC_001848 NZ_CP023936 0.03182783
NC_001848 NZ_CP023958 0.0144423
NC_001848 NZ_CP023982 0.02147788
NC_001848 NZ_CP024043 0.04236214
NC_001848 NZ_CP024044 0.01406593
NC_001848 NZ_CP024195 0.01471073
NC_001848 NZ_CP024196 0.01490214
NC_001848 NZ_CP024197 0.02364783
NC_001848 NZ_CP024435 0.02116033
NC_001848 NZ_CP024464 0.02807895
NC_001848 NZ_CP024485 0.01404389
NC_001848 NZ_CP024486 0.0399079
NC_001848 NZ_CP024487 0.1022216
NC_001848 NZ_CP024491 0.01836033
NC_001848 NZ_CP024492 0.01771384
NC_001848 NZ_CP024493 0.0399079
NC_001848 NZ_CP024494 0.10082854
NC_001848 NZ_CP024503 0.09974747
NC_001848 NZ_CP024506 0.02706378
NC_001848 NZ_CP024511 0.0399079
NC_001848 NZ_CP024512 0.02474359
NC_001848 NZ_CP024513 0.02189082
NC_001848 NZ_CP024514 0.10284187
NC_001848 NZ_CP024519 0.10284187
NC_001848 NZ_CP024520 0.02462745
NC_001848 NZ_CP024525 0.01471073
NC_001848 NZ_CP024526 0.01490214
NC_001848 NZ_CP024527 0.02364783
NC_001848 NZ_CP024532 0.01471073
NC_001848 NZ_CP024533 0.01490214
NC_001848 NZ_CP024534 0.02364783
NC_001848 NZ_CP024539 0.01471073
NC_001848 NZ_CP024540 0.01490214
NC_001848 NZ_CP024541 0.02364783
NC_001848 NZ_CP024553 0.01471073
NC_001848 NZ_CP024554 0.01490214
NC_001848 NZ_CP024555 0.02364783
NC_001848 NZ_CP024560 0.01471073
NC_001848 NZ_CP024561 0.01490214
NC_001848 NZ_CP024562 0.02364783
NC_001848 NZ_CP024567 0.01471073
NC_001848 NZ_CP024568 0.01490214
NC_001848 NZ_CP024569 0.02364783
NC_001848 NZ_CP024574 0.01351215
NC_001848 NZ_CP024575 0.02364783
NC_001848 NZ_CP024579 0.01832734
NC_001848 NZ_CP024580 0.01912568
NC_001848 NZ_CP024802 0.0309018
NC_001848 NZ_CP025336 0.02786905
NC_001848 NZ_CP025337 0.07001177
NC_001848 NZ_CP025460 0.03182783
NC_001848 NZ_CP025465 0.03182783
NC_001848 NZ_CP025469 0.02127387
NC_001848 NZ_CP025945 0.01468651
NC_001848 NZ_CP026175 0.00123994
NC_001848 NZ_CP026176 0.01254634
NC_001848 NZ_CP026183 0.01929846
NC_001848 NZ_CP026190 0.0184182
NC_001848 NZ_CP026214 0.01752656
NC_001848 NZ_CP026215 0.0200955
NC_001848 NZ_CP026393 0.01786113
NC_001848 NZ_CP026572 0.02029087
NC_001848 NZ_CP026573 0.02292334
NC_001848 NZ_CP026574 0.02856362
NC_001848 NZ_CP026583 0.03182783
NC_001848 NZ_CP027066 0.03182783
NC_001848 NZ_CP027680 0.07380826
NC_001848 NZ_CP028466 0.03568658
NC_001848 NZ_CP028540 0.03182783
NC_001848 NZ_CP028546 0.03078631
NC_001848 NZ_CP028552 0.01694545
NC_001848 NZ_CP028581 0.03182783
NC_001848 NZ_CP028779 0.01639924
NC_001848 NZ_CP028785 0.01601336
NC_001848 NZ_CP028789 0.03182783
NC_001848 NZ_CP028795 0.03182783
NC_001848 NZ_CP028802 0.0346922
NC_001848 NZ_CP028803 0.02485865
NC_001848 NZ_CP029121 0.01392685
NC_001848 NZ_CP029125 0.09460988
NC_001848 NZ_CP029380 0.03182783
NC_001848 NZ_CP029433 0.13027118
NC_001848 NZ_CP029438 0.10394155
NC_001848 NZ_CP029585 0.01485957
NC_001848 NZ_CP029589 0.04236214
NC_001848 NZ_CP029592 0.04236214
NC_001848 NZ_CP029779 0.01895141
NC_001848 NZ_CP030001 0.08664216
NC_001848 NZ_CP030009 0.09460988
NC_001848 NZ_CP030113 0.01601111
NC_001848 NZ_CP030131 0.03182783
NC_001848 NZ_CP030184 0.04207995
NC_001848 NZ_CP030192 0.09104571
NC_001848 NZ_CP030193 0.03505341
NC_001848 NZ_CP030226 0.03907141
NC_001848 NZ_CP030227 0.09460988
NC_001848 NZ_CP030230 0.02484198
NC_001848 NZ_CP030330 0.01601111
NC_001848 NZ_CP030346 0.04477283
NC_001848 NZ_CP030349 0.03501267
NC_001848 NZ_CP031315 0.02158509
NC_001848 NZ_CP031658 0.01392685
NC_001848 NZ_CP031719 0.03182783
NC_001848 NZ_CP031797 0.01997474
NC_001848 NZ_CP031812 0.02127114
NC_001848 NZ_CP031813 0.0167551
NC_001848 NZ_CP031816 0.03286664
NC_001848 NZ_CP031882 0.01601336
NC_001849 NC_001851 0.00888275
NC_001849 NC_001853 0.03257935
NC_001849 NC_001854 0.00419694
NC_001849 NC_004988 0.94382351
NC_001849 NC_008568 0.02996628
NC_001849 NC_011781 0.03211063
NC_001849 NC_011782 0.67001048
NC_001849 NC_011785 0.01045698
NC_001849 NC_011789 0.03333831
NC_001849 NC_011861 0.03001251
NC_001849 NC_011862 0.00995103
NC_001849 NC_011865 0.36718687
NC_001849 NC_011870 0.0060927
NC_001849 NC_011871 0.02805068
NC_001849 NC_011874 0.03289017
NC_001849 NC_012163 0.03473674
NC_001849 NC_012165 0.00358751
NC_001849 NC_012171 0.0066196
NC_001849 NC_012172 0.00990881
NC_001849 NC_012179 0.66110015
NC_001849 NC_012180 0.03952738
NC_001849 NC_012187 0.00390797
NC_001849 NC_012188 0.44114171
NC_001849 NC_012189 0.00505483
NC_001849 NC_012191 0.38884408
NC_001849 NC_012192 0.01497621
NC_001849 NC_012200 0.03497619
NC_001849 NC_012202 0.01019975
NC_001849 NC_012227 0.39947951
NC_001849 NC_012231 0.03158587
NC_001849 NC_012235 0.00412304
NC_001849 NC_012236 0.03325063
NC_001849 NC_012237 0.41113297
NC_001849 NC_012240 0.0099544
NC_001849 NC_012242 0.12030382
NC_001849 NC_012243 0.38829551
NC_001849 NC_012249 0.00537347
NC_001849 NC_012499 0.01043337
NC_001849 NC_012500 0.56682179
NC_001849 NC_012501 0.00970611
NC_001849 NC_012506 0.67324901
NC_001849 NC_015915 0.0466524
NC_001849 NC_017232 0.03456344
NC_001849 NC_017405 0.03195702
NC_001849 NC_017406 0.00814734
NC_001849 NC_017407 0.01026393
NC_001849 NC_017410 0.39450676
NC_001849 NC_017411 0.0055635
NC_001849 NC_017414 0.00595588
NC_001849 NC_017416 0.00974107
NC_001849 NC_017417 0.4620772
NC_001849 NC_018986 0.00485167
NC_001849 NC_018989 0.00430659
NC_001849 NC_018992 0.32212061
NC_001849 NC_018993 0.00497206
NC_001849 NZ_CP009061 0.03567972
NC_001849 NZ_CP009668 0.03258087
NC_001849 NZ_CP009669 0.00888275
NC_001849 NZ_CP009670 0.00419725
NC_001849 NZ_CP009673 0.01210644
NC_001849 NZ_CP009674 1
NC_001849 NZ_CP015788 0.0560354
NC_001849 NZ_CP015794 0.01494768
NC_001849 NZ_CP015803 0.05598645
NC_001849 NZ_CP017211 0.44034117
NC_001849 NZ_CP017213 0.00664591
NC_001849 NZ_CP017216 0.0050464
NC_001849 NZ_CP019761 1
NC_001849 NZ_CP019766 0.0373311
NC_001849 NZ_CP019851 0.99873211
NC_001849 NZ_CP019855 0.03683856
NC_001849 NZ_CP019922 0.99241695
NC_001849 NZ_CP019923 0.00885438
NC_001849 NZ_CP019926 0.03731991
NC_001849 NZ_CP031400 0.43649676
NC_001849 NZ_CP031402 0.01962241
NC_001849 NZ_CP031403 0.00417762
NC_001850 NC_001853 0.01226729
NC_001850 NC_001855 0.00806698
NC_001850 NC_001856 0.00454409
NC_001850 NC_008565 0.01129111
NC_001850 NC_008569 0.00616038
NC_001850 NC_011778 0.0079005
NC_001850 NC_011780 0.00463353
NC_001850 NC_011781 0.01215513
NC_001850 NC_011783 0.84386933
NC_001850 NC_011785 0.00239368
NC_001850 NC_011788 0.01009313
NC_001850 NC_011791 0.00581648
NC_001850 NC_011793 0.01322872
NC_001850 NC_011794 0.00411339
NC_001850 NC_011856 0.00885614
NC_001850 NC_011857 0.01015047
NC_001850 NC_011858 0.01500389
NC_001850 NC_011860 0.00166585
NC_001850 NC_011862 0.00219535
NC_001850 NC_011863 0.09550879
NC_001850 NC_011866 0.00556169
NC_001850 NC_011867 0.01056561
NC_001850 NC_011868 0.06263827
NC_001850 NC_011870 0.00426195
NC_001850 NC_011874 0.01185879
NC_001850 NC_011875 0.00920611
NC_001850 NC_012163 0.01222871
NC_001850 NC_012166 0.00737121
NC_001850 NC_012167 0.00430554
NC_001850 NC_012170 0.09725569
NC_001850 NC_012171 0.01286655
NC_001850 NC_012172 0.00219598
NC_001850 NC_012174 0.00563204
NC_001850 NC_012176 0.00734527
NC_001850 NC_012178 0.42850368
NC_001850 NC_012182 0.00459839
NC_001850 NC_012183 0.01188311
NC_001850 NC_012184 0.00849368
NC_001850 NC_012185 0.00321488
NC_001850 NC_012186 0.00686827
NC_001850 NC_012189 0.00775562
NC_001850 NC_012190 0.00332031
NC_001850 NC_012195 0.00420831
NC_001850 NC_012201 0.09816779
NC_001850 NC_012202 0.00652853
NC_001850 NC_012203 0.00487158
NC_001850 NC_012228 0.0127281
NC_001850 NC_012231 0.01302759
NC_001850 NC_012232 0.09771549
NC_001850 NC_012233 0.00419873
NC_001850 NC_012235 0.00249465
NC_001850 NC_012236 0.01174795
NC_001850 NC_012238 0.09572939
NC_001850 NC_012239 0.01097531
NC_001850 NC_012240 0.00229252
NC_001850 NC_012245 0.0077602
NC_001850 NC_012246 0.00687216
NC_001850 NC_012247 0.00723294
NC_001850 NC_012248 0.00556242
NC_001850 NC_012249 0.01181058
NC_001850 NC_012495 0.00441134
NC_001850 NC_012496 0.00778526
NC_001850 NC_012498 0.0017244
NC_001850 NC_012499 0.00238907
NC_001850 NC_012500 0.00266621
NC_001850 NC_012501 0.00219645
NC_001850 NC_012503 0.6420204
NC_001850 NC_012507 0.0578062
NC_001850 NC_012508 0.00509406
NC_001850 NC_015915 0.00356872
NC_001850 NC_015916 0.02950982
NC_001850 NC_015917 0.01199231
NC_001850 NC_015920 0.00486881
NC_001850 NC_015922 0.15808029
NC_001850 NC_017233 0.01374841
NC_001850 NC_017234 0.0070407
NC_001850 NC_017235 0.00591857
NC_001850 NC_017239 0.01136158
NC_001850 NC_017405 0.01222155
NC_001850 NC_017406 0.01938709
NC_001850 NC_017407 0.00231781
NC_001850 NC_017409 0.09759161
NC_001850 NC_017411 0.00419525
NC_001850 NC_017412 0.00409652
NC_001850 NC_017413 0.07803361
NC_001850 NC_017414 0.00353012
NC_001850 NC_017415 0.00564896
NC_001850 NC_017416 0.0022032
NC_001850 NC_017420 0.41312009
NC_001850 NC_017421 0.00471971
NC_001850 NC_018986 0.00341979
NC_001850 NC_018989 0.01621149
NC_001850 NC_018990 0.0124283
NC_001850 NC_018991 0.04675976
NC_001850 NT_167351 0.00533251
NC_001850 NT_167352 0.00350245
NC_001850 NZ_CP009062 0.00459309
NC_001850 NZ_CP009063 0.01105452
NC_001850 NZ_CP009064 0.01286373
NC_001850 NZ_CP009065 0.00660573
NC_001850 NZ_CP009658 0.00454432
NC_001850 NZ_CP009659 0.00806711
NC_001850 NZ_CP009668 0.01226777
NC_001850 NZ_CP009672 0.98232922
NC_001850 NZ_CP015788 0.02395743
NC_001850 NZ_CP015789 0.35812998
NC_001850 NZ_CP015790 0.00539068
NC_001850 NZ_CP015791 0.01028032
NC_001850 NZ_CP015792 0.01107071
NC_001850 NZ_CP015793 0.01162551
NC_001850 NZ_CP015803 0.02394027
NC_001850 NZ_CP015804 0.35812998
NC_001850 NZ_CP015805 0.0053985
NC_001850 NZ_CP015806 0.01028421
NC_001850 NZ_CP015807 0.01107031
NC_001850 NZ_CP015808 0.01162551
NC_001850 NZ_CP017212 0.42662015
NC_001850 NZ_CP017213 0.01291059
NC_001850 NZ_CP017214 0.00559842
NC_001850 NZ_CP017215 0.00419411
NC_001850 NZ_CP017216 0.00774443
NC_001850 NZ_CP017217 0.00428808
NC_001850 NZ_CP018265 0.01296769
NC_001850 NZ_CP019763 0.00807642
NC_001850 NZ_CP019764 0.00454424
NC_001850 NZ_CP019766 0.00680147
NC_001850 NZ_CP019852 0.00808506
NC_001850 NZ_CP019853 0.00454424
NC_001850 NZ_CP019855 0.00679968
NC_001850 NZ_CP019924 0.00806739
NC_001850 NZ_CP019926 0.00679968
NC_001850 NZ_CP031401 0.097921
NC_001850 NZ_CP031402 0.01296669
NC_001850 NZ_CP031403 0.00252283
NC_001850 NZ_CP031404 0.00691563
NC_001850 NZ_CP031409 0.10343618
NC_001851 NC_001852 0.00212462
NC_001851 NC_001853 0.00800419
NC_001851 NC_001855 0.05428024
NC_001851 NC_004988 0.00885691
NC_001851 NC_011778 0.05195753
NC_001851 NC_011779 0.00211936
NC_001851 NC_011780 0.27168521
NC_001851 NC_011781 0.00808342
NC_001851 NC_011782 0.00594518
NC_001851 NC_011785 0.01059509
NC_001851 NC_011787 0.00237457
NC_001851 NC_011862 0.01057065
NC_001851 NC_011864 0.07329094
NC_001851 NC_011866 0.04800554
NC_001851 NC_011868 0.00543845
NC_001851 NC_011870 0.04503747
NC_001851 NC_011871 0.00363312
NC_001851 NC_011872 0.00976076
NC_001851 NC_011873 0.00419969
NC_001851 NC_011874 0.00802923
NC_001851 NC_012163 0.00726981
NC_001851 NC_012168 0.29300708
NC_001851 NC_012169 0.00228368
NC_001851 NC_012170 0.00577638
NC_001851 NC_012172 0.01057384
NC_001851 NC_012174 0.04866304
NC_001851 NC_012179 0.0060706
NC_001851 NC_012184 0.05312426
NC_001851 NC_012186 0.05708519
NC_001851 NC_012189 0.04018553
NC_001851 NC_012195 0.00974811
NC_001851 NC_012196 0.00215669
NC_001851 NC_012197 0.04434262
NC_001851 NC_012198 0.00267342
NC_001851 NC_012201 0.00555646
NC_001851 NC_012202 0.03352992
NC_001851 NC_012203 0.00465626
NC_001851 NC_012204 0.00837883
NC_001851 NC_012231 0.0082848
NC_001851 NC_012232 0.00545102
NC_001851 NC_012233 0.00944456
NC_001851 NC_012236 0.0080143
NC_001851 NC_012240 0.01057384
NC_001851 NC_012245 0.04885324
NC_001851 NC_012246 0.05728275
NC_001851 NC_012247 0.0016147
NC_001851 NC_012248 0.04801241
NC_001851 NC_012494 0.00287032
NC_001851 NC_012495 0.00949323
NC_001851 NC_012496 0.05184162
NC_001851 NC_012498 0.00160266
NC_001851 NC_012499 0.01057384
NC_001851 NC_012501 0.00978583
NC_001851 NC_012502 0.00227174
NC_001851 NC_012506 0.00594396
NC_001851 NC_015915 0.00393928
NC_001851 NC_015917 0.00215062
NC_001851 NC_015918 0.01981891
NC_001851 NC_015920 0.00465353
NC_001851 NC_017404 0.07253387
NC_001851 NC_017405 0.00805447
NC_001851 NC_017407 0.03657572
NC_001851 NC_017408 0.00995612
NC_001851 NC_017411 0.04096501
NC_001851 NC_017412 0.00358845
NC_001851 NC_017414 0.03108705
NC_001851 NC_017415 0.04882134
NC_001851 NC_017416 0.00981714
NC_001851 NC_017419 0.00252641
NC_001851 NC_018986 0.04587068
NC_001851 NC_018988 0.07506817
NC_001851 NC_018991 0.00536993
NC_001851 NC_018993 0.0020925
NC_001851 NZ_CP009062 0.00200819
NC_001851 NZ_CP009659 0.05428123
NC_001851 NZ_CP009667 0.00212458
NC_001851 NZ_CP009668 0.00800452
NC_001851 NZ_CP009669 0.99003948
NC_001851 NZ_CP009674 0.00888275
NC_001851 NZ_CP017214 0.09625448
NC_001851 NZ_CP017215 0.00943378
NC_001851 NZ_CP017216 0.0401448
NC_001851 NZ_CP017219 0.00258717
NC_001851 NZ_CP019761 0.00888275
NC_001851 NZ_CP019763 0.05434862
NC_001851 NZ_CP019766 0.00541179
NC_001851 NZ_CP019851 0.00888298
NC_001851 NZ_CP019852 0.0544112
NC_001851 NZ_CP019855 0.00541034
NC_001851 NZ_CP019922 0.00888275
NC_001851 NZ_CP019923 0.97772244
NC_001851 NZ_CP019924 0.05428321
NC_001851 NZ_CP019926 0.00541034
NC_001851 NZ_CP031402 0.00824492
NC_001851 NZ_CP031404 0.05816782
NC_001851 NZ_CP031409 0.00721446
NC_001852 NC_001855 0.0069136
NC_001852 NC_008565 0.00194977
NC_001852 NC_008569 0.04205727
NC_001852 NC_011778 0.00728094
NC_001852 NC_011779 0.92455712
NC_001852 NC_011785 0.00817166
NC_001852 NC_011787 0.0566555
NC_001852 NC_011788 0.01659421
NC_001852 NC_011790 0.00304589
NC_001852 NC_011791 0.00258829
NC_001852 NC_011793 0.00188787
NC_001852 NC_011794 0.04585541
NC_001852 NC_011854 0.007181
NC_001852 NC_011855 0.06539383
NC_001852 NC_011857 0.00209333
NC_001852 NC_011862 0.0076694
NC_001852 NC_011863 0.04892219
NC_001852 NC_011866 0.00236478
NC_001852 NC_011872 0.24631708
NC_001852 NC_012106 0.00144963
NC_001852 NC_012172 0.00767145
NC_001852 NC_012174 0.00239191
NC_001852 NC_012184 0.00702418
NC_001852 NC_012186 0.00923775
NC_001852 NC_012187 0.00850278
NC_001852 NC_012195 0.23369125
NC_001852 NC_012196 0.93925396
NC_001852 NC_012198 0.34216495
NC_001852 NC_012202 0.00631666
NC_001852 NC_012203 0.1838614
NC_001852 NC_012233 0.22480339
NC_001852 NC_012235 0.00866047
NC_001852 NC_012238 0.04822424
NC_001852 NC_012239 0.00953519
NC_001852 NC_012240 0.00767145
NC_001852 NC_012246 0.0092801
NC_001852 NC_012247 0.0013028
NC_001852 NC_012248 0.00236506
NC_001852 NC_012249 0.01553786
NC_001852 NC_012253 0.00144938
NC_001852 NC_012494 0.04928973
NC_001852 NC_012495 0.27508214
NC_001852 NC_012496 0.00717602
NC_001852 NC_012499 0.00777932
NC_001852 NC_012501 0.0077269
NC_001852 NC_012502 0.55015678
NC_001852 NC_015906 0.00132048
NC_001852 NC_015915 0.00226824
NC_001852 NC_015916 0.00372175
NC_001852 NC_015917 0.00960332
NC_001852 NC_015918 0.02971302
NC_001852 NC_015920 0.18265216
NC_001852 NC_017233 0.00203324
NC_001852 NC_017235 0.04140838
NC_001852 NC_017239 0.01014779
NC_001852 NC_017394 0.00146674
NC_001852 NC_017407 0.00759043
NC_001852 NC_017408 0.29158826
NC_001852 NC_017409 0.04117909
NC_001852 NC_017412 0.38751253
NC_001852 NC_017415 0.00239842
NC_001852 NC_017416 0.00740635
NC_001852 NC_017419 0.51337672
NC_001852 NC_018987 0.27359279
NC_001852 NT_167351 0.01228587
NC_001852 NZ_CP009062 0.05431071
NC_001852 NZ_CP009063 0.00892493
NC_001852 NZ_CP009659 0.00691371
NC_001852 NZ_CP009667 0.98564761
NC_001852 NZ_CP009669 0.00212462
NC_001852 NZ_CP015792 0.00372563
NC_001852 NZ_CP015807 0.00372551
NC_001852 NZ_CP017214 0.00927482
NC_001852 NZ_CP017215 0.22444667
NC_001852 NZ_CP017219 0.34153565
NC_001852 NZ_CP019763 0.00692112
NC_001852 NZ_CP019766 0.01061971
NC_001852 NZ_CP019852 0.00667382
NC_001852 NZ_CP019855 0.01061706
NC_001852 NZ_CP019921 0.00133203
NC_001852 NZ_CP019923 0.00211944
NC_001852 NZ_CP019924 0.00691393
NC_001852 NZ_CP019926 0.01061706
NC_001852 NZ_CP031401 0.0445219
NC_001852 NZ_CP031403 0.00673929
NC_001852 NZ_CP031404 0.00782592
NC_001852 NZ_CP031409 0.00447488
NC_001853 NC_001854 0.00267945
NC_001853 NC_001855 0.011169
NC_001853 NC_001856 0.00204043
NC_001853 NC_004988 0.03271039
NC_001853 NC_008565 0.0148786
NC_001853 NC_008569 0.00783898
NC_001853 NC_011778 0.01095532
NC_001853 NC_011780 0.00269311
NC_001853 NC_011781 0.9596259
NC_001853 NC_011782 0.01157952
NC_001853 NC_011783 0.01249291
NC_001853 NC_011785 0.00785968
NC_001853 NC_011788 0.00218506
NC_001853 NC_011790 0.00206253
NC_001853 NC_011791 0.0061519
NC_001853 NC_011793 0.02004769
NC_001853 NC_011794 0.00573732
NC_001853 NC_011857 0.02077242
NC_001853 NC_011858 0.02413728
NC_001853 NC_011860 0.00504608
NC_001853 NC_011862 0.00751717
NC_001853 NC_011863 0.01642504
NC_001853 NC_011866 0.00503083
NC_001853 NC_011867 0.0460629
NC_001853 NC_011868 0.00950501
NC_001853 NC_011870 0.00592755
NC_001853 NC_011872 0.00436811
NC_001853 NC_011873 0.00202641
NC_001853 NC_011874 0.82698283
NC_001853 NC_012163 0.95285759
NC_001853 NC_012165 0.00280065
NC_001853 NC_012167 0.0019293
NC_001853 NC_012170 0.01166037
NC_001853 NC_012171 0.57162538
NC_001853 NC_012172 0.0075192
NC_001853 NC_012173 0.00505563
NC_001853 NC_012174 0.00498615
NC_001853 NC_012178 0.00905117
NC_001853 NC_012179 0.01174878
NC_001853 NC_012181 0.00567562
NC_001853 NC_012182 0.00216713
NC_001853 NC_012183 0.01621253
NC_001853 NC_012184 0.01126496
NC_001853 NC_012185 0.00517581
NC_001853 NC_012186 0.01169107
NC_001853 NC_012187 0.00179546
NC_001853 NC_012188 0.04551979
NC_001853 NC_012189 0.01083602
NC_001853 NC_012190 0.00468214
NC_001853 NC_012195 0.00643104
NC_001853 NC_012197 0.00367747
NC_001853 NC_012201 0.01170565
NC_001853 NC_012202 0.01341579
NC_001853 NC_012203 0.00474218
NC_001853 NC_012204 0.00321309
NC_001853 NC_012228 0.85775199
NC_001853 NC_012231 0.77566099
NC_001853 NC_012232 0.01164106
NC_001853 NC_012233 0.00630289
NC_001853 NC_012235 0.00269878
NC_001853 NC_012236 0.81403737
NC_001853 NC_012238 0.01656736
NC_001853 NC_012240 0.0075192
NC_001853 NC_012245 0.0127538
NC_001853 NC_012246 0.01158308
NC_001853 NC_012247 0.01750499
NC_001853 NC_012248 0.00503145
NC_001853 NC_012249 0.00205031
NC_001853 NC_012494 0.00224121
NC_001853 NC_012495 0.00756861
NC_001853 NC_012496 0.01054641
NC_001853 NC_012497 0.05907413
NC_001853 NC_012498 0.00283397
NC_001853 NC_012499 0.00784554
NC_001853 NC_012500 0.00684066
NC_001853 NC_012501 0.00733945
NC_001853 NC_012502 0.00199051
NC_001853 NC_012503 0.01611539
NC_001853 NC_012506 0.01157742
NC_001853 NC_012507 0.42295656
NC_001853 NC_012508 0.00208645
NC_001853 NC_015915 0.00263955
NC_001853 NC_015916 0.02997735
NC_001853 NC_015917 0.00562783
NC_001853 NC_015918 0.00338458
NC_001853 NC_015920 0.00473967
NC_001853 NC_015922 0.01094293
NC_001853 NC_017233 0.02165698
NC_001853 NC_017234 0.0040159
NC_001853 NC_017235 0.00804517
NC_001853 NC_017239 0.00355003
NC_001853 NC_017405 0.8093988
NC_001853 NC_017406 0.01358192
NC_001853 NC_017407 0.00776158
NC_001853 NC_017408 0.00435432
NC_001853 NC_017409 0.01651872
NC_001853 NC_017411 0.00485873
NC_001853 NC_017412 0.00594906
NC_001853 NC_017413 0.01218917
NC_001853 NC_017414 0.01082147
NC_001853 NC_017415 0.0049999
NC_001853 NC_017416 0.00734233
NC_001853 NC_017419 0.00248663
NC_001853 NC_017420 0.00917995
NC_001853 NC_017421 0.00211729
NC_001853 NC_018986 0.00496679
NC_001853 NC_018987 0.00419211
NC_001853 NC_018989 0.0324242
NC_001853 NC_018990 0.79292981
NC_001853 NC_018991 0.00866041
NC_001853 NC_018993 0.00267534
NC_001853 NT_167352 0.00449484
NC_001853 NZ_CP009062 0.0032764
NC_001853 NZ_CP009063 0.00304173
NC_001853 NZ_CP009064 0.02054536
NC_001853 NZ_CP009065 0.00511759
NC_001853 NZ_CP009658 0.00204053
NC_001853 NZ_CP009659 0.01116918
NC_001853 NZ_CP009668 0.99734339
NC_001853 NZ_CP009669 0.00800419
NC_001853 NZ_CP009670 0.0026796
NC_001853 NZ_CP009672 0.01226657
NC_001853 NZ_CP009674 0.03257935
NC_001853 NZ_CP015788 0.00999625
NC_001853 NZ_CP015789 0.00900153
NC_001853 NZ_CP015791 0.01305894
NC_001853 NZ_CP015792 0.01019048
NC_001853 NZ_CP015793 0.00571128
NC_001853 NZ_CP015803 0.00998973
NC_001853 NZ_CP015804 0.00900153
NC_001853 NZ_CP015806 0.01306354
NC_001853 NZ_CP015807 0.01019014
NC_001853 NZ_CP015808 0.00571128
NC_001853 NZ_CP017211 0.04547554
NC_001853 NZ_CP017212 0.00919629
NC_001853 NZ_CP017213 0.56932985
NC_001853 NZ_CP017214 0.00391822
NC_001853 NZ_CP017215 0.00629643
NC_001853 NZ_CP017216 0.01089305
NC_001853 NZ_CP017217 0.00192197
NC_001853 NZ_CP018265 0.01933065
NC_001853 NZ_CP019761 0.03257935
NC_001853 NZ_CP019763 0.01118129
NC_001853 NZ_CP019764 0.0020405
NC_001853 NZ_CP019766 0.01931988
NC_001853 NZ_CP019851 0.03258011
NC_001853 NZ_CP019852 0.01119254
NC_001853 NZ_CP019853 0.0020405
NC_001853 NZ_CP019855 0.01908281
NC_001853 NZ_CP019922 0.03257935
NC_001853 NZ_CP019923 0.00798439
NC_001853 NZ_CP019924 0.01116953
NC_001853 NZ_CP019926 0.01931499
NC_001853 NZ_CP031401 0.01686138
NC_001853 NZ_CP031402 0.78139273
NC_001853 NZ_CP031403 0.00267122
NC_001853 NZ_CP031404 0.01176604
NC_001853 NZ_CP031409 0.01224869
NC_001854 NC_001855 0.01720254
NC_001854 NC_001856 0.0157038
NC_001854 NC_004988 0.00377755
NC_001854 NC_008564 0.00116944
NC_001854 NC_008565 0.00728673
NC_001854 NC_008566 0.00362392
NC_001854 NC_008567 0.00316327
NC_001854 NC_011778 0.01684031
NC_001854 NC_011780 0.02148213
NC_001854 NC_011781 0.00251451
NC_001854 NC_011782 0.02917306
NC_001854 NC_011785 0.59092669
NC_001854 NC_011788 0.00259754
NC_001854 NC_011790 0.0046678
NC_001854 NC_011791 0.00636064
NC_001854 NC_011792 0.00278571
NC_001854 NC_011793 0.00517527
NC_001854 NC_011842 0.00349621
NC_001854 NC_011856 0.00344603
NC_001854 NC_011860 0.00753889
NC_001854 NC_011862 0.60496567
NC_001854 NC_011863 0.00891079
NC_001854 NC_011866 0.02329628
NC_001854 NC_011867 0.00371649
NC_001854 NC_011868 0.00617059
NC_001854 NC_011869 0.00401416
NC_001854 NC_011870 0.02501444
NC_001854 NC_011874 0.02392877
NC_001854 NC_011975 0.0031638
NC_001854 NC_012163 0.00267133
NC_001854 NC_012165 0.75918534
NC_001854 NC_012166 0.00359262
NC_001854 NC_012167 0.01395715
NC_001854 NC_012170 0.00198732
NC_001854 NC_012171 0.02240178
NC_001854 NC_012172 0.6065874
NC_001854 NC_012173 0.00879319
NC_001854 NC_012174 0.0140507
NC_001854 NC_012176 0.00216077
NC_001854 NC_012179 0.02909811
NC_001854 NC_012180 0.0039322
NC_001854 NC_012182 0.0165534
NC_001854 NC_012183 0.00469349
NC_001854 NC_012184 0.0178637
NC_001854 NC_012185 0.00452131
NC_001854 NC_012186 0.01900016
NC_001854 NC_012187 0.68376896
NC_001854 NC_012189 0.02153783
NC_001854 NC_012190 0.00176903
NC_001854 NC_012192 0.03094072
NC_001854 NC_012202 0.36468566
NC_001854 NC_012230 0.20469213
NC_001854 NC_012232 0.00198717
NC_001854 NC_012235 0.64305306
NC_001854 NC_012236 0.02078827
NC_001854 NC_012238 0.00893345
NC_001854 NC_012239 0.00312313
NC_001854 NC_012240 0.60158635
NC_001854 NC_012245 0.02076195
NC_001854 NC_012246 0.01901073
NC_001854 NC_012248 0.02329932
NC_001854 NC_012249 0.02382214
NC_001854 NC_012250 0.00251229
NC_001854 NC_012260 0.05294095
NC_001854 NC_012262 0.00316486
NC_001854 NC_012496 0.01677746
NC_001854 NC_012499 0.594713
NC_001854 NC_012500 0.00412651
NC_001854 NC_012501 0.59666925
NC_001854 NC_012502 0.00195262
NC_001854 NC_012506 0.02884147
NC_001854 NC_012508 0.01494741
NC_001854 NC_015915 0.00399124
NC_001854 NC_015916 0.0056245
NC_001854 NC_015917 0.03557982
NC_001854 NC_015922 0.00562091
NC_001854 NC_017233 0.00449826
NC_001854 NC_017234 0.00662534
NC_001854 NC_017237 0.00364883
NC_001854 NC_017239 0.0029638
NC_001854 NC_017240 0.00329068
NC_001854 NC_017241 0.00119588
NC_001854 NC_017405 0.02057259
NC_001854 NC_017406 0.02020599
NC_001854 NC_017407 0.57674419
NC_001854 NC_017409 0.0094472
NC_001854 NC_017411 0.01886299
NC_001854 NC_017413 0.0057676
NC_001854 NC_017414 0.00524733
NC_001854 NC_017415 0.01638266
NC_001854 NC_017416 0.59759787
NC_001854 NC_017417 0.00352827
NC_001854 NC_017421 0.00398612
NC_001854 NC_018986 0.01848497
NC_001854 NC_018989 0.0070208
NC_001854 NC_018991 0.00638582
NC_001854 NC_018993 0.68581529
NC_001854 NT_167351 0.00372426
NC_001854 NZ_CP009063 0.00305258
NC_001854 NZ_CP009064 0.00517358
NC_001854 NZ_CP009065 0.00620567
NC_001854 NZ_CP009066 0.00350954
NC_001854 NZ_CP009067 0.00352257
NC_001854 NZ_CP009658 0.01603839
NC_001854 NZ_CP009659 0.01716889
NC_001854 NZ_CP009668 0.00267955
NC_001854 NZ_CP009670 0.99988151
NC_001854 NZ_CP009673 0.03516853
NC_001854 NZ_CP009674 0.00419694
NC_001854 NZ_CP015788 0.00363269
NC_001854 NZ_CP015791 0.01170838
NC_001854 NZ_CP015792 0.03044181
NC_001854 NZ_CP015793 0.00803835
NC_001854 NZ_CP015794 0.03096896
NC_001854 NZ_CP015803 0.00363021
NC_001854 NZ_CP015806 0.0114381
NC_001854 NZ_CP015807 0.03044072
NC_001854 NZ_CP015808 0.00803835
NC_001854 NZ_CP017213 0.02406512
NC_001854 NZ_CP017214 0.02229535
NC_001854 NZ_CP017216 0.02158368
NC_001854 NZ_CP017217 0.01390135
NC_001854 NZ_CP018263 0.00186161
NC_001854 NZ_CP018265 0.00546681
NC_001854 NZ_CP019761 0.00419694
NC_001854 NZ_CP019763 0.01725636
NC_001854 NZ_CP019764 0.01640557
NC_001854 NZ_CP019766 0.01378799
NC_001854 NZ_CP019851 0.00419705
NC_001854 NZ_CP019852 0.01727454
NC_001854 NZ_CP019853 0.01640557
NC_001854 NZ_CP019855 0.01378441
NC_001854 NZ_CP019922 0.00419694
NC_001854 NZ_CP019924 0.01747505
NC_001854 NZ_CP019926 0.01378441
NC_001854 NZ_CP031401 0.00860123
NC_001854 NZ_CP031403 0.65013924
NC_001854 NZ_CP031404 0.01709589
NC_001854 NZ_CP031409 0.00193571
NC_001854 NZ_CP031411 0.00267897
NC_001855 NC_008565 0.01001177
NC_001855 NC_008566 0.0059991
NC_001855 NC_008569 0.00773986
NC_001855 NC_011778 0.86560705
NC_001855 NC_011779 0.00716913
NC_001855 NC_011780 0.04904272
NC_001855 NC_011781 0.01118897
NC_001855 NC_011783 0.00804897
NC_001855 NC_011785 0.0305936
NC_001855 NC_011788 0.00536585
NC_001855 NC_011789 0.00171838
NC_001855 NC_011791 0.00356273
NC_001855 NC_011792 0.00542037
NC_001855 NC_011793 0.01229337
NC_001855 NC_011794 0.00633839
NC_001855 NC_011856 0.00700732
NC_001855 NC_011857 0.01587733
NC_001855 NC_011858 0.01066635
NC_001855 NC_011861 0.00813227
NC_001855 NC_011862 0.03028738
NC_001855 NC_011863 0.02203336
NC_001855 NC_011865 0.01810327
NC_001855 NC_011866 0.02793356
NC_001855 NC_011867 0.01657887
NC_001855 NC_011868 0.00587243
NC_001855 NC_011870 0.41667072
NC_001855 NC_011871 0.01131297
NC_001855 NC_011872 0.00229225
NC_001855 NC_011874 0.02729296
NC_001855 NC_011875 0.00636672
NC_001855 NC_011975 0.00190851
NC_001855 NC_012163 0.01102795
NC_001855 NC_012165 0.00423481
NC_001855 NC_012168 0.01136424
NC_001855 NC_012170 0.00618668
NC_001855 NC_012171 0.02768609
NC_001855 NC_012172 0.03029472
NC_001855 NC_012173 0.00276502
NC_001855 NC_012174 0.02029673
NC_001855 NC_012178 0.00882724
NC_001855 NC_012183 0.00890612
NC_001855 NC_012184 0.8795708
NC_001855 NC_012185 0.00311302
NC_001855 NC_012186 0.34251557
NC_001855 NC_012187 0.03358413
NC_001855 NC_012189 0.40766558
NC_001855 NC_012190 0.01890091
NC_001855 NC_012191 0.02139068
NC_001855 NC_012195 0.0087021
NC_001855 NC_012196 0.00206159
NC_001855 NC_012198 0.00655318
NC_001855 NC_012201 0.00609523
NC_001855 NC_012202 0.30769117
NC_001855 NC_012203 0.008903
NC_001855 NC_012204 0.08606148
NC_001855 NC_012227 0.02112555
NC_001855 NC_012228 0.01159569
NC_001855 NC_012230 0.00168178
NC_001855 NC_012231 0.01071288
NC_001855 NC_012232 0.00618629
NC_001855 NC_012233 0.00780824
NC_001855 NC_012235 0.04179388
NC_001855 NC_012236 0.02644607
NC_001855 NC_012237 0.02104359
NC_001855 NC_012238 0.0208636
NC_001855 NC_012240 0.02991239
NC_001855 NC_012243 0.02107492
NC_001855 NC_012245 0.39620355
NC_001855 NC_012246 0.34129247
NC_001855 NC_012247 0.00665452
NC_001855 NC_012248 0.02793656
NC_001855 NC_012249 0.02136437
NC_001855 NC_012250 0.00155638
NC_001855 NC_012260 0.00305163
NC_001855 NC_012262 0.00190902
NC_001855 NC_012495 0.00798197
NC_001855 NC_012496 0.85450671
NC_001855 NC_012497 0.00268917
NC_001855 NC_012498 0.019243
NC_001855 NC_012499 0.03052757
NC_001855 NC_012501 0.02975153
NC_001855 NC_012502 0.00723205
NC_001855 NC_012503 0.00870185
NC_001855 NC_012507 0.01339948
NC_001855 NC_015915 0.0025651
NC_001855 NC_015916 0.01293477
NC_001855 NC_015917 0.00712947
NC_001855 NC_015918 0.06887819
NC_001855 NC_015920 0.00894594
NC_001855 NC_015922 0.00958599
NC_001855 NC_017233 0.01187491
NC_001855 NC_017234 0.00353813
NC_001855 NC_017235 0.00759861
NC_001855 NC_017237 0.00603426
NC_001855 NC_017239 0.00530968
NC_001855 NC_017405 0.02855158
NC_001855 NC_017406 0.00956862
NC_001855 NC_017407 0.02702531
NC_001855 NC_017408 0.00228594
NC_001855 NC_017409 0.01712069
NC_001855 NC_017410 0.01877491
NC_001855 NC_017411 0.40845349
NC_001855 NC_017412 0.00660959
NC_001855 NC_017413 0.00878054
NC_001855 NC_017414 0.38327238
NC_001855 NC_017415 0.02203867
NC_001855 NC_017416 0.0279823
NC_001855 NC_017417 0.07080664
NC_001855 NC_017419 0.00635036
NC_001855 NC_017420 0.00905529
NC_001855 NC_018986 0.42002193
NC_001855 NC_018987 0.00227747
NC_001855 NC_018989 0.0113359
NC_001855 NC_018990 0.01149848
NC_001855 NC_018991 0.00490093
NC_001855 NC_018992 0.01128654
NC_001855 NC_018993 0.00172189
NC_001855 NT_167352 0.00506497
NC_001855 NZ_CP009062 0.00650906
NC_001855 NZ_CP009063 0.00530716
NC_001855 NZ_CP009064 0.01196532
NC_001855 NZ_CP009065 0.00393137
NC_001855 NZ_CP009067 0.00583185
NC_001855 NZ_CP009659 0.99885041
NC_001855 NZ_CP009667 0.00691349
NC_001855 NZ_CP009668 0.01116936
NC_001855 NZ_CP009669 0.05428024
NC_001855 NZ_CP009670 0.01715249
NC_001855 NZ_CP009672 0.00806657
NC_001855 NZ_CP009673 0.00206911
NC_001855 NZ_CP015788 0.00650504
NC_001855 NZ_CP015789 0.00854715
NC_001855 NZ_CP015791 0.01242105
NC_001855 NZ_CP015792 0.00458511
NC_001855 NZ_CP015793 0.0196972
NC_001855 NZ_CP015803 0.00650137
NC_001855 NZ_CP015804 0.00854715
NC_001855 NZ_CP015806 0.01242488
NC_001855 NZ_CP015807 0.00458498
NC_001855 NZ_CP015808 0.0196972
NC_001855 NZ_CP017212 0.00881805
NC_001855 NZ_CP017213 0.02805185
NC_001855 NZ_CP017214 0.02897938
NC_001855 NZ_CP017215 0.00780119
NC_001855 NZ_CP017216 0.40571391
NC_001855 NZ_CP017219 0.00638254
NC_001855 NZ_CP018263 0.00342674
NC_001855 NZ_CP018265 0.01054547
NC_001855 NZ_CP019763 0.99716777
NC_001855 NZ_CP019766 0.01362004
NC_001855 NZ_CP019852 0.99540114
NC_001855 NZ_CP019855 0.01361691
NC_001855 NZ_CP019923 0.05415878
NC_001855 NZ_CP019924 0.99901854
NC_001855 NZ_CP019926 0.01361691
NC_001855 NZ_CP031400 0.00835937
NC_001855 NZ_CP031401 0.01900254
NC_001855 NZ_CP031402 0.0109045
NC_001855 NZ_CP031403 0.03480108
NC_001855 NZ_CP031404 0.34161926
NC_001855 NZ_CP031409 0.00632998
NC_001856 NC_008565 0.00131002
NC_001856 NC_008566 0.00393246
NC_001856 NC_008567 0.00675506
NC_001856 NC_008568 0.00158135
NC_001856 NC_011781 0.0019971
NC_001856 NC_011783 0.00466762
NC_001856 NC_011785 0.01339608
NC_001856 NC_011790 0.00841483
NC_001856 NC_011792 0.00415337
NC_001856 NC_011842 0.00697411
NC_001856 NC_011857 0.00391007
NC_001856 NC_011860 0.00316385
NC_001856 NC_011861 0.02089189
NC_001856 NC_011862 0.01354653
NC_001856 NC_011863 0.00749057
NC_001856 NC_011867 0.00205468
NC_001856 NC_011868 0.02449024
NC_001856 NC_011869 0.00875625
NC_001856 NC_011870 0.00245963
NC_001856 NC_011871 0.01933339
NC_001856 NC_011874 0.0023757
NC_001856 NC_012163 0.00203533
NC_001856 NC_012165 0.01459771
NC_001856 NC_012166 0.00200668
NC_001856 NC_012167 0.68680621
NC_001856 NC_012170 0.02481544
NC_001856 NC_012171 0.00274977
NC_001856 NC_012172 0.01354971
NC_001856 NC_012176 0.00277422
NC_001856 NC_012178 0.00430636
NC_001856 NC_012180 0.00773878
NC_001856 NC_012182 0.89784401
NC_001856 NC_012183 0.00155282
NC_001856 NC_012185 0.01332015
NC_001856 NC_012186 0.00177859
NC_001856 NC_012187 0.01291416
NC_001856 NC_012189 0.00212042
NC_001856 NC_012200 0.00187193
NC_001856 NC_012201 0.02473549
NC_001856 NC_012202 0.00656012
NC_001856 NC_012228 0.00204138
NC_001856 NC_012230 0.00245801
NC_001856 NC_012232 0.02484661
NC_001856 NC_012235 0.01398187
NC_001856 NC_012236 0.00222122
NC_001856 NC_012238 0.00676917
NC_001856 NC_012240 0.01343859
NC_001856 NC_012245 0.00171169
NC_001856 NC_012246 0.00177939
NC_001856 NC_012247 0.00153376
NC_001856 NC_012499 0.01304191
NC_001856 NC_012501 0.0134409
NC_001856 NC_012503 0.00459548
NC_001856 NC_012507 0.00193027
NC_001856 NC_012508 0.71546319
NC_001856 NC_015916 0.00263319
NC_001856 NC_015922 0.00762672
NC_001856 NC_017237 0.00395517
NC_001856 NC_017240 0.00698166
NC_001856 NC_017405 0.0023457
NC_001856 NC_017406 0.00290753
NC_001856 NC_017407 0.01356898
NC_001856 NC_017409 0.0068769
NC_001856 NC_017413 0.00868009
NC_001856 NC_017416 0.01329942
NC_001856 NC_017420 0.0041958
NC_001856 NC_017421 0.68178404
NC_001856 NC_018989 0.00333816
NC_001856 NC_018990 0.00197487
NC_001856 NC_018991 0.02583996
NC_001856 NC_018993 0.01399476
NC_001856 NZ_CP009061 0.00188453
NC_001856 NZ_CP009066 0.00319758
NC_001856 NZ_CP009067 0.00349064
NC_001856 NZ_CP009658 0.99625489
NC_001856 NZ_CP009668 0.0020405
NC_001856 NZ_CP009670 0.01570457
NC_001856 NZ_CP009672 0.00467764
NC_001856 NZ_CP014605 0.00880109
NC_001856 NZ_CP015788 0.00182546
NC_001856 NZ_CP015789 0.00468291
NC_001856 NZ_CP015791 0.00995841
NC_001856 NZ_CP015793 0.00666403
NC_001856 NZ_CP015803 0.00182445
NC_001856 NZ_CP015804 0.00468291
NC_001856 NZ_CP015806 0.00984876
NC_001856 NZ_CP015808 0.00666403
NC_001856 NZ_CP017212 0.00430196
NC_001856 NZ_CP017213 0.00250305
NC_001856 NZ_CP017216 0.00211797
NC_001856 NZ_CP017217 0.68059216
NC_001856 NZ_CP018263 0.00271253
NC_001856 NZ_CP018265 0.00169965
NC_001856 NZ_CP018754 0.00251876
NC_001856 NZ_CP019764 0.99628222
NC_001856 NZ_CP019853 0.99628222
NC_001856 NZ_CP031401 0.0072055
NC_001856 NZ_CP031402 0.00176259
NC_001856 NZ_CP031403 0.01383077
NC_001856 NZ_CP031404 0.00169147
NC_001856 NZ_CP031409 0.00394196
NC_001857 NC_006129 0.03432968
NC_001857 NC_008564 0.04033618
NC_001857 NC_011784 0.85379853
NC_001857 NC_011786 0.0396808
NC_001857 NC_011859 0.03721207
NC_001857 NC_011876 0.84858606
NC_001857 NC_011877 0.03590899
NC_001857 NC_012164 0.04221568
NC_001857 NC_012175 0.8261115
NC_001857 NC_012177 0.03961984
NC_001857 NC_012193 0.84603015
NC_001857 NC_012194 0.83644411
NC_001857 NC_012199 0.86031813
NC_001857 NC_012234 0.31861602
NC_001857 NC_012241 0.83287394
NC_001857 NC_012244 0.82837341
NC_001857 NC_012504 0.85195956
NC_001857 NC_012505 0.83672662
NC_001857 NC_013128 0.74773469
NC_001857 NC_013129 0.85323678
NC_001857 NC_013130 0.83994349
NC_001857 NC_015919 0.09096218
NC_001857 NC_017241 0.0407905
NC_001857 NC_017804 0.03606659
NC_001857 NZ_CP009059 0.04080517
NC_001857 NZ_CP009119 0.03972242
NC_001857 NZ_CP009214 0.0412071
NC_001857 NZ_CP009657 0.99921459
NC_001857 NZ_CP015795 0.08406732
NC_001857 NZ_CP015809 0.08406732
NC_001857 NZ_CP017218 0.83157299
NC_001857 NZ_CP018263 0.03023724
NC_001857 NZ_CP019765 0.9937521
NC_001857 NZ_CP019854 0.99297153
NC_001857 NZ_CP019925 0.9937521
NC_001857 NZ_CP031397 0.82786857
NC_001898 NC_002610 0.00986938
NC_001898 NC_002773 0.01775724
NC_001898 NC_003456 0.06622966
NC_001898 NC_003486 0.0158908
NC_001898 NC_004936 0.00980758
NC_001898 NC_005015 0.00832147
NC_001898 NC_005248 0.02075003
NC_001898 NC_005324 0.01856327
NC_001898 NC_005570 0.0311804
NC_001898 NC_005862 0.00970699
NC_001898 NC_005970 0.01354727
NC_001898 NC_008439 0.01708106
NC_001898 NC_008490 0.01428934
NC_001898 NC_008597 0.01856327
NC_001898 NC_009652 0.01123836
NC_001898 NC_009789 0.01856735
NC_001898 NC_009794 0.02236119
NC_001898 NC_009807 0.05086511
NC_001898 NC_010259 0.01922363
NC_001898 NC_010261 0.01923077
NC_001898 NC_010487 0.01696885
NC_001898 NC_010796 0.06838285
NC_001898 NC_010894 0.0178675
NC_001898 NC_010898 0.02796003
NC_001898 NC_010993 0.05054009
NC_001898 NC_011079 0.01867316
NC_001898 NC_011404 0.02504526
NC_001898 NC_011408 0.01353947
NC_001898 NC_011418 0.04850032
NC_001898 NC_011640 0.01489959
NC_001898 NC_011795 0.01837955
NC_001898 NC_011799 0.01009807
NC_001898 NC_012916 0.01927948
NC_001898 NC_013548 0.02615005
NC_001898 NC_013780 0.02733696
NC_001898 NC_013782 0.01778313
NC_001898 NC_015175 0.02734338
NC_001898 NC_015515 0.00840708
NC_001898 NC_016151 0.01249787
NC_001898 NC_016847 0.01654171
NC_001898 NC_016979 0.0276711
NC_001898 NC_017446 0.02562848
NC_001898 NC_017636 0.01354727
NC_001898 NC_017658 0.01854697
NC_001898 NC_017661 0.01354727
NC_001898 NC_017662 0.01354727
NC_001898 NC_018977 0.01856449
NC_001898 NC_018985 0.03071908
NC_001898 NC_019040 0.01856327
NC_001898 NC_019056 0.01583375
NC_001898 NC_019060 0.01856531
NC_001898 NC_019070 0.01834165
NC_001898 NC_019080 0.01427606
NC_001898 NC_019084 0.01783559
NC_001898 NC_019085 0.0180682
NC_001898 NC_019086 0.01937765
NC_001898 NC_019101 0.01937765
NC_001898 NC_019103 0.0191421
NC_001898 NC_019110 0.05061992
NC_001898 NC_019113 0.05319061
NC_001898 NC_019132 0.05517314
NC_001898 NC_019133 0.04221978
NC_001898 NC_019135 0.04530023
NC_001898 NC_019203 0.01538629
NC_001898 NC_019242 0.02406444
NC_001898 NC_019249 0.0177594
NC_001898 NC_019279 0.01936943
NC_001898 NC_019346 0.00261389
NC_001898 NC_019986 0.03559524
NC_001898 NC_019988 0.03213967
NC_001898 NC_019990 0.02228377
NC_001898 NC_020086 0.00141423
NC_001898 NC_020262 0.03078078
NC_001898 NC_021157 0.04591242
NC_001898 NC_021293 0.02943914
NC_001898 NC_021869 0.05518483
NC_001898 NC_021922 0.01295533
NC_001898 NC_022197 0.01891316
NC_001898 NC_023912 0.03209877
NC_001898 NC_024969 0.01890237
NC_001898 NC_025003 0.04221136
NC_001898 NC_025148 0.02804889
NC_001898 NC_025149 0.03074106
NC_001898 NC_025150 0.02914307
NC_001898 NC_025190 0.03136985
NC_001898 NZ_CP003994 0.06091563
NC_001898 NZ_CP003995 0.01389305
NC_001898 NZ_CP006637 0.01938862
NC_001898 NZ_CP006638 0.05913666
NC_001898 NZ_CP006639 0.01711046
NC_001898 NZ_CP006660 0.02228215
NC_001898 NZ_CP006924 0.01466681
NC_001898 NZ_CP008845 0.02860182
NC_001898 NZ_CP009568 0.01867316
NC_001898 NZ_CP010118 0.01706209
NC_001898 NZ_CP010227 0.02359852
NC_001898 NZ_CP010364 0.02952503
NC_001898 NZ_CP010367 0.03595857
NC_001898 NZ_CP010375 0.05767635
NC_001898 NZ_CP010381 0.02778102
NC_001898 NZ_CP010388 0.01911315
NC_001898 NZ_CP011049 0.02952503
NC_001898 NZ_CP011434 0.02087637
NC_001898 NZ_CP011435 0.01274623
NC_001898 NZ_CP011569 0.05931243
NC_001898 NZ_CP011585 0.02583345
NC_001898 NZ_CP011586 0.01668423
NC_001898 NZ_CP011592 0.03193457
NC_001898 NZ_CP011603 0.03210343
NC_001898 NZ_CP011604 0.06091563
NC_001898 NZ_CP011605 0.04713238
NC_001898 NZ_CP011606 0.05240417
NC_001898 NZ_CP011607 0.0276002
NC_001898 NZ_CP011613 0.03193457
NC_001898 NZ_CP011619 0.01952278
NC_001898 NZ_CP011625 0.02583345
NC_001898 NZ_CP011626 0.01860196
NC_001898 NZ_CP011627 0.0113054
NC_001898 NZ_CP011637 0.06091563
NC_001898 NZ_CP011638 0.02120141
NC_001898 NZ_CP011643 0.01538846
NC_001898 NZ_CP011651 0.03210343
NC_001898 NZ_CP011652 0.06091563
NC_001898 NZ_CP011658 0.05984629
NC_001898 NZ_CP012164 0.0247468
NC_001898 NZ_CP012166 0.01370565
NC_001898 NZ_CP012489 0.01701838
NC_001898 NZ_CP012558 0.01431107
NC_001898 NZ_CP012991 0.06024704
NC_001898 NZ_CP013321 0.01952278
NC_001898 NZ_CP014305 0.06024704
NC_001898 NZ_CP015397 0.00893933
NC_001898 NZ_CP015917 0.01277862
NC_001898 NZ_CP016527 0.01341538
NC_001898 NZ_CP016528 0.0536768
NC_001898 NZ_CP016532 0.06635018
NC_001898 NZ_CP016812 0.00956152
NC_001898 NZ_CP017224 0.02480558
NC_001898 NZ_CP017582 0.06328963
NC_001898 NZ_CP017583 0.06312671
NC_001898 NZ_CP017933 0.02426215
NC_001898 NZ_CP017993 0.01947743
NC_001898 NZ_CP018317 0.01387694
NC_001898 NZ_CP018357 0.02867547
NC_001898 NZ_CP018358 0.01348215
NC_001898 NZ_CP018359 0.01574413
NC_001898 NZ_CP018444 0.03213967
NC_001898 NZ_CP018446 0.01981814
NC_001898 NZ_CP018453 0.0287618
NC_001898 NZ_CP018665 0.01554536
NC_001898 NZ_CP018666 0.06091563
NC_001898 NZ_CP018738 0.02715199
NC_001898 NZ_CP018739 0.01700839
NC_001898 NZ_CP018740 0.02803426
NC_001898 NZ_CP018940 0.02073849
NC_001898 NZ_CP018968 0.0026788
NC_001898 NZ_CP018981 0.047593
NC_001898 NZ_CP019003 0.01521657
NC_001898 NZ_CP019842 0.01985459
NC_001898 NZ_CP019843 0.04985087
NC_001898 NZ_CP020845 0.01052995
NC_001898 NZ_CP020846 0.00909769
NC_001898 NZ_CP021465 0.02862444
NC_001898 NZ_CP021700 0.00936097
NC_001898 NZ_CP022499 0.00934631
NC_001898 NZ_CP023375 0.01832773
NC_001898 NZ_CP023876 0.00786896
NC_001898 NZ_CP023889 0.03413217
NC_001898 NZ_CP023891 0.02364336
NC_001898 NZ_CP023906 0.03363828
NC_001898 NZ_CP023915 0.01523358
NC_001898 NZ_CP023930 0.01497233
NC_001898 NZ_CP023936 0.02227488
NC_001898 NZ_CP024043 0.02999211
NC_001898 NZ_CP024435 0.01497071
NC_001898 NZ_CP024464 0.01697295
NC_001898 NZ_CP024485 0.01097362
NC_001898 NZ_CP024486 0.02860182
NC_001898 NZ_CP024487 0.06091563
NC_001898 NZ_CP024491 0.01005906
NC_001898 NZ_CP024492 0.01217712
NC_001898 NZ_CP024493 0.02860182
NC_001898 NZ_CP024494 0.05917905
NC_001898 NZ_CP024503 0.06091563
NC_001898 NZ_CP024506 0.01727808
NC_001898 NZ_CP024511 0.02860182
NC_001898 NZ_CP024512 0.02000476
NC_001898 NZ_CP024513 0.01630229
NC_001898 NZ_CP024514 0.06091563
NC_001898 NZ_CP024519 0.06091563
NC_001898 NZ_CP024520 0.01966131
NC_001898 NZ_CP024574 0.00931028
NC_001898 NZ_CP024579 0.01277886
NC_001898 NZ_CP024580 0.01382772
NC_001898 NZ_CP024802 0.01912902
NC_001898 NZ_CP025336 0.01829062
NC_001898 NZ_CP025337 0.05061992
NC_001898 NZ_CP025460 0.02227488
NC_001898 NZ_CP025465 0.02227488
NC_001898 NZ_CP025469 0.01654171
NC_001898 NZ_CP025945 0.01075269
NC_001898 NZ_CP026175 0.00086275
NC_001898 NZ_CP026176 0.00908222
NC_001898 NZ_CP026183 0.01447473
NC_001898 NZ_CP026190 0.0107406
NC_001898 NZ_CP026214 0.01325388
NC_001898 NZ_CP026215 0.01490439
NC_001898 NZ_CP026393 0.0134909
NC_001898 NZ_CP026572 0.01856531
NC_001898 NZ_CP026573 0.02035419
NC_001898 NZ_CP026574 0.01313485
NC_001898 NZ_CP026583 0.02227488
NC_001898 NZ_CP027066 0.02227488
NC_001898 NZ_CP027680 0.05319061
NC_001898 NZ_CP028466 0.03049586
NC_001898 NZ_CP028540 0.02227488
NC_001898 NZ_CP028546 0.02130682
NC_001898 NZ_CP028552 0.01542416
NC_001898 NZ_CP028581 0.02227488
NC_001898 NZ_CP028785 0.01111626
NC_001898 NZ_CP028789 0.02227488
NC_001898 NZ_CP028795 0.02227488
NC_001898 NZ_CP028802 0.03145631
NC_001898 NZ_CP028803 0.01650468
NC_001898 NZ_CP029125 0.0536768
NC_001898 NZ_CP029380 0.02227488
NC_001898 NZ_CP029433 0.07143681
NC_001898 NZ_CP029438 0.05745836
NC_001898 NZ_CP029585 0.01151303
NC_001898 NZ_CP029589 0.02999211
NC_001898 NZ_CP029592 0.02999211
NC_001898 NZ_CP029779 0.01011858
NC_001898 NZ_CP030001 0.05829596
NC_001898 NZ_CP030009 0.0536768
NC_001898 NZ_CP030113 0.02121828
NC_001898 NZ_CP030131 0.02227488
NC_001898 NZ_CP030184 0.02610716
NC_001898 NZ_CP030192 0.05272109
NC_001898 NZ_CP030193 0.02658402
NC_001898 NZ_CP030226 0.03143246
NC_001898 NZ_CP030227 0.0536768
NC_001898 NZ_CP030230 0.01849352
NC_001898 NZ_CP030330 0.02121828
NC_001898 NZ_CP030346 0.02782609
NC_001898 NZ_CP030349 0.03209877
NC_001898 NZ_CP031315 0.01604169
NC_001898 NZ_CP031719 0.02227488
NC_001898 NZ_CP031797 0.01611517
NC_001898 NZ_CP031812 0.01653974
NC_001898 NZ_CP031816 0.01956044
NC_001898 NZ_CP031882 0.01111626
NC_001903 NC_006128 0.09754941
NC_001903 NC_008274 0.08695293
NC_001903 NC_011650 0.08778926
NC_001903 NC_011724 0.79164681
NC_001903 NC_011840 0.09793697
NC_001903 NC_011844 0.09743685
NC_001903 NC_011853 0.61671169
NC_001903 NC_011974 0.66092552
NC_001903 NC_012104 0.84112051
NC_001903 NC_012129 0.08190465
NC_001903 NC_012132 0.08063451
NC_001903 NC_012151 0.67792067
NC_001903 NC_012157 0.66014123
NC_001903 NC_012261 0.66488538
NC_001903 NC_012263 0.66649774
NC_001903 NC_012267 0.45490988
NC_001903 NC_012512 0.70896055
NC_001903 NC_012513 0.71359745
NC_001903 NC_015907 0.14747959
NC_001903 NC_017229 0.08642638
NC_001903 NC_017395 0.67718594
NC_001903 NC_017401 0.70410046
NC_001903 NC_017725 0.09852796
NC_001903 NC_018983 0.61383621
NC_001903 NC_019225 0.5895432
NC_001903 NZ_CP009060 0.08657295
NC_001903 NZ_CP009118 0.08108552
NC_001903 NZ_CP009213 0.08870468
NC_001903 NZ_CP009671 1
NC_001903 NZ_CP015781 0.13980253
NC_001903 NZ_CP015797 0.13984555
NC_001903 NZ_CP017202 0.66913212
NC_001903 NZ_CP018266 0.08763195
NC_001903 NZ_CP018750 0.09866722
NC_001903 NZ_CP019755 1
NC_001903 NZ_CP019845 1
NC_001903 NZ_CP019917 1
NC_001903 NZ_CP031398 0.67036002
NC_001904 NC_004971 0.01250251
NC_001904 NC_008443 0.021424
NC_001904 NC_011720 0.00904041
NC_001904 NC_011722 0.00952308
NC_001904 NC_011731 0.01007511
NC_001904 NC_011735 0.00629759
NC_001904 NC_011736 0.00897797
NC_001904 NC_011841 0.00938896
NC_001904 NC_011843 0.00484644
NC_001904 NC_011845 0.01398392
NC_001904 NC_011846 0.02015854
NC_001904 NC_011847 0.01218277
NC_001904 NC_011849 0.01086511
NC_001904 NC_011850 0.00909346
NC_001904 NC_011851 0.01166444
NC_001904 NC_011965 0.01160218
NC_001904 NC_011967 0.00965665
NC_001904 NC_011968 0.00638768
NC_001904 NC_011970 0.01259173
NC_001904 NC_011972 0.00954586
NC_001904 NC_011975 0.01883708
NC_001904 NC_012105 0.01299967
NC_001904 NC_012106 0.01170854
NC_001904 NC_012107 0.012115
NC_001904 NC_012110 0.01007589
NC_001904 NC_012111 0.00557005
NC_001904 NC_012112 0.01065496
NC_001904 NC_012113 0.01065881
NC_001904 NC_012114 0.01175874
NC_001904 NC_012130 0.01562246
NC_001904 NC_012148 0.00989334
NC_001904 NC_012149 0.00982623
NC_001904 NC_012150 0.01104944
NC_001904 NC_012152 0.01005887
NC_001904 NC_012153 0.01041094
NC_001904 NC_012154 0.00807746
NC_001904 NC_012155 0.41861748
NC_001904 NC_012156 0.01174713
NC_001904 NC_012158 0.01097187
NC_001904 NC_012159 0.01390118
NC_001904 NC_012160 0.00961266
NC_001904 NC_012161 0.01187379
NC_001904 NC_012162 0.02061578
NC_001904 NC_012234 0.00176171
NC_001904 NC_012247 0.00474637
NC_001904 NC_012250 0.01113725
NC_001904 NC_012251 0.01295573
NC_001904 NC_012253 0.01138144
NC_001904 NC_012254 0.01334388
NC_001904 NC_012255 0.00962032
NC_001904 NC_012256 0.3470672
NC_001904 NC_012257 0.00989087
NC_001904 NC_012258 0.01152767
NC_001904 NC_012259 0.01245393
NC_001904 NC_012262 0.01892671
NC_001904 NC_012264 0.01160218
NC_001904 NC_012265 0.00932267
NC_001904 NC_012266 0.01134341
NC_001904 NC_012268 0.01041078
NC_001904 NC_012269 0.53939342
NC_001904 NC_012509 0.01111396
NC_001904 NC_012510 0.01004205
NC_001904 NC_012511 0.01040477
NC_001904 NC_012514 0.01031331
NC_001904 NC_012515 0.00947013
NC_001904 NC_012516 0.00638768
NC_001904 NC_012517 0.01417896
NC_001904 NC_012518 0.00594604
NC_001904 NC_015903 0.00502745
NC_001904 NC_015904 0.00597786
NC_001904 NC_015905 0.00513084
NC_001904 NC_015906 0.00746403
NC_001904 NC_015908 0.00521717
NC_001904 NC_015909 0.00648382
NC_001904 NC_015910 0.00753458
NC_001904 NC_015911 0.08540329
NC_001904 NC_017393 0.0112824
NC_001904 NC_017394 0.00985737
NC_001904 NC_017396 0.00466523
NC_001904 NC_017397 0.01084328
NC_001904 NC_017398 0.00948841
NC_001904 NC_017399 0.36114693
NC_001904 NC_017400 0.01759376
NC_001904 NC_017402 0.01060268
NC_001904 NC_017422 0.0162552
NC_001904 NC_017423 0.005688
NC_001904 NC_017424 0.01321892
NC_001904 NC_017425 0.01152021
NC_001904 NC_017426 0.00687346
NC_001904 NC_017427 0.01183324
NC_001904 NC_017428 0.00849764
NC_001904 NC_018979 0.01264406
NC_001904 NC_018980 0.01469164
NC_001904 NC_018981 0.01044128
NC_001904 NC_018982 0.01253561
NC_001904 NC_018984 0.01036787
NC_001904 NC_019003 0.01228532
NC_001904 NC_019004 0.01085419
NC_001904 NC_019005 0.01203838
NC_001904 NC_019006 0.01125418
NC_001904 NZ_CP009660 0.01051116
NC_001904 NZ_CP009661 0.00990399
NC_001904 NZ_CP009662 0.01158428
NC_001904 NZ_CP009663 0.00890659
NC_001904 NZ_CP009664 0.01303308
NC_001904 NZ_CP009665 0.01238174
NC_001904 NZ_CP009666 0.01174823
NC_001904 NZ_CP009673 0.00676306
NC_001904 NZ_CP009675 1
NC_001904 NZ_CP015782 0.00635421
NC_001904 NZ_CP015783 0.00981167
NC_001904 NZ_CP015784 0.00960012
NC_001904 NZ_CP015785 0.00940942
NC_001904 NZ_CP015786 0.01291021
NC_001904 NZ_CP015787 0.07869517
NC_001904 NZ_CP015799 0.00981167
NC_001904 NZ_CP015800 0.00959889
NC_001904 NZ_CP015801 0.00940942
NC_001904 NZ_CP015802 0.01291021
NC_001904 NZ_CP015962 0.07869517
NC_001904 NZ_CP017203 0.01421924
NC_001904 NZ_CP017204 0.01215595
NC_001904 NZ_CP017205 0.01247611
NC_001904 NZ_CP017206 0.01040477
NC_001904 NZ_CP017207 0.01041018
NC_001904 NZ_CP017208 0.00961266
NC_001904 NZ_CP017209 0.01187318
NC_001904 NZ_CP017210 0.54559559
NC_001904 NZ_CP019756 0.01074711
NC_001904 NZ_CP019757 0.01352875
NC_001904 NZ_CP019758 0.01238206
NC_001904 NZ_CP019759 0.01303275
NC_001904 NZ_CP019760 0.00890659
NC_001904 NZ_CP019766 0.00725979
NC_001904 NZ_CP019846 0.01159869
NC_001904 NZ_CP019847 0.01237342
NC_001904 NZ_CP019848 0.01303308
NC_001904 NZ_CP019849 0.00451007
NC_001904 NZ_CP019850 0.00891044
NC_001904 NZ_CP019855 0.00725744
NC_001904 NZ_CP019918 0.01072739
NC_001904 NZ_CP019919 0.01352875
NC_001904 NZ_CP019920 0.01398458
NC_001904 NZ_CP019921 0.01103761
NC_001904 NZ_CP019926 0.00725744
NC_001904 NZ_CP031399 0.51381824
NC_001904 NZ_CP031405 0.01713107
NC_001904 NZ_CP031406 0.01176291
NC_001904 NZ_CP031407 0.02132608
NC_001904 NZ_CP031408 0.01332889
NC_001904 NZ_CP031410 0.01553564
NC_001904 NZ_CP031411 0.01412209
NC_001910 NC_001911 0.01063071
NC_001910 NC_002253 0.00670233
NC_001910 NC_017257 0.01023847
NC_001910 NC_017261 0.00792105
NC_001910 NC_019187 0.00918499
NC_001910 NC_019188 0.00918975
NC_001910 NZ_CP002698 0.01401596
NC_001910 NZ_CP002702 0.01402051
NC_001910 NZ_CP002704 0.01401869
NC_001910 NZ_CP009254 0.01
NC_001911 NC_002253 0.01392172
NC_001911 NC_017257 0.01181955
NC_001911 NC_019187 0.73523124
NC_001911 NC_019188 0.73589368
NC_001911 NZ_CP002698 0.01832806
NC_001911 NZ_CP002702 0.0183341
NC_001911 NZ_CP002704 0.01833168
NC_001911 NZ_CP009254 0.0067238
NC_001949 NC_002137 0.00155248
NC_001949 NC_002748 0.00172365
NC_001949 NC_002798 0.00180189
NC_001949 NC_004847 0.00237567
NC_001949 NC_004955 0.00283019
NC_001949 NC_004959 0.00251752
NC_001949 NC_007191 0.00168603
NC_001949 NC_008504 0.00197898
NC_001949 NC_008505 0.009841
NC_001949 NC_008506 0.00562365
NC_001949 NC_009137 0.00182924
NC_001949 NC_009435 0.00283261
NC_001949 NC_009751 0.05801665
NC_001949 NC_010901 0.00231417
NC_001949 NC_013551 0.00171238
NC_001949 NC_015861 0.00323682
NC_001949 NC_015862 0.00512764
NC_001949 NC_015864 0.0151337
NC_001949 NC_015900 0.01782441
NC_001949 NC_015902 0.00126156
NC_001949 NC_016042 0.00246055
NC_001949 NC_016837 0.01795145
NC_001949 NC_016971 0.00337218
NC_001949 NC_017478 0.005624
NC_001949 NC_017483 0.00119478
NC_001949 NC_017484 0.00113423
NC_001949 NC_017493 0.00522212
NC_001949 NC_017495 0.0025973
NC_001949 NC_017496 0.01235377
NC_001949 NC_017498 0.00328036
NC_001949 NC_017500 0.00956922
NC_001949 NC_017963 0.00033563
NC_001949 NC_019308 0.00155743
NC_001949 NC_019350 0.00168546
NC_001949 NC_019377 0.00974224
NC_001949 NC_019430 0.0053039
NC_001949 NC_019431 0.03097062
NC_001949 NC_019432 0.00283692
NC_001949 NC_019434 0.00222016
NC_001949 NC_019436 0.00110409
NC_001949 NZ_AP017399 0.00303111
NC_001949 NZ_CP009055 0.01433875
NC_001949 NZ_CP012367 0.00049529
NC_001949 NZ_CP012385 0.00048987
NC_001949 NZ_CP014530 0.00039162
NC_001949 NZ_CP016685 0.02804596
NC_001949 NZ_CP016686 0.01177586
NC_001949 NZ_CP016687 0.00556384
NC_001949 NZ_CP016688 0.00116445
NC_001949 NZ_CP016689 0.00283679
NC_001949 NZ_CP016694 0.0056758
NC_001949 NZ_CP016695 0.00150423
NC_001949 NZ_CP016698 0.00194166
NC_001949 NZ_CP016699 0.02217681
NC_001949 NZ_CP016700 0.00209712
NC_001949 NZ_CP016701 0.00479889
NC_001949 NZ_CP016702 0.01246795
NC_001949 NZ_CP016704 0.002036
NC_001949 NZ_CP016705 0.07254572
NC_001949 NZ_CP016707 0.01132854
NC_001949 NZ_CP016708 0.00556673
NC_001949 NZ_CP016714 0.00563188
NC_001949 NZ_CP016715 0.0139633
NC_001949 NZ_CP016716 0.00152985
NC_001949 NZ_CP016720 0.00182053
NC_001949 NZ_CP016721 0.00148611
NC_001949 NZ_CP016722 0.01214344
NC_001949 NZ_CP016726 0.01615706
NC_001949 NZ_CP016727 0.00148611
NC_001949 NZ_CP016729 0.01320161
NC_001949 NZ_CP016733 0.00547412
NC_001949 NZ_CP016734 0.10739845
NC_001949 NZ_CP016735 0.00583901
NC_001949 NZ_CP016736 0.00293593
NC_001949 NZ_CP016737 0.00983689
NC_001949 NZ_CP016738 0.00562371
NC_001949 NZ_CP016739 0.00330606
NC_001949 NZ_CP016740 0.0017872
NC_001949 NZ_CP016743 0.00225173
NC_001949 NZ_CP016744 0.00552251
NC_001949 NZ_CP016745 0.01011798
NC_001949 NZ_CP016746 0.00076397
NC_001949 NZ_CP016747 0.00318959
NC_001949 NZ_CP016748 0.01411835
NC_001949 NZ_CP016750 0.0013467
NC_001949 NZ_CP018129 0.00039527
NC_001949 NZ_CP019209 0.00051287
NC_001949 NZ_CP025421 0.00179523
NC_001949 NZ_CP027502 0.00060579
NC_001949 NZ_CP028161 0.00144422
NC_001949 NZ_CP029291 0.0036134
NC_001949 NZ_CP031539 0.00523444
NC_001949 NZ_CP031540 0.01320199
NC_001949 NZ_CP031541 0.00137455
NC_001949 NZ_CP031543 0.00305923
NC_001988 NC_015686 0.9985719
NC_001988 NC_017296 0.99715148
NC_001988 NC_021183 0.00054409
NC_001988 NZ_CP013238 0.00017135
NC_001988 NZ_CP030019 0.99882589
NC_001994 NC_001995 0.20311314
NC_001994 NC_005565 0.05634315
NC_001994 NC_013310 0.07703704
NC_001994 NC_013332 0.00801438
NC_001994 NC_013376 0.19172932
NC_001994 NC_019145 0.06241363
NC_001994 NC_019147 0.06271696
NC_001995 NC_005565 0.1006685
NC_001995 NC_006871 0.0152036
NC_001995 NC_007170 0.0380291
NC_001995 NC_007209 0.03606767
NC_001995 NC_007792 0.00307151
NC_001995 NC_010685 0.03672948
NC_001995 NC_010686 0.03744709
NC_001995 NC_013291 0.03606767
NC_001995 NC_013305 0.03171521
NC_001995 NC_013310 0.10015711
NC_001995 NC_013332 0.00630607
NC_001995 NC_013376 0.9373814
NC_001995 NC_016140 0.03752039
NC_001995 NC_018969 0.03672948
NC_001995 NC_019139 0.0375817
NC_001995 NC_019143 0.03289474
NC_001995 NC_019145 0.07181476
NC_001995 NC_019147 0.07217104
NC_001995 NC_020535 0.00297989
NC_001995 NC_022228 0.03674121
NC_001995 NC_024963 0.03723917
NC_001995 NZ_CP010404 0.03672948
NC_001995 NZ_CP013617 0.03807947
NC_001995 NZ_CP014395 0.03672948
NC_001995 NZ_CP014400 0.03672948
NC_001995 NZ_CP014405 0.03672948
NC_001995 NZ_CP014417 0.03742271
NC_001995 NZ_CP014446 0.03742271
NC_001995 NZ_CP015174 0.01851852
NC_001995 NZ_CP025398 0.03380364
NC_001995 NZ_CP027424 0.03672948
NC_001995 NZ_CP029165 0.03651953
NC_001995 NZ_CP029648 0.03672948
NC_001995 NZ_CP031663 0.03971525
NC_001995 NZ_CP031666 0.03971525
NC_002002 NC_004974 0.61771058
NC_002002 NZ_CP007063 0.02650264
NC_002002 NZ_CP013123 0.02993452
NC_002002 NZ_CP013337 0.61859276
NC_002013 NC_002517 0.00741869
NC_002013 NC_003140 0.00614696
NC_002013 NC_003265 0.00306765
NC_002013 NC_003969 0.02970739
NC_002013 NC_004562 0.03091256
NC_002013 NC_005011 0.0077603
NC_002013 NC_005024 0.00524148
NC_002013 NC_005054 0.00404422
NC_002013 NC_005208 0.04389722
NC_002013 NC_007165 0.02397669
NC_002013 NC_007166 0.03313804
NC_002013 NC_007169 0.01965174
NC_002013 NC_007351 0.02464276
NC_002013 NC_007352 0.00705374
NC_002013 NC_007790 0.02356773
NC_002013 NC_007928 0.0328005
NC_002013 NC_007931 0.00736119
NC_002013 NC_008354 0.2476268
NC_002013 NC_008356 0.03298569
NC_002013 NC_009130 0.00284936
NC_002013 NC_009477 0.00462553
NC_002013 NC_009619 0.00462553
NC_002013 NC_010063 0.00521376
NC_002013 NC_010066 0.0045403
NC_002013 NC_010077 0.00494229
NC_002013 NC_010284 0.02147239
NC_002013 NC_010419 0.00484938
NC_002013 NC_010426 0.91079812
NC_002013 NC_010427 0.91648822
NC_002013 NC_010428 0.01946936
NC_002013 NC_010616 0.02332536
NC_002013 NC_010626 0.91282051
NC_002013 NC_010684 0.03294574
NC_002013 NC_012417 0.02356773
NC_002013 NC_012547 0.00461224
NC_002013 NC_013289 0.00520766
NC_002013 NC_013290 0.0077607
NC_002013 NC_013292 0.00488321
NC_002013 NC_013293 0.00767121
NC_002013 NC_013294 0.0050554
NC_002013 NC_013295 0.02356773
NC_002013 NC_013296 0.00553375
NC_002013 NC_013297 0.02356773
NC_002013 NC_013298 0.00520788
NC_002013 NC_013299 0.00572683
NC_002013 NC_013300 0.02356773
NC_002013 NC_013301 0.0077619
NC_002013 NC_013303 0.0077607
NC_002013 NC_013304 0.00751805
NC_002013 NC_013313 0.00769584
NC_002013 NC_013314 0.9301423
NC_002013 NC_013318 0.00529003
NC_002013 NC_013319 0.0051792
NC_002013 NC_013320 0.00352309
NC_002013 NC_013321 0.0043709
NC_002013 NC_013322 0.00531973
NC_002013 NC_013323 0.00515464
NC_002013 NC_013324 0.00468238
NC_002013 NC_013326 0.00483722
NC_002013 NC_013330 0.00414446
NC_002013 NC_013331 0.00584492
NC_002013 NC_013332 0.00496695
NC_002013 NC_013333 0.00718022
NC_002013 NC_013334 0.00297557
NC_002013 NC_013335 0.00595829
NC_002013 NC_013337 0.00463716
NC_002013 NC_013339 0.00248075
NC_002013 NC_013340 0.00463422
NC_002013 NC_013342 0.00425925
NC_002013 NC_013344 0.00461527
NC_002013 NC_013347 0.00578168
NC_002013 NC_013348 0.00374274
NC_002013 NC_013350 0.02223241
NC_002013 NC_013351 0.00563049
NC_002013 NC_013352 0.00555605
NC_002013 NC_013372 0.00509424
NC_002013 NC_013381 0.00359409
NC_002013 NC_013389 0.0060562
NC_002013 NC_013395 0.0348464
NC_002013 NC_013550 0.00790419
NC_002013 NC_015148 0.00407992
NC_002013 NC_015173 0.00290195
NC_002013 NC_015432 0.00188404
NC_002013 NC_016942 0.00582351
NC_002013 NC_017339 0.00667351
NC_002013 NC_017344 0.00528906
NC_002013 NC_017345 0.00558735
NC_002013 NC_017346 0.03457879
NC_002013 NC_018952 0.00487758
NC_002013 NC_018956 0.00520833
NC_002013 NC_018957 0.00522944
NC_002013 NC_018958 0.02356773
NC_002013 NC_018959 0.00520879
NC_002013 NC_018960 0.02356773
NC_002013 NC_018961 0.00520766
NC_002013 NC_018963 0.00520788
NC_002013 NC_018965 0.00463111
NC_002013 NC_018968 0.00485981
NC_002013 NC_018972 0.00528828
NC_002013 NC_018974 0.00518896
NC_002013 NC_018975 0.02356773
NC_002013 NC_018976 0.00525202
NC_002013 NC_019007 0.0052225
NC_002013 NC_019008 0.00528731
NC_002013 NC_019009 0.00462845
NC_002013 NC_019010 0.00529101
NC_002013 NC_019140 0.9301423
NC_002013 NC_019146 0.03583138
NC_002013 NC_019148 0.00515527
NC_002013 NC_019150 0.00520743
NC_002013 NC_020183 0.17919514
NC_002013 NC_020530 0.00463764
NC_002013 NC_020531 0.00463764
NC_002013 NC_020534 0.00461528
NC_002013 NC_020538 0.00594947
NC_002013 NC_020539 0.00591272
NC_002013 NC_020565 0.0045903
NC_002013 NC_020567 0.00459928
NC_002013 NC_021060 0.00529101
NC_002013 NC_021504 0.0053278
NC_002013 NC_021552 0.00488341
NC_002013 NC_021657 0.86806114
NC_002013 NC_022126 0.00619088
NC_002013 NC_022227 0.02930267
NC_002013 NC_022610 0.00543807
NC_002013 NC_023278 0.00622915
NC_002013 NC_025022 0.26111686
NC_002013 NZ_CP007177 0.00520766
NC_002013 NZ_CP007178 0.02356773
NC_002013 NZ_CP007209 0.0053286
NC_002013 NZ_CP007455 0.00595928
NC_002013 NZ_CP007500 0.00418598
NC_002013 NZ_CP007658 0.00367129
NC_002013 NZ_CP007671 0.00435385
NC_002013 NZ_CP007673 0.00516005
NC_002013 NZ_CP007675 0.00512977
NC_002013 NZ_CP007679 0.00434827
NC_002013 NZ_CP009362 0.00531069
NC_002013 NZ_CP009424 0.02356773
NC_002013 NZ_CP009425 0.00505924
NC_002013 NZ_CP010891 0.00528887
NC_002013 NZ_CP011527 0.00513852
NC_002013 NZ_CP012014 0.76027676
NC_002013 NZ_CP012016 0.8985138
NC_002013 NZ_CP012017 0.89914894
NC_002013 NZ_CP012118 0.00510465
NC_002013 NZ_CP012121 0.00209893
NC_002013 NZ_CP012596 0.00542529
NC_002013 NZ_CP012971 0.00779838
NC_002013 NZ_CP012973 0.00779838
NC_002013 NZ_CP012975 0.00791652
NC_002013 NZ_CP012977 0.00791652
NC_002013 NZ_CP012980 0.0077635
NC_002013 NZ_CP013228 0.00501819
NC_002013 NZ_CP013229 0.00471872
NC_002013 NZ_CP013230 0.00485064
NC_002013 NZ_CP013618 0.02650555
NC_002013 NZ_CP013717 0.00944526
NC_002013 NZ_CP013954 0.00534695
NC_002013 NZ_CP013956 0.00614546
NC_002013 NZ_CP013958 0.00505336
NC_002013 NZ_CP013981 0.00425828
NC_002013 NZ_CP013982 0.00322986
NC_002013 NZ_CP013983 0.03114677
NC_002013 NZ_CP014063 0.0044355
NC_002013 NZ_CP014115 0.00529455
NC_002013 NZ_CP014393 0.02356773
NC_002013 NZ_CP014394 0.00499064
NC_002013 NZ_CP014398 0.02356773
NC_002013 NZ_CP014399 0.00499064
NC_002013 NZ_CP014403 0.02356773
NC_002013 NZ_CP014404 0.00499064
NC_002013 NZ_CP014408 0.00505284
NC_002013 NZ_CP014410 0.02356773
NC_002013 NZ_CP014411 0.00505433
NC_002013 NZ_CP014413 0.02356773
NC_002013 NZ_CP014414 0.00505476
NC_002013 NZ_CP014416 0.00505284
NC_002013 NZ_CP014418 0.02303571
NC_002013 NZ_CP014421 0.02356773
NC_002013 NZ_CP014422 0.00505476
NC_002013 NZ_CP014424 0.02356773
NC_002013 NZ_CP014425 0.00505476
NC_002013 NZ_CP014430 0.02356773
NC_002013 NZ_CP014431 0.00505476
NC_002013 NZ_CP014433 0.02356773
NC_002013 NZ_CP014434 0.00505689
NC_002013 NZ_CP014436 0.02356773
NC_002013 NZ_CP014437 0.00505433
NC_002013 NZ_CP014439 0.02356773
NC_002013 NZ_CP014440 0.00505689
NC_002013 NZ_CP014442 0.02356773
NC_002013 NZ_CP014443 0.00505689
NC_002013 NZ_CP014445 0.00505284
NC_002013 NZ_CP014447 0.02303571
NC_002013 NZ_CP014473 0.00407326
NC_002013 NZ_CP014694 0.04332314
NC_002013 NZ_CP015175 0.03573521
NC_002013 NZ_CP015643 0.00365253
NC_002013 NZ_CP015644 0.0019428
NC_002013 NZ_CP015818 0.00586453
NC_002013 NZ_CP016158 0.00249366
NC_002013 NZ_CP016399 0.02512746
NC_002013 NZ_CP016854 0.00308127
NC_002013 NZ_CP016857 0.00501342
NC_002013 NZ_CP016860 0.00209882
NC_002013 NZ_CP016862 0.00509944
NC_002013 NZ_CP017095 0.00439689
NC_002013 NZ_CP017429 0.00251248
NC_002013 NZ_CP017431 0.00250545
NC_002013 NZ_CP017461 0.00421251
NC_002013 NZ_CP017467 0.00326412
NC_002013 NZ_CP017678 0.00529062
NC_002013 NZ_CP017681 0.00751206
NC_002013 NZ_CP017683 0.0037648
NC_002013 NZ_CP018767 0.00525601
NC_002013 NZ_CP018769 0.00528926
NC_002013 NZ_CP018777 0.00506685
NC_002013 NZ_CP018843 0.00403571
NC_002013 NZ_CP019575 0.00649834
NC_002013 NZ_CP020021 0.00546875
NC_002013 NZ_CP020355 0.00579099
NC_002013 NZ_CP021142 0.00775194
NC_002013 NZ_CP021906 0.00531089
NC_002013 NZ_CP021908 0.00531089
NC_002013 NZ_CP022055 0.00436681
NC_002013 NZ_CP022091 0.02464276
NC_002013 NZ_CP022092 0.00393038
NC_002013 NZ_CP022094 0.00652183
NC_002013 NZ_CP022252 0.02971403
NC_002013 NZ_CP022608 0.00709504
NC_002013 NZ_CP022683 0.00297219
NC_002013 NZ_CP022719 0.00751767
NC_002013 NZ_CP022721 0.00751767
NC_002013 NZ_CP022907 0.0039639
NC_002013 NZ_CP022909 0.00395573
NC_002013 NZ_CP022911 0.00595928
NC_002013 NZ_CP023496 0.00058517
NC_002013 NZ_CP024999 0.00775991
NC_002013 NZ_CP025250 0.00478391
NC_002013 NZ_CP025481 0.02919438
NC_002013 NZ_CP025482 0.02347776
NC_002013 NZ_CP025487 0.02347776
NC_002013 NZ_CP025488 0.02349121
NC_002013 NZ_CP025489 0.02347776
NC_002013 NZ_CP025490 0.02347776
NC_002013 NZ_CP025496 0.02347776
NC_002013 NZ_CP025497 0.00209483
NC_002013 NZ_CP027419 0.00494201
NC_002013 NZ_CP027420 0.00361756
NC_002013 NZ_CP028469 0.00408809
NC_002013 NZ_CP028471 0.00408809
NC_002013 NZ_CP029079 0.00488341
NC_002013 NZ_CP029081 0.00529412
NC_002013 NZ_CP029083 0.00775991
NC_002013 NZ_CP029085 0.00528751
NC_002013 NZ_CP029170 0.15776752
NC_002013 NZ_CP029171 0.25058065
NC_002013 NZ_CP029650 0.00326138
NC_002013 NZ_CP029654 0.00529003
NC_002013 NZ_CP029656 0.00529431
NC_002013 NZ_CP029659 0.00529451
NC_002013 NZ_CP029661 0.00540733
NC_002013 NZ_CP029662 0.00529568
NC_002013 NZ_CP029665 0.00522671
NC_002013 NZ_CP029666 0.00511509
NC_002013 NZ_CP029668 0.01966024
NC_002013 NZ_CP029670 0.00528848
NC_002013 NZ_CP029672 0.00528964
NC_002013 NZ_CP029676 0.02355871
NC_002013 NZ_CP029677 0.00518762
NC_002013 NZ_CP029679 0.00529003
NC_002013 NZ_CP030247 0.00638332
NC_002013 NZ_CP030324 0.00603648
NC_002013 NZ_CP030325 0.00462553
NC_002013 NZ_CP031662 0.00705219
NC_002013 NZ_CP031665 0.00694795
NC_002013 NZ_CP031668 0.00900686
NC_002013 NZ_CP031671 0.00900686
NC_002033 NC_008308 0.00704497
NC_002033 NC_009426 0.99266876
NC_002033 NC_009427 0.00454058
NC_002033 NC_009508 0.00114884
NC_002033 NC_022235 0.00890329
NC_002033 NZ_AP017656 0.00028441
NC_002033 NZ_CP005191 0.00028561
NC_002033 NZ_CP009294 0.0093023
NC_002033 NZ_CP009430 0.00017232
NC_002033 NZ_CP011450 0.0001823
NC_002033 NZ_CP011771 0.00944528
NC_002033 NZ_CP011772 0.00425166
NC_002033 NZ_CP013345 0.00017232
NC_002033 NZ_CP015989 0.0004761
NC_002033 NZ_CP018222 0.00063513
NC_002033 NZ_CP018223 0.00064265
NC_002033 NZ_CP021185 0.00048685
NC_002033 NZ_CP022748 0.00040347
NC_002033 NZ_CP028348 0.0012788
NC_002056 NC_002109 0.02005277
NC_002056 NC_003123 0.06007639
NC_002056 NC_003124 0.06477627
NC_002056 NC_003292 0.03158274
NC_002056 NC_004429 0.28665118
NC_002056 NC_004998 0.00101379
NC_002056 NC_005015 0.00644169
NC_002056 NC_009838 0.0035633
NC_002056 NC_010377 0.00174777
NC_002056 NC_011419 0.01349829
NC_002056 NC_011617 0.00133448
NC_002056 NC_012886 0.00806488
NC_002056 NC_013718 0.0030026
NC_002056 NC_014231 0.00161205
NC_002056 NC_014368 0.00136834
NC_002056 NC_019256 0.00244968
NC_002056 NC_019346 0.00291567
NC_002056 NC_019390 0.00054233
NC_002056 NC_020086 0.00114436
NC_002056 NC_021238 0.00200766
NC_002056 NC_021576 0.0028672
NC_002056 NC_021660 0.0017335
NC_002056 NC_021664 0.00175533
NC_002056 NC_022078 0.00031376
NC_002056 NC_023314 0.00216667
NC_002056 NC_023330 0.00286207
NC_002056 NC_024960 0.0017015
NC_002056 NC_024961 0.00201461
NC_002056 NC_024967 0.00183285
NC_002056 NZ_CP006642 0.00069411
NC_002056 NZ_CP007733 0.0021354
NC_002056 NZ_CP007735 0.00151128
NC_002056 NZ_CP008798 0.00173397
NC_002056 NZ_CP008932 0.0019125
NC_002056 NZ_CP009457 0.00178714
NC_002056 NZ_CP009852 0.00220834
NC_002056 NZ_CP009857 0.00209064
NC_002056 NZ_CP009865 0.00099504
NC_002056 NZ_CP009870 0.01930442
NC_002056 NZ_CP009884 0.13581688
NC_002056 NZ_CP010362 0.0017451
NC_002056 NZ_CP010396 0.00206464
NC_002056 NZ_CP011119 0.00178714
NC_002056 NZ_CP011314 0.00031451
NC_002056 NZ_CP011571 0.0018765
NC_002056 NZ_CP011580 0.0018765
NC_002056 NZ_CP011583 0.00190745
NC_002056 NZ_CP011593 0.00292344
NC_002056 NZ_CP011599 0.00352051
NC_002056 NZ_CP011606 0.01807514
NC_002056 NZ_CP011609 0.00384745
NC_002056 NZ_CP011614 0.00352533
NC_002056 NZ_CP011632 0.00351149
NC_002056 NZ_CP011644 0.00295536
NC_002056 NZ_CP011649 0.0018765
NC_002056 NZ_CP011653 0.08304561
NC_002056 NZ_CP011656 0.00259369
NC_002056 NZ_CP011661 0.0018765
NC_002056 NZ_CP011977 0.00051408
NC_002056 NZ_CP012166 0.0210374
NC_002056 NZ_CP012884 0.00055154
NC_002056 NZ_CP013325 0.00188948
NC_002056 NZ_CP013713 0.0018717
NC_002056 NZ_CP014698 0.00366132
NC_002056 NZ_CP014758 0.00278712
NC_002056 NZ_CP014772 0.02460767
NC_002056 NZ_CP015388 0.00108634
NC_002056 NZ_CP015991 0.00221162
NC_002056 NZ_CP017086 0.00165028
NC_002056 NZ_CP017782 0.00456426
NC_002056 NZ_CP017932 0.00371879
NC_002056 NZ_CP017936 0.00371879
NC_002056 NZ_CP017989 0.00193316
NC_002056 NZ_CP018017 0.00034682
NC_002056 NZ_CP018316 0.00194255
NC_002056 NZ_CP018350 0.00185433
NC_002056 NZ_CP018354 0.00288045
NC_002056 NZ_CP018365 0.00043497
NC_002056 NZ_CP018669 0.00354037
NC_002056 NZ_CP018691 0.00194278
NC_002056 NZ_CP018699 0.00194463
NC_002056 NZ_CP018705 0.00193489
NC_002056 NZ_CP018711 0.00194467
NC_002056 NZ_CP018718 0.00194463
NC_002056 NZ_CP018724 0.00192507
NC_002056 NZ_CP018963 0.00173142
NC_002056 NZ_CP019017 0.00196971
NC_002056 NZ_CP019074 0.00229404
NC_002056 NZ_CP020060 0.00202156
NC_002056 NZ_CP020073 0.00300262
NC_002056 NZ_CP020110 0.00197485
NC_002056 NZ_CP020842 0.00053123
NC_002056 NZ_CP021547 0.00288053
NC_002056 NZ_CP021697 0.00062265
NC_002056 NZ_CP021698 0.0013429
NC_002056 NZ_CP021721 0.01091118
NC_002056 NZ_CP021734 0.00108443
NC_002056 NZ_CP021742 0.00359368
NC_002056 NZ_CP021755 0.00281623
NC_002056 NZ_CP021761 0.00120279
NC_002056 NZ_CP021858 0.00265957
NC_002056 NZ_CP021943 0.00286561
NC_002056 NZ_CP021948 0.00286561
NC_002056 NZ_CP021961 0.00114392
NC_002056 NZ_CP022157 0.00188779
NC_002056 NZ_CP022226 0.0020784
NC_002056 NZ_CP022826 0.00394305
NC_002056 NZ_CP023347 0.00111466
NC_002056 NZ_CP023479 0.00062579
NC_002056 NZ_CP023554 0.00057007
NC_002056 NZ_CP023947 0.00076933
NC_002056 NZ_CP023950 0.00129221
NC_002056 NZ_CP024144 0.0009476
NC_002056 NZ_CP024153 0.00099285
NC_002056 NZ_CP024668 0.00111583
NC_002056 NZ_CP024857 0.00207588
NC_002056 NZ_CP024875 0.00045225
NC_002056 NZ_CP025677 0.0008027
NC_002056 NZ_CP025944 0.00119455
NC_002056 NZ_CP025946 0.35104965
NC_002056 NZ_CP026180 0.00140867
NC_002056 NZ_CP026182 0.00148812
NC_002056 NZ_CP026184 0.00182471
NC_002056 NZ_CP026185 0.00206398
NC_002056 NZ_CP026188 0.00263286
NC_002056 NZ_CP026194 0.00269311
NC_002056 NZ_CP026203 0.00370266
NC_002056 NZ_CP026210 0.00276009
NC_002056 NZ_CP026276 0.00040609
NC_002056 NZ_CP026385 0.0026329
NC_002056 NZ_CP026395 0.00213627
NC_002056 NZ_CP026720 0.00124886
NC_002056 NZ_CP026852 0.0035824
NC_002056 NZ_CP027425 0.00052412
NC_002056 NZ_CP027603 0.00027262
NC_002056 NZ_CP027606 0.00105892
NC_002056 NZ_CP027616 0.00074726
NC_002056 NZ_CP028549 0.00043183
NC_002056 NZ_CP028551 0.00182604
NC_002056 NZ_CP028588 0.00209755
NC_002056 NZ_CP028782 0.00127534
NC_002056 NZ_CP028804 0.00035984
NC_002056 NZ_CP028952 0.00027586
NC_002056 NZ_CP029138 0.00355423
NC_002056 NZ_CP029493 0.00063179
NC_002056 NZ_CP029586 0.00129724
NC_002056 NZ_CP029599 0.00367987
NC_002056 NZ_CP029720 0.00405975
NC_002056 NZ_CP029739 0.00068739
NC_002056 NZ_CP031103 0.00556683
NC_002056 NZ_CP031614 0.00050024
NC_002056 NZ_CP031809 0.00051867
NC_002056 NZ_CP031815 0.00084751
NC_002056 NZ_KX062091 0.00176292
NC_002056 NZ_KX154765 0.00182637
NC_002056 NZ_KX276209 0.00172739
NC_002056 NZ_KX397572 0.00171385
NC_002061 NC_002141 0.87515763
NC_002070 NZ_CP015580 0.80482456
NC_002070 NZ_CP015582 0.80482456
NC_002090 NC_002098 0.04485911
NC_002090 NC_002127 0.55210201
NC_002090 NC_002487 0.03273538
NC_002090 NC_002773 0.03261016
NC_002090 NC_002809 0.02592867
NC_002090 NC_003079 0.02854744
NC_002090 NC_003114 0.13489475
NC_002090 NC_003132 0.0197363
NC_002090 NC_003239 0.01041935
NC_002090 NC_003292 0.00239861
NC_002090 NC_003384 0.00312676
NC_002090 NC_003457 0.03195429
NC_002090 NC_003486 0.06320982
NC_002090 NC_003905 0.00056293
NC_002090 NC_004429 0.01456575
NC_002090 NC_004446 0.08484543
NC_002090 NC_004464 0.00514235
NC_002090 NC_004564 0.00137928
NC_002090 NC_004837 0.01973957
NC_002090 NC_004939 0.00314507
NC_002090 NC_004998 0.00086745
NC_002090 NC_005015 0.00949668
NC_002090 NC_005018 0.04064261
NC_002090 NC_005019 0.02775129
NC_002090 NC_005211 0.00044199
NC_002090 NC_005248 0.06780696
NC_002090 NC_005327 0.00827596
NC_002090 NC_005816 0.01974121
NC_002090 NC_006671 0.00685059
NC_002090 NC_006815 0.14791319
NC_002090 NC_006816 0.01331636
NC_002090 NC_006856 0.00728171
NC_002090 NC_006881 0.01778362
NC_002090 NC_007682 0.00306082
NC_002090 NC_007800 0.00569496
NC_002090 NC_008119 0.01970525
NC_002090 NC_008121 0.01970688
NC_002090 NC_008357 0.00680431
NC_002090 NC_008444 0.13489475
NC_002090 NC_008488 0.02753362
NC_002090 NC_008612 0.00088466
NC_002090 NC_008613 0.00076096
NC_002090 NC_008690 0.01417507
NC_002090 NC_009131 0.0129601
NC_002090 NC_009132 0.01323288
NC_002090 NC_009140 0.00068356
NC_002090 NC_009649 0.00063309
NC_002090 NC_009650 0.00638794
NC_002090 NC_009651 0.00952921
NC_002090 NC_009652 0.00970089
NC_002090 NC_009791 0.02248279
NC_002090 NC_009838 0.00044625
NC_002090 NC_009980 0.01365882
NC_002090 NC_009981 0.00428094
NC_002090 NC_010064 0.01435045
NC_002090 NC_010119 0.00910308
NC_002090 NC_010158 0.00244173
NC_002090 NC_010378 0.0114848
NC_002090 NC_010409 0.00066919
NC_002090 NC_010485 0.01886649
NC_002090 NC_010487 0.00877743
NC_002090 NC_010488 0.0083961
NC_002090 NC_010558 0.00445053
NC_002090 NC_010605 0.00435362
NC_002090 NC_010643 0.01806954
NC_002090 NC_010726 0.0169906
NC_002090 NC_010862 0.00524818
NC_002090 NC_010870 0.00040291
NC_002090 NC_010881 0.05283106
NC_002090 NC_010886 0.00153223
NC_002090 NC_010896 0.72162949
NC_002090 NC_010904 0.03604821
NC_002090 NC_011214 0.02461691
NC_002090 NC_011215 0.14294241
NC_002090 NC_011227 0.04916626
NC_002090 NC_011382 0.03727092
NC_002090 NC_011385 0.01308911
NC_002090 NC_011407 0.02691754
NC_002090 NC_011409 0.00923088
NC_002090 NC_011419 0.00099398
NC_002090 NC_011604 0.00735745
NC_002090 NC_011641 0.00799742
NC_002090 NC_011754 0.00099811
NC_002090 NC_011799 0.02765709
NC_002090 NC_011964 0.00093754
NC_002090 NC_012555 0.00313956
NC_002090 NC_012556 0.0031141
NC_002090 NC_012690 0.00360137
NC_002090 NC_012692 0.0006817
NC_002090 NC_012693 0.00074282
NC_002090 NC_012885 0.00073523
NC_002090 NC_012886 0.0047587
NC_002090 NC_012919 0.00168416
NC_002090 NC_013120 0.0061792
NC_002090 NC_013121 0.01374129
NC_002090 NC_013122 0.0050855
NC_002090 NC_013363 0.0279996
NC_002090 NC_013365 0.00440064
NC_002090 NC_013368 0.00791318
NC_002090 NC_013437 0.00612811
NC_002090 NC_013507 0.00181621
NC_002090 NC_013548 0.01207333
NC_002090 NC_013589 0.10992173
NC_002090 NC_013728 0.01000612
NC_002090 NC_013950 0.00696051
NC_002090 NC_013951 0.00080266
NC_002090 NC_014003 0.04216867
NC_002090 NC_014016 0.00612126
NC_002090 NC_014027 0.01974121
NC_002090 NC_014107 0.00080827
NC_002090 NC_014167 0.00654624
NC_002090 NC_014208 0.00235372
NC_002090 NC_014231 0.00250215
NC_002090 NC_014235 0.03119303
NC_002090 NC_014312 0.00346989
NC_002090 NC_014368 0.00560549
NC_002090 NC_014382 0.00748635
NC_002090 NC_014383 0.00607432
NC_002090 NC_014384 0.0063865
NC_002090 NC_014385 0.00493195
NC_002090 NC_014476 0.00615107
NC_002090 NC_014543 0.04916626
NC_002090 NC_014615 0.00460746
NC_002090 NC_014725 0.00631016
NC_002090 NC_014843 0.00583312
NC_002090 NC_015055 0.01495445
NC_002090 NC_015154 0.00466989
NC_002090 NC_015515 0.07119205
NC_002090 NC_015570 0.05622297
NC_002090 NC_015575 0.05602777
NC_002090 NC_015599 0.00166053
NC_002090 NC_016839 0.00691282
NC_002090 NC_016846 0.00624452
NC_002090 NC_016966 0.0032144
NC_002090 NC_016974 0.00068437
NC_002090 NC_016980 0.001107
NC_002090 NC_017156 0.01973793
NC_002090 NC_017159 0.01970851
NC_002090 NC_017172 0.00859735
NC_002090 NC_017264 0.01963534
NC_002090 NC_017645 0.0006923
NC_002090 NC_017647 0.00170796
NC_002090 NC_017649 0.04113696
NC_002090 NC_017654 0.05042404
NC_002090 NC_017655 0.03152485
NC_002090 NC_017659 0.00497343
NC_002090 NC_018107 0.00210111
NC_002090 NC_018659 0.00619299
NC_002090 NC_018994 0.00312698
NC_002090 NC_018995 0.00594182
NC_002090 NC_018996 0.10974205
NC_002090 NC_018997 0.02451102
NC_002090 NC_019001 0.00522311
NC_002090 NC_019033 0.00351853
NC_002090 NC_019037 0.00127559
NC_002090 NC_019043 0.00098392
NC_002090 NC_019047 0.01613386
NC_002090 NC_019050 0.08991056
NC_002090 NC_019051 0.07949165
NC_002090 NC_019052 0.08030208
NC_002090 NC_019053 0.10573417
NC_002090 NC_019054 0.02852838
NC_002090 NC_019056 0.02377383
NC_002090 NC_019058 0.10313611
NC_002090 NC_019061 0.00102019
NC_002090 NC_019062 0.02295896
NC_002090 NC_019063 0.0051148
NC_002090 NC_019065 0.00076042
NC_002090 NC_019066 0.00070202
NC_002090 NC_019067 0.01533686
NC_002090 NC_019073 0.00884678
NC_002090 NC_019074 0.0067707
NC_002090 NC_019076 0.02900455
NC_002090 NC_019077 0.10777077
NC_002090 NC_019078 0.02795757
NC_002090 NC_019079 0.09673115
NC_002090 NC_019082 0.00301833
NC_002090 NC_019087 0.00221388
NC_002090 NC_019088 0.01302443
NC_002090 NC_019089 0.0012848
NC_002090 NC_019090 0.00176079
NC_002090 NC_019091 0.0262164
NC_002090 NC_019092 0.00720564
NC_002090 NC_019095 0.00888666
NC_002090 NC_019096 0.01539933
NC_002090 NC_019098 0.00305849
NC_002090 NC_019102 0.03019367
NC_002090 NC_019104 0.00101153
NC_002090 NC_019105 0.0094729
NC_002090 NC_019107 0.00068485
NC_002090 NC_019108 0.00613557
NC_002090 NC_019109 0.00522471
NC_002090 NC_019114 0.00043058
NC_002090 NC_019116 0.00586686
NC_002090 NC_019117 0.00143151
NC_002090 NC_019118 0.0058914
NC_002090 NC_019121 0.00068114
NC_002090 NC_019122 0.00138812
NC_002090 NC_019124 0.01948052
NC_002090 NC_019136 0.02654421
NC_002090 NC_019137 0.00581765
NC_002090 NC_019155 0.00840126
NC_002090 NC_019156 0.0440069
NC_002090 NC_019157 0.00317601
NC_002090 NC_019159 0.04495014
NC_002090 NC_019161 0.00339386
NC_002090 NC_019162 0.00276777
NC_002090 NC_019165 0.00726154
NC_002090 NC_019180 0.06243168
NC_002090 NC_019181 0.03733017
NC_002090 NC_019182 0.05997567
NC_002090 NC_019183 0.03441895
NC_002090 NC_019184 0.06335008
NC_002090 NC_019185 0.03626692
NC_002090 NC_019186 0.05219949
NC_002090 NC_019211 0.05580959
NC_002090 NC_019234 0.0013782
NC_002090 NC_019235 0.01973957
NC_002090 NC_019249 0.03150242
NC_002090 NC_019250 0.03545841
NC_002090 NC_019254 0.0021673
NC_002090 NC_019267 0.04993041
NC_002090 NC_019299 0.00174604
NC_002090 NC_019357 0.01392872
NC_002090 NC_019360 0.00039161
NC_002090 NC_019368 0.00518384
NC_002090 NC_019375 0.0018586
NC_002090 NC_019384 0.00244722
NC_002090 NC_019389 0.00632601
NC_002090 NC_019424 0.00183104
NC_002090 NC_019888 0.01090854
NC_002090 NC_019889 0.00509253
NC_002090 NC_019906 0.00230922
NC_002090 NC_019982 0.03426432
NC_002090 NC_019986 0.00883392
NC_002090 NC_019987 0.09965537
NC_002090 NC_020086 0.00316971
NC_002090 NC_020087 0.00300043
NC_002090 NC_020088 0.0027549
NC_002090 NC_020132 0.00070089
NC_002090 NC_020180 0.00302208
NC_002090 NC_020228 0.06260658
NC_002090 NC_020251 0.02617414
NC_002090 NC_020271 0.00083214
NC_002090 NC_020278 0.00870776
NC_002090 NC_020280 0.00896428
NC_002090 NC_020413 0.03414567
NC_002090 NC_020552 0.00276599
NC_002090 NC_020811 0.00276619
NC_002090 NC_020893 0.00632326
NC_002090 NC_020991 0.00587395
NC_002090 NC_021078 0.0015366
NC_002090 NC_021079 0.01968938
NC_002090 NC_021155 0.00411171
NC_002090 NC_021180 0.00233446
NC_002090 NC_021198 0.00163573
NC_002090 NC_021199 0.00561531
NC_002090 NC_021238 0.00359356
NC_002090 NC_021492 0.00091042
NC_002090 NC_021501 0.00101009
NC_002090 NC_021576 0.01037868
NC_002090 NC_021622 0.00231981
NC_002090 NC_021652 0.03824431
NC_002090 NC_021653 0.03825666
NC_002090 NC_021654 0.00044042
NC_002090 NC_021655 0.00959382
NC_002090 NC_021656 0.01409924
NC_002090 NC_021665 0.03805701
NC_002090 NC_021666 0.0473354
NC_002090 NC_021667 0.00066346
NC_002090 NC_021728 0.0054966
NC_002090 NC_021732 0.00935219
NC_002090 NC_021811 0.00394269
NC_002090 NC_021819 0.0009748
NC_002090 NC_021922 0.00710732
NC_002090 NC_022078 0.00358281
NC_002090 NC_022345 0.02427658
NC_002090 NC_022375 0.00223569
NC_002090 NC_022520 0.00873724
NC_002090 NC_022522 0.00210938
NC_002090 NC_022651 0.00654585
NC_002090 NC_022652 0.00070486
NC_002090 NC_022742 0.00619262
NC_002090 NC_022885 0.00446319
NC_002090 NC_022992 0.00851432
NC_002090 NC_022996 0.00790234
NC_002090 NC_023275 0.00554614
NC_002090 NC_023276 0.00098144
NC_002090 NC_023277 0.00333489
NC_002090 NC_023289 0.00143492
NC_002090 NC_023290 0.00561171
NC_002090 NC_023314 0.0076334
NC_002090 NC_023323 0.0023517
NC_002090 NC_023324 0.03727649
NC_002090 NC_023326 0.00348465
NC_002090 NC_023328 0.02763134
NC_002090 NC_023330 0.01966461
NC_002090 NC_023331 0.01083815
NC_002090 NC_023332 0.0031509
NC_002090 NC_023334 0.00262487
NC_002090 NC_023898 0.0054899
NC_002090 NC_023903 0.00612298
NC_002090 NC_023904 0.00612413
NC_002090 NC_023905 0.00601766
NC_002090 NC_023906 0.00612164
NC_002090 NC_023907 0.00747077
NC_002090 NC_023909 0.00224714
NC_002090 NC_023910 0.00235843
NC_002090 NC_023911 0.00040915
NC_002090 NC_023912 0.01025884
NC_002090 NC_023914 0.00276619
NC_002090 NC_024955 0.00094486
NC_002090 NC_024960 0.00965424
NC_002090 NC_024961 0.01374068
NC_002090 NC_024967 0.01291215
NC_002090 NC_024974 0.00294092
NC_002090 NC_024976 0.00592157
NC_002090 NC_024977 0.00440119
NC_002090 NC_024978 0.00095752
NC_002090 NC_024979 0.00101059
NC_002090 NC_024980 0.00111217
NC_002090 NC_024983 0.00243238
NC_002090 NC_024992 0.00290577
NC_002090 NC_024997 0.00122974
NC_002090 NC_025019 0.01376076
NC_002090 NC_025025 0.05893019
NC_002090 NC_025026 0.0315001
NC_002090 NC_025058 0.05193076
NC_002090 NC_025106 0.00800385
NC_002090 NC_025130 0.00276737
NC_002090 NC_025131 0.00571904
NC_002090 NC_025134 0.00682457
NC_002090 NC_025138 0.00104321
NC_002090 NC_025139 0.00425148
NC_002090 NC_025140 0.00569817
NC_002090 NC_025141 0.00221274
NC_002090 NC_025142 0.00098941
NC_002090 NC_025143 0.00097173
NC_002090 NC_025144 0.00098942
NC_002090 NC_025148 0.05563028
NC_002090 NC_025149 0.00624433
NC_002090 NC_025166 0.00610175
NC_002090 NC_025167 0.00700999
NC_002090 NC_025172 0.00190295
NC_002090 NC_025175 0.00447822
NC_002090 NC_025176 0.00094203
NC_002090 NC_025178 0.03041825
NC_002090 NC_025180 0.00600615
NC_002090 NC_025182 0.00289618
NC_002090 NC_025183 0.01383659
NC_002090 NC_025184 0.00101069
NC_002090 NC_025185 0.01293495
NC_002090 NC_025186 0.00227749
NC_002090 NC_025187 0.0061829
NC_002090 NC_025191 0.06863735
NC_002090 NC_032103 0.00479689
NC_002090 NZ_CP003995 0.00779415
NC_002090 NZ_CP003997 0.00892902
NC_002090 NZ_CP003998 0.00127709
NC_002090 NZ_CP004000 0.00256516
NC_002090 NZ_CP006029 0.00175137
NC_002090 NZ_CP006633 0.65177815
NC_002090 NZ_CP006635 0.00421225
NC_002090 NZ_CP006642 0.0075615
NC_002090 NZ_CP006662 0.01172529
NC_002090 NZ_CP006663 0.00095841
NC_002090 NZ_CP006666 0.01452785
NC_002090 NZ_CP006793 0.01974121
NC_002090 NZ_CP006797 0.01974612
NC_002090 NZ_CP006799 0.00048125
NC_002090 NZ_CP006801 0.01223114
NC_002090 NZ_CP006808 0.01973957
NC_002090 NZ_CP006919 0.03702482
NC_002090 NZ_CP006922 0.00589656
NC_002090 NZ_CP006924 0.07266772
NC_002090 NZ_CP006926 0.01293495
NC_002090 NZ_CP006928 0.04417129
NC_002090 NZ_CP007137 0.00175134
NC_002090 NZ_CP007488 0.13001322
NC_002090 NZ_CP007558 0.00047147
NC_002090 NZ_CP007636 0.00405564
NC_002090 NZ_CP007728 0.04402417
NC_002090 NZ_CP007729 0.00149902
NC_002090 NZ_CP007730 0.00612145
NC_002090 NZ_CP007732 0.00047378
NC_002090 NZ_CP007733 0.00904767
NC_002090 NZ_CP007734 0.00034786
NC_002090 NZ_CP007736 0.001007
NC_002090 NZ_CP008715 0.00544819
NC_002090 NZ_CP008790 0.00059975
NC_002090 NZ_CP008791 0.00400338
NC_002090 NZ_CP008798 0.01313167
NC_002090 NZ_CP008799 0.01327658
NC_002090 NZ_CP008824 0.00041253
NC_002090 NZ_CP008825 0.00333038
NC_002090 NZ_CP008826 0.01497639
NC_002090 NZ_CP008828 0.04402417
NC_002090 NZ_CP008829 0.00149902
NC_002090 NZ_CP008830 0.00612145
NC_002090 NZ_CP008832 0.04384336
NC_002090 NZ_CP008833 0.00612145
NC_002090 NZ_CP008842 0.00053981
NC_002090 NZ_CP008843 0.00063713
NC_002090 NZ_CP008898 0.00182753
NC_002090 NZ_CP008899 0.0004641
NC_002090 NZ_CP008901 0.00261905
NC_002090 NZ_CP008908 0.00261905
NC_002090 NZ_CP008930 0.00197742
NC_002090 NZ_CP008933 0.0005037
NC_002090 NZ_CP009053 0.00878253
NC_002090 NZ_CP009115 0.00595004
NC_002090 NZ_CP009116 0.00923716
NC_002090 NZ_CP009169 0.03271292
NC_002090 NZ_CP009366 0.00133651
NC_002090 NZ_CP009409 0.00538758
NC_002090 NZ_CP009489 0.01973957
NC_002090 NZ_CP009560 0.00074091
NC_002090 NZ_CP009562 0.0009988
NC_002090 NZ_CP009563 0.00135329
NC_002090 NZ_CP009564 0.00099887
NC_002090 NZ_CP009567 0.00074211
NC_002090 NZ_CP009570 0.00098905
NC_002090 NZ_CP009579 0.00520048
NC_002090 NZ_CP009701 0.01963048
NC_002090 NZ_CP009724 0.0063976
NC_002090 NZ_CP009767 0.00183086
NC_002090 NZ_CP009773 0.0125408
NC_002090 NZ_CP009776 0.00794352
NC_002090 NZ_CP009777 0.00178578
NC_002090 NZ_CP009778 0.04342441
NC_002090 NZ_CP009835 0.00533762
NC_002090 NZ_CP009839 0.0197363
NC_002090 NZ_CP009852 0.00936803
NC_002090 NZ_CP009853 0.002418
NC_002090 NZ_CP009856 0.00179485
NC_002090 NZ_CP009857 0.01005884
NC_002090 NZ_CP009858 0.00261905
NC_002090 NZ_CP009860 0.00113163
NC_002090 NZ_CP009862 0.01304629
NC_002090 NZ_CP009864 0.01194283
NC_002090 NZ_CP009867 0.00256563
NC_002090 NZ_CP009869 0.00029748
NC_002090 NZ_CP009870 0.00433045
NC_002090 NZ_CP009873 0.04384336
NC_002090 NZ_CP009875 0.00612145
NC_002090 NZ_CP009877 0.04217522
NC_002090 NZ_CP009879 0.00081329
NC_002090 NZ_CP009881 0.00262328
NC_002090 NZ_CP009883 0.00032818
NC_002090 NZ_CP009884 0.00482355
NC_002090 NZ_CP009903 0.01974121
NC_002090 NZ_CP009936 0.01974776
NC_002090 NZ_CP010020 0.01959493
NC_002090 NZ_CP010182 0.03138622
NC_002090 NZ_CP010185 0.03138622
NC_002090 NZ_CP010205 0.04550979
NC_002090 NZ_CP010211 0.02713519
NC_002090 NZ_CP010216 0.02914425
NC_002090 NZ_CP010224 0.02914425
NC_002090 NZ_CP010232 0.00362174
NC_002090 NZ_CP010233 0.0010294
NC_002090 NZ_CP010234 0.00103675
NC_002090 NZ_CP010239 0.00088172
NC_002090 NZ_CP010243 0.00642918
NC_002090 NZ_CP010294 0.01936691
NC_002090 NZ_CP010318 0.03533569
NC_002090 NZ_CP010360 0.00075146
NC_002090 NZ_CP010362 0.01388419
NC_002090 NZ_CP010363 0.0057109
NC_002090 NZ_CP010372 0.00474214
NC_002090 NZ_CP010373 0.00083478
NC_002090 NZ_CP010374 0.01478817
NC_002090 NZ_CP010379 0.01519552
NC_002090 NZ_CP010387 0.01555444
NC_002090 NZ_CP010390 0.00421201
NC_002090 NZ_CP010391 0.00061339
NC_002090 NZ_CP010393 0.00179513
NC_002090 NZ_CP010394 0.04384336
NC_002090 NZ_CP010395 0.00307808
NC_002090 NZ_CP010396 0.0152562
NC_002090 NZ_CP010881 0.0084523
NC_002090 NZ_CP010882 0.00405103
NC_002090 NZ_CP011062 0.00132599
NC_002090 NZ_CP011135 0.00328666
NC_002090 NZ_CP011136 0.0011209
NC_002090 NZ_CP011137 0.02145655
NC_002090 NZ_CP011314 0.00190242
NC_002090 NZ_CP011334 0.04481095
NC_002090 NZ_CP011335 0.04460432
NC_002090 NZ_CP011418 0.00229293
NC_002090 NZ_CP011429 0.00072067
NC_002090 NZ_CP011433 0.03527939
NC_002090 NZ_CP011434 0.009298
NC_002090 NZ_CP011435 0.09378341
NC_002090 NZ_CP011493 0.00480696
NC_002090 NZ_CP011540 0.00288375
NC_002090 NZ_CP011570 0.01625965
NC_002090 NZ_CP011571 0.00848443
NC_002090 NZ_CP011575 0.01519552
NC_002090 NZ_CP011576 0.0029658
NC_002090 NZ_CP011577 0.00082433
NC_002090 NZ_CP011579 0.01625965
NC_002090 NZ_CP011580 0.00848443
NC_002090 NZ_CP011582 0.01527979
NC_002090 NZ_CP011583 0.00862988
NC_002090 NZ_CP011585 0.01249209
NC_002090 NZ_CP011586 0.00601406
NC_002090 NZ_CP011587 0.00227125
NC_002090 NZ_CP011588 0.00181959
NC_002090 NZ_CP011589 0.00254026
NC_002090 NZ_CP011596 0.00297657
NC_002090 NZ_CP011598 0.01519552
NC_002090 NZ_CP011600 0.0005881
NC_002090 NZ_CP011601 0.00321777
NC_002090 NZ_CP011603 0.01026046
NC_002090 NZ_CP011608 0.01513779
NC_002090 NZ_CP011610 0.00088803
NC_002090 NZ_CP011611 0.00239906
NC_002090 NZ_CP011614 0.0014011
NC_002090 NZ_CP011617 0.00321127
NC_002090 NZ_CP011620 0.01523753
NC_002090 NZ_CP011621 0.00728907
NC_002090 NZ_CP011622 0.00359085
NC_002090 NZ_CP011623 0.00042669
NC_002090 NZ_CP011625 0.01249209
NC_002090 NZ_CP011626 0.01565239
NC_002090 NZ_CP011627 0.04737189
NC_002090 NZ_CP011629 0.01625965
NC_002090 NZ_CP011630 0.00232401
NC_002090 NZ_CP011632 0.00711347
NC_002090 NZ_CP011633 0.00072926
NC_002090 NZ_CP011634 0.00328711
NC_002090 NZ_CP011635 0.0017666
NC_002090 NZ_CP011639 0.01307381
NC_002090 NZ_CP011641 0.00057761
NC_002090 NZ_CP011644 0.00321416
NC_002090 NZ_CP011645 0.00873724
NC_002090 NZ_CP011646 0.00143328
NC_002090 NZ_CP011648 0.01625965
NC_002090 NZ_CP011649 0.00848443
NC_002090 NZ_CP011651 0.00994161
NC_002090 NZ_CP011653 0.00613187
NC_002090 NZ_CP011654 0.00113996
NC_002090 NZ_CP011656 0.0052025
NC_002090 NZ_CP011659 0.01625965
NC_002090 NZ_CP011661 0.00848443
NC_002090 NZ_CP011839 0.01338382
NC_002090 NZ_CP011977 0.00415145
NC_002090 NZ_CP011978 0.00874158
NC_002090 NZ_CP011979 0.04704957
NC_002090 NZ_CP011981 0.00090208
NC_002090 NZ_CP011982 0.02535211
NC_002090 NZ_CP011983 0.00317601
NC_002090 NZ_CP011984 0.04082651
NC_002090 NZ_CP011986 0.0061001
NC_002090 NZ_CP011987 0.00840068
NC_002090 NZ_CP011988 0.04375908
NC_002090 NZ_CP011990 0.00428884
NC_002090 NZ_CP011991 0.00611985
NC_002090 NZ_CP011992 0.00317601
NC_002090 NZ_CP011993 0.04258065
NC_002090 NZ_CP012163 0.00885993
NC_002090 NZ_CP012168 0.00339697
NC_002090 NZ_CP012169 0.003438
NC_002090 NZ_CP012170 0.00126274
NC_002090 NZ_CP012397 0.00335254
NC_002090 NZ_CP012428 0.00276199
NC_002090 NZ_CP012564 0.00142293
NC_002090 NZ_CP012566 0.00089868
NC_002090 NZ_CP012567 0.00056795
NC_002090 NZ_CP012569 0.00125762
NC_002090 NZ_CP012571 0.0009135
NC_002090 NZ_CP012572 0.00065406
NC_002090 NZ_CP012626 0.0062997
NC_002090 NZ_CP012628 0.02949991
NC_002090 NZ_CP012632 0.00746376
NC_002090 NZ_CP012636 0.00497102
NC_002090 NZ_CP012682 0.00076316
NC_002090 NZ_CP012683 0.00097596
NC_002090 NZ_CP012684 0.03188805
NC_002090 NZ_CP012686 0.01881072
NC_002090 NZ_CP012754 0.00049645
NC_002090 NZ_CP012804 0.55210201
NC_002090 NZ_CP012931 0.00290397
NC_002090 NZ_CP012933 0.6458553
NC_002090 NZ_CP012956 0.00777985
NC_002090 NZ_CP012988 0.00419418
NC_002090 NZ_CP012989 0.00085769
NC_002090 NZ_CP012993 0.00419358
NC_002090 NZ_CP012994 0.00109475
NC_002090 NZ_CP013024 0.00802539
NC_002090 NZ_CP013027 0.00284125
NC_002090 NZ_CP013186 0.00888751
NC_002090 NZ_CP013221 0.00500203
NC_002090 NZ_CP013224 0.0052138
NC_002090 NZ_CP013323 0.00041405
NC_002090 NZ_CP013324 0.003638
NC_002090 NZ_CP013325 0.01429912
NC_002090 NZ_CP013326 0.00728907
NC_002090 NZ_CP013340 0.00086939
NC_002090 NZ_CP013657 0.00507712
NC_002090 NZ_CP013832 0.00477636
NC_002090 NZ_CP013833 0.00219514
NC_002090 NZ_CP014005 0.00227597
NC_002090 NZ_CP014073 0.00071147
NC_002090 NZ_CP014121 0.00057391
NC_002090 NZ_CP014320 0.0056672
NC_002090 NZ_CP014321 0.00654916
NC_002090 NZ_CP014489 0.00681668
NC_002090 NZ_CP014498 0.00339411
NC_002090 NZ_CP014524 0.00257397
NC_002090 NZ_CP014648 0.03867472
NC_002090 NZ_CP014650 0.00612145
NC_002090 NZ_CP014697 0.00071723
NC_002090 NZ_CP014757 0.00267636
NC_002090 NZ_CP014758 0.01945931
NC_002090 NZ_CP014763 0.00040443
NC_002090 NZ_CP014772 0.04565368
NC_002090 NZ_CP014775 0.00057504
NC_002090 NZ_CP015026 0.00072647
NC_002090 NZ_CP015071 0.00156042
NC_002090 NZ_CP015072 0.00176009
NC_002090 NZ_CP015077 0.00506566
NC_002090 NZ_CP015078 0.00992086
NC_002090 NZ_CP015086 0.00111406
NC_002090 NZ_CP015131 0.00092557
NC_002090 NZ_CP015132 0.0005163
NC_002090 NZ_CP015133 0.00845215
NC_002090 NZ_CP015140 0.00116994
NC_002090 NZ_CP015160 0.00296069
NC_002090 NZ_CP015383 0.00081008
NC_002090 NZ_CP015384 0.04401036
NC_002090 NZ_CP015386 0.00187321
NC_002090 NZ_CP015387 0.0056875
NC_002090 NZ_CP015388 0.00853384
NC_002090 NZ_CP015389 0.00495655
NC_002090 NZ_CP015391 0.01194234
NC_002090 NZ_CP015393 0.00053967
NC_002090 NZ_CP015394 0.00296039
NC_002090 NZ_CP015395 0.00618293
NC_002090 NZ_CP015396 0.00625774
NC_002090 NZ_CP015397 0.06535873
NC_002090 NZ_CP015502 0.00101817
NC_002090 NZ_CP015617 0.00309676
NC_002090 NZ_CP015623 0.00183904
NC_002090 NZ_CP015725 0.00363914
NC_002090 NZ_CP015823 0.00181657
NC_002090 NZ_CP015825 0.00289046
NC_002090 NZ_CP015833 0.00043225
NC_002090 NZ_CP015836 0.00597847
NC_002090 NZ_CP015914 0.00591845
NC_002090 NZ_CP015917 0.02571252
NC_002090 NZ_CP015977 0.00314819
NC_002090 NZ_CP015991 0.01119835
NC_002090 NZ_CP015996 0.00673186
NC_002090 NZ_CP016009 0.02459338
NC_002090 NZ_CP016013 0.00091014
NC_002090 NZ_CP016035 0.00595783
NC_002090 NZ_CP016036 0.00105954
NC_002090 NZ_CP016039 0.00825553
NC_002090 NZ_CP016040 0.03519528
NC_002090 NZ_CP016042 0.05502195
NC_002090 NZ_CP016215 0.00031432
NC_002090 NZ_CP016276 0.0197363
NC_002090 NZ_CP016381 0.00084187
NC_002090 NZ_CP016389 0.00551173
NC_002090 NZ_CP016407 0.00049008
NC_002090 NZ_CP016409 0.00048981
NC_002090 NZ_CP016411 0.00049099
NC_002090 NZ_CP016413 0.00035606
NC_002090 NZ_CP016498 0.00490652
NC_002090 NZ_CP016513 0.0325944
NC_002090 NZ_CP016519 0.03152857
NC_002090 NZ_CP016520 0.00584498
NC_002090 NZ_CP016526 0.00361466
NC_002090 NZ_CP016529 0.01461694
NC_002090 NZ_CP016550 0.00303255
NC_002090 NZ_CP016584 0.0325944
NC_002090 NZ_CP016763 0.0009049
NC_002090 NZ_CP016764 0.00049073
NC_002090 NZ_CP016765 0.02792001
NC_002090 NZ_CP016810 0.00089321
NC_002090 NZ_CP016812 0.00247165
NC_002090 NZ_CP016838 0.00032739
NC_002090 NZ_CP016919 0.01226657
NC_002090 NZ_CP016921 0.00040194
NC_002090 NZ_CP016925 0.01545826
NC_002090 NZ_CP016927 0.00153211
NC_002090 NZ_CP016936 0.00180099
NC_002090 NZ_CP017055 0.00067214
NC_002090 NZ_CP017058 0.00261048
NC_002090 NZ_CP017059 0.00371358
NC_002090 NZ_CP017083 0.02165242
NC_002090 NZ_CP017084 0.00287588
NC_002090 NZ_CP017086 0.01625078
NC_002090 NZ_CP017221 0.00567956
NC_002090 NZ_CP017222 0.0110258
NC_002090 NZ_CP017223 0.02914172
NC_002090 NZ_CP017224 0.0138828
NC_002090 NZ_CP017233 0.00811949
NC_002090 NZ_CP017246 0.0030996
NC_002090 NZ_CP017283 0.00352233
NC_002090 NZ_CP017285 0.00321287
NC_002090 NZ_CP017287 0.01323839
NC_002090 NZ_CP017386 0.00084731
NC_002090 NZ_CP017387 0.00046507
NC_002090 NZ_CP017451 0.00028811
NC_002090 NZ_CP017452 0.00133245
NC_002090 NZ_CP017632 0.00100347
NC_002090 NZ_CP017633 0.0012995
NC_002090 NZ_CP017722 0.02070184
NC_002090 NZ_CP017782 0.00058108
NC_002090 NZ_CP017845 0.03170681
NC_002090 NZ_CP017850 0.00325251
NC_002090 NZ_CP017852 0.01386896
NC_002090 NZ_CP017930 0.00301408
NC_002090 NZ_CP017932 0.00143641
NC_002090 NZ_CP017935 0.00125055
NC_002090 NZ_CP017936 0.00143641
NC_002090 NZ_CP017937 0.01519552
NC_002090 NZ_CP017981 0.00826903
NC_002090 NZ_CP017987 0.00094647
NC_002090 NZ_CP017989 0.01576403
NC_002090 NZ_CP017993 0.00913326
NC_002090 NZ_CP018017 0.00036066
NC_002090 NZ_CP018104 0.0051849
NC_002090 NZ_CP018105 0.00178149
NC_002090 NZ_CP018108 0.01101833
NC_002090 NZ_CP018110 0.00522473
NC_002090 NZ_CP018111 0.00178149
NC_002090 NZ_CP018114 0.01101833
NC_002090 NZ_CP018116 0.00541023
NC_002090 NZ_CP018117 0.00178149
NC_002090 NZ_CP018120 0.01101833
NC_002090 NZ_CP018122 0.00522473
NC_002090 NZ_CP018123 0.00178149
NC_002090 NZ_CP018126 0.01101833
NC_002090 NZ_CP018207 0.00770239
NC_002090 NZ_CP018220 0.00421616
NC_002090 NZ_CP018316 0.01584553
NC_002090 NZ_CP018318 0.00114563
NC_002090 NZ_CP018341 0.00146908
NC_002090 NZ_CP018343 0.00220304
NC_002090 NZ_CP018350 0.00636422
NC_002090 NZ_CP018351 0.00068055
NC_002090 NZ_CP018353 0.04384336
NC_002090 NZ_CP018354 0.01912998
NC_002090 NZ_CP018355 0.00179756
NC_002090 NZ_CP018365 0.00048362
NC_002090 NZ_CP018423 0.0025568
NC_002090 NZ_CP018424 0.00178918
NC_002090 NZ_CP018425 0.04400365
NC_002090 NZ_CP018426 0.00235722
NC_002090 NZ_CP018429 0.0025568
NC_002090 NZ_CP018430 0.00178918
NC_002090 NZ_CP018431 0.04310471
NC_002090 NZ_CP018432 0.00235716
NC_002090 NZ_CP018433 0.04367641
NC_002090 NZ_CP018434 0.00178918
NC_002090 NZ_CP018435 0.00303526
NC_002090 NZ_CP018436 0.00235722
NC_002090 NZ_CP018440 0.00863519
NC_002090 NZ_CP018441 0.00226243
NC_002090 NZ_CP018442 0.00324339
NC_002090 NZ_CP018448 0.00982184
NC_002090 NZ_CP018449 0.00165134
NC_002090 NZ_CP018451 0.00973657
NC_002090 NZ_CP018452 0.00165137
NC_002090 NZ_CP018455 0.00485594
NC_002090 NZ_CP018457 0.0007797
NC_002090 NZ_CP018460 0.00334031
NC_002090 NZ_CP018625 0.00833308
NC_002090 NZ_CP018643 0.00555904
NC_002090 NZ_CP018646 0.01337217
NC_002090 NZ_CP018649 0.01335272
NC_002090 NZ_CP018652 0.00053091
NC_002090 NZ_CP018656 0.00287547
NC_002090 NZ_CP018662 0.01341779
NC_002090 NZ_CP018668 0.01519552
NC_002090 NZ_CP018669 0.00132434
NC_002090 NZ_CP018674 0.00142239
NC_002090 NZ_CP018675 0.00067264
NC_002090 NZ_CP018689 0.00114579
NC_002090 NZ_CP018691 0.01584757
NC_002090 NZ_CP018693 0.00226267
NC_002090 NZ_CP018698 0.00114316
NC_002090 NZ_CP018699 0.01586357
NC_002090 NZ_CP018704 0.00114575
NC_002090 NZ_CP018705 0.01577904
NC_002090 NZ_CP018710 0.00114575
NC_002090 NZ_CP018711 0.01586398
NC_002090 NZ_CP018716 0.00114574
NC_002090 NZ_CP018718 0.01586357
NC_002090 NZ_CP018722 0.00114575
NC_002090 NZ_CP018724 0.0156938
NC_002090 NZ_CP018737 0.01235055
NC_002090 NZ_CP018773 0.00314809
NC_002090 NZ_CP018815 0.00571763
NC_002090 NZ_CP018818 0.00095841
NC_002090 NZ_CP018819 0.01170385
NC_002090 NZ_CP018884 0.00886674
NC_002090 NZ_CP018886 0.00184604
NC_002090 NZ_CP018887 0.00148868
NC_002090 NZ_CP018943 0.0325944
NC_002090 NZ_CP018945 0.00831365
NC_002090 NZ_CP018947 0.00186743
NC_002090 NZ_CP018949 0.02461358
NC_002090 NZ_CP018951 0.00317601
NC_002090 NZ_CP018952 0.00144622
NC_002090 NZ_CP018954 0.00762062
NC_002090 NZ_CP018955 0.00112564
NC_002090 NZ_CP018956 0.00240089
NC_002090 NZ_CP018959 0.01175462
NC_002090 NZ_CP018960 0.00176219
NC_002090 NZ_CP018961 0.00199542
NC_002090 NZ_CP018964 0.00126693
NC_002090 NZ_CP018968 0.01160119
NC_002090 NZ_CP018969 0.00622205
NC_002090 NZ_CP018974 0.00870707
NC_002090 NZ_CP018975 0.00584149
NC_002090 NZ_CP018978 0.00260648
NC_002090 NZ_CP018982 0.00560629
NC_002090 NZ_CP018987 0.0219927
NC_002090 NZ_CP018989 0.00877376
NC_002090 NZ_CP018990 0.00090629
NC_002090 NZ_CP018992 0.00628391
NC_002090 NZ_CP018993 0.00083302
NC_002090 NZ_CP018994 0.00484637
NC_002090 NZ_CP018998 0.00118017
NC_002090 NZ_CP018999 0.00701924
NC_002090 NZ_CP019001 0.00200858
NC_002090 NZ_CP019003 0.00667889
NC_002090 NZ_CP019006 0.01220697
NC_002090 NZ_CP019009 0.00428043
NC_002090 NZ_CP019010 0.01425613
NC_002090 NZ_CP019011 0.00127658
NC_002090 NZ_CP019014 0.00090753
NC_002090 NZ_CP019017 0.01502424
NC_002090 NZ_CP019019 0.00055147
NC_002090 NZ_CP019023 0.03825503
NC_002090 NZ_CP019025 0.03152857
NC_002090 NZ_CP019026 0.01073259
NC_002090 NZ_CP019028 0.00091621
NC_002090 NZ_CP019048 0.00044803
NC_002090 NZ_CP019053 0.00156244
NC_002090 NZ_CP019054 0.00137038
NC_002090 NZ_CP019074 0.01342483
NC_002090 NZ_CP019076 0.00102442
NC_002090 NZ_CP019214 0.0011774
NC_002090 NZ_CP019220 0.01385869
NC_002090 NZ_CP019443 0.00269294
NC_002090 NZ_CP019444 0.00870182
NC_002090 NZ_CP019561 0.00070278
NC_002090 NZ_CP019647 0.00165754
NC_002090 NZ_CP019773 0.00179737
NC_002090 NZ_CP019774 0.00611659
NC_002090 NZ_CP019775 0.00304757
NC_002090 NZ_CP019776 0.0433372
NC_002090 NZ_CP019842 0.00725531
NC_002090 NZ_CP019890 0.00541589
NC_002090 NZ_CP019891 0.0047504
NC_002090 NZ_CP019904 0.00099051
NC_002090 NZ_CP019905 0.00169607
NC_002090 NZ_CP019908 0.00314809
NC_002090 NZ_CP019910 0.00148641
NC_002090 NZ_CP019987 0.00048277
NC_002090 NZ_CP020049 0.00091626
NC_002090 NZ_CP020057 0.0163411
NC_002090 NZ_CP020059 0.01167532
NC_002090 NZ_CP020060 0.01780604
NC_002090 NZ_CP020062 0.00084253
NC_002090 NZ_CP020064 0.00728447
NC_002090 NZ_CP020066 0.01351151
NC_002090 NZ_CP020068 0.00043055
NC_002090 NZ_CP020069 0.00051069
NC_002090 NZ_CP020070 0.01679878
NC_002090 NZ_CP020072 0.00178585
NC_002090 NZ_CP020073 0.00326897
NC_002090 NZ_CP020074 0.00295152
NC_002090 NZ_CP020075 0.0406175
NC_002090 NZ_CP020090 0.0024935
NC_002090 NZ_CP020091 0.01178853
NC_002090 NZ_CP020109 0.0006692
NC_002090 NZ_CP020110 0.01506582
NC_002090 NZ_CP020111 0.00317592
NC_002090 NZ_CP020112 0.04384336
NC_002090 NZ_CP020117 0.0048449
NC_002090 NZ_CP020119 0.01615855
NC_002090 NZ_CP020417 0.04942208
NC_002090 NZ_CP020493 0.00160312
NC_002090 NZ_CP020596 0.00051401
NC_002090 NZ_CP020838 0.00178128
NC_002090 NZ_CP020839 0.00306234
NC_002090 NZ_CP020840 0.03244459
NC_002090 NZ_CP020842 0.00068967
NC_002090 NZ_CP020843 0.00114563
NC_002090 NZ_CP020848 0.00221337
NC_002090 NZ_CP020849 0.05587491
NC_002090 NZ_CP020851 0.00088032
NC_002090 NZ_CP020854 0.00050543
NC_002090 NZ_CP020855 0.00051104
NC_002090 NZ_CP020856 0.00237154
NC_002090 NZ_CP020902 0.00040934
NC_002090 NZ_CP020903 0.00188001
NC_002090 NZ_CP020904 0.00642549
NC_002090 NZ_CP020934 0.00271216
NC_002090 NZ_CP021078 0.00223708
NC_002090 NZ_CP021163 0.00184141
NC_002090 NZ_CP021166 0.0047908
NC_002090 NZ_CP021168 0.00167395
NC_002090 NZ_CP021180 0.00109294
NC_002090 NZ_CP021203 0.00071856
NC_002090 NZ_CP021204 0.00704169
NC_002090 NZ_CP021206 0.00386748
NC_002090 NZ_CP021209 0.00047261
NC_002090 NZ_CP021210 0.00163594
NC_002090 NZ_CP021289 0.00469024
NC_002090 NZ_CP021328 0.00127165
NC_002090 NZ_CP021463 0.00202888
NC_002090 NZ_CP021464 0.00618996
NC_002090 NZ_CP021536 0.00299265
NC_002090 NZ_CP021538 0.00980452
NC_002090 NZ_CP021540 0.00055488
NC_002090 NZ_CP021541 0.00671767
NC_002090 NZ_CP021542 0.00317609
NC_002090 NZ_CP021543 0.03987774
NC_002090 NZ_CP021544 0.00179015
NC_002090 NZ_CP021545 0.0048377
NC_002090 NZ_CP021546 0.00880352
NC_002090 NZ_CP021547 0.01919738
NC_002090 NZ_CP021548 0.03805382
NC_002090 NZ_CP021551 0.00080075
NC_002090 NZ_CP021681 0.00913144
NC_002090 NZ_CP021682 0.00176436
NC_002090 NZ_CP021684 0.00821185
NC_002090 NZ_CP021686 0.00058677
NC_002090 NZ_CP021687 0.00480089
NC_002090 NZ_CP021688 0.00160744
NC_002090 NZ_CP021690 0.00321848
NC_002090 NZ_CP021693 0.01136837
NC_002090 NZ_CP021695 0.00063766
NC_002090 NZ_CP021698 0.01103328
NC_002090 NZ_CP021699 0.00041695
NC_002090 NZ_CP021709 0.00069816
NC_002090 NZ_CP021710 0.00051221
NC_002090 NZ_CP021711 0.00861642
NC_002090 NZ_CP021712 0.01221805
NC_002090 NZ_CP021713 0.00178981
NC_002090 NZ_CP021715 0.00317557
NC_002090 NZ_CP021716 0.0146965
NC_002090 NZ_CP021717 0.04066691
NC_002090 NZ_CP021719 0.0009394
NC_002090 NZ_CP021733 0.00436256
NC_002090 NZ_CP021734 0.01090246
NC_002090 NZ_CP021737 0.00084017
NC_002090 NZ_CP021739 0.01136837
NC_002090 NZ_CP021741 0.00122916
NC_002090 NZ_CP021742 0.00138687
NC_002090 NZ_CP021743 0.01519596
NC_002090 NZ_CP021750 0.01534406
NC_002090 NZ_CP021752 0.00178642
NC_002090 NZ_CP021753 0.00472194
NC_002090 NZ_CP021754 0.00843692
NC_002090 NZ_CP021755 0.01873521
NC_002090 NZ_CP021756 0.03509979
NC_002090 NZ_CP021761 0.01439948
NC_002090 NZ_CP021778 0.01295128
NC_002090 NZ_CP021779 0.04598973
NC_002090 NZ_CP021834 0.00178813
NC_002090 NZ_CP021835 0.00242331
NC_002090 NZ_CP021836 0.00317557
NC_002090 NZ_CP021837 0.04342441
NC_002090 NZ_CP021841 0.00101805
NC_002090 NZ_CP021842 0.00160451
NC_002090 NZ_CP021843 0.00855924
NC_002090 NZ_CP021845 0.00103518
NC_002090 NZ_CP021846 0.00163466
NC_002090 NZ_CP021847 0.00855924
NC_002090 NZ_CP021853 0.00153138
NC_002090 NZ_CP021856 0.00243289
NC_002090 NZ_CP021857 0.00554596
NC_002090 NZ_CP021858 0.01395836
NC_002090 NZ_CP021860 0.03824392
NC_002090 NZ_CP021861 0.00836873
NC_002090 NZ_CP021871 0.00107864
NC_002090 NZ_CP021880 0.00074347
NC_002090 NZ_CP021881 0.00826843
NC_002090 NZ_CP021899 0.01307948
NC_002090 NZ_CP021900 0.0148127
NC_002090 NZ_CP021901 0.00317609
NC_002090 NZ_CP021910 0.03220231
NC_002090 NZ_CP021937 0.00130852
NC_002090 NZ_CP021941 0.00274905
NC_002090 NZ_CP021943 0.02005515
NC_002090 NZ_CP021946 0.00094549
NC_002090 NZ_CP021947 0.00269602
NC_002090 NZ_CP021948 0.02005515
NC_002090 NZ_CP021951 0.00059433
NC_002090 NZ_CP021952 0.00066504
NC_002090 NZ_CP021953 0.01440825
NC_002090 NZ_CP021956 0.00485953
NC_002090 NZ_CP021959 0.00117766
NC_002090 NZ_CP021961 0.00155159
NC_002090 NZ_CP022061 0.01641135
NC_002090 NZ_CP022063 0.00060071
NC_002090 NZ_CP022068 0.09267735
NC_002090 NZ_CP022072 0.02041426
NC_002090 NZ_CP022125 0.00058844
NC_002090 NZ_CP022149 0.00092757
NC_002090 NZ_CP022152 0.00036965
NC_002090 NZ_CP022155 0.0008982
NC_002090 NZ_CP022157 0.0142814
NC_002090 NZ_CP022165 0.00047
NC_002090 NZ_CP022166 0.00464393
NC_002090 NZ_CP022169 0.00065187
NC_002090 NZ_CP022170 0.00059436
NC_002090 NZ_CP022176 0.00173706
NC_002090 NZ_CP022226 0.00272018
NC_002090 NZ_CP022227 0.00086626
NC_002090 NZ_CP022274 0.00090815
NC_002090 NZ_CP022275 0.00284577
NC_002090 NZ_CP022276 0.01062015
NC_002090 NZ_CP022349 0.00318587
NC_002090 NZ_CP022350 0.00105497
NC_002090 NZ_CP022359 0.00061128
NC_002090 NZ_CP022451 0.00334306
NC_002090 NZ_CP022453 0.0028228
NC_002090 NZ_CP022454 0.03682317
NC_002090 NZ_CP022499 0.00268587
NC_002090 NZ_CP022533 0.00226812
NC_002090 NZ_CP022534 0.000825
NC_002090 NZ_CP022574 0.00580417
NC_002090 NZ_CP022575 0.00317601
NC_002090 NZ_CP022576 0.04375737
NC_002090 NZ_CP022612 0.00209302
NC_002090 NZ_CP022692 0.00177995
NC_002090 NZ_CP022693 0.00588015
NC_002090 NZ_CP022694 0.00257161
NC_002090 NZ_CP022696 0.00237716
NC_002090 NZ_CP022697 0.00560668
NC_002090 NZ_CP022698 0.00656524
NC_002090 NZ_CP022824 0.00047129
NC_002090 NZ_CP022825 0.00100383
NC_002090 NZ_CP023143 0.00046537
NC_002090 NZ_CP023145 0.01172828
NC_002090 NZ_CP023167 0.00273412
NC_002090 NZ_CP023186 0.00317631
NC_002090 NZ_CP023187 0.00101845
NC_002090 NZ_CP023261 0.09414621
NC_002090 NZ_CP023274 0.00065417
NC_002090 NZ_CP023351 0.00370686
NC_002090 NZ_CP023360 0.01210859
NC_002090 NZ_CP023361 0.00128153
NC_002090 NZ_CP023363 0.00512679
NC_002090 NZ_CP023372 0.00087569
NC_002090 NZ_CP023374 0.12206917
NC_002090 NZ_CP023378 0.00313828
NC_002090 NZ_CP023380 0.01471372
NC_002090 NZ_CP023387 0.00606755
NC_002090 NZ_CP023419 0.00151884
NC_002090 NZ_CP023420 0.01125502
NC_002090 NZ_CP023443 0.00598209
NC_002090 NZ_CP023479 0.00062105
NC_002090 NZ_CP023480 0.03113763
NC_002090 NZ_CP023488 0.00052008
NC_002090 NZ_CP023489 0.00089566
NC_002090 NZ_CP023534 0.00611953
NC_002090 NZ_CP023552 0.00888517
NC_002090 NZ_CP023554 0.00059336
NC_002090 NZ_CP023555 0.00485273
NC_002090 NZ_CP023724 0.00279044
NC_002090 NZ_CP023725 0.00537449
NC_002090 NZ_CP023733 0.00144985
NC_002090 NZ_CP023816 0.00563951
NC_002090 NZ_CP023871 0.00093069
NC_002090 NZ_CP023889 0.00860192
NC_002090 NZ_CP023894 0.00215369
NC_002090 NZ_CP023895 0.00786164
NC_002090 NZ_CP023897 0.00298643
NC_002090 NZ_CP023903 0.00131725
NC_002090 NZ_CP023904 0.0724656
NC_002090 NZ_CP023910 0.00783427
NC_002090 NZ_CP023912 0.00601387
NC_002090 NZ_CP023914 0.00105066
NC_002090 NZ_CP023916 0.00257453
NC_002090 NZ_CP023917 0.00072031
NC_002090 NZ_CP023922 0.00600409
NC_002090 NZ_CP023923 0.00545185
NC_002090 NZ_CP023928 0.00609414
NC_002090 NZ_CP023934 0.0013934
NC_002090 NZ_CP023937 0.00052036
NC_002090 NZ_CP023938 0.00684258
NC_002090 NZ_CP023943 0.00066281
NC_002090 NZ_CP023947 0.00544198
NC_002090 NZ_CP023948 0.00048186
NC_002090 NZ_CP023950 0.00848695
NC_002090 NZ_CP023952 0.00238198
NC_002090 NZ_CP023953 0.00200285
NC_002090 NZ_CP023958 0.11455331
NC_002090 NZ_CP023959 0.00566842
NC_002090 NZ_CP023978 0.00058037
NC_002090 NZ_CP023982 0.00924737
NC_002090 NZ_CP023985 0.00159855
NC_002090 NZ_CP024039 0.00116844
NC_002090 NZ_CP024040 0.00577101
NC_002090 NZ_CP024053 0.0070009
NC_002090 NZ_CP024130 0.00537439
NC_002090 NZ_CP024132 0.00312749
NC_002090 NZ_CP024133 0.00415237
NC_002090 NZ_CP024136 0.00592099
NC_002090 NZ_CP024140 0.00635679
NC_002090 NZ_CP024143 0.00150588
NC_002090 NZ_CP024144 0.00541983
NC_002090 NZ_CP024149 0.00315052
NC_002090 NZ_CP024153 0.00145964
NC_002090 NZ_CP024192 0.00353979
NC_002090 NZ_CP024193 0.00074627
NC_002090 NZ_CP024194 0.01010304
NC_002090 NZ_CP024196 0.00863519
NC_002090 NZ_CP024197 0.00837379
NC_002090 NZ_CP024281 0.00140817
NC_002090 NZ_CP024287 0.00089147
NC_002090 NZ_CP024419 0.00415106
NC_002090 NZ_CP024430 0.00609732
NC_002090 NZ_CP024434 0.03780185
NC_002090 NZ_CP024459 0.00052984
NC_002090 NZ_CP024461 0.00868454
NC_002090 NZ_CP024483 0.00325921
NC_002090 NZ_CP024484 0.00154466
NC_002090 NZ_CP024485 0.02618679
NC_002090 NZ_CP024490 0.00154466
NC_002090 NZ_CP024491 0.00747737
NC_002090 NZ_CP024500 0.00325634
NC_002090 NZ_CP024506 0.01034858
NC_002090 NZ_CP024508 0.00335685
NC_002090 NZ_CP024509 0.00079502
NC_002090 NZ_CP024513 0.00963259
NC_002090 NZ_CP024516 0.00331101
NC_002090 NZ_CP024522 0.00353979
NC_002090 NZ_CP024523 0.00074635
NC_002090 NZ_CP024524 0.01010304
NC_002090 NZ_CP024526 0.00863519
NC_002090 NZ_CP024527 0.00837379
NC_002090 NZ_CP024529 0.00353979
NC_002090 NZ_CP024530 0.00074635
NC_002090 NZ_CP024531 0.01010304
NC_002090 NZ_CP024533 0.00863519
NC_002090 NZ_CP024534 0.00837379
NC_002090 NZ_CP024536 0.00388397
NC_002090 NZ_CP024537 0.00074635
NC_002090 NZ_CP024538 0.01010304
NC_002090 NZ_CP024540 0.00863519
NC_002090 NZ_CP024541 0.00837379
NC_002090 NZ_CP024550 0.00388397
NC_002090 NZ_CP024551 0.00074635
NC_002090 NZ_CP024552 0.01010304
NC_002090 NZ_CP024554 0.00863519
NC_002090 NZ_CP024555 0.00837379
NC_002090 NZ_CP024557 0.00305075
NC_002090 NZ_CP024558 0.00074627
NC_002090 NZ_CP024559 0.01010304
NC_002090 NZ_CP024561 0.00863519
NC_002090 NZ_CP024562 0.00837379
NC_002090 NZ_CP024564 0.00388397
NC_002090 NZ_CP024565 0.00074635
NC_002090 NZ_CP024566 0.01010304
NC_002090 NZ_CP024568 0.00863519
NC_002090 NZ_CP024569 0.00837379
NC_002090 NZ_CP024571 0.00388397
NC_002090 NZ_CP024572 0.00074635
NC_002090 NZ_CP024573 0.01011575
NC_002090 NZ_CP024575 0.00837379
NC_002090 NZ_CP024615 0.0070009
NC_002090 NZ_CP024651 0.03531554
NC_002090 NZ_CP024652 0.00625547
NC_002090 NZ_CP024718 0.00645128
NC_002090 NZ_CP024721 0.00645148
NC_002090 NZ_CP024805 0.00790368
NC_002090 NZ_CP024806 0.00296105
NC_002090 NZ_CP024813 0.00244302
NC_002090 NZ_CP024816 0.00417857
NC_002090 NZ_CP024820 0.00323588
NC_002090 NZ_CP024823 0.00197829
NC_002090 NZ_CP024824 0.00172117
NC_002090 NZ_CP024827 0.0085971
NC_002090 NZ_CP024828 0.00288428
NC_002090 NZ_CP024831 0.00408669
NC_002090 NZ_CP024835 0.0011047
NC_002090 NZ_CP024836 0.00753104
NC_002090 NZ_CP024839 0.00105919
NC_002090 NZ_CP024840 0.00753104
NC_002090 NZ_CP024852 0.00460262
NC_002090 NZ_CP024856 0.0007909
NC_002090 NZ_CP024857 0.00176953
NC_002090 NZ_CP024860 0.00083049
NC_002090 NZ_CP024863 0.00656034
NC_002090 NZ_CP024864 0.00598891
NC_002090 NZ_CP024875 0.0005398
NC_002090 NZ_CP024876 0.00421418
NC_002090 NZ_CP024878 0.00968025
NC_002090 NZ_CP024888 0.00716965
NC_002090 NZ_CP024917 0.00562848
NC_002090 NZ_CP025006 0.00068607
NC_002090 NZ_CP025007 0.0088108
NC_002090 NZ_CP025009 0.00578923
NC_002090 NZ_CP025010 0.00653636
NC_002090 NZ_CP025038 0.00057353
NC_002090 NZ_CP025039 0.00568791
NC_002090 NZ_CP025040 0.00682124
NC_002090 NZ_CP025041 0.00282361
NC_002090 NZ_CP025052 0.00929767
NC_002090 NZ_CP025054 0.00929767
NC_002090 NZ_CP025141 0.00249305
NC_002090 NZ_CP025142 0.0006848
NC_002090 NZ_CP025144 0.00250052
NC_002090 NZ_CP025145 0.00070079
NC_002090 NZ_CP025147 0.00249109
NC_002090 NZ_CP025148 0.00068126
NC_002090 NZ_CP025252 0.02165813
NC_002090 NZ_CP025253 0.00628524
NC_002090 NZ_CP025339 0.00090646
NC_002090 NZ_CP025402 0.00276493
NC_002090 NZ_CP025457 0.00048661
NC_002090 NZ_CP025458 0.00656748
NC_002090 NZ_CP025462 0.00175912
NC_002090 NZ_CP025463 0.00492677
NC_002090 NZ_CP025467 0.00167792
NC_002090 NZ_CP025468 0.00386816
NC_002090 NZ_CP025470 0.00682698
NC_002090 NZ_CP025626 0.00586015
NC_002090 NZ_CP025677 0.00091568
NC_002090 NZ_CP025708 0.00395324
NC_002090 NZ_CP025710 0.0149464
NC_002090 NZ_CP025758 0.01194313
NC_002090 NZ_CP025944 0.00158501
NC_002090 NZ_CP025949 0.00932105
NC_002090 NZ_CP025952 0.00462105
NC_002090 NZ_CP025965 0.00218672
NC_002090 NZ_CP025966 0.00399083
NC_002090 NZ_CP026048 0.00088288
NC_002090 NZ_CP026049 0.00053849
NC_002090 NZ_CP026053 0.01452778
NC_002090 NZ_CP026057 0.00177449
NC_002090 NZ_CP026058 0.00033566
NC_002090 NZ_CP026086 0.00104116
NC_002090 NZ_CP026110 0.00114442
NC_002090 NZ_CP026131 0.00477998
NC_002090 NZ_CP026168 0.00213258
NC_002090 NZ_CP026169 0.00237058
NC_002090 NZ_CP026170 0.00094138
NC_002090 NZ_CP026171 0.00032728
NC_002090 NZ_CP026173 0.00152545
NC_002090 NZ_CP026175 0.00121992
NC_002090 NZ_CP026176 0.00694097
NC_002090 NZ_CP026179 0.00325848
NC_002090 NZ_CP026185 0.00232378
NC_002090 NZ_CP026188 0.00897863
NC_002090 NZ_CP026189 0.00067458
NC_002090 NZ_CP026194 0.00920626
NC_002090 NZ_CP026195 0.00661026
NC_002090 NZ_CP026198 0.00073119
NC_002090 NZ_CP026200 0.00939175
NC_002090 NZ_CP026201 0.00731958
NC_002090 NZ_CP026203 0.00378802
NC_002090 NZ_CP026204 0.00168761
NC_002090 NZ_CP026205 0.00177659
NC_002090 NZ_CP026206 0.00069344
NC_002090 NZ_CP026207 0.0005934
NC_002090 NZ_CP026210 0.00945881
NC_002090 NZ_CP026211 0.00234786
NC_002090 NZ_CP026213 0.00055802
NC_002090 NZ_CP026219 0.0132566
NC_002090 NZ_CP026221 0.00062227
NC_002090 NZ_CP026224 0.01290602
NC_002090 NZ_CP026225 0.00063544
NC_002090 NZ_CP026230 0.00170176
NC_002090 NZ_CP026233 0.00056349
NC_002090 NZ_CP026234 0.00042856
NC_002090 NZ_CP026236 0.01436563
NC_002090 NZ_CP026237 0.00063867
NC_002090 NZ_CP026239 0.0153114
NC_002090 NZ_CP026240 0.00169068
NC_002090 NZ_CP026241 0.00260536
NC_002090 NZ_CP026242 0.00033182
NC_002090 NZ_CP026272 0.00625837
NC_002090 NZ_CP026274 0.00062346
NC_002090 NZ_CP026277 0.00241181
NC_002090 NZ_CP026280 0.00075985
NC_002090 NZ_CP026281 0.00060063
NC_002090 NZ_CP026282 0.00048648
NC_002090 NZ_CP026284 0.00089166
NC_002090 NZ_CP026385 0.00897876
NC_002090 NZ_CP026389 0.00261117
NC_002090 NZ_CP026390 0.00057607
NC_002090 NZ_CP026391 0.0003283
NC_002090 NZ_CP026393 0.00728618
NC_002090 NZ_CP026395 0.00908085
NC_002090 NZ_CP026401 0.00548456
NC_002090 NZ_CP026403 0.00113438
NC_002090 NZ_CP026404 0.00102709
NC_002090 NZ_CP026405 0.00060409
NC_002090 NZ_CP026474 0.00830565
NC_002090 NZ_CP026476 0.00296706
NC_002090 NZ_CP026492 0.00144316
NC_002090 NZ_CP026496 0.00592234
NC_002090 NZ_CP026497 0.00170922
NC_002090 NZ_CP026570 0.00810765
NC_002090 NZ_CP026576 0.0018384
NC_002090 NZ_CP026578 0.00639606
NC_002090 NZ_CP026579 0.00704436
NC_002090 NZ_CP026584 0.00498032
NC_002090 NZ_CP026588 0.00567156
NC_002090 NZ_CP026589 0.00943052
NC_002090 NZ_CP026590 0.00255089
NC_002090 NZ_CP026705 0.0008976
NC_002090 NZ_CP026716 0.00062738
NC_002090 NZ_CP026720 0.00155857
NC_002090 NZ_CP026727 0.00296706
NC_002090 NZ_CP026749 0.00271185
NC_002090 NZ_CP026752 0.00051191
NC_002090 NZ_CP026753 0.01234595
NC_002090 NZ_CP026852 0.00310142
NC_002090 NZ_CP027067 0.00706238
NC_002090 NZ_CP027119 0.01156412
NC_002090 NZ_CP027122 0.0008976
NC_002090 NZ_CP027130 0.00076082
NC_002090 NZ_CP027144 0.00035965
NC_002090 NZ_CP027145 0.00100368
NC_002090 NZ_CP027152 0.00178258
NC_002090 NZ_CP027158 0.00612145
NC_002090 NZ_CP027161 0.00179452
NC_002090 NZ_CP027179 0.00387798
NC_002090 NZ_CP027200 0.01139659
NC_002090 NZ_CP027202 0.00284217
NC_002090 NZ_CP027203 0.00193663
NC_002090 NZ_CP027249 0.00099194
NC_002090 NZ_CP027253 0.00467422
NC_002090 NZ_CP027257 0.00333231
NC_002090 NZ_CP027259 0.0266291
NC_002090 NZ_CP027385 0.00416064
NC_002090 NZ_CP027411 0.00049359
NC_002090 NZ_CP027536 0.00742663
NC_002090 NZ_CP027537 0.00497339
NC_002090 NZ_CP027600 0.00802308
NC_002090 NZ_CP027603 0.00110823
NC_002090 NZ_CP027605 0.00450588
NC_002090 NZ_CP027606 0.0178881
NC_002090 NZ_CP027613 0.0005896
NC_002090 NZ_CP027616 0.00631106
NC_002090 NZ_CP027670 0.00073354
NC_002090 NZ_CP027678 0.00037514
NC_002090 NZ_CP027679 0.00066402
NC_002090 NZ_CP027703 0.00089545
NC_002090 NZ_CP027855 0.0055636
NC_002090 NZ_CP028114 0.00791318
NC_002090 NZ_CP028167 0.00314849
NC_002090 NZ_CP028168 0.00583726
NC_002090 NZ_CP028170 0.00388733
NC_002090 NZ_CP028173 0.01398639
NC_002090 NZ_CP028174 0.00314961
NC_002090 NZ_CP028175 0.03106736
NC_002090 NZ_CP028177 0.0061921
NC_002090 NZ_CP028178 0.00786221
NC_002090 NZ_CP028179 0.00358004
NC_002090 NZ_CP028181 0.0034217
NC_002090 NZ_CP028182 0.00307372
NC_002090 NZ_CP028197 0.0017355
NC_002090 NZ_CP028389 0.00515917
NC_002090 NZ_CP028484 0.00416435
NC_002090 NZ_CP028486 0.00229562
NC_002090 NZ_CP028537 0.0005502
NC_002090 NZ_CP028541 0.00469348
NC_002090 NZ_CP028543 0.00073198
NC_002090 NZ_CP028547 0.01237287
NC_002090 NZ_CP028551 0.00181838
NC_002090 NZ_CP028553 0.00568788
NC_002090 NZ_CP028554 0.00488621
NC_002090 NZ_CP028566 0.01290688
NC_002090 NZ_CP028567 0.0017174
NC_002090 NZ_CP028573 0.00185355
NC_002090 NZ_CP028576 0.00507867
NC_002090 NZ_CP028579 0.02304763
NC_002090 NZ_CP028582 0.0042618
NC_002090 NZ_CP028587 0.00086626
NC_002090 NZ_CP028588 0.00277474
NC_002090 NZ_CP028717 0.00749473
NC_002090 NZ_CP028781 0.00278427
NC_002090 NZ_CP028782 0.00199854
NC_002090 NZ_CP028784 0.00060163
NC_002090 NZ_CP028786 0.00276619
NC_002090 NZ_CP028790 0.00769601
NC_002090 NZ_CP028791 0.00037699
NC_002090 NZ_CP028792 0.00306811
NC_002090 NZ_CP028796 0.00691708
NC_002090 NZ_CP028804 0.0012043
NC_002090 NZ_CP028805 0.00277526
NC_002090 NZ_CP028814 0.00074934
NC_002090 NZ_CP028929 0.00040193
NC_002090 NZ_CP028931 0.01215482
NC_002090 NZ_CP028952 0.00112148
NC_002090 NZ_CP028955 0.0021886
NC_002090 NZ_CP028958 0.00227178
NC_002090 NZ_CP028991 0.00327044
NC_002090 NZ_CP028993 0.00248565
NC_002090 NZ_CP028995 0.00454415
NC_002090 NZ_CP028996 0.00414068
NC_002090 NZ_CP029000 0.00544372
NC_002090 NZ_CP029101 0.00180377
NC_002090 NZ_CP029102 0.00649344
NC_002090 NZ_CP029104 0.00266512
NC_002090 NZ_CP029107 0.00141548
NC_002090 NZ_CP029113 0.00083833
NC_002090 NZ_CP029118 0.0037672
NC_002090 NZ_CP029121 0.10012929
NC_002090 NZ_CP029123 0.00151221
NC_002090 NZ_CP029129 0.00667084
NC_002090 NZ_CP029135 0.01142794
NC_002090 NZ_CP029138 0.00133487
NC_002090 NZ_CP029142 0.00032862
NC_002090 NZ_CP029181 0.00101048
NC_002090 NZ_CP029182 0.00563587
NC_002090 NZ_CP029243 0.00064758
NC_002090 NZ_CP029244 0.0053071
NC_002090 NZ_CP029248 0.00032319
NC_002090 NZ_CP029249 0.00477085
NC_002090 NZ_CP029368 0.00098488
NC_002090 NZ_CP029381 0.0053419
NC_002090 NZ_CP029382 0.00144654
NC_002090 NZ_CP029386 0.00260393
NC_002090 NZ_CP029387 0.00047086
NC_002090 NZ_CP029429 0.0124353
NC_002090 NZ_CP029430 0.00096042
NC_002090 NZ_CP029431 0.00029708
NC_002090 NZ_CP029435 0.00098153
NC_002090 NZ_CP029436 0.0002945
NC_002090 NZ_CP029438 0.00464631
NC_002090 NZ_CP029439 0.01467973
NC_002090 NZ_CP029441 0.00093572
NC_002090 NZ_CP029442 0.00030786
NC_002090 NZ_CP029493 0.00666994
NC_002090 NZ_CP029575 0.00087504
NC_002090 NZ_CP029577 0.00225908
NC_002090 NZ_CP029578 0.00142239
NC_002090 NZ_CP029580 0.00332451
NC_002090 NZ_CP029586 0.01096589
NC_002090 NZ_CP029588 0.00325485
NC_002090 NZ_CP029591 0.00321861
NC_002090 NZ_CP029598 0.00071577
NC_002090 NZ_CP029631 0.00294156
NC_002090 NZ_CP029688 0.00563314
NC_002090 NZ_CP029717 0.00256069
NC_002090 NZ_CP029718 0.00066218
NC_002090 NZ_CP029723 0.00156947
NC_002090 NZ_CP029724 0.00065503
NC_002090 NZ_CP029729 0.00288678
NC_002090 NZ_CP029730 0.00075796
NC_002090 NZ_CP029734 0.00870378
NC_002090 NZ_CP029737 0.00071213
NC_002090 NZ_CP029740 0.00110035
NC_002090 NZ_CP029748 0.00286239
NC_002090 NZ_CP029802 0.00131154
NC_002090 NZ_CP029974 0.00168999
NC_002090 NZ_CP029975 0.00257664
NC_002090 NZ_CP029978 0.00133163
NC_002090 NZ_CP029988 0.00263219
NC_002090 NZ_CP029993 0.03535987
NC_002090 NZ_CP030004 0.03535987
NC_002090 NZ_CP030077 0.0041361
NC_002090 NZ_CP030079 0.00112899
NC_002090 NZ_CP030080 0.00037841
NC_002090 NZ_CP030112 0.00571599
NC_002090 NZ_CP030113 0.00715015
NC_002090 NZ_CP030132 0.00416422
NC_002090 NZ_CP030133 0.00305422
NC_002090 NZ_CP030134 0.00883846
NC_002090 NZ_CP030182 0.0040228
NC_002090 NZ_CP030184 0.01416431
NC_002090 NZ_CP030186 0.00046244
NC_002090 NZ_CP030193 0.0107849
NC_002090 NZ_CP030212 0.03293531
NC_002090 NZ_CP030215 0.00072597
NC_002090 NZ_CP030224 0.00043753
NC_002090 NZ_CP030267 0.01092881
NC_002090 NZ_CP030283 0.00132267
NC_002090 NZ_CP030285 0.00903681
NC_002090 NZ_CP030329 0.00567979
NC_002090 NZ_CP030330 0.00715015
NC_002090 NZ_CP030332 0.03535987
NC_002090 NZ_CP030335 0.01284878
NC_002090 NZ_CP030342 0.00612145
NC_002090 NZ_CP030343 0.00179579
NC_002090 NZ_CP030349 0.01025884
NC_002090 NZ_CP030770 0.004808
NC_002090 NZ_CP030780 0.00747898
NC_002090 NZ_CP030795 0.00314809
NC_002090 NZ_CP030940 0.0034772
NC_002090 NZ_CP031102 0.00047769
NC_002090 NZ_CP031106 0.00078179
NC_002090 NZ_CP031109 0.0025601
NC_002090 NZ_CP031110 0.01298896
NC_002090 NZ_CP031122 0.00420806
NC_002090 NZ_CP031137 0.01104558
NC_002090 NZ_CP031216 0.00477999
NC_002090 NZ_CP031261 0.00157548
NC_002090 NZ_CP031262 0.00564642
NC_002090 NZ_CP031291 0.003137
NC_002090 NZ_CP031322 0.00569395
NC_002090 NZ_CP031547 0.00042853
NC_002090 NZ_CP031549 0.00190214
NC_002090 NZ_CP031575 0.00227422
NC_002090 NZ_CP031576 0.00066064
NC_002090 NZ_CP031610 0.00066084
NC_002090 NZ_CP031614 0.00188102
NC_002090 NZ_CP031655 0.00706669
NC_002090 NZ_CP031658 0.10329924
NC_002090 NZ_CP031717 0.02340927
NC_002090 NZ_CP031720 0.00499641
NC_002090 NZ_CP031723 0.0091997
NC_002090 NZ_CP031724 0.00040415
NC_002090 NZ_CP031735 0.00272328
NC_002090 NZ_CP031736 0.00046946
NC_002090 NZ_CP031802 0.00565218
NC_002090 NZ_CP031804 0.0013544
NC_002090 NZ_CP031811 0.00461839
NC_002090 NZ_CP031883 0.00705691
NC_002090 NZ_CP031884 0.00130503
NC_002090 NZ_HG941719 0.00542717
NC_002090 NZ_KX118608 0.010168
NC_002090 NZ_KX397572 0.0018663
NC_002090 NZ_KX443694 0.0011012
NC_002091 NZ_CP007622 0.01250388
NC_002091 NZ_CP009645 0.01250388
NC_002091 NZ_CP015153 0.00262528
NC_002091 NZ_CP015256 0.06864797
NC_002092 NC_002489 0.06717045
NC_002092 NC_004554 0.11291702
NC_002092 NC_019215 0.23021236
NC_002092 NC_019301 0.30239674
NC_002092 NC_019302 0.20379147
NC_002093 NC_002129 0.01661565
NC_002093 NC_002517 0.01458779
NC_002093 NC_003140 0.01360032
NC_002093 NC_003265 0.00738839
NC_002093 NC_005007 0.02095966
NC_002093 NC_005011 0.01680087
NC_002093 NC_005024 0.00258436
NC_002093 NC_005127 0.01931204
NC_002093 NC_005243 0.01605206
NC_002093 NC_006977 0.0166205
NC_002093 NC_007931 0.0162037
NC_002093 NC_009477 0.01256773
NC_002093 NC_009619 0.01256773
NC_002093 NC_010063 0.01412322
NC_002093 NC_010066 0.0184981
NC_002093 NC_010077 0.01117728
NC_002093 NC_010111 0.0166205
NC_002093 NC_010419 0.01078854
NC_002093 NC_012547 0.00228045
NC_002093 NC_013289 0.01410711
NC_002093 NC_013290 0.01680171
NC_002093 NC_013292 0.01325029
NC_002093 NC_013293 0.01766471
NC_002093 NC_013294 0.01370538
NC_002093 NC_013296 0.0153401
NC_002093 NC_013298 0.01410771
NC_002093 NC_013299 0.01547227
NC_002093 NC_013301 0.01680422
NC_002093 NC_013303 0.01680171
NC_002093 NC_013304 0.01732291
NC_002093 NC_013313 0.01771964
NC_002093 NC_013318 0.01292546
NC_002093 NC_013320 0.00295367
NC_002093 NC_013321 0.01508324
NC_002093 NC_013323 0.01130882
NC_002093 NC_013324 0.01237153
NC_002093 NC_013326 0.01094447
NC_002093 NC_013330 0.01336279
NC_002093 NC_013331 0.01304379
NC_002093 NC_013332 0.01296382
NC_002093 NC_013333 0.0174332
NC_002093 NC_013334 0.00711925
NC_002093 NC_013335 0.01451671
NC_002093 NC_013336 0.01680333
NC_002093 NC_013337 0.0119217
NC_002093 NC_013348 0.00850703
NC_002093 NC_013351 0.01449275
NC_002093 NC_013377 0.02547288
NC_002093 NC_013381 0.01500777
NC_002093 NC_013389 0.02424965
NC_002093 NC_013391 0.01596169
NC_002093 NC_013394 0.01611096
NC_002093 NC_013550 0.02096327
NC_002093 NC_015173 0.01502519
NC_002093 NC_016942 0.0154618
NC_002093 NC_017339 0.01786247
NC_002093 NC_017344 0.01277772
NC_002093 NC_017345 0.01476322
NC_002093 NC_018952 0.01103392
NC_002093 NC_018956 0.0141089
NC_002093 NC_018957 0.01416455
NC_002093 NC_018959 0.01411009
NC_002093 NC_018961 0.01410711
NC_002093 NC_018963 0.01410771
NC_002093 NC_018968 0.01215595
NC_002093 NC_018972 0.01292129
NC_002093 NC_018974 0.01367385
NC_002093 NC_018976 0.01283468
NC_002093 NC_019007 0.01276415
NC_002093 NC_019008 0.01291897
NC_002093 NC_019010 0.01292778
NC_002093 NC_019148 0.01618983
NC_002093 NC_019150 0.01410652
NC_002093 NC_020183 0.05816219
NC_002093 NC_020530 0.01192291
NC_002093 NC_020531 0.01192291
NC_002093 NC_020534 0.01186664
NC_002093 NC_020538 0.01520387
NC_002093 NC_020539 0.01511248
NC_002093 NC_020565 0.01180376
NC_002093 NC_020567 0.01182637
NC_002093 NC_021060 0.01292778
NC_002093 NC_021552 0.01325081
NC_002093 NC_022227 0.05980782
NC_002093 NC_022598 0.01012875
NC_002093 NC_022610 0.01268109
NC_002093 NC_023278 0.01660877
NC_002093 NC_023313 0.01669121
NC_002093 NZ_CP007177 0.01410711
NC_002093 NZ_CP007209 0.00325292
NC_002093 NZ_CP007455 0.01194786
NC_002093 NZ_CP007500 0.01445827
NC_002093 NZ_CP007658 0.0098521
NC_002093 NZ_CP007671 0.01775917
NC_002093 NZ_CP007673 0.01572622
NC_002093 NZ_CP007675 0.01563626
NC_002093 NZ_CP007679 0.01028651
NC_002093 NZ_CP009425 0.0134658
NC_002093 NZ_CP010891 0.01292268
NC_002093 NZ_CP012118 0.01383538
NC_002093 NZ_CP012121 0.00577805
NC_002093 NZ_CP012596 0.01651302
NC_002093 NZ_CP012971 0.01733786
NC_002093 NZ_CP012973 0.01733786
NC_002093 NZ_CP012975 0.02028667
NC_002093 NZ_CP012977 0.02028667
NC_002093 NZ_CP012980 0.01630219
NC_002093 NZ_CP013228 0.01360711
NC_002093 NZ_CP013229 0.01268514
NC_002093 NZ_CP013230 0.01316412
NC_002093 NZ_CP013954 0.01312747
NC_002093 NZ_CP013956 0.01359708
NC_002093 NZ_CP013958 0.01181146
NC_002093 NZ_CP013981 0.01262313
NC_002093 NZ_CP013982 0.01375948
NC_002093 NZ_CP014063 0.01045755
NC_002093 NZ_CP014115 0.02017396
NC_002093 NZ_CP014394 0.01353432
NC_002093 NZ_CP014399 0.01353432
NC_002093 NZ_CP014404 0.01353432
NC_002093 NZ_CP014408 0.01369863
NC_002093 NZ_CP014411 0.01370256
NC_002093 NZ_CP014414 0.01370369
NC_002093 NZ_CP014416 0.01369863
NC_002093 NZ_CP014418 0.03510153
NC_002093 NZ_CP014422 0.01370369
NC_002093 NZ_CP014425 0.01370369
NC_002093 NZ_CP014431 0.01370369
NC_002093 NZ_CP014434 0.01370931
NC_002093 NZ_CP014437 0.01370256
NC_002093 NZ_CP014440 0.01370931
NC_002093 NZ_CP014443 0.01370931
NC_002093 NZ_CP014445 0.01369863
NC_002093 NZ_CP014447 0.03510153
NC_002093 NZ_CP015818 0.01287586
NC_002093 NZ_CP016158 0.00080536
NC_002093 NZ_CP016399 0.05729677
NC_002093 NZ_CP016854 0.00785388
NC_002093 NZ_CP016857 0.01426589
NC_002093 NZ_CP016860 0.00577775
NC_002093 NZ_CP016862 0.01382164
NC_002093 NZ_CP017095 0.01196061
NC_002093 NZ_CP017429 0.00081138
NC_002093 NZ_CP017431 0.00080913
NC_002093 NZ_CP017461 0.00786474
NC_002093 NZ_CP017464 0.00639003
NC_002093 NZ_CP017467 0.01092585
NC_002093 NZ_CP017678 0.01292686
NC_002093 NZ_CP017681 0.01628053
NC_002093 NZ_CP017683 0.01079313
NC_002093 NZ_CP018767 0.01423457
NC_002093 NZ_CP018769 0.01270548
NC_002093 NZ_CP018777 0.00302913
NC_002093 NZ_CP019575 0.01576241
NC_002093 NZ_CP020355 0.01271836
NC_002093 NZ_CP020486 0.00194769
NC_002093 NZ_CP020490 0.00194769
NC_002093 NZ_CP020765 0.76076419
NC_002093 NZ_CP021142 0.01678336
NC_002093 NZ_CP022055 0.02108795
NC_002093 NZ_CP022092 0.01932726
NC_002093 NZ_CP022094 0.00227612
NC_002093 NZ_CP022608 0.01871997
NC_002093 NZ_CP022683 0.00690671
NC_002093 NZ_CP022719 0.01732207
NC_002093 NZ_CP022721 0.01732207
NC_002093 NZ_CP022911 0.01451906
NC_002093 NZ_CP023496 0.00496245
NC_002093 NZ_CP024810 0.03792001
NC_002093 NZ_CP024999 0.01786247
NC_002093 NZ_CP025250 0.0153706
NC_002093 NZ_CP025397 0.03792001
NC_002093 NZ_CP025481 0.0596103
NC_002093 NZ_CP025497 0.00576687
NC_002093 NZ_CP029079 0.01325081
NC_002093 NZ_CP029081 0.01293522
NC_002093 NZ_CP029083 0.01786247
NC_002093 NZ_CP029085 0.01291943
NC_002093 NZ_CP029650 0.01048685
NC_002093 NZ_CP029654 0.01292546
NC_002093 NZ_CP029656 0.01293568
NC_002093 NZ_CP029659 0.01293615
NC_002093 NZ_CP029662 0.01293894
NC_002093 NZ_CP029665 0.01415734
NC_002093 NZ_CP029666 0.01373672
NC_002093 NZ_CP029670 0.01292175
NC_002093 NZ_CP029672 0.01292454
NC_002093 NZ_CP029677 0.01405428
NC_002093 NZ_CP029679 0.01292546
NC_002093 NZ_CP030247 0.02425737
NC_002093 NZ_CP030324 0.01420551
NC_002093 NZ_CP030325 0.01256773
NC_002093 NZ_CP031662 0.02267111
NC_002093 NZ_CP031665 0.02234807
NC_002093 NZ_CP031668 0.02062744
NC_002093 NZ_CP031671 0.02062744
NC_002093 NZ_HG813245 0.00338512
NC_002096 NC_002129 0.04232353
NC_002096 NC_005007 0.01147561
NC_002096 NC_005008 0.03553099
NC_002096 NC_005243 0.01191291
NC_002096 NC_006871 0.02894511
NC_002096 NC_006977 0.04277999
NC_002096 NC_007791 0.03553099
NC_002096 NC_008445 0.01441723
NC_002096 NC_009751 0.00745921
NC_002096 NC_010111 0.03967692
NC_002096 NC_010262 0.03551697
NC_002096 NC_010284 0.040037
NC_002096 NC_013033 0.01547361
NC_002096 NC_013306 0.01207299
NC_002096 NC_013307 0.03553099
NC_002096 NC_013308 0.01207299
NC_002096 NC_013309 0.03553099
NC_002096 NC_013311 0.03553099
NC_002096 NC_013312 0.03525852
NC_002096 NC_013320 0.00610349
NC_002096 NC_013328 0.0097897
NC_002096 NC_013336 0.0397377
NC_002096 NC_013391 0.02734626
NC_002096 NC_013394 0.01236045
NC_002096 NC_013452 0.03689065
NC_002096 NC_019148 0.01038668
NC_002096 NC_019961 0.01465778
NC_002096 NC_020237 0.00869082
NC_002096 NC_023313 0.03460752
NC_002096 NC_024966 0.03562475
NC_002096 NZ_CP007658 0.00618029
NC_002096 NZ_CP010403 0.00766009
NC_002096 NZ_CP014418 0.04235506
NC_002096 NZ_CP014447 0.04235506
NC_002096 NZ_CP017110 0.0036595
NC_002096 NZ_CP017683 0.00648047
NC_002096 NZ_CP020486 0.0175684
NC_002096 NZ_CP020490 0.0175684
NC_002096 NZ_CP020765 0.01458495
NC_002096 NZ_CP024440 0.03543772
NC_002096 NZ_CP024844 0.00785033
NC_002096 NZ_CP025078 0.00265245
NC_002096 NZ_CP025250 0.0103778
NC_002096 NZ_CP027519 0.01753651
NC_002096 NZ_CP029708 0.03607162
NC_002096 NZ_CP031668 0.00856841
NC_002096 NZ_CP031671 0.00856841
NC_002096 NZ_HG813243 0.03281271
NC_002098 NC_003384 0.00265138
NC_002098 NC_003486 0.05094008
NC_002098 NC_004446 0.02215304
NC_002098 NC_004464 0.00355957
NC_002098 NC_005248 0.05355926
NC_002098 NC_005327 0.00976617
NC_002098 NC_006671 0.00589097
NC_002098 NC_006816 0.00950086
NC_002098 NC_006856 0.00584712
NC_002098 NC_008357 0.00739728
NC_002098 NC_009131 0.01502508
NC_002098 NC_009132 0.01532853
NC_002098 NC_009650 0.0054746
NC_002098 NC_009651 0.01038258
NC_002098 NC_009980 0.01863651
NC_002098 NC_009981 0.00314807
NC_002098 NC_010119 0.00690397
NC_002098 NC_010378 0.00826336
NC_002098 NC_010488 0.00532922
NC_002098 NC_010558 0.00519793
NC_002098 NC_010643 0.01730681
NC_002098 NC_010726 0.01663045
NC_002098 NC_010862 0.00577233
NC_002098 NC_010881 0.63009132
NC_002098 NC_010896 0.07223962
NC_002098 NC_011382 0.03075908
NC_002098 NC_011385 0.0114089
NC_002098 NC_011409 0.01363685
NC_002098 NC_011641 0.01103436
NC_002098 NC_012555 0.00286213
NC_002098 NC_012556 0.0028391
NC_002098 NC_012690 0.00127256
NC_002098 NC_013120 0.00772488
NC_002098 NC_013121 0.01590186
NC_002098 NC_013122 0.00647827
NC_002098 NC_013365 0.00323502
NC_002098 NC_013437 0.00594452
NC_002098 NC_013546 0.01446417
NC_002098 NC_013728 0.00724344
NC_002098 NC_013950 0.00770915
NC_002098 NC_014016 0.00474819
NC_002098 NC_014312 0.00300562
NC_002098 NC_014382 0.01066085
NC_002098 NC_014383 0.00846952
NC_002098 NC_014384 0.00750766
NC_002098 NC_014385 0.01033688
NC_002098 NC_014476 0.00787116
NC_002098 NC_014615 0.00506468
NC_002098 NC_014843 0.00754447
NC_002098 NC_015154 0.00704963
NC_002098 NC_015515 0.0556506
NC_002098 NC_016839 0.00769099
NC_002098 NC_016846 0.0060172
NC_002098 NC_016966 0.00385758
NC_002098 NC_017654 0.05347928
NC_002098 NC_017659 0.00484304
NC_002098 NC_018107 0.00332012
NC_002098 NC_018659 0.00863138
NC_002098 NC_018994 0.00322375
NC_002098 NC_018995 0.00745114
NC_002098 NC_019001 0.00670428
NC_002098 NC_019047 0.00987433
NC_002098 NC_019050 0.02521868
NC_002098 NC_019051 0.02538895
NC_002098 NC_019052 0.02558676
NC_002098 NC_019053 0.03134944
NC_002098 NC_019054 0.01357689
NC_002098 NC_019056 0.01429194
NC_002098 NC_019058 0.03079773
NC_002098 NC_019062 0.02203207
NC_002098 NC_019063 0.00352375
NC_002098 NC_019067 0.02155762
NC_002098 NC_019073 0.0102137
NC_002098 NC_019079 0.04836728
NC_002098 NC_019088 0.01713598
NC_002098 NC_019091 0.03524283
NC_002098 NC_019095 0.01025848
NC_002098 NC_019096 0.02164072
NC_002098 NC_019105 0.01028142
NC_002098 NC_019108 0.00785173
NC_002098 NC_019109 0.00670629
NC_002098 NC_019116 0.00689855
NC_002098 NC_019118 0.00692687
NC_002098 NC_019124 0.0219405
NC_002098 NC_019137 0.00583673
NC_002098 NC_019155 0.00472187
NC_002098 NC_019156 0.03574073
NC_002098 NC_019159 0.03651241
NC_002098 NC_019165 0.00557193
NC_002098 NC_019180 0.07347546
NC_002098 NC_019181 0.02642717
NC_002098 NC_019182 0.07212398
NC_002098 NC_019183 0.02799882
NC_002098 NC_019184 0.07141434
NC_002098 NC_019185 0.02779118
NC_002098 NC_019186 0.04007801
NC_002098 NC_019211 0.67406736
NC_002098 NC_019267 0.03899251
NC_002098 NC_019368 0.00358749
NC_002098 NC_019389 0.00739237
NC_002098 NC_019888 0.01005218
NC_002098 NC_019889 0.00352602
NC_002098 NC_020180 0.00335709
NC_002098 NC_020228 0.07364341
NC_002098 NC_020278 0.00903956
NC_002098 NC_020893 0.00541816
NC_002098 NC_020991 0.0081959
NC_002098 NC_021079 0.01628559
NC_002098 NC_021155 0.00318794
NC_002098 NC_021199 0.00662917
NC_002098 NC_021238 0.00293827
NC_002098 NC_021652 0.0085695
NC_002098 NC_021653 0.00857181
NC_002098 NC_021655 0.00734818
NC_002098 NC_021656 0.01160161
NC_002098 NC_021665 0.00853437
NC_002098 NC_021666 0.03477259
NC_002098 NC_021811 0.00256208
NC_002098 NC_022078 0.00302462
NC_002098 NC_022345 0.01140351
NC_002098 NC_022520 0.00883398
NC_002098 NC_022651 0.0076302
NC_002098 NC_022742 0.00863087
NC_002098 NC_022885 0.00520253
NC_002098 NC_022992 0.00604296
NC_002098 NC_022996 0.00561787
NC_002098 NC_023275 0.00585612
NC_002098 NC_023277 0.00297165
NC_002098 NC_023290 0.00595275
NC_002098 NC_023326 0.00227625
NC_002098 NC_023330 0.01410114
NC_002098 NC_023331 0.01146067
NC_002098 NC_023332 0.00374561
NC_002098 NC_023334 0.00334819
NC_002098 NC_023898 0.00488889
NC_002098 NC_023903 0.0047495
NC_002098 NC_023904 0.00475038
NC_002098 NC_023905 0.00466961
NC_002098 NC_023906 0.00474848
NC_002098 NC_023907 0.00637759
NC_002098 NC_024960 0.01332586
NC_002098 NC_024961 0.01903647
NC_002098 NC_024967 0.01408394
NC_002098 NC_024976 0.00794954
NC_002098 NC_024977 0.00303626
NC_002098 NC_024983 0.00287712
NC_002098 NC_024992 0.00403007
NC_002098 NC_025019 0.01534614
NC_002098 NC_025025 0.01729013
NC_002098 NC_025106 0.00935339
NC_002098 NC_025131 0.0049457
NC_002098 NC_025134 0.0069377
NC_002098 NC_025139 0.00597423
NC_002098 NC_025140 0.00818546
NC_002098 NC_025141 0.00130409
NC_002098 NC_025148 0.0599497
NC_002098 NC_025166 0.0047334
NC_002098 NC_025167 0.0054199
NC_002098 NC_025175 0.00436804
NC_002098 NC_025180 0.0080606
NC_002098 NC_025183 0.01545127
NC_002098 NC_025185 0.0109201
NC_002098 NC_025187 0.00474713
NC_002098 NC_025191 0.4302939
NC_002098 NC_032103 0.00414776
NC_002098 NZ_CP003997 0.01079471
NC_002098 NZ_CP004000 0.00223808
NC_002098 NZ_CP006635 0.00181182
NC_002098 NZ_CP006642 0.00651541
NC_002098 NZ_CP006662 0.01312518
NC_002098 NZ_CP006801 0.01017679
NC_002098 NZ_CP006919 0.03088244
NC_002098 NZ_CP006922 0.00802452
NC_002098 NZ_CP006924 0.05303249
NC_002098 NZ_CP006926 0.0109201
NC_002098 NZ_CP006928 0.03756635
NC_002098 NZ_CP007636 0.00372016
NC_002098 NZ_CP007728 0.03575276
NC_002098 NZ_CP007730 0.00474834
NC_002098 NZ_CP007733 0.00778605
NC_002098 NZ_CP008715 0.006861
NC_002098 NZ_CP008791 0.00482526
NC_002098 NZ_CP008798 0.01113988
NC_002098 NZ_CP008799 0.01084005
NC_002098 NZ_CP008825 0.00289869
NC_002098 NZ_CP008826 0.01913784
NC_002098 NZ_CP008828 0.03575276
NC_002098 NZ_CP008830 0.00474834
NC_002098 NZ_CP008832 0.03539396
NC_002098 NZ_CP008833 0.00474834
NC_002098 NZ_CP008930 0.0027894
NC_002098 NZ_CP009053 0.01039964
NC_002098 NZ_CP009115 0.00511163
NC_002098 NZ_CP009116 0.01064719
NC_002098 NZ_CP009409 0.00477591
NC_002098 NZ_CP009579 0.0050603
NC_002098 NZ_CP009773 0.01092291
NC_002098 NZ_CP009776 0.00678633
NC_002098 NZ_CP009778 0.03533404
NC_002098 NZ_CP009835 0.00635651
NC_002098 NZ_CP009852 0.0080531
NC_002098 NZ_CP009857 0.0076222
NC_002098 NZ_CP009862 0.01101005
NC_002098 NZ_CP009864 0.01003368
NC_002098 NZ_CP009873 0.03539396
NC_002098 NZ_CP009875 0.00474834
NC_002098 NZ_CP009877 0.02973624
NC_002098 NZ_CP010232 0.0026182
NC_002098 NZ_CP010243 0.00758291
NC_002098 NZ_CP010362 0.01151841
NC_002098 NZ_CP010363 0.0049388
NC_002098 NZ_CP010372 0.00557423
NC_002098 NZ_CP010374 0.01887457
NC_002098 NZ_CP010379 0.01936703
NC_002098 NZ_CP010387 0.01538932
NC_002098 NZ_CP010390 0.00495448
NC_002098 NZ_CP010394 0.03539396
NC_002098 NZ_CP010396 0.01277329
NC_002098 NZ_CP010881 0.00723128
NC_002098 NZ_CP010882 0.0028929
NC_002098 NZ_CP011135 0.00211416
NC_002098 NZ_CP011314 0.00207531
NC_002098 NZ_CP011334 0.05773394
NC_002098 NZ_CP011335 0.06096994
NC_002098 NZ_CP011493 0.00603441
NC_002098 NZ_CP011540 0.00320535
NC_002098 NZ_CP011570 0.02064696
NC_002098 NZ_CP011571 0.01174675
NC_002098 NZ_CP011575 0.01936703
NC_002098 NZ_CP011579 0.02064696
NC_002098 NZ_CP011580 0.01174675
NC_002098 NZ_CP011582 0.01946873
NC_002098 NZ_CP011583 0.01194208
NC_002098 NZ_CP011598 0.01936703
NC_002098 NZ_CP011601 0.00299953
NC_002098 NZ_CP011608 0.01929732
NC_002098 NZ_CP011611 0.00290844
NC_002098 NZ_CP011620 0.01941775
NC_002098 NZ_CP011621 0.00745104
NC_002098 NZ_CP011622 0.00370928
NC_002098 NZ_CP011627 0.05258664
NC_002098 NZ_CP011629 0.02064696
NC_002098 NZ_CP011632 0.00990112
NC_002098 NZ_CP011634 0.00464004
NC_002098 NZ_CP011635 0.00236971
NC_002098 NZ_CP011639 0.0111071
NC_002098 NZ_CP011645 0.00883398
NC_002098 NZ_CP011648 0.02064696
NC_002098 NZ_CP011649 0.01174675
NC_002098 NZ_CP011656 0.00685301
NC_002098 NZ_CP011659 0.02064696
NC_002098 NZ_CP011661 0.01174675
NC_002098 NZ_CP011839 0.01521412
NC_002098 NZ_CP011977 0.00353754
NC_002098 NZ_CP011978 0.00883822
NC_002098 NZ_CP011979 0.05059402
NC_002098 NZ_CP011982 0.02090646
NC_002098 NZ_CP011984 0.03025252
NC_002098 NZ_CP011986 0.00473215
NC_002098 NZ_CP011987 0.0071381
NC_002098 NZ_CP011988 0.03539396
NC_002098 NZ_CP011990 0.00387439
NC_002098 NZ_CP011991 0.00474713
NC_002098 NZ_CP011993 0.03480992
NC_002098 NZ_CP012163 0.00795626
NC_002098 NZ_CP012168 0.00275061
NC_002098 NZ_CP012169 0.00409314
NC_002098 NZ_CP012626 0.00651191
NC_002098 NZ_CP012632 0.00791859
NC_002098 NZ_CP012636 0.00483295
NC_002098 NZ_CP012686 0.01810523
NC_002098 NZ_CP012931 0.00344175
NC_002098 NZ_CP012988 0.00493377
NC_002098 NZ_CP012993 0.00493308
NC_002098 NZ_CP013024 0.00570346
NC_002098 NZ_CP013027 0.00328942
NC_002098 NZ_CP013186 0.0105203
NC_002098 NZ_CP013221 0.00702371
NC_002098 NZ_CP013224 0.0073156
NC_002098 NZ_CP013324 0.0037573
NC_002098 NZ_CP013325 0.01828149
NC_002098 NZ_CP013326 0.00745104
NC_002098 NZ_CP013657 0.00603453
NC_002098 NZ_CP013832 0.00561606
NC_002098 NZ_CP013833 0.0014308
NC_002098 NZ_CP014005 0.00119143
NC_002098 NZ_CP014320 0.00662853
NC_002098 NZ_CP014321 0.00763398
NC_002098 NZ_CP014489 0.00486031
NC_002098 NZ_CP014498 0.00242076
NC_002098 NZ_CP014648 0.01991823
NC_002098 NZ_CP014650 0.00474834
NC_002098 NZ_CP014758 0.01781838
NC_002098 NZ_CP014772 0.00868542
NC_002098 NZ_CP015077 0.00525476
NC_002098 NZ_CP015078 0.00991294
NC_002098 NZ_CP015086 0.00227659
NC_002098 NZ_CP015160 0.00213033
NC_002098 NZ_CP015384 0.03574313
NC_002098 NZ_CP015387 0.00491895
NC_002098 NZ_CP015388 0.01007905
NC_002098 NZ_CP015389 0.0026889
NC_002098 NZ_CP015394 0.0045337
NC_002098 NZ_CP015395 0.00479495
NC_002098 NZ_CP015396 0.00538427
NC_002098 NZ_CP015397 0.04886562
NC_002098 NZ_CP015725 0.00427663
NC_002098 NZ_CP015836 0.00699699
NC_002098 NZ_CP015914 0.00716651
NC_002098 NZ_CP015991 0.00921185
NC_002098 NZ_CP015996 0.00483504
NC_002098 NZ_CP016035 0.00719158
NC_002098 NZ_CP016389 0.0070436
NC_002098 NZ_CP016498 0.00603842
NC_002098 NZ_CP016520 0.00816746
NC_002098 NZ_CP016526 0.00329926
NC_002098 NZ_CP016529 0.01966786
NC_002098 NZ_CP016765 0.0361552
NC_002098 NZ_CP016810 0.00048547
NC_002098 NZ_CP016919 0.01020494
NC_002098 NZ_CP016925 0.0175668
NC_002098 NZ_CP017058 0.00488411
NC_002098 NZ_CP017059 0.00255881
NC_002098 NZ_CP017083 0.01584363
NC_002098 NZ_CP017084 0.00189774
NC_002098 NZ_CP017086 0.01765282
NC_002098 NZ_CP017221 0.00456519
NC_002098 NZ_CP017222 0.01105444
NC_002098 NZ_CP017233 0.00939104
NC_002098 NZ_CP017287 0.01119216
NC_002098 NZ_CP017852 0.01174766
NC_002098 NZ_CP017937 0.01936703
NC_002098 NZ_CP017981 0.00963933
NC_002098 NZ_CP017989 0.01807052
NC_002098 NZ_CP018104 0.00764029
NC_002098 NZ_CP018110 0.00655132
NC_002098 NZ_CP018116 0.00666191
NC_002098 NZ_CP018122 0.00655132
NC_002098 NZ_CP018207 0.0089808
NC_002098 NZ_CP018220 0.00437315
NC_002098 NZ_CP018316 0.01815945
NC_002098 NZ_CP018353 0.03539396
NC_002098 NZ_CP018354 0.01635178
NC_002098 NZ_CP018425 0.03467225
NC_002098 NZ_CP018431 0.03383912
NC_002098 NZ_CP018433 0.03344875
NC_002098 NZ_CP018448 0.01024033
NC_002098 NZ_CP018451 0.01015431
NC_002098 NZ_CP018455 0.00549014
NC_002098 NZ_CP018460 0.00396523
NC_002098 NZ_CP018625 0.00605994
NC_002098 NZ_CP018643 0.0078425
NC_002098 NZ_CP018646 0.01834839
NC_002098 NZ_CP018649 0.01832296
NC_002098 NZ_CP018656 0.00281074
NC_002098 NZ_CP018662 0.01825448
NC_002098 NZ_CP018668 0.01936703
NC_002098 NZ_CP018691 0.01816168
NC_002098 NZ_CP018699 0.01817913
NC_002098 NZ_CP018705 0.01808691
NC_002098 NZ_CP018711 0.01817958
NC_002098 NZ_CP018718 0.01817913
NC_002098 NZ_CP018724 0.01799386
NC_002098 NZ_CP018737 0.01019131
NC_002098 NZ_CP018815 0.00494451
NC_002098 NZ_CP018819 0.01308196
NC_002098 NZ_CP018884 0.01109543
NC_002098 NZ_CP018945 0.00914438
NC_002098 NZ_CP018947 0.00105522
NC_002098 NZ_CP018954 0.00729743
NC_002098 NZ_CP018956 0.00201212
NC_002098 NZ_CP018959 0.01367131
NC_002098 NZ_CP018961 0.00265744
NC_002098 NZ_CP018968 0.01138613
NC_002098 NZ_CP018969 0.00763885
NC_002098 NZ_CP018974 0.00861298
NC_002098 NZ_CP018975 0.00815154
NC_002098 NZ_CP018978 0.00162625
NC_002098 NZ_CP018982 0.0039734
NC_002098 NZ_CP018989 0.00671771
NC_002098 NZ_CP018992 0.00487146
NC_002098 NZ_CP018994 0.00471373
NC_002098 NZ_CP018999 0.0057047
NC_002098 NZ_CP019001 0.001744
NC_002098 NZ_CP019006 0.01420086
NC_002098 NZ_CP019009 0.00303977
NC_002098 NZ_CP019010 0.0126939
NC_002098 NZ_CP019017 0.01266661
NC_002098 NZ_CP019026 0.01256043
NC_002098 NZ_CP019053 0.00081894
NC_002098 NZ_CP019074 0.01125983
NC_002098 NZ_CP019220 0.01167596
NC_002098 NZ_CP019443 0.00326642
NC_002098 NZ_CP019444 0.01012291
NC_002098 NZ_CP019647 0.00118268
NC_002098 NZ_CP019774 0.00474466
NC_002098 NZ_CP019776 0.03527302
NC_002098 NZ_CP019890 0.00639931
NC_002098 NZ_CP019891 0.00654221
NC_002098 NZ_CP020057 0.01100045
NC_002098 NZ_CP020059 0.0101988
NC_002098 NZ_CP020060 0.02024624
NC_002098 NZ_CP020064 0.0073921
NC_002098 NZ_CP020066 0.01116076
NC_002098 NZ_CP020070 0.0164772
NC_002098 NZ_CP020075 0.03300389
NC_002098 NZ_CP020091 0.0134642
NC_002098 NZ_CP020110 0.01269994
NC_002098 NZ_CP020112 0.03539396
NC_002098 NZ_CP020117 0.00344647
NC_002098 NZ_CP020119 0.01461755
NC_002098 NZ_CP020417 0.90671303
NC_002098 NZ_CP020493 0.00079373
NC_002098 NZ_CP020840 0.02879383
NC_002098 NZ_CP020848 0.00191823
NC_002098 NZ_CP020849 0.03586867
NC_002098 NZ_CP020904 0.00548869
NC_002098 NZ_CP021166 0.00563412
NC_002098 NZ_CP021204 0.00830483
NC_002098 NZ_CP021206 0.00280607
NC_002098 NZ_CP021289 0.00581565
NC_002098 NZ_CP021328 0.0011055
NC_002098 NZ_CP021463 0.00241451
NC_002098 NZ_CP021464 0.00598408
NC_002098 NZ_CP021536 0.00353929
NC_002098 NZ_CP021538 0.00827902
NC_002098 NZ_CP021541 0.00575964
NC_002098 NZ_CP021543 0.03295209
NC_002098 NZ_CP021545 0.00596592
NC_002098 NZ_CP021546 0.00889878
NC_002098 NZ_CP021547 0.01632116
NC_002098 NZ_CP021548 0.03199144
NC_002098 NZ_CP021681 0.01646504
NC_002098 NZ_CP021684 0.00959242
NC_002098 NZ_CP021687 0.00521013
NC_002098 NZ_CP021690 0.00251377
NC_002098 NZ_CP021693 0.01556174
NC_002098 NZ_CP021698 0.01280611
NC_002098 NZ_CP021711 0.01020855
NC_002098 NZ_CP021712 0.01016638
NC_002098 NZ_CP021716 0.02862532
NC_002098 NZ_CP021717 0.0335178
NC_002098 NZ_CP021733 0.00311062
NC_002098 NZ_CP021734 0.01262445
NC_002098 NZ_CP021739 0.01556174
NC_002098 NZ_CP021743 0.01936757
NC_002098 NZ_CP021750 0.01954626
NC_002098 NZ_CP021753 0.00617671
NC_002098 NZ_CP021754 0.00854412
NC_002098 NZ_CP021755 0.01595331
NC_002098 NZ_CP021756 0.02934999
NC_002098 NZ_CP021761 0.01636476
NC_002098 NZ_CP021778 0.01093329
NC_002098 NZ_CP021779 0.03752879
NC_002098 NZ_CP021835 0.00203071
NC_002098 NZ_CP021837 0.03547185
NC_002098 NZ_CP021843 0.01009315
NC_002098 NZ_CP021847 0.01009315
NC_002098 NZ_CP021853 0.00143526
NC_002098 NZ_CP021857 0.00683415
NC_002098 NZ_CP021858 0.01727067
NC_002098 NZ_CP021860 0.03177158
NC_002098 NZ_CP021861 0.00847315
NC_002098 NZ_CP021881 0.00732747
NC_002098 NZ_CP021899 0.01196136
NC_002098 NZ_CP021900 0.01246697
NC_002098 NZ_CP021943 0.018326
NC_002098 NZ_CP021948 0.018326
NC_002098 NZ_CP021953 0.01594896
NC_002098 NZ_CP021956 0.00417402
NC_002098 NZ_CP022061 0.01783681
NC_002098 NZ_CP022068 0.06776237
NC_002098 NZ_CP022072 0.01887495
NC_002098 NZ_CP022157 0.0163705
NC_002098 NZ_CP022166 0.0054916
NC_002098 NZ_CP022275 0.00313443
NC_002098 NZ_CP022276 0.0112135
NC_002098 NZ_CP022349 0.00350241
NC_002098 NZ_CP022451 0.0032418
NC_002098 NZ_CP022533 0.0026707
NC_002098 NZ_CP022574 0.00328717
NC_002098 NZ_CP022576 0.03084583
NC_002098 NZ_CP022612 0.00178663
NC_002098 NZ_CP022693 0.00451743
NC_002098 NZ_CP022696 0.00279814
NC_002098 NZ_CP022697 0.00655898
NC_002098 NZ_CP022698 0.0050843
NC_002098 NZ_CP023145 0.00821411
NC_002098 NZ_CP023167 0.00298464
NC_002098 NZ_CP023186 0.00349209
NC_002098 NZ_CP023351 0.00230081
NC_002098 NZ_CP023360 0.01204503
NC_002098 NZ_CP023363 0.00533476
NC_002098 NZ_CP023380 0.02132322
NC_002098 NZ_CP023387 0.00613087
NC_002098 NZ_CP023420 0.0133941
NC_002098 NZ_CP023443 0.00464262
NC_002098 NZ_CP023480 0.04553216
NC_002098 NZ_CP023534 0.0085312
NC_002098 NZ_CP023552 0.01051762
NC_002098 NZ_CP023555 0.0044781
NC_002098 NZ_CP023724 0.00196385
NC_002098 NZ_CP023725 0.00457312
NC_002098 NZ_CP023816 0.00661628
NC_002098 NZ_CP023895 0.00911835
NC_002098 NZ_CP023910 0.00672347
NC_002098 NZ_CP023912 0.00550648
NC_002098 NZ_CP023916 0.00166399
NC_002098 NZ_CP023922 0.00517224
NC_002098 NZ_CP023923 0.00654644
NC_002098 NZ_CP023928 0.00472763
NC_002098 NZ_CP023938 0.00575138
NC_002098 NZ_CP023947 0.00640898
NC_002098 NZ_CP023950 0.00991441
NC_002098 NZ_CP023952 0.00208188
NC_002098 NZ_CP023959 0.00661936
NC_002098 NZ_CP024040 0.00517834
NC_002098 NZ_CP024133 0.00503469
NC_002098 NZ_CP024136 0.00405188
NC_002098 NZ_CP024140 0.00406079
NC_002098 NZ_CP024192 0.00418695
NC_002098 NZ_CP024194 0.0116655
NC_002098 NZ_CP024430 0.00709628
NC_002098 NZ_CP024461 0.01120622
NC_002098 NZ_CP024483 0.00384515
NC_002098 NZ_CP024500 0.00384179
NC_002098 NZ_CP024508 0.00395913
NC_002098 NZ_CP024516 0.0039119
NC_002098 NZ_CP024522 0.00418695
NC_002098 NZ_CP024524 0.0116655
NC_002098 NZ_CP024529 0.00418695
NC_002098 NZ_CP024531 0.0116655
NC_002098 NZ_CP024536 0.0045891
NC_002098 NZ_CP024538 0.0116655
NC_002098 NZ_CP024550 0.0045891
NC_002098 NZ_CP024552 0.0116655
NC_002098 NZ_CP024557 0.00373338
NC_002098 NZ_CP024559 0.0116655
NC_002098 NZ_CP024564 0.0045891
NC_002098 NZ_CP024566 0.0116655
NC_002098 NZ_CP024571 0.0045891
NC_002098 NZ_CP024573 0.01166077
NC_002098 NZ_CP024651 0.03271092
NC_002098 NZ_CP024652 0.0059623
NC_002098 NZ_CP024718 0.00757018
NC_002098 NZ_CP024721 0.00757041
NC_002098 NZ_CP024805 0.00779637
NC_002098 NZ_CP024813 0.00288497
NC_002098 NZ_CP024816 0.00479831
NC_002098 NZ_CP024827 0.00733508
NC_002098 NZ_CP024831 0.00482555
NC_002098 NZ_CP024836 0.00874383
NC_002098 NZ_CP024840 0.00874383
NC_002098 NZ_CP024852 0.00505943
NC_002098 NZ_CP024863 0.00711425
NC_002098 NZ_CP024864 0.00855706
NC_002098 NZ_CP024876 0.00108879
NC_002098 NZ_CP024878 0.01123356
NC_002098 NZ_CP024888 0.00994481
NC_002098 NZ_CP024917 0.00638878
NC_002098 NZ_CP025009 0.00361741
NC_002098 NZ_CP025010 0.00564585
NC_002098 NZ_CP025039 0.0049193
NC_002098 NZ_CP025040 0.00834677
NC_002098 NZ_CP025052 0.01233091
NC_002098 NZ_CP025054 0.01233091
NC_002098 NZ_CP025141 0.00208847
NC_002098 NZ_CP025144 0.00209465
NC_002098 NZ_CP025147 0.00208684
NC_002098 NZ_CP025252 0.01978456
NC_002098 NZ_CP025253 0.00600048
NC_002098 NZ_CP025402 0.00245961
NC_002098 NZ_CP025458 0.00734184
NC_002098 NZ_CP025462 0.00123704
NC_002098 NZ_CP025463 0.00575478
NC_002098 NZ_CP025467 0.00120085
NC_002098 NZ_CP025468 0.00335894
NC_002098 NZ_CP025470 0.00792983
NC_002098 NZ_CP025626 0.00686105
NC_002098 NZ_CP025708 0.00410141
NC_002098 NZ_CP025710 0.0125352
NC_002098 NZ_CP025758 0.01003392
NC_002098 NZ_CP025949 0.01084592
NC_002098 NZ_CP025952 0.00519632
NC_002098 NZ_CP025966 0.00103663
NC_002098 NZ_CP026053 0.01973614
NC_002098 NZ_CP026131 0.00538893
NC_002098 NZ_CP026179 0.002828
NC_002098 NZ_CP026188 0.00771629
NC_002098 NZ_CP026194 0.0078935
NC_002098 NZ_CP026200 0.01095821
NC_002098 NZ_CP026201 0.00859947
NC_002098 NZ_CP026210 0.00809052
NC_002098 NZ_CP026219 0.01445142
NC_002098 NZ_CP026224 0.01409331
NC_002098 NZ_CP026236 0.01250823
NC_002098 NZ_CP026239 0.01950687
NC_002098 NZ_CP026241 0.00180147
NC_002098 NZ_CP026272 0.00540228
NC_002098 NZ_CP026385 0.00771639
NC_002098 NZ_CP026395 0.00778924
NC_002098 NZ_CP026474 0.00818183
NC_002098 NZ_CP026496 0.00316957
NC_002098 NZ_CP026570 0.0093777
NC_002098 NZ_CP026578 0.00776092
NC_002098 NZ_CP026579 0.00706083
NC_002098 NZ_CP026584 0.00558571
NC_002098 NZ_CP026588 0.0066772
NC_002098 NZ_CP026589 0.0104842
NC_002098 NZ_CP026753 0.01026798
NC_002098 NZ_CP027067 0.0079195
NC_002098 NZ_CP027119 0.00892625
NC_002098 NZ_CP027158 0.00474834
NC_002098 NZ_CP027200 0.01126211
NC_002098 NZ_CP027202 0.00317839
NC_002098 NZ_CP027385 0.00293009
NC_002098 NZ_CP027536 0.010292
NC_002098 NZ_CP027537 0.00353566
NC_002098 NZ_CP027600 0.00570185
NC_002098 NZ_CP027603 0.00077984
NC_002098 NZ_CP027605 0.00631741
NC_002098 NZ_CP027606 0.01109366
NC_002098 NZ_CP027616 0.0054468
NC_002098 NZ_CP028168 0.00564972
NC_002098 NZ_CP028170 0.00333826
NC_002098 NZ_CP028173 0.01901886
NC_002098 NZ_CP028177 0.00535207
NC_002098 NZ_CP028178 0.00674681
NC_002098 NZ_CP028181 0.00272422
NC_002098 NZ_CP028197 0.00204695
NC_002098 NZ_CP028389 0.00318862
NC_002098 NZ_CP028484 0.00297881
NC_002098 NZ_CP028541 0.00526054
NC_002098 NZ_CP028547 0.01363544
NC_002098 NZ_CP028553 0.00670705
NC_002098 NZ_CP028554 0.00609243
NC_002098 NZ_CP028566 0.01409419
NC_002098 NZ_CP028576 0.0035535
NC_002098 NZ_CP028579 0.02409639
NC_002098 NZ_CP028582 0.00461954
NC_002098 NZ_CP028717 0.00646334
NC_002098 NZ_CP028790 0.00867982
NC_002098 NZ_CP028796 0.00783179
NC_002098 NZ_CP028805 0.00259335
NC_002098 NZ_CP028931 0.01011612
NC_002098 NZ_CP028952 0.00078911
NC_002098 NZ_CP028955 0.00111971
NC_002098 NZ_CP028991 0.00167802
NC_002098 NZ_CP028995 0.00536665
NC_002098 NZ_CP028996 0.00490545
NC_002098 NZ_CP029000 0.00641098
NC_002098 NZ_CP029102 0.00511714
NC_002098 NZ_CP029104 0.00133389
NC_002098 NZ_CP029118 0.00323889
NC_002098 NZ_CP029135 0.01322974
NC_002098 NZ_CP029244 0.00647967
NC_002098 NZ_CP029249 0.00563515
NC_002098 NZ_CP029381 0.00604925
NC_002098 NZ_CP029429 0.01069809
NC_002098 NZ_CP029439 0.01386094
NC_002098 NZ_CP029493 0.00524153
NC_002098 NZ_CP029577 0.00139972
NC_002098 NZ_CP029580 0.00235621
NC_002098 NZ_CP029586 0.01271559
NC_002098 NZ_CP029588 0.0039056
NC_002098 NZ_CP029591 0.00386258
NC_002098 NZ_CP029631 0.00254636
NC_002098 NZ_CP029688 0.00580729
NC_002098 NZ_CP029717 0.00302209
NC_002098 NZ_CP029723 0.00081883
NC_002098 NZ_CP029729 0.00249942
NC_002098 NZ_CP029734 0.01015106
NC_002098 NZ_CP029748 0.00336123
NC_002098 NZ_CP029975 0.00158058
NC_002098 NZ_CP030077 0.00468674
NC_002098 NZ_CP030112 0.00405797
NC_002098 NZ_CP030132 0.0037158
NC_002098 NZ_CP030134 0.00748814
NC_002098 NZ_CP030182 0.00362203
NC_002098 NZ_CP030267 0.01305822
NC_002098 NZ_CP030285 0.01055563
NC_002098 NZ_CP030329 0.00663241
NC_002098 NZ_CP030335 0.01109488
NC_002098 NZ_CP030342 0.00474834
NC_002098 NZ_CP030770 0.00396301
NC_002098 NZ_CP030780 0.0103075
NC_002098 NZ_CP030940 0.00347624
NC_002098 NZ_CP031110 0.017697
NC_002098 NZ_CP031122 0.00477591
NC_002098 NZ_CP031137 0.01047571
NC_002098 NZ_CP031216 0.00331516
NC_002098 NZ_CP031262 0.00793904
NC_002098 NZ_CP031322 0.00392022
NC_002098 NZ_CP031575 0.00272123
NC_002098 NZ_CP031655 0.00951452
NC_002098 NZ_CP031720 0.00562063
NC_002098 NZ_CP031723 0.01141669
NC_002098 NZ_CP031735 0.00235246
NC_002098 NZ_CP031802 0.00704847
NC_002098 NZ_CP031811 0.00508456
NC_002098 NZ_CP031883 0.00608329
NC_002098 NZ_HG941719 0.00646514
NC_002098 NZ_KX118608 0.0086743
NC_002099 NC_011030 0.16646678
NC_002099 NZ_CP004351 0.16646678
NC_002102 NC_002137 0.01027345
NC_002102 NC_002138 0.01833454
NC_002102 NC_002150 0.01833454
NC_002102 NC_002502 0.01653572
NC_002102 NC_002748 0.01904978
NC_002102 NC_003383 0.0015612
NC_002102 NC_004163 0.01815522
NC_002102 NC_004164 0.01997159
NC_002102 NC_004652 0.01874406
NC_002102 NC_004653 0.01912675
NC_002102 NC_004955 0.00766313
NC_002102 NC_004959 0.01377225
NC_002102 NC_004960 0.01577512
NC_002102 NC_004966 0.01135754
NC_002102 NC_007191 0.00891417
NC_002102 NC_008498 0.00550564
NC_002102 NC_008504 0.01029802
NC_002102 NC_008505 0.00995479
NC_002102 NC_008507 0.00839059
NC_002102 NC_008594 0.01838702
NC_002102 NC_011610 0.01027953
NC_002102 NC_013789 0.0071317
NC_002102 NC_014508 0.00403165
NC_002102 NC_015319 0.00906561
NC_002102 NC_015598 0.00223821
NC_002102 NC_015603 0.01404481
NC_002102 NC_015860 0.02344877
NC_002102 NC_015863 0.00911761
NC_002102 NC_015864 0.00981426
NC_002102 NC_015900 0.01078061
NC_002102 NC_015901 0.01272573
NC_002102 NC_016042 0.00538501
NC_002102 NC_016636 0.00307024
NC_002102 NC_016970 0.00784218
NC_002102 NC_016971 0.00642945
NC_002102 NC_017468 0.00526303
NC_002102 NC_017484 0.00463303
NC_002102 NC_017485 0.01770036
NC_002102 NC_017487 0.00617191
NC_002102 NC_017498 0.00945626
NC_002102 NC_017500 0.00960705
NC_002102 NC_018611 0.00458708
NC_002102 NC_019350 0.00648692
NC_002102 NC_019371 0.00625448
NC_002102 NC_019430 0.00459063
NC_002102 NC_019433 0.01833454
NC_002102 NC_019434 0.00953351
NC_002102 NC_021234 0.00200883
NC_002102 NC_022045 0.00094751
NC_002102 NC_022046 0.00209575
NC_002102 NC_022047 0.00209575
NC_002102 NC_022051 0.00209579
NC_002102 NC_023913 0.00545162
NC_002102 NZ_AP017399 0.00650431
NC_002102 NZ_CP009908 0.05982301
NC_002102 NZ_CP012270 0.00338785
NC_002102 NZ_CP012271 0.0052183
NC_002102 NZ_CP012274 0.00203125
NC_002102 NZ_CP012277 0.00279708
NC_002102 NZ_CP012279 0.00185529
NC_002102 NZ_CP012284 0.00358353
NC_002102 NZ_CP012287 0.00196655
NC_002102 NZ_CP012289 0.0027856
NC_002102 NZ_CP012291 0.00061565
NC_002102 NZ_CP012296 0.00186529
NC_002102 NZ_CP012652 0.0029827
NC_002102 NZ_CP012891 0.03100156
NC_002102 NZ_CP012892 0.01002557
NC_002102 NZ_CP014254 0.00215834
NC_002102 NZ_CP014333 0.00208742
NC_002102 NZ_CP014626 0.00190376
NC_002102 NZ_CP014630 0.0086237
NC_002102 NZ_CP014875 0.00294868
NC_002102 NZ_CP014878 0.00204272
NC_002102 NZ_CP014892 0.00427173
NC_002102 NZ_CP014901 0.00294844
NC_002102 NZ_CP014904 0.00203792
NC_002102 NZ_CP014916 0.00176601
NC_002102 NZ_CP014919 0.00238693
NC_002102 NZ_CP014920 0.00325162
NC_002102 NZ_CP015340 0.00307311
NC_002102 NZ_CP015445 0.01113487
NC_002102 NZ_CP015497 0.03318637
NC_002102 NZ_CP015499 0.05386076
NC_002102 NZ_CP015509 0.00310302
NC_002102 NZ_CP015859 0.00172639
NC_002102 NZ_CP015862 0.00175359
NC_002102 NZ_CP016492 0.00282905
NC_002102 NZ_CP016631 0.00363508
NC_002102 NZ_CP016690 0.01768714
NC_002102 NZ_CP016696 0.00797323
NC_002102 NZ_CP016697 0.01742034
NC_002102 NZ_CP016698 0.00831223
NC_002102 NZ_CP016699 0.00282213
NC_002102 NZ_CP016700 0.00506796
NC_002102 NZ_CP016704 0.0073776
NC_002102 NZ_CP016705 0.00805376
NC_002102 NZ_CP016709 0.01207036
NC_002102 NZ_CP016710 0.01616699
NC_002102 NZ_CP016713 0.01746111
NC_002102 NZ_CP016716 0.00778783
NC_002102 NZ_CP016718 0.01640827
NC_002102 NZ_CP016722 0.00685558
NC_002102 NZ_CP016723 0.0083682
NC_002102 NZ_CP016728 0.00836738
NC_002102 NZ_CP016729 0.00147285
NC_002102 NZ_CP016737 0.00994849
NC_002102 NZ_CP016739 0.00879125
NC_002102 NZ_CP016745 0.00492725
NC_002102 NZ_CP016748 0.00759429
NC_002102 NZ_CP016749 0.00451775
NC_002102 NZ_CP016751 0.0162044
NC_002102 NZ_CP017262 0.00134584
NC_002102 NZ_CP017367 0.00219282
NC_002102 NZ_CP017407 0.00206739
NC_002102 NZ_CP017699 0.00212503
NC_002102 NZ_CP017959 0.00156681
NC_002102 NZ_CP018066 0.00072478
NC_002102 NZ_CP018212 0.00148326
NC_002102 NZ_CP018325 0.0014075
NC_002102 NZ_CP018328 0.00414518
NC_002102 NZ_CP018765 0.00185277
NC_002102 NZ_CP018797 0.00512304
NC_002102 NZ_CP018798 0.00440067
NC_002102 NZ_CP019324 0.0021661
NC_002102 NZ_CP019982 0.00094391
NC_002102 NZ_CP019983 0.00320627
NC_002102 NZ_CP019984 0.00609949
NC_002102 NZ_CP020095 0.00188924
NC_002102 NZ_CP020606 0.00753498
NC_002102 NZ_CP020609 0.01557427
NC_002102 NZ_CP020611 0.00717703
NC_002102 NZ_CP020834 0.00145852
NC_002102 NZ_CP021458 0.00296047
NC_002102 NZ_CP021459 0.00173057
NC_002102 NZ_CP021926 0.00146226
NC_002102 NZ_CP021928 0.00136121
NC_002102 NZ_CP022021 0.00096086
NC_002102 NZ_CP022131 0.00122635
NC_002102 NZ_CP025421 0.00827655
NC_002102 NZ_CP027191 0.00355872
NC_002102 NZ_CP031540 0.00147291
NC_002102 NZ_CP031543 0.01517517
NC_002108 NC_017197 0.98060136
NC_002108 NC_017213 0.96581608
NC_002108 NC_018885 0.98060136
NC_002108 NC_019227 0.9606337
NC_002108 NC_019228 0.9606337
NC_002108 NZ_CP004859 0.98060136
NC_002108 NZ_CP004878 0.98060136
NC_002108 NZ_CP010008 0.98060136
NC_002109 NC_003123 0.01087711
NC_002109 NC_003124 0.01471613
NC_002109 NC_003292 0.00481525
NC_002109 NC_004429 0.01268743
NC_002109 NC_004952 0.71466346
NC_002109 NC_009838 0.00085318
NC_002109 NC_011419 0.00176137
NC_002109 NC_013092 0.03127748
NC_002109 NZ_CP009352 0.70808347
NC_002109 NZ_CP009443 0.03380209
NC_002109 NZ_CP011653 0.01317706
NC_002109 NZ_CP017782 0.00115988
NC_002110 NC_004767 0.16853933
NC_002110 NC_004845 0.0157281
NC_002110 NC_004950 0.00931633
NC_002110 NC_008087 0.01170165
NC_002110 NC_010884 0.02928172
NC_002110 NC_011334 0.00835569
NC_002110 NC_013547 0.01520387
NC_002110 NC_014161 0.02869117
NC_002110 NC_014556 0.0096106
NC_002110 NC_017064 0.01460153
NC_002110 NC_017356 0.020199
NC_002110 NC_017363 0.00823697
NC_002110 NC_017373 0.00342683
NC_002110 NC_017377 0.01462051
NC_002110 NC_017734 0.01266882
NC_002110 NC_019561 0.01153615
NC_002110 NC_019564 0.01405137
NC_002110 NZ_CP009260 0.02757268
NC_002110 NZ_CP018824 0.02750921
NC_002110 NZ_CP022410 0.18606642
NC_002111 NC_002130 0.3069874
NC_002113 NC_002114 0.04917567
NC_002115 NC_010243 0.98299776
NC_002115 NZ_CP012412 0.96149591
NC_002115 NZ_CP016336 0.99056816
NC_002115 NZ_CP018174 0.93452641
NC_002117 NC_004720 0.02363957
NC_002117 NC_007900 0.00849082
NC_002117 NC_015217 0.96004281
NC_002117 NC_017288 0.97023489
NC_002117 NC_018634 0.9525502
NC_002117 NC_018635 0.4383693
NC_002117 NC_018636 0.91781539
NC_002117 NC_018637 0.51711027
NC_002117 NC_018639 0.97200287
NC_002117 NC_018640 0.99274574
NC_002117 NC_019392 0.9555081
NC_002117 NZ_CP006572 0.01159648
NC_002117 NZ_CP015841 0.00761074
NC_002117 NZ_CP019793 0.00807549
NC_002117 NZ_CP024452 0.96007807
NC_002117 NZ_CP024454 0.97023489
NC_002117 NZ_CP024456 0.96694067
NC_002117 NZ_CP025424 0.96694067
NC_002118 NC_002131 0.58862291
NC_002118 NC_004704 0.95264938
NC_002118 NC_009726 0.45901778
NC_002118 NC_010115 0.94539876
NC_002118 NC_010258 0.53126396
NC_002118 NC_011526 0.53059141
NC_002118 NZ_CP007556 0.52148967
NC_002118 NZ_CP013668 0.92350615
NC_002118 NZ_CP014355 0.92404789
NC_002118 NZ_CP014547 0.92404789
NC_002118 NZ_CP014550 0.91936879
NC_002118 NZ_CP014552 0.91860214
NC_002118 NZ_CP014554 0.91860214
NC_002118 NZ_CP014556 0.91751464
NC_002118 NZ_CP014558 0.91751464
NC_002118 NZ_CP014560 0.94594669
NC_002118 NZ_CP014562 0.94472128
NC_002118 NZ_CP014564 0.52676263
NC_002118 NZ_CP018006 0.95039688
NC_002118 NZ_CP020617 0.94713463
NC_002119 NC_009793 0.15991424
NC_002119 NC_009794 0.00654749
NC_002119 NC_011382 0.13127343
NC_002119 NC_015175 0.01248904
NC_002119 NC_018953 0.16008577
NC_002119 NC_018996 0.00669405
NC_002119 NC_019156 0.14749202
NC_002119 NC_019159 0.15062413
NC_002119 NC_021656 0.0492536
NC_002119 NC_021666 0.14856635
NC_002119 NC_022083 0.21162543
NC_002119 NZ_CP006919 0.12680166
NC_002119 NZ_CP006928 0.14876996
NC_002119 NZ_CP007728 0.14746419
NC_002119 NZ_CP008799 0.04582973
NC_002119 NZ_CP008828 0.14746419
NC_002119 NZ_CP008832 0.15124704
NC_002119 NZ_CP009772 0.16051483
NC_002119 NZ_CP009778 0.14579979
NC_002119 NZ_CP009873 0.15124704
NC_002119 NZ_CP009877 0.121844
NC_002119 NZ_CP010362 0.0439447
NC_002119 NZ_CP010394 0.15076602
NC_002119 NZ_CP011979 0.14493735
NC_002119 NZ_CP011982 0.08410165
NC_002119 NZ_CP011984 0.12906227
NC_002119 NZ_CP011988 0.15084616
NC_002119 NZ_CP011993 0.14318691
NC_002119 NZ_CP014122 0.11456188
NC_002119 NZ_CP014648 0.08185107
NC_002119 NZ_CP015384 0.14594631
NC_002119 NZ_CP015389 0.00459561
NC_002119 NZ_CP015391 0.14399882
NC_002119 NZ_CP015396 0.02207139
NC_002119 NZ_CP017388 0.15185159
NC_002119 NZ_CP018348 0.15905733
NC_002119 NZ_CP018353 0.15124704
NC_002119 NZ_CP018425 0.14332828
NC_002119 NZ_CP018431 0.13896353
NC_002119 NZ_CP018433 0.14329992
NC_002119 NZ_CP018445 0.16077242
NC_002119 NZ_CP018672 0.16077242
NC_002119 NZ_CP018738 0.01368509
NC_002119 NZ_CP018968 0.00390443
NC_002119 NZ_CP019010 0.0501229
NC_002119 NZ_CP019776 0.14485575
NC_002119 NZ_CP020066 0.04343512
NC_002119 NZ_CP020075 0.13097462
NC_002119 NZ_CP020112 0.15124704
NC_002119 NZ_CP020840 0.14431771
NC_002119 NZ_CP021543 0.13529338
NC_002119 NZ_CP021548 0.13011976
NC_002119 NZ_CP021717 0.13770596
NC_002119 NZ_CP021756 0.12093722
NC_002119 NZ_CP021779 0.14665214
NC_002119 NZ_CP021837 0.14526189
NC_002119 NZ_CP021860 0.1185907
NC_002119 NZ_CP022075 0.16001183
NC_002119 NZ_CP022576 0.1250576
NC_002119 NZ_CP023528 0.15738679
NC_002119 NZ_CP023557 0.16155783
NC_002119 NZ_CP023932 0.16454644
NC_002119 NZ_CP023936 0.00781077
NC_002119 NZ_CP023944 0.1885706
NC_002119 NZ_CP024463 0.24184203
NC_002119 NZ_CP024651 0.14789314
NC_002119 NZ_CP024884 0.16077242
NC_002119 NZ_CP025009 0.01486441
NC_002119 NZ_CP025252 0.07827873
NC_002119 NZ_CP025459 0.18867099
NC_002119 NZ_CP025460 0.00781077
NC_002119 NZ_CP025464 0.18867099
NC_002119 NZ_CP025465 0.00781077
NC_002119 NZ_CP026582 0.16752478
NC_002119 NZ_CP026583 0.00781077
NC_002119 NZ_CP026710 0.15905733
NC_002119 NZ_CP027065 0.19040666
NC_002119 NZ_CP027066 0.00781077
NC_002119 NZ_CP028539 0.19005912
NC_002119 NZ_CP028540 0.00781077
NC_002119 NZ_CP028545 0.19040666
NC_002119 NZ_CP028546 0.00781077
NC_002119 NZ_CP028580 0.16587165
NC_002119 NZ_CP028581 0.00781077
NC_002119 NZ_CP028788 0.19031975
NC_002119 NZ_CP028789 0.00781077
NC_002119 NZ_CP028795 0.00781077
NC_002119 NZ_CP028801 0.17163392
NC_002119 NZ_CP028998 0.15156647
NC_002119 NZ_CP029379 0.16218069
NC_002119 NZ_CP029380 0.00781077
NC_002119 NZ_CP030130 0.18782935
NC_002119 NZ_CP030131 0.00781077
NC_002119 NZ_CP031718 0.18867099
NC_002119 NZ_CP031719 0.00781077
NC_002119 NZ_CP031807 0.16077242
NC_002120 NC_003131 0.2731171
NC_002120 NC_004564 0.2814633
NC_002120 NC_004836 0.2798124
NC_002120 NC_004839 0.2796945
NC_002120 NC_005017 0.27810796
NC_002120 NC_005813 0.28046592
NC_002120 NC_006153 0.27916586
NC_002120 NC_007607 0.00044548
NC_002120 NC_008122 0.28043742
NC_002120 NC_008791 0.27933303
NC_002120 NC_009377 0.27661647
NC_002120 NC_009595 0.27472964
NC_002120 NC_009649 0.00045718
NC_002120 NC_010157 0.2787951
NC_002120 NC_010635 0.27397166
NC_002120 NC_013950 0.00127182
NC_002120 NC_014017 0.2792889
NC_002120 NC_015054 0.01156297
NC_002120 NC_015055 0.01493297
NC_002120 NC_015056 0.27430613
NC_002120 NC_015068 0.01112323
NC_002120 NC_015475 0.94100272
NC_002120 NC_016819 0.00089375
NC_002120 NC_016966 0.00038378
NC_002120 NC_016980 0.00042901
NC_002120 NC_017153 0.27899769
NC_002120 NC_017157 0.27880664
NC_002120 NC_017263 0.27827667
NC_002120 NC_017565 0.8007248
NC_002120 NC_019125 0.00069051
NC_002120 NC_019234 0.28446321
NC_002120 NC_020132 0.00048052
NC_002120 NC_021654 0.000393
NC_002120 NC_022078 0.0003651
NC_002120 NC_023332 0.00037946
NC_002120 NC_023333 0.0003913
NC_002120 NC_023334 0.00038294
NC_002120 NC_024992 0.00045669
NC_002120 NZ_CP006747 0.27278182
NC_002120 NZ_CP006750 0.26485054
NC_002120 NZ_CP006753 0.2746581
NC_002120 NZ_CP006757 0.27633203
NC_002120 NZ_CP006761 0.27167571
NC_002120 NZ_CP006780 0.27507084
NC_002120 NZ_CP006791 0.27866356
NC_002120 NZ_CP006795 0.27659019
NC_002120 NZ_CP006807 0.09350379
NC_002120 NZ_CP006927 0.00053059
NC_002120 NZ_CP007449 0.00806528
NC_002120 NZ_CP007729 0.00039834
NC_002120 NZ_CP008800 0.00046464
NC_002120 NZ_CP008829 0.00039834
NC_002120 NZ_CP008843 0.0004039
NC_002120 NZ_CP008930 0.00044167
NC_002120 NZ_CP009275 0.00049333
NC_002120 NZ_CP009366 0.27800157
NC_002120 NZ_CP009491 0.26158559
NC_002120 NZ_CP009703 0.27091524
NC_002120 NZ_CP009711 0.2812263
NC_002120 NZ_CP009713 0.26877778
NC_002120 NZ_CP009721 0.27216251
NC_002120 NZ_CP009758 0.2829395
NC_002120 NZ_CP009777 0.000401
NC_002120 NZ_CP009779 0.28017135
NC_002120 NZ_CP009783 0.27268051
NC_002120 NZ_CP009835 0.26416596
NC_002120 NZ_CP009837 0.92388419
NC_002120 NZ_CP009842 0.27497064
NC_002120 NZ_CP009857 0.00099564
NC_002120 NZ_CP009865 0.00236665
NC_002120 NZ_CP009877 0.00208538
NC_002120 NZ_CP009905 0.27560051
NC_002120 NZ_CP009937 0.28093657
NC_002120 NZ_CP009972 0.27499395
NC_002120 NZ_CP009993 0.01156297
NC_002120 NZ_CP009994 0.01088585
NC_002120 NZ_CP009995 0.26861076
NC_002120 NZ_CP010022 0.27588181
NC_002120 NZ_CP010069 0.26429553
NC_002120 NZ_CP010246 0.27532724
NC_002120 NZ_CP010393 0.00046438
NC_002120 NZ_CP011287 0.92715684
NC_002120 NZ_CP011418 0.00111869
NC_002120 NZ_CP011587 0.00097609
NC_002120 NZ_CP011590 0.00084812
NC_002120 NZ_CP011595 0.00099354
NC_002120 NZ_CP011600 0.00040347
NC_002120 NZ_CP011615 0.00099354
NC_002120 NZ_CP011634 0.0004082
NC_002120 NZ_CP011641 0.00044375
NC_002120 NZ_CP011977 0.00041497
NC_002120 NZ_CP011984 0.00190943
NC_002120 NZ_CP012498 0.00038593
NC_002120 NZ_CP012567 0.00039958
NC_002120 NZ_CP012572 0.00043409
NC_002120 NZ_CP012884 0.00055413
NC_002120 NZ_CP014073 0.00091373
NC_002120 NZ_CP014121 0.00040741
NC_002120 NZ_CP014648 0.00182376
NC_002120 NZ_CP014697 0.00091964
NC_002120 NZ_CP015135 0.000492
NC_002120 NZ_CP015386 0.00047871
NC_002120 NZ_CP015393 0.00043872
NC_002120 NZ_CP015823 0.00046903
NC_002120 NZ_CP016274 0.27264311
NC_002120 NZ_CP016498 0.00054972
NC_002120 NZ_CP016763 0.00052821
NC_002120 NZ_CP016810 0.00030353
NC_002120 NZ_CP016933 0.74772493
NC_002120 NZ_CP016936 0.71067778
NC_002120 NZ_CP016939 0.72778815
NC_002120 NZ_CP016943 0.72970774
NC_002120 NZ_CP016946 0.72173563
NC_002120 NZ_CP017185 0.00051959
NC_002120 NZ_CP017590 0.00080945
NC_002120 NZ_CP017721 0.00682548
NC_002120 NZ_CP017929 0.00099354
NC_002120 NZ_CP017991 0.00058686
NC_002120 NZ_CP018351 0.00042491
NC_002120 NZ_CP018355 0.00046491
NC_002120 NZ_CP018361 0.00036559
NC_002120 NZ_CP018365 0.00041472
NC_002120 NZ_CP018424 0.00046309
NC_002120 NZ_CP018430 0.00046309
NC_002120 NZ_CP018434 0.00046309
NC_002120 NZ_CP018441 0.00048477
NC_002120 NZ_CP018460 0.00040255
NC_002120 NZ_CP018675 0.00042572
NC_002120 NZ_CP018693 0.00048481
NC_002120 NZ_CP018886 0.00042201
NC_002120 NZ_CP018920 0.00072389
NC_002120 NZ_CP019773 0.00046487
NC_002120 NZ_CP019904 0.00062787
NC_002120 NZ_CP020069 0.00040055
NC_002120 NZ_CP020072 0.00046237
NC_002120 NZ_CP020109 0.00048395
NC_002120 NZ_CP020838 0.00046137
NC_002120 NZ_CP020842 0.0004396
NC_002120 NZ_CP020855 0.00040079
NC_002120 NZ_CP020903 0.00039683
NC_002120 NZ_CP021289 0.00054599
NC_002120 NZ_CP021538 0.00106005
NC_002120 NZ_CP021544 0.0004633
NC_002120 NZ_CP021710 0.00040156
NC_002120 NZ_CP021713 0.00046323
NC_002120 NZ_CP021752 0.00041056
NC_002120 NZ_CP021834 0.00040616
NC_002120 NZ_CP021953 0.00078817
NC_002120 NZ_CP022280 0.00045187
NC_002120 NZ_CP022574 0.00047858
NC_002120 NZ_CP022576 0.00210118
NC_002120 NZ_CP022692 0.00048933
NC_002120 NZ_CP022697 0.00052554
NC_002120 NZ_CP023488 0.00039967
NC_002120 NZ_CP023554 0.00041777
NC_002120 NZ_CP023937 0.00032353
NC_002120 NZ_CP023943 0.00042352
NC_002120 NZ_CP023953 0.00043372
NC_002120 NZ_CP024193 0.00049296
NC_002120 NZ_CP024295 0.00067876
NC_002120 NZ_CP024480 0.00072503
NC_002120 NZ_CP024523 0.000493
NC_002120 NZ_CP024530 0.000493
NC_002120 NZ_CP024537 0.000493
NC_002120 NZ_CP024551 0.000493
NC_002120 NZ_CP024558 0.00049296
NC_002120 NZ_CP024565 0.000493
NC_002120 NZ_CP024572 0.000493
NC_002120 NZ_CP025006 0.00046268
NC_002120 NZ_CP025009 0.00046974
NC_002120 NZ_CP025038 0.00042144
NC_002120 NZ_CP026180 0.00084127
NC_002120 NZ_CP026241 0.00040117
NC_002120 NZ_CP026698 0.00068492
NC_002120 NZ_CP026716 0.00044237
NC_002120 NZ_CP026718 0.00066089
NC_002120 NZ_CP026752 0.00040136
NC_002120 NZ_CP027152 0.00046166
NC_002120 NZ_CP027161 0.00046425
NC_002120 NZ_CP027425 0.00047383
NC_002120 NZ_CP027438 0.00112704
NC_002120 NZ_CP027551 0.00061418
NC_002120 NZ_CP028181 0.00044852
NC_002120 NZ_CP028543 0.00049326
NC_002120 NZ_CP028549 0.00147693
NC_002120 NZ_CP028784 0.00043846
NC_002120 NZ_CP028954 0.00038799
NC_002120 NZ_CP028995 0.0005184
NC_002120 NZ_CP029101 0.00046626
NC_002120 NZ_CP029136 0.00041391
NC_002120 NZ_CP029368 0.00056309
NC_002120 NZ_CP029387 0.00038653
NC_002120 NZ_CP029588 0.00038783
NC_002120 NZ_CP029591 0.0003842
NC_002120 NZ_CP029598 0.00091814
NC_002120 NZ_CP029724 0.00047615
NC_002120 NZ_CP029732 0.00093625
NC_002120 NZ_CP030343 0.00046453
NC_002120 NZ_CP030940 0.00045343
NC_002120 NZ_CP031323 0.00114672
NC_002120 NZ_CP031614 0.00041825
NC_002120 NZ_CP031735 0.00035188
NC_002122 NC_002128 0.01788742
NC_002122 NC_002134 0.01883029
NC_002122 NC_002142 0.01023173
NC_002122 NC_002483 0.01684629
NC_002122 NC_002698 0.00932846
NC_002122 NC_003277 0.00059741
NC_002122 NC_004851 0.00938783
NC_002122 NC_004998 0.01511899
NC_002122 NC_005014 0.50852357
NC_002122 NC_005327 0.02040533
NC_002122 NC_006671 0.03895743
NC_002122 NC_006816 0.03366944
NC_002122 NC_006856 0.15259202
NC_002122 NC_007208 0.00059136
NC_002122 NC_007365 0.07176665
NC_002122 NC_007414 0.01818918
NC_002122 NC_007607 0.00380293
NC_002122 NC_007635 0.10776033
NC_002122 NC_007675 0.01215543
NC_002122 NC_007941 0.0312073
NC_002122 NC_008460 0.03385878
NC_002122 NC_009133 0.0188304
NC_002122 NC_009602 0.01617131
NC_002122 NC_009786 0.01389539
NC_002122 NC_009787 0.01887029
NC_002122 NC_009788 0.14830423
NC_002122 NC_009790 0.01395602
NC_002122 NC_009837 0.01803358
NC_002122 NC_010119 0.02390634
NC_002122 NC_010409 0.019222
NC_002122 NC_010488 0.01846651
NC_002122 NC_010558 0.0128171
NC_002122 NC_010719 0.01311944
NC_002122 NC_010720 0.02708456
NC_002122 NC_010862 0.00801261
NC_002122 NC_011076 0.02752326
NC_002122 NC_011077 0.75951494
NC_002122 NC_011078 0.0208489
NC_002122 NC_011081 0.82179192
NC_002122 NC_011350 0.01839039
NC_002122 NC_011413 0.03547625
NC_002122 NC_011419 0.45012129
NC_002122 NC_011514 0.02931714
NC_002122 NC_011749 0.03037068
NC_002122 NC_011752 0.00712014
NC_002122 NC_011754 0.04808496
NC_002122 NC_011812 0.03091171
NC_002122 NC_011964 0.00785463
NC_002122 NC_011980 0.01051511
NC_002122 NC_012487 0.07103433
NC_002122 NC_012944 0.01466518
NC_002122 NC_013010 0.01839062
NC_002122 NC_013120 0.45294611
NC_002122 NC_013121 0.02501236
NC_002122 NC_013122 0.02529013
NC_002122 NC_013175 0.031479
NC_002122 NC_013354 0.01078322
NC_002122 NC_013362 0.02361093
NC_002122 NC_013366 0.0121232
NC_002122 NC_013369 0.03720816
NC_002122 NC_013437 0.00055818
NC_002122 NC_013507 0.01177196
NC_002122 NC_013542 0.0292019
NC_002122 NC_013717 0.00104106
NC_002122 NC_013727 0.02927556
NC_002122 NC_013728 0.03279921
NC_002122 NC_013942 0.04377059
NC_002122 NC_013951 0.02513883
NC_002122 NC_014232 0.01113707
NC_002122 NC_014233 0.02474729
NC_002122 NC_014234 0.23838015
NC_002122 NC_014382 0.02550704
NC_002122 NC_014383 0.3896704
NC_002122 NC_014384 0.02464105
NC_002122 NC_014385 0.02160558
NC_002122 NC_014476 0.00069271
NC_002122 NC_014477 0.07842019
NC_002122 NC_014615 0.01704094
NC_002122 NC_014843 0.07510973
NC_002122 NC_015965 0.39408092
NC_002122 NC_016039 0.02916194
NC_002122 NC_016855 0.00059753
NC_002122 NC_016858 0.0005975
NC_002122 NC_016864 0.00059957
NC_002122 NC_016966 0.00048905
NC_002122 NC_017054 0.00059738
NC_002122 NC_017627 0.02257116
NC_002122 NC_017630 0.0307739
NC_002122 NC_017637 0.40533858
NC_002122 NC_017639 0.01988244
NC_002122 NC_017640 0.01881831
NC_002122 NC_017642 0.57010468
NC_002122 NC_017643 0.01025487
NC_002122 NC_017647 0.00780365
NC_002122 NC_017657 0.04429326
NC_002122 NC_017659 0.00957154
NC_002122 NC_017665 0.40564202
NC_002122 NC_017675 0.54643231
NC_002122 NC_017718 0.54643231
NC_002122 NC_017720 0.0005975
NC_002122 NC_017907 0.01815043
NC_002122 NC_018654 0.02792304
NC_002122 NC_018659 0.39508521
NC_002122 NC_018662 0.02804821
NC_002122 NC_018666 0.02840991
NC_002122 NC_018954 0.02752035
NC_002122 NC_018966 0.02759399
NC_002122 NC_018995 0.07999625
NC_002122 NC_018998 0.02429321
NC_002122 NC_019000 0.00700741
NC_002122 NC_019001 0.0033922
NC_002122 NC_019037 0.01716697
NC_002122 NC_019041 0.01818918
NC_002122 NC_019043 0.49806094
NC_002122 NC_019044 0.57278397
NC_002122 NC_019057 0.02926876
NC_002122 NC_019061 0.47098317
NC_002122 NC_019071 0.02938256
NC_002122 NC_019072 0.02939433
NC_002122 NC_019073 0.02020755
NC_002122 NC_019089 0.01670281
NC_002122 NC_019090 0.0201019
NC_002122 NC_019094 0.03844291
NC_002122 NC_019095 0.02024963
NC_002122 NC_019097 0.42003376
NC_002122 NC_019099 0.98008592
NC_002122 NC_019104 0.59336018
NC_002122 NC_019105 0.03199759
NC_002122 NC_019108 0.00069179
NC_002122 NC_019109 0.00339278
NC_002122 NC_019111 0.4887609
NC_002122 NC_019112 0.00062242
NC_002122 NC_019117 0.03906844
NC_002122 NC_019122 0.03860135
NC_002122 NC_019123 0.46372824
NC_002122 NC_019131 0.59843071
NC_002122 NC_019137 0.47180993
NC_002122 NC_019197 0.00192812
NC_002122 NC_019254 0.00286611
NC_002122 NC_019424 0.02054295
NC_002122 NC_020261 0.00137245
NC_002122 NC_020271 0.01377757
NC_002122 NC_020278 0.02012987
NC_002122 NC_020893 0.00063852
NC_002122 NC_020991 0.45803649
NC_002122 NC_021155 0.13694579
NC_002122 NC_021811 0.4631091
NC_002122 NC_022267 0.470144
NC_002122 NC_022371 0.07119149
NC_002122 NC_022372 0.00276533
NC_002122 NC_022520 0.00063584
NC_002122 NC_022651 0.0248521
NC_002122 NC_022742 0.39504563
NC_002122 NC_022743 0.02806376
NC_002122 NC_022885 0.29700417
NC_002122 NC_022992 0.05308415
NC_002122 NC_022996 0.07458655
NC_002122 NC_023275 0.59961807
NC_002122 NC_023276 0.66943709
NC_002122 NC_023290 0.60968225
NC_002122 NC_023315 0.02374093
NC_002122 NC_023326 0.34290838
NC_002122 NC_023327 0.01192356
NC_002122 NC_023329 0.64842136
NC_002122 NC_023332 0.00412765
NC_002122 NC_023333 0.00044429
NC_002122 NC_023899 0.65496091
NC_002122 NC_023900 0.79651522
NC_002122 NC_024955 0.67428242
NC_002122 NC_024956 0.01434472
NC_002122 NC_024975 0.48757613
NC_002122 NC_024976 0.49352531
NC_002122 NC_024977 0.44376737
NC_002122 NC_024978 0.72659358
NC_002122 NC_024979 0.71656369
NC_002122 NC_024980 0.63086199
NC_002122 NC_024996 0.00957327
NC_002122 NC_025106 0.0199336
NC_002122 NC_025138 0.07954964
NC_002122 NC_025139 0.01778565
NC_002122 NC_025140 0.41138316
NC_002122 NC_025141 0.01859064
NC_002122 NC_025142 0.72530249
NC_002122 NC_025143 0.71342699
NC_002122 NC_025144 0.72506268
NC_002122 NC_025145 0.05424845
NC_002122 NC_025147 0.51115172
NC_002122 NC_025175 0.02198071
NC_002122 NC_025176 0.69240717
NC_002122 NC_025177 0.03728807
NC_002122 NC_025178 0.00197857
NC_002122 NC_025179 0.01149084
NC_002122 NC_025180 0.49215548
NC_002122 NC_025198 0.54936244
NC_002122 NC_032099 0.06554517
NC_002122 NC_032100 0.40435163
NC_002122 NZ_CP005931 0.01115006
NC_002122 NZ_CP006028 0.03752445
NC_002122 NZ_CP006263 0.01153861
NC_002122 NZ_CP006635 0.00800172
NC_002122 NZ_CP006641 0.7461631
NC_002122 NZ_CP007135 0.01153652
NC_002122 NZ_CP007138 0.03752445
NC_002122 NZ_CP007489 0.00059742
NC_002122 NZ_CP007582 0.00058197
NC_002122 NZ_CP008715 0.0182066
NC_002122 NZ_CP008745 0.00059753
NC_002122 NZ_CP008791 0.00038142
NC_002122 NZ_CP008806 0.01825091
NC_002122 NZ_CP008958 0.01824549
NC_002122 NZ_CP009052 0.07978507
NC_002122 NZ_CP009053 0.00700001
NC_002122 NZ_CP009105 0.07336746
NC_002122 NZ_CP009107 0.0531436
NC_002122 NZ_CP009167 0.01638906
NC_002122 NZ_CP009566 0.57555322
NC_002122 NZ_CP009579 0.02760524
NC_002122 NZ_CP009860 0.02593302
NC_002122 NZ_CP010120 0.03285204
NC_002122 NZ_CP010181 0.0187303
NC_002122 NZ_CP010184 0.0187484
NC_002122 NZ_CP010201 0.0135733
NC_002122 NZ_CP010207 0.01136325
NC_002122 NZ_CP010209 0.01812393
NC_002122 NZ_CP010214 0.01092244
NC_002122 NZ_CP010215 0.01812156
NC_002122 NZ_CP010220 0.0007261
NC_002122 NZ_CP010222 0.01093877
NC_002122 NZ_CP010223 0.01812081
NC_002122 NZ_CP010232 0.02191904
NC_002122 NZ_CP010233 0.56567838
NC_002122 NZ_CP010234 0.00112814
NC_002122 NZ_CP010239 0.02008569
NC_002122 NZ_CP010241 0.03287476
NC_002122 NZ_CP010243 0.0011907
NC_002122 NZ_CP010305 0.01838825
NC_002122 NZ_CP010316 0.02700118
NC_002122 NZ_CP010317 0.48291835
NC_002122 NZ_CP010345 0.02093007
NC_002122 NZ_CP010372 0.01426987
NC_002122 NZ_CP010882 0.02686456
NC_002122 NZ_CP011019 0.01868773
NC_002122 NZ_CP011064 0.01259688
NC_002122 NZ_CP011065 0.02735383
NC_002122 NZ_CP011135 0.02529193
NC_002122 NZ_CP011136 0.0044962
NC_002122 NZ_CP011332 0.02818021
NC_002122 NZ_CP011333 0.10337922
NC_002122 NZ_CP011335 0.03330302
NC_002122 NZ_CP011336 0.10059762
NC_002122 NZ_CP011337 0.13800159
NC_002122 NZ_CP011338 0.07273448
NC_002122 NZ_CP011417 0.0149994
NC_002122 NZ_CP011418 0.01317997
NC_002122 NZ_CP011493 0.02396764
NC_002122 NZ_CP011496 0.02082766
NC_002122 NZ_CP011634 0.00031918
NC_002122 NZ_CP011645 0.00063584
NC_002122 NZ_CP011916 0.03523614
NC_002122 NZ_CP011978 0.00062905
NC_002122 NZ_CP012039 0.49628753
NC_002122 NZ_CP012256 0.00137092
NC_002122 NZ_CP012348 0.00062221
NC_002122 NZ_CP012492 0.01137881
NC_002122 NZ_CP012493 0.02186155
NC_002122 NZ_CP012498 0.01699156
NC_002122 NZ_CP012499 0.0220219
NC_002122 NZ_CP012500 0.02201017
NC_002122 NZ_CP012501 0.01925539
NC_002122 NZ_CP012567 0.00051024
NC_002122 NZ_CP012572 0.0005558
NC_002122 NZ_CP012626 0.01441007
NC_002122 NZ_CP012627 0.53108382
NC_002122 NZ_CP012632 0.02372809
NC_002122 NZ_CP012634 0.03112971
NC_002122 NZ_CP012636 0.02683557
NC_002122 NZ_CP012683 0.03157353
NC_002122 NZ_CP012803 0.01814699
NC_002122 NZ_CP012835 0.24486039
NC_002122 NZ_CP012923 0.76739594
NC_002122 NZ_CP012928 0.02456469
NC_002122 NZ_CP012929 0.78630339
NC_002122 NZ_CP012936 0.76762394
NC_002122 NZ_CP013024 0.07498834
NC_002122 NZ_CP013026 0.02010551
NC_002122 NZ_CP013027 0.02556101
NC_002122 NZ_CP013028 0.00939868
NC_002122 NZ_CP013186 0.00651268
NC_002122 NZ_CP013191 0.01437842
NC_002122 NZ_CP013192 0.02140684
NC_002122 NZ_CP013193 0.2054063
NC_002122 NZ_CP013194 0.00388148
NC_002122 NZ_CP013221 0.43872545
NC_002122 NZ_CP013224 0.45331211
NC_002122 NZ_CP013657 0.02243289
NC_002122 NZ_CP013721 0.00059741
NC_002122 NZ_CP013832 0.0232396
NC_002122 NZ_CP013833 0.02360186
NC_002122 NZ_CP013834 0.02116045
NC_002122 NZ_CP014050 0.00059741
NC_002122 NZ_CP014110 0.03100557
NC_002122 NZ_CP014112 0.0249141
NC_002122 NZ_CP014271 0.00986703
NC_002122 NZ_CP014273 0.01039775
NC_002122 NZ_CP014320 0.00750683
NC_002122 NZ_CP014321 0.02485891
NC_002122 NZ_CP014357 0.00059753
NC_002122 NZ_CP014359 0.00059742
NC_002122 NZ_CP014489 0.02701097
NC_002122 NZ_CP014496 0.0308883
NC_002122 NZ_CP014498 0.0236783
NC_002122 NZ_CP014523 0.031102
NC_002122 NZ_CP014537 0.00059753
NC_002122 NZ_CP014577 0.00059736
NC_002122 NZ_CP014668 0.02843734
NC_002122 NZ_CP015021 0.01920991
NC_002122 NZ_CP015022 0.01815995
NC_002122 NZ_CP015070 0.02371276
NC_002122 NZ_CP015072 0.02071769
NC_002122 NZ_CP015077 0.02339255
NC_002122 NZ_CP015086 0.02404141
NC_002122 NZ_CP015131 0.0291712
NC_002122 NZ_CP015140 0.02793699
NC_002122 NZ_CP015141 0.0795398
NC_002122 NZ_CP015158 0.00059754
NC_002122 NZ_CP015160 0.02785405
NC_002122 NZ_CP015161 0.41847839
NC_002122 NZ_CP015239 0.01998019
NC_002122 NZ_CP015242 0.04429326
NC_002122 NZ_CP015246 0.06169976
NC_002122 NZ_CP015388 0.02073785
NC_002122 NZ_CP015503 0.0171903
NC_002122 NZ_CP015816 0.01838644
NC_002122 NZ_CP015836 0.00756966
NC_002122 NZ_CP015838 0.17711815
NC_002122 NZ_CP015844 0.01839605
NC_002122 NZ_CP015847 0.01839593
NC_002122 NZ_CP015856 0.01802823
NC_002122 NZ_CP015914 0.03955024
NC_002122 NZ_CP015916 0.5680489
NC_002122 NZ_CP015996 0.50005222
NC_002122 NZ_CP016035 0.02344999
NC_002122 NZ_CP016387 0.40130322
NC_002122 NZ_CP016389 0.02081323
NC_002122 NZ_CP016390 0.00059762
NC_002122 NZ_CP016407 0.16836308
NC_002122 NZ_CP016409 0.16828094
NC_002122 NZ_CP016411 0.16976286
NC_002122 NZ_CP016413 0.16962852
NC_002122 NZ_CP016498 0.02112866
NC_002122 NZ_CP016516 0.76735095
NC_002122 NZ_CP016520 0.49665132
NC_002122 NZ_CP016522 0.75311226
NC_002122 NZ_CP016533 0.56588917
NC_002122 NZ_CP016548 0.08915967
NC_002122 NZ_CP016568 0.76664253
NC_002122 NZ_CP016572 0.76635458
NC_002122 NZ_CP016585 0.50895855
NC_002122 NZ_CP016626 0.01839605
NC_002122 NZ_CP016763 0.00045802
NC_002122 NZ_CP017086 0.00090152
NC_002122 NZ_CP017221 0.01922546
NC_002122 NZ_CP017250 0.01817515
NC_002122 NZ_CP017252 0.01817504
NC_002122 NZ_CP017287 0.02107197
NC_002122 NZ_CP017435 0.01772704
NC_002122 NZ_CP017437 0.01772913
NC_002122 NZ_CP017439 0.01772902
NC_002122 NZ_CP017441 0.01817493
NC_002122 NZ_CP017443 0.01772913
NC_002122 NZ_CP017445 0.0180512
NC_002122 NZ_CP017447 0.01772913
NC_002122 NZ_CP017620 0.00059859
NC_002122 NZ_CP017633 0.01722267
NC_002122 NZ_CP017670 0.0181736
NC_002122 NZ_CP017721 0.00597774
NC_002122 NZ_CP017729 0.00059753
NC_002122 NZ_CP017852 0.02153388
NC_002122 NZ_CP017935 0.00057003
NC_002122 NZ_CP017981 0.01993141
NC_002122 NZ_CP018104 0.51766745
NC_002122 NZ_CP018105 0.00360507
NC_002122 NZ_CP018107 0.02560544
NC_002122 NZ_CP018110 0.56553362
NC_002122 NZ_CP018111 0.00360507
NC_002122 NZ_CP018113 0.02557905
NC_002122 NZ_CP018116 0.56738187
NC_002122 NZ_CP018117 0.00360507
NC_002122 NZ_CP018119 0.02560544
NC_002122 NZ_CP018122 0.56553362
NC_002122 NZ_CP018123 0.00360507
NC_002122 NZ_CP018125 0.02560544
NC_002122 NZ_CP018220 0.00251432
NC_002122 NZ_CP018238 0.0183781
NC_002122 NZ_CP018240 0.01840929
NC_002122 NZ_CP018242 0.0184515
NC_002122 NZ_CP018244 0.01845082
NC_002122 NZ_CP018246 0.01838091
NC_002122 NZ_CP018248 0.01855445
NC_002122 NZ_CP018251 0.01831782
NC_002122 NZ_CP018253 0.0184523
NC_002122 NZ_CP018343 0.02455956
NC_002122 NZ_CP018361 0.00029736
NC_002122 NZ_CP018455 0.0144725
NC_002122 NZ_CP018462 0.02794151
NC_002122 NZ_CP018625 0.46953682
NC_002122 NZ_CP018626 0.01803336
NC_002122 NZ_CP018638 0.34885714
NC_002122 NZ_CP018643 0.02755845
NC_002122 NZ_CP018658 0.00059517
NC_002122 NZ_CP018771 0.08862604
NC_002122 NZ_CP018946 0.40393968
NC_002122 NZ_CP018947 0.01428904
NC_002122 NZ_CP018952 0.02579998
NC_002122 NZ_CP018954 0.00623774
NC_002122 NZ_CP018958 0.00076225
NC_002122 NZ_CP018960 0.0251039
NC_002122 NZ_CP018964 0.02108057
NC_002122 NZ_CP018969 0.02782089
NC_002122 NZ_CP018973 0.02815562
NC_002122 NZ_CP018975 0.44012452
NC_002122 NZ_CP018978 0.02374978
NC_002122 NZ_CP018982 0.02662454
NC_002122 NZ_CP018990 0.01488116
NC_002122 NZ_CP018993 0.43074756
NC_002122 NZ_CP018994 0.02642085
NC_002122 NZ_CP018998 0.02585907
NC_002122 NZ_CP018999 0.00050362
NC_002122 NZ_CP019001 0.00805998
NC_002122 NZ_CP019007 0.02390046
NC_002122 NZ_CP019009 0.0230184
NC_002122 NZ_CP019011 0.0436217
NC_002122 NZ_CP019014 0.02294489
NC_002122 NZ_CP019018 0.03218628
NC_002122 NZ_CP019028 0.01375851
NC_002122 NZ_CP019055 0.01434983
NC_002122 NZ_CP019074 0.00717597
NC_002122 NZ_CP019076 0.01179448
NC_002122 NZ_CP019173 0.42138285
NC_002122 NZ_CP019175 0.00053839
NC_002122 NZ_CP019190 0.01103034
NC_002122 NZ_CP019193 0.00040458
NC_002122 NZ_CP019205 0.42097569
NC_002122 NZ_CP019207 0.42102892
NC_002122 NZ_CP019215 0.49822849
NC_002122 NZ_CP019216 0.00138621
NC_002122 NZ_CP019220 0.13996444
NC_002122 NZ_CP019444 0.02088446
NC_002122 NZ_CP019456 0.0084098
NC_002122 NZ_CP019561 0.03040076
NC_002122 NZ_CP019905 0.47156185
NC_002122 NZ_CP019909 0.00908935
NC_002122 NZ_CP019910 0.02896341
NC_002122 NZ_CP020057 0.00955112
NC_002122 NZ_CP020117 0.02917529
NC_002122 NZ_CP020494 0.45356234
NC_002122 NZ_CP020903 0.00050742
NC_002122 NZ_CP020923 0.00059197
NC_002122 NZ_CP020934 0.00815052
NC_002122 NZ_CP021180 0.0266085
NC_002122 NZ_CP021203 0.01235674
NC_002122 NZ_CP021204 0.01727045
NC_002122 NZ_CP021208 0.46684286
NC_002122 NZ_CP021210 0.02001843
NC_002122 NZ_CP021211 0.01023501
NC_002122 NZ_CP021212 0.01973668
NC_002122 NZ_CP021289 0.02105347
NC_002122 NZ_CP021337 0.01994468
NC_002122 NZ_CP021341 0.01997393
NC_002122 NZ_CP021464 0.00056023
NC_002122 NZ_CP021533 0.18102431
NC_002122 NZ_CP021536 0.01041696
NC_002122 NZ_CP021546 0.00061703
NC_002122 NZ_CP021681 0.00412485
NC_002122 NZ_CP021684 0.01983838
NC_002122 NZ_CP021690 0.02566387
NC_002122 NZ_CP021693 0.19968786
NC_002122 NZ_CP021711 0.02079925
NC_002122 NZ_CP021733 0.01854148
NC_002122 NZ_CP021734 0.00272485
NC_002122 NZ_CP021737 0.01182426
NC_002122 NZ_CP021739 0.19959923
NC_002122 NZ_CP021741 0.0005653
NC_002122 NZ_CP021754 0.00067902
NC_002122 NZ_CP021841 0.36031416
NC_002122 NZ_CP021842 0.00117379
NC_002122 NZ_CP021843 0.01714823
NC_002122 NZ_CP021845 0.35953329
NC_002122 NZ_CP021846 0.00117797
NC_002122 NZ_CP021847 0.01714823
NC_002122 NZ_CP021861 0.0006651
NC_002122 NZ_CP021871 0.02661807
NC_002122 NZ_CP021880 0.01420353
NC_002122 NZ_CP021882 0.28714796
NC_002122 NZ_CP021937 0.018322
NC_002122 NZ_CP021938 0.03428281
NC_002122 NZ_CP022052 0.01845298
NC_002122 NZ_CP022064 0.75936145
NC_002122 NZ_CP022071 0.00059753
NC_002122 NZ_CP022087 0.02811598
NC_002122 NZ_CP022118 0.0003305
NC_002122 NZ_CP022140 0.00083977
NC_002122 NZ_CP022155 0.0004932
NC_002122 NZ_CP022166 0.01896792
NC_002122 NZ_CP022227 0.01253659
NC_002122 NZ_CP022280 0.01893167
NC_002122 NZ_CP022408 0.01695848
NC_002122 NZ_CP022453 0.00507278
NC_002122 NZ_CP022492 0.00071988
NC_002122 NZ_CP022502 0.0207571
NC_002122 NZ_CP022688 0.01809149
NC_002122 NZ_CP022913 0.01513019
NC_002122 NZ_CP022914 0.008825
NC_002122 NZ_CP023144 0.05393406
NC_002122 NZ_CP023145 0.01005064
NC_002122 NZ_CP023347 0.03931151
NC_002122 NZ_CP023348 0.01890615
NC_002122 NZ_CP023350 0.15680367
NC_002122 NZ_CP023351 0.02529134
NC_002122 NZ_CP023352 0.05086213
NC_002122 NZ_CP023354 0.02654563
NC_002122 NZ_CP023355 0.03147374
NC_002122 NZ_CP023356 0.55489233
NC_002122 NZ_CP023358 0.01140613
NC_002122 NZ_CP023361 0.00970075
NC_002122 NZ_CP023362 0.4012658
NC_002122 NZ_CP023363 0.027952
NC_002122 NZ_CP023365 0.56305935
NC_002122 NZ_CP023367 0.04188562
NC_002122 NZ_CP023369 0.0270841
NC_002122 NZ_CP023370 0.70815071
NC_002122 NZ_CP023372 0.01747308
NC_002122 NZ_CP023376 0.56290158
NC_002122 NZ_CP023378 0.01531553
NC_002122 NZ_CP023382 0.53318265
NC_002122 NZ_CP023384 0.02724197
NC_002122 NZ_CP023385 0.52567545
NC_002122 NZ_CP023387 0.07465656
NC_002122 NZ_CP023389 0.03313305
NC_002122 NZ_CP023471 0.01364943
NC_002122 NZ_CP023530 0.02814298
NC_002122 NZ_CP023532 0.0862516
NC_002122 NZ_CP023533 0.02814298
NC_002122 NZ_CP023534 0.39210485
NC_002122 NZ_CP023542 0.05325214
NC_002122 NZ_CP023552 0.00651193
NC_002122 NZ_CP023674 0.0144243
NC_002122 NZ_CP023725 0.00123862
NC_002122 NZ_CP023733 0.02053734
NC_002122 NZ_CP023734 0.00272517
NC_002122 NZ_CP023816 0.02233018
NC_002122 NZ_CP023871 0.01130359
NC_002122 NZ_CP023895 0.01712143
NC_002122 NZ_CP023900 0.11675501
NC_002122 NZ_CP023903 0.04622393
NC_002122 NZ_CP023923 0.01502129
NC_002122 NZ_CP023934 0.0192395
NC_002122 NZ_CP023938 0.00116282
NC_002122 NZ_CP023957 0.18111201
NC_002122 NZ_CP023959 0.00750082
NC_002122 NZ_CP024039 0.0157956
NC_002122 NZ_CP024055 0.01445049
NC_002122 NZ_CP024093 0.4888482
NC_002122 NZ_CP024129 0.03544539
NC_002122 NZ_CP024130 0.00608845
NC_002122 NZ_CP024133 0.01235463
NC_002122 NZ_CP024137 0.0055429
NC_002122 NZ_CP024140 0.0090907
NC_002122 NZ_CP024142 0.00062991
NC_002122 NZ_CP024144 0.00597252
NC_002122 NZ_CP024145 0.0205271
NC_002122 NZ_CP024146 0.48965167
NC_002122 NZ_CP024150 0.02078087
NC_002122 NZ_CP024151 0.0305164
NC_002122 NZ_CP024152 0.50598437
NC_002122 NZ_CP024153 0.0005842
NC_002122 NZ_CP024154 0.07529132
NC_002122 NZ_CP024166 0.00046662
NC_002122 NZ_CP024227 0.01124492
NC_002122 NZ_CP024231 0.0469199
NC_002122 NZ_CP024235 0.02339271
NC_002122 NZ_CP024237 0.02378708
NC_002122 NZ_CP024242 0.01923864
NC_002122 NZ_CP024244 0.05754758
NC_002122 NZ_CP024248 0.01055393
NC_002122 NZ_CP024254 0.06871577
NC_002122 NZ_CP024255 0.02050441
NC_002122 NZ_CP024258 0.02101901
NC_002122 NZ_CP024259 0.02072293
NC_002122 NZ_CP024262 0.01129882
NC_002122 NZ_CP024265 0.01144447
NC_002122 NZ_CP024272 0.01147007
NC_002122 NZ_CP024274 0.01145084
NC_002122 NZ_CP024277 0.01200228
NC_002122 NZ_CP024281 0.0228994
NC_002122 NZ_CP024284 0.02696151
NC_002122 NZ_CP024285 0.53709533
NC_002122 NZ_CP024286 0.0040285
NC_002122 NZ_CP024287 0.02917578
NC_002122 NZ_CP024291 0.03016083
NC_002122 NZ_CP024292 0.4352485
NC_002122 NZ_CP024294 0.00794837
NC_002122 NZ_CP024295 0.01499893
NC_002122 NZ_CP024296 0.02002436
NC_002122 NZ_CP024430 0.01495598
NC_002122 NZ_CP024480 0.0106207
NC_002122 NZ_CP024481 0.46194003
NC_002122 NZ_CP024544 0.00063041
NC_002122 NZ_CP024547 0.00063041
NC_002122 NZ_CP024617 0.0142273
NC_002122 NZ_CP024652 0.01846184
NC_002122 NZ_CP024662 0.0409139
NC_002122 NZ_CP024668 0.04107879
NC_002122 NZ_CP024669 0.01896718
NC_002122 NZ_CP024718 0.02690953
NC_002122 NZ_CP024721 0.02777667
NC_002122 NZ_CP024805 0.01823886
NC_002122 NZ_CP024816 0.01260416
NC_002122 NZ_CP024822 0.61136127
NC_002122 NZ_CP024823 0.02141075
NC_002122 NZ_CP024827 0.0108847
NC_002122 NZ_CP024831 0.0124242
NC_002122 NZ_CP024836 0.01676005
NC_002122 NZ_CP024840 0.01676005
NC_002122 NZ_CP024852 0.0168112
NC_002122 NZ_CP024854 0.51826866
NC_002122 NZ_CP024856 0.01773797
NC_002122 NZ_CP024858 0.00067289
NC_002122 NZ_CP024860 0.0141793
NC_002122 NZ_CP024863 0.02417198
NC_002122 NZ_CP024864 0.02298929
NC_002122 NZ_CP024887 0.05463393
NC_002122 NZ_CP024888 0.01892207
NC_002122 NZ_CP024918 0.37167011
NC_002122 NZ_CP024975 0.02709493
NC_002122 NZ_CP024976 0.29925315
NC_002122 NZ_CP024977 0.00103633
NC_002122 NZ_CP024994 0.02788808
NC_002122 NZ_CP025253 0.01852534
NC_002122 NZ_CP025339 0.33089581
NC_002122 NZ_CP025403 0.02624552
NC_002122 NZ_CP025458 0.01709411
NC_002122 NZ_CP025463 0.01490361
NC_002122 NZ_CP025556 0.00059753
NC_002122 NZ_CP025625 0.05042053
NC_002122 NZ_CP025626 0.01138137
NC_002122 NZ_CP025677 0.01896882
NC_002122 NZ_CP025678 0.00355484
NC_002122 NZ_CP025708 0.01234241
NC_002122 NZ_CP025751 0.56298829
NC_002122 NZ_CP025949 0.02077117
NC_002122 NZ_CP025952 0.01397544
NC_002122 NZ_CP025981 0.00522857
NC_002122 NZ_CP026131 0.01430353
NC_002122 NZ_CP026174 0.0005509
NC_002122 NZ_CP026200 0.0041123
NC_002122 NZ_CP026201 0.0189572
NC_002122 NZ_CP026206 0.00772011
NC_002122 NZ_CP026237 0.00273473
NC_002122 NZ_CP026271 0.00062865
NC_002122 NZ_CP026276 0.0003721
NC_002122 NZ_CP026403 0.03146916
NC_002122 NZ_CP026404 0.00053772
NC_002122 NZ_CP026474 0.01764893
NC_002122 NZ_CP026475 0.00057301
NC_002122 NZ_CP026494 0.01081273
NC_002122 NZ_CP026576 0.02064921
NC_002122 NZ_CP026579 0.03133271
NC_002122 NZ_CP026584 0.01462995
NC_002122 NZ_CP026589 0.0201059
NC_002122 NZ_CP026701 0.00059753
NC_002122 NZ_CP026724 0.02782078
NC_002122 NZ_CP026726 0.41023342
NC_002122 NZ_CP026754 0.0223563
NC_002122 NZ_CP026854 0.02792848
NC_002122 NZ_CP026855 0.07438075
NC_002122 NZ_CP027028 0.00787561
NC_002122 NZ_CP027067 0.01782075
NC_002122 NZ_CP027106 0.01136056
NC_002122 NZ_CP027119 0.00938309
NC_002122 NZ_CP027120 0.02508926
NC_002122 NZ_CP027130 0.01423234
NC_002122 NZ_CP027200 0.03321847
NC_002122 NZ_CP027220 0.03597677
NC_002122 NZ_CP027222 0.01122751
NC_002122 NZ_CP027256 0.02299049
NC_002122 NZ_CP027311 0.03298979
NC_002122 NZ_CP027314 0.02244247
NC_002122 NZ_CP027315 0.03621158
NC_002122 NZ_CP027318 0.01691144
NC_002122 NZ_CP027324 0.0718484
NC_002122 NZ_CP027326 0.00933983
NC_002122 NZ_CP027327 0.68727516
NC_002122 NZ_CP027339 0.03559104
NC_002122 NZ_CP027343 0.02664111
NC_002122 NZ_CP027367 0.01833602
NC_002122 NZ_CP027374 0.50216026
NC_002122 NZ_CP027375 0.0292632
NC_002122 NZ_CP027385 0.01978961
NC_002122 NZ_CP027391 0.0362949
NC_002122 NZ_CP027392 0.0278357
NC_002122 NZ_CP027409 0.28032445
NC_002122 NZ_CP027413 0.00059753
NC_002122 NZ_CP027415 0.58618438
NC_002122 NZ_CP027436 0.01684209
NC_002122 NZ_CP027438 0.0233913
NC_002122 NZ_CP027439 0.01299576
NC_002122 NZ_CP027441 0.06823072
NC_002122 NZ_CP027444 0.0364806
NC_002122 NZ_CP027446 0.01038232
NC_002122 NZ_CP027448 0.01992738
NC_002122 NZ_CP027451 0.06829018
NC_002122 NZ_CP027453 0.05864849
NC_002122 NZ_CP027455 0.03811257
NC_002122 NZ_CP027456 0.01697385
NC_002122 NZ_CP027458 0.03057702
NC_002122 NZ_CP027460 0.01036857
NC_002122 NZ_CP027465 0.07674099
NC_002122 NZ_CP027470 0.03559447
NC_002122 NZ_CP027535 0.65706414
NC_002122 NZ_CP027536 0.01923497
NC_002122 NZ_CP027537 0.02504914
NC_002122 NZ_CP027545 0.00065693
NC_002122 NZ_CP027547 0.0362723
NC_002122 NZ_CP027549 0.000726
NC_002122 NZ_CP027551 0.01626618
NC_002122 NZ_CP027553 0.02136815
NC_002122 NZ_CP027576 0.01699658
NC_002122 NZ_CP027581 0.02930778
NC_002122 NZ_CP027585 0.06988583
NC_002122 NZ_CP027596 0.01925979
NC_002122 NZ_CP027600 0.07440718
NC_002122 NZ_CP027703 0.01408827
NC_002122 NZ_CP027767 0.02145923
NC_002122 NZ_CP028111 0.01692244
NC_002122 NZ_CP028113 0.03661073
NC_002122 NZ_CP028115 0.03676394
NC_002122 NZ_CP028118 0.01702552
NC_002122 NZ_CP028120 0.05874319
NC_002122 NZ_CP028121 0.03177167
NC_002122 NZ_CP028124 0.0393016
NC_002122 NZ_CP028168 0.45936914
NC_002122 NZ_CP028193 0.00075767
NC_002122 NZ_CP028195 0.01843861
NC_002122 NZ_CP028200 0.00059741
NC_002122 NZ_CP028382 0.0699633
NC_002122 NZ_CP028383 0.02108991
NC_002122 NZ_CP028431 0.01717769
NC_002122 NZ_CP028434 0.01717565
NC_002122 NZ_CP028484 0.02751362
NC_002122 NZ_CP028485 0.58017202
NC_002122 NZ_CP028541 0.01408579
NC_002122 NZ_CP028547 0.00132601
NC_002122 NZ_CP028576 0.01706875
NC_002122 NZ_CP028582 0.00107253
NC_002122 NZ_CP028587 0.01253659
NC_002122 NZ_CP028790 0.01873078
NC_002122 NZ_CP028796 0.01771358
NC_002122 NZ_CP029104 0.02072198
NC_002122 NZ_CP029107 0.01660379
NC_002122 NZ_CP029113 0.01191106
NC_002122 NZ_CP029181 0.00070998
NC_002122 NZ_CP029243 0.01844515
NC_002122 NZ_CP029244 0.00372824
NC_002122 NZ_CP029367 0.15004717
NC_002122 NZ_CP029368 0.01367206
NC_002122 NZ_CP029381 0.0152248
NC_002122 NZ_CP029493 0.00067685
NC_002122 NZ_CP029575 0.01565983
NC_002122 NZ_CP029577 0.02934971
NC_002122 NZ_CP029578 0.02706516
NC_002122 NZ_CP029580 0.02373441
NC_002122 NZ_CP029588 0.00049322
NC_002122 NZ_CP029591 0.00048949
NC_002122 NZ_CP029594 0.00059742
NC_002122 NZ_CP029596 0.00059742
NC_002122 NZ_CP029688 0.00072161
NC_002122 NZ_CP029691 0.01700328
NC_002122 NZ_CP029734 0.02044957
NC_002122 NZ_CP029742 0.05529326
NC_002122 NZ_CP029743 0.00328622
NC_002122 NZ_CP029744 0.02346674
NC_002122 NZ_CP029748 0.00660849
NC_002122 NZ_CP029974 0.02009936
NC_002122 NZ_CP029975 0.66596262
NC_002122 NZ_CP029978 0.01621259
NC_002122 NZ_CP029980 0.01099869
NC_002122 NZ_CP029982 0.01651719
NC_002122 NZ_CP030000 0.75779615
NC_002122 NZ_CP030003 0.38745723
NC_002122 NZ_CP030025 0.76027485
NC_002122 NZ_CP030112 0.02759051
NC_002122 NZ_CP030133 0.00151519
NC_002122 NZ_CP030191 0.5112057
NC_002122 NZ_CP030197 0.0064848
NC_002122 NZ_CP030198 0.00097448
NC_002122 NZ_CP030204 0.0082922
NC_002122 NZ_CP030218 0.00589264
NC_002122 NZ_CP030232 0.42353534
NC_002122 NZ_CP030234 0.6076103
NC_002122 NZ_CP030282 0.40967574
NC_002122 NZ_CP030283 0.01753944
NC_002122 NZ_CP030285 0.00106347
NC_002122 NZ_CP030289 0.00456167
NC_002122 NZ_CP030329 0.00750937
NC_002122 NZ_CP030770 0.02795871
NC_002122 NZ_CP030779 0.03691557
NC_002122 NZ_CP030780 0.01880613
NC_002122 NZ_CP030785 0.02869992
NC_002122 NZ_CP030786 0.00136833
NC_002122 NZ_CP030791 0.01080178
NC_002122 NZ_CP030921 0.36160048
NC_002122 NZ_CP031107 0.01153016
NC_002122 NZ_CP031111 0.45608749
NC_002122 NZ_CP031137 0.00939713
NC_002122 NZ_CP031323 0.02348362
NC_002122 NZ_CP031548 0.0235872
NC_002122 NZ_CP031549 0.00238014
NC_002122 NZ_CP031615 0.44306335
NC_002122 NZ_CP031655 0.01147243
NC_002122 NZ_CP031656 0.2490272
NC_002122 NZ_CP031720 0.01468698
NC_002122 NZ_CP031804 0.01854472
NC_002122 NZ_HG941719 0.02336288
NC_002122 NZ_KX443694 0.5026645
NC_002123 NC_014367 0.03894714
NC_002123 NZ_CP012877 0.01056134
NC_002126 NC_010523 0.03993588
NC_002126 NZ_CP014333 0.00720575
NC_002126 NZ_CP014632 0.0054187
NC_002126 NZ_CP014928 0.00243641
NC_002126 NZ_CP019984 0.00469944
NC_002126 NZ_CP029970 0.0186209
NC_002127 NC_002487 0.03375965
NC_002127 NC_002773 0.03851112
NC_002127 NC_002809 0.03239951
NC_002127 NC_003079 0.03285133
NC_002127 NC_003114 0.13066386
NC_002127 NC_003132 0.02251961
NC_002127 NC_003457 0.03141994
NC_002127 NC_004446 0.05179683
NC_002127 NC_004837 0.02252377
NC_002127 NC_005015 0.01068109
NC_002127 NC_005018 0.0414515
NC_002127 NC_005019 0.02840237
NC_002127 NC_005816 0.02252585
NC_002127 NC_006815 0.17948718
NC_002127 NC_006881 0.01751296
NC_002127 NC_008119 0.02248019
NC_002127 NC_008121 0.02248226
NC_002127 NC_008444 0.13066386
NC_002127 NC_008488 0.03425158
NC_002127 NC_009791 0.02308642
NC_002127 NC_010158 0.00253512
NC_002127 NC_010485 0.02130694
NC_002127 NC_010896 0.55947047
NC_002127 NC_010904 0.03920292
NC_002127 NC_011214 0.027525
NC_002127 NC_011215 0.25501656
NC_002127 NC_011227 0.05143266
NC_002127 NC_011407 0.02898404
NC_002127 NC_011799 0.02725621
NC_002127 NC_013363 0.02766617
NC_002127 NC_013589 0.10073164
NC_002127 NC_014003 0.03652719
NC_002127 NC_014027 0.02252585
NC_002127 NC_014235 0.03200553
NC_002127 NC_014543 0.05143266
NC_002127 NC_014937 0.00090138
NC_002127 NC_015055 0.01660881
NC_002127 NC_015570 0.05238294
NC_002127 NC_015575 0.05217271
NC_002127 NC_017156 0.02252169
NC_002127 NC_017159 0.02248433
NC_002127 NC_017264 0.02239148
NC_002127 NC_017649 0.04509172
NC_002127 NC_017654 0.00802298
NC_002127 NC_017655 0.03097395
NC_002127 NC_018996 0.10052288
NC_002127 NC_018997 0.02330683
NC_002127 NC_019050 0.05585253
NC_002127 NC_019051 0.04241915
NC_002127 NC_019052 0.04290569
NC_002127 NC_019053 0.05882353
NC_002127 NC_019056 0.00919429
NC_002127 NC_019058 0.05713747
NC_002127 NC_019076 0.02880753
NC_002127 NC_019077 0.10820602
NC_002127 NC_019078 0.02879871
NC_002127 NC_019079 0.04018287
NC_002127 NC_019102 0.0318865
NC_002127 NC_019136 0.02601421
NC_002127 NC_019235 0.02252377
NC_002127 NC_019249 0.03718011
NC_002127 NC_019250 0.03541578
NC_002127 NC_019357 0.0134236
NC_002127 NC_019982 0.03407984
NC_002127 NC_019987 0.12156043
NC_002127 NC_020086 0.001391
NC_002127 NC_020251 0.03266149
NC_002127 NC_020413 0.04465471
NC_002127 NC_021652 0.02670309
NC_002127 NC_021653 0.02671251
NC_002127 NC_021665 0.02656031
NC_002127 NC_023324 0.03796307
NC_002127 NC_023328 0.03107114
NC_002127 NC_025025 0.03370037
NC_002127 NC_025026 0.03092182
NC_002127 NC_025058 0.0579572
NC_002127 NC_025178 0.02978723
NC_002127 NZ_CP006633 0.75412893
NC_002127 NZ_CP006793 0.02252585
NC_002127 NZ_CP006797 0.02253209
NC_002127 NZ_CP006808 0.02252377
NC_002127 NZ_CP006924 0.00913302
NC_002127 NZ_CP007488 0.15339391
NC_002127 NZ_CP009169 0.03792337
NC_002127 NZ_CP009489 0.02252377
NC_002127 NZ_CP009701 0.02238532
NC_002127 NZ_CP009839 0.02251961
NC_002127 NZ_CP009903 0.02252585
NC_002127 NZ_CP009936 0.02253417
NC_002127 NZ_CP010020 0.02234023
NC_002127 NZ_CP010182 0.03075
NC_002127 NZ_CP010185 0.03075
NC_002127 NZ_CP010205 0.04803213
NC_002127 NZ_CP010211 0.02851774
NC_002127 NZ_CP010216 0.0307965
NC_002127 NZ_CP010224 0.0307965
NC_002127 NZ_CP010294 0.02205151
NC_002127 NZ_CP010318 0.03527708
NC_002127 NZ_CP011137 0.02161785
NC_002127 NZ_CP011433 0.03521219
NC_002127 NZ_CP011435 0.10629188
NC_002127 NZ_CP011626 0.01816839
NC_002127 NZ_CP012628 0.02916403
NC_002127 NZ_CP012684 0.03129143
NC_002127 NZ_CP012804 1
NC_002127 NZ_CP012933 0.76778523
NC_002127 NZ_CP014772 0.0345191
NC_002127 NZ_CP015917 0.02471029
NC_002127 NZ_CP016009 0.02425923
NC_002127 NZ_CP016040 0.0351153
NC_002127 NZ_CP016042 0.05873691
NC_002127 NZ_CP016276 0.02251961
NC_002127 NZ_CP016513 0.03220697
NC_002127 NZ_CP016519 0.03100939
NC_002127 NZ_CP016584 0.03220697
NC_002127 NZ_CP017223 0.03071518
NC_002127 NZ_CP017722 0.02076901
NC_002127 NZ_CP017845 0.03260615
NC_002127 NZ_CP018943 0.03220697
NC_002127 NZ_CP018949 0.02356713
NC_002127 NZ_CP018987 0.02221779
NC_002127 NZ_CP019003 0.00704275
NC_002127 NZ_CP019023 0.04255319
NC_002127 NZ_CP019025 0.03100939
NC_002127 NZ_CP019842 0.00771801
NC_002127 NZ_CP021910 0.03610884
NC_002127 NZ_CP022068 0.03387517
NC_002127 NZ_CP022454 0.02968015
NC_002127 NZ_CP022499 0.0028868
NC_002127 NZ_CP023261 0.12152269
NC_002127 NZ_CP023374 0.12648705
NC_002127 NZ_CP023904 0.12769255
NC_002127 NZ_CP023958 0.19599927
NC_002127 NZ_CP024434 0.04123711
NC_002127 NZ_CP024485 0.02996484
NC_002127 NZ_CP026176 0.00744572
NC_002127 NZ_CP027259 0.02554187
NC_002127 NZ_CP028175 0.03537957
NC_002127 NZ_CP029121 0.12214672
NC_002127 NZ_CP029993 0.03530497
NC_002127 NZ_CP030004 0.03530497
NC_002127 NZ_CP030212 0.03531974
NC_002127 NZ_CP030332 0.03530497
NC_002127 NZ_CP031658 0.12607099
NC_002128 NC_002134 0.06556455
NC_002128 NC_002142 0.03101678
NC_002128 NC_002483 0.10016501
NC_002128 NC_002638 0.00087703
NC_002128 NC_002698 0.02479482
NC_002128 NC_003131 0.00091684
NC_002128 NC_003134 0.0009688
NC_002128 NC_003277 0.00172329
NC_002128 NC_004835 0.00094065
NC_002128 NC_004836 0.00092788
NC_002128 NC_004838 0.00094143
NC_002128 NC_004839 0.00092768
NC_002128 NC_004851 0.02702929
NC_002128 NC_004998 0.05485525
NC_002128 NC_005014 0.01649348
NC_002128 NC_005249 0.00032951
NC_002128 NC_005327 0.07091567
NC_002128 NC_005813 0.0009286
NC_002128 NC_005815 0.00098203
NC_002128 NC_006153 0.00092628
NC_002128 NC_006323 0.00084914
NC_002128 NC_006671 0.06690136
NC_002128 NC_006816 0.0983783
NC_002128 NC_006855 0.00087753
NC_002128 NC_006856 0.01862588
NC_002128 NC_007208 0.00156309
NC_002128 NC_007365 0.06015892
NC_002128 NC_007414 0.98165149
NC_002128 NC_007607 0.02254394
[truncated: 75,032,935 more chars]
