# Supplementary material for: Large-scale network analysis captures biological features of bacterial plasmids
Source: Nat Commun. 2020 May 15;11:2452. doi: 10.1038/s41467-020-16282-w (PMC7229196; doi:10.1038/s41467-020-16282-w)
Supplement: Supplementary file 6 — Source Data [file 41467_2020_16282_MOESM6_ESM.zip › source_data/JI_plasmid.net]

from to weight
NC_000906 NC_001949 0.01041
NC_000906 NC_002137 0.02634
NC_000906 NC_002748 0.00725
NC_000906 NC_002798 0.01279
NC_000906 NC_003101 0.0566
NC_000906 NC_003383 0.00302
NC_000906 NC_004652 0.00852
NC_000906 NC_004847 0.22704
NC_000906 NC_004955 0.03495
NC_000906 NC_004959 0.00724
NC_000906 NC_004960 0.00825
NC_000906 NC_004966 0.0066
NC_000906 NC_004980 0.021
NC_000906 NC_004981 0.01031
NC_000906 NC_007191 0.01361
NC_000906 NC_008436 0.1567
NC_000906 NC_008504 0.02932
NC_000906 NC_008505 0.01342
NC_000906 NC_008506 0.01333
NC_000906 NC_008507 0.00459
NC_000906 NC_008594 0.01219
NC_000906 NC_009137 0.02516
NC_000906 NC_009435 0.01033
NC_000906 NC_010901 0.0056
NC_000906 NC_013551 0.02815
NC_000906 NC_013767 0.00186
NC_000906 NC_014495 0.00242
NC_000906 NC_015860 0.00835
NC_000906 NC_015861 0.02134
NC_000906 NC_015862 0.01438
NC_000906 NC_015863 0.00712
NC_000906 NC_015864 0.02
NC_000906 NC_015900 0.00673
NC_000906 NC_015901 0.00623
NC_000906 NC_015902 0.00304
NC_000906 NC_016042 0.00869
NC_000906 NC_016837 0.00662
NC_000906 NC_016970 0.01252
NC_000906 NC_016971 0.03069
NC_000906 NC_017478 0.01319
NC_000906 NC_017483 0.00388
NC_000906 NC_017484 0.0144
NC_000906 NC_017485 0.01218
NC_000906 NC_017487 0.00649
NC_000906 NC_017489 0.0566
NC_000906 NC_017493 0.01467
NC_000906 NC_017494 0.01978
NC_000906 NC_017495 0.03623
NC_000906 NC_017496 0.01813
NC_000906 NC_017498 0.05385
NC_000906 NC_017500 0.01311
NC_000906 NC_017963 0.00071
NC_000906 NC_018888 0.00247
NC_000906 NC_018889 0.00247
NC_000906 NC_019308 0.01059
NC_000906 NC_019347 0.32807
NC_000906 NC_019350 0.0125
NC_000906 NC_019351 0.00415
NC_000906 NC_019377 0.019
NC_000906 NC_019430 0.01468
NC_000906 NC_019431 0.0108
NC_000906 NC_019432 0.06598
NC_000906 NC_019434 0.01517
NC_000906 NC_019436 0.03584
NC_000906 NC_020208 0.00084
NC_000906 NC_021225 0.00214
NC_000906 NC_021233 0.00337
NC_000906 NC_021828 0.00242
NC_000906 NC_021987 0.00138
NC_000906 NC_022045 0.00126
NC_000906 NZ_AP017399 0.01031
NC_000906 NZ_CP009055 0.00483
NC_000906 NZ_CP011282 0.00124
NC_000906 NZ_CP012367 0.00108
NC_000906 NZ_CP012385 0.00108
NC_000906 NZ_CP012437 0.00099
NC_000906 NZ_CP012448 0.00112
NC_000906 NZ_CP012461 0.00101
NC_000906 NZ_CP012467 0.00097
NC_000906 NZ_CP012651 0.00376
NC_000906 NZ_CP012659 0.00369
NC_000906 NZ_CP013725 0.00188
NC_000906 NZ_CP013995 0.00059
NC_000906 NZ_CP014251 0.0039
NC_000906 NZ_CP014530 0.00084
NC_000906 NZ_CP015985 0.00227
NC_000906 NZ_CP016685 0.0123
NC_000906 NZ_CP016686 0.00776
NC_000906 NZ_CP016687 0.0132
NC_000906 NZ_CP016688 0.04026
NC_000906 NZ_CP016689 0.06597
NC_000906 NZ_CP016694 0.01562
NC_000906 NZ_CP016695 0.04035
NC_000906 NZ_CP016696 0.00893
NC_000906 NZ_CP016698 0.02066
NC_000906 NZ_CP016699 0.01604
NC_000906 NZ_CP016700 0.01684
NC_000906 NZ_CP016701 0.0135
NC_000906 NZ_CP016702 0.01295
NC_000906 NZ_CP016704 0.01318
NC_000906 NZ_CP016705 0.02146
NC_000906 NZ_CP016706 0.01024
NC_000906 NZ_CP016707 0.01406
NC_000906 NZ_CP016708 0.01443
NC_000906 NZ_CP016709 0.01756
NC_000906 NZ_CP016710 0.02447
NC_000906 NZ_CP016713 0.0092
NC_000906 NZ_CP016714 0.01553
NC_000906 NZ_CP016715 0.0108
NC_000906 NZ_CP016716 0.02021
NC_000906 NZ_CP016717 0.00658
NC_000906 NZ_CP016720 0.00629
NC_000906 NZ_CP016721 0.01531
NC_000906 NZ_CP016722 0.00611
NC_000906 NZ_CP016726 0.00861
NC_000906 NZ_CP016727 0.01531
NC_000906 NZ_CP016729 0.01617
NC_000906 NZ_CP016733 0.01355
NC_000906 NZ_CP016734 0.02598
NC_000906 NZ_CP016735 0.01446
NC_000906 NZ_CP016736 0.00449
NC_000906 NZ_CP016737 0.01313
NC_000906 NZ_CP016738 0.01333
NC_000906 NZ_CP016739 0.02204
NC_000906 NZ_CP016740 0.03083
NC_000906 NZ_CP016743 0.0307
NC_000906 NZ_CP016744 0.01379
NC_000906 NZ_CP016745 0.01341
NC_000906 NZ_CP016746 0.00392
NC_000906 NZ_CP016747 0.01319
NC_000906 NZ_CP016748 0.01879
NC_000906 NZ_CP016749 0.01124
NC_000906 NZ_CP016750 0.01352
NC_000906 NZ_CP016751 0.02646
NC_000906 NZ_CP017407 0.00255
NC_000906 NZ_CP017408 0.0032
NC_000906 NZ_CP017788 0.00116
NC_000906 NZ_CP017793 0.00116
NC_000906 NZ_CP017798 0.00115
NC_000906 NZ_CP018066 0.00083
NC_000906 NZ_CP018073 0.00124
NC_000906 NZ_CP018129 0.00085
NC_000906 NZ_CP018765 0.00185
NC_000906 NZ_CP018827 8e-04
NC_000906 NZ_CP018832 8e-04
NC_000906 NZ_CP018868 0.00263
NC_000906 NZ_CP019166 0.00186
NC_000906 NZ_CP019168 0.00186
NC_000906 NZ_CP019209 0.00093
NC_000906 NZ_CP019989 8e-04
NC_000906 NZ_CP019993 0.00084
NC_000906 NZ_CP020485 0.00089
NC_000906 NZ_CP020489 0.00089
NC_000906 NZ_CP020605 0.05373
NC_000906 NZ_CP020606 0.00627
NC_000906 NZ_CP020608 0.00636
NC_000906 NZ_CP020611 0.00893
NC_000906 NZ_CP020834 0.00205
NC_000906 NZ_CP021485 0.00191
NC_000906 NZ_CP021488 0.00189
NC_000906 NZ_CP021530 0.00191
NC_000906 NZ_CP022021 0.00126
NC_000906 NZ_CP022484 0.00184
NC_000906 NZ_CP023051 0.00227
NC_000906 NZ_CP023053 0.00227
NC_000906 NZ_CP023393 0.00475
NC_000906 NZ_CP023394 0.00518
NC_000906 NZ_CP023424 0.00097
NC_000906 NZ_CP023753 0.00269
NC_000906 NZ_CP023781 0.001
NC_000906 NZ_CP023785 0.001
NC_000906 NZ_CP023790 0.00101
NC_000906 NZ_CP023795 0.001
NC_000906 NZ_CP023800 0.001
NC_000906 NZ_CP023805 0.001
NC_000906 NZ_CP023809 0.001
NC_000906 NZ_CP025083 0.00269
NC_000906 NZ_CP025260 0.00227
NC_000906 NZ_CP025426 8e-04
NC_000906 NZ_CP025439 0.00227
NC_000906 NZ_CP025441 0.00227
NC_000906 NZ_CP025561 0.00242
NC_000906 NZ_CP025569 0.00269
NC_000906 NZ_CP025756 0.00079
NC_000906 NZ_CP027401 0.00116
NC_000906 NZ_CP027498 0.00093
NC_000906 NZ_CP027502 0.00097
NC_000906 NZ_CP027507 0.00085
NC_000906 NZ_CP027513 0.00104
NC_000906 NZ_CP027518 0.00079
NC_000906 NZ_CP029291 0.0166
NC_000906 NZ_CP031539 0.01326
NC_000906 NZ_CP031540 0.01617
NC_000906 NZ_CP031541 0.03379
NC_000906 NZ_CP031543 0.0346
NC_000914 NC_002575 5e-04
NC_000914 NC_003037 0.00132
NC_000914 NC_003065 0.00016
NC_000914 NC_003078 0.00014
NC_000914 NC_004041 0.00142
NC_000914 NC_007762 0.00148
NC_000914 NC_009620 0.00019
NC_000914 NC_009621 0.00123
NC_000914 NC_009622 0.00784
NC_000914 NC_010841 0.00064
NC_000914 NC_010865 0.00157
NC_000914 NC_010929 0.00016
NC_000914 NC_010996 0.0015
NC_000914 NC_010997 0.00012
NC_000914 NC_011368 2e-04
NC_000914 NC_011370 0.00022
NC_000914 NC_011371 0.00022
NC_000914 NC_011982 2e-04
NC_000914 NC_011984 0.00027
NC_000914 NC_012586 0.00536
NC_000914 NC_012848 0.00027
NC_000914 NC_012853 0.00019
NC_000914 NC_013545 0.00046
NC_000914 NC_015592 0.0013
NC_000914 NC_015597 0.00397
NC_000914 NC_015742 0.00056
NC_000914 NC_016814 0.0019
NC_000914 NC_016815 0.00107
NC_000914 NC_016836 0.00043
NC_000914 NC_017323 0.00013
NC_000914 NC_017324 0.00106
NC_000914 NC_017326 0.00016
NC_000914 NC_017327 0.00143
NC_000914 NC_018682 0.00161
NC_000914 NC_018683 0.00101
NC_000914 NC_018701 0.00024
NC_000914 NC_019313 0.00595
NC_000914 NC_019555 0.00047
NC_000914 NC_019846 0.00019
NC_000914 NC_019847 0.00416
NC_000914 NC_019848 0.00072
NC_000914 NC_019849 0.00018
NC_000914 NC_020060 0.00058
NC_000914 NC_020061 0.00261
NC_000914 NC_020062 5e-05
NC_000914 NC_020527 0.00132
NC_000914 NC_020560 0.00014
NC_000914 NC_021209 0.00023
NC_000914 NC_021907 0.00016
NC_000914 NC_021909 0.00152
NC_000914 NC_021910 0.00116
NC_000914 NC_021911 0.00019
NC_000914 NC_022536 0.00231
NC_000914 NT_187151 0.15219
NC_000914 NT_187152 0.00137
NC_000914 NT_187153 0.00037
NC_000914 NT_187154 0.01225
NC_000914 NT_187155 0.00478
NC_000914 NT_187157 0.00443
NC_000914 NT_187158 0.00914
NC_000914 NT_187160 0.00456
NC_000914 NT_187162 0.00034
NC_000914 NT_187164 0.03106
NC_000914 NT_187165 0.00709
NC_000914 NT_187166 0.01453
NC_000914 NT_187167 0.00544
NC_000914 NZ_AP014659 0.00017
NC_000914 NZ_CP006878 0.00028
NC_000914 NZ_CP006879 0.00461
NC_000914 NZ_CP006880 0.00018
NC_000914 NZ_CP006987 0.00053
NC_000914 NZ_CP006988 0.00244
NC_000914 NZ_CP006989 0.00016
NC_000914 NZ_CP007048 0.00065
NC_000914 NZ_CP007068 0.00013
NC_000914 NZ_CP007070 0.00051
NC_000914 NZ_CP007227 0.00011
NC_000914 NZ_CP007238 0.00039
NC_000914 NZ_CP007642 0.00011
NC_000914 NZ_CP007643 0.00189
NC_000914 NZ_CP007645 0.00054
NC_000914 NZ_CP009145 0.00095
NC_000914 NZ_CP009146 0.00044
NC_000914 NZ_CP011248 0.00012
NC_000914 NZ_CP013052 0.00032
NC_000914 NZ_CP013053 0.00496
NC_000914 NZ_CP013054 0.00089
NC_000914 NZ_CP013108 0.00318
NC_000914 NZ_CP013109 0.00494
NC_000914 NZ_CP013110 0.00071
NC_000914 NZ_CP013492 0.00155
NC_000914 NZ_CP013494 9e-05
NC_000914 NZ_CP013497 0.00155
NC_000914 NZ_CP013499 9e-05
NC_000914 NZ_CP013502 0.00152
NC_000914 NZ_CP013504 0.00015
NC_000914 NZ_CP013508 0.00152
NC_000914 NZ_CP013510 0.00015
NC_000914 NZ_CP013512 0.00016
NC_000914 NZ_CP013514 0.00138
NC_000914 NZ_CP013519 0.00155
NC_000914 NZ_CP013521 0.00018
NC_000914 NZ_CP013526 0.00011
NC_000914 NZ_CP013530 0.00149
NC_000914 NZ_CP013531 0.00017
NC_000914 NZ_CP013535 0.0015
NC_000914 NZ_CP013536 1e-04
NC_000914 NZ_CP013539 0.00132
NC_000914 NZ_CP013540 0.00147
NC_000914 NZ_CP013541 0.00014
NC_000914 NZ_CP013544 0.00142
NC_000914 NZ_CP013546 0.00012
NC_000914 NZ_CP013550 0.00155
NC_000914 NZ_CP013551 1e-04
NC_000914 NZ_CP013555 0.00148
NC_000914 NZ_CP013556 1e-04
NC_000914 NZ_CP013561 0.00138
NC_000914 NZ_CP013562 0.00011
NC_000914 NZ_CP013566 0.00148
NC_000914 NZ_CP013567 1e-04
NC_000914 NZ_CP013572 0.00137
NC_000914 NZ_CP013573 0.00011
NC_000914 NZ_CP013578 0.00137
NC_000914 NZ_CP013579 0.00011
NC_000914 NZ_CP013583 0.00149
NC_000914 NZ_CP013584 0.00017
NC_000914 NZ_CP013587 0.00154
NC_000914 NZ_CP013589 0.00011
NC_000914 NZ_CP013592 0.00152
NC_000914 NZ_CP013594 0.00015
NC_000914 NZ_CP013598 0.00152
NC_000914 NZ_CP013600 0.00015
NC_000914 NZ_CP013602 0.00016
NC_000914 NZ_CP013604 0.00138
NC_000914 NZ_CP013633 0.0023
NC_000914 NZ_CP013635 0.00013
NC_000914 NZ_CP013642 1e-04
NC_000914 NZ_CP013649 1e-04
NC_000914 NZ_CP015007 0.00042
NC_000914 NZ_CP015322 0.00316
NC_000914 NZ_CP015737 1e-04
NC_000914 NZ_CP015741 0.00042
NC_000914 NZ_CP015743 0.00043
NC_000914 NZ_CP015745 0.00067
NC_000914 NZ_CP015746 0.00048
NC_000914 NZ_CP015747 0.00089
NC_000914 NZ_CP015881 0.00068
NC_000914 NZ_CP015882 0.00042
NC_000914 NZ_CP016451 0.00023
NC_000914 NZ_CP016452 4e-05
NC_000914 NZ_CP016617 8e-05
NC_000914 NZ_CP017102 0.00022
NC_000914 NZ_CP017103 0.00039
NC_000914 NZ_CP017104 0.0043
NC_000914 NZ_CP017105 0.00011
NC_000914 NZ_CP017242 0.00084
NC_000914 NZ_CP017243 0.00141
NC_000914 NZ_CP017244 9e-05
NC_000914 NZ_CP017941 1e-04
NC_000914 NZ_CP017942 1e-04
NC_000914 NZ_CP017943 0.00033
NC_000914 NZ_CP018229 0.00162
NC_000914 NZ_CP018230 2e-04
NC_000914 NZ_CP018233 0.00029
NC_000914 NZ_CP018234 6e-04
NC_000914 NZ_CP018235 0.00061
NC_000914 NZ_CP019483 0.00045
NC_000914 NZ_CP019484 0.00011
NC_000914 NZ_CP019486 0.00041
NC_000914 NZ_CP019487 0.00015
NC_000914 NZ_CP019585 0.00126
NC_000914 NZ_CP019586 0.00037
NC_000914 NZ_CP019703 0.00063
NC_000914 NZ_CP020898 0.00147
NC_000914 NZ_CP020900 0.00013
NC_000914 NZ_CP020910 0.00225
NC_000914 NZ_CP020911 0.00012
NC_000914 NZ_CP020949 0.00022
NC_000914 NZ_CP020950 0.00133
NC_000914 NZ_CP020952 0.00013
NC_000914 NZ_CP021027 0.00136
NC_000914 NZ_CP021031 0.0026
NC_000914 NZ_CP021033 9e-05
NC_000914 NZ_CP021125 0.00136
NC_000914 NZ_CP021213 0.00106
NC_000914 NZ_CP021214 0.00117
NC_000914 NZ_CP021215 0.00046
NC_000914 NZ_CP021216 0.00198
NC_000914 NZ_CP021217 0.00138
NC_000914 NZ_CP021218 0.00032
NC_000914 NZ_CP021375 4e-04
NC_000914 NZ_CP021794 0.00133
NC_000914 NZ_CP021795 0.00024
NC_000914 NZ_CP021796 0.00109
NC_000914 NZ_CP021798 0.00131
NC_000914 NZ_CP021799 0.00012
NC_000914 NZ_CP021801 0.0011
NC_000914 NZ_CP021802 0.00025
NC_000914 NZ_CP021803 0.00519
NC_000914 NZ_CP021805 0.00077
NC_000914 NZ_CP021806 0.00012
NC_000914 NZ_CP021807 0.00093
NC_000914 NZ_CP021809 0.00102
NC_000914 NZ_CP021810 0.00024
NC_000914 NZ_CP021811 0.00161
NC_000914 NZ_CP021813 0.00208
NC_000914 NZ_CP021814 0.00014
NC_000914 NZ_CP021815 0.00692
NC_000914 NZ_CP021816 0.0034
NC_000914 NZ_CP021817 0.00481
NC_000914 NZ_CP021819 0.00023
NC_000914 NZ_CP021820 0.00017
NC_000914 NZ_CP021821 0.00325
NC_000914 NZ_CP021823 0.00097
NC_000914 NZ_CP021824 0.00118
NC_000914 NZ_CP021826 0.00031
NC_000914 NZ_CP021827 0.00108
NC_000914 NZ_CP021828 0.00029
NC_000914 NZ_CP021830 0.00102
NC_000914 NZ_CP021831 1e-04
NC_000914 NZ_CP021832 0.00021
NC_000914 NZ_CP022370 0.00058
NC_000914 NZ_CP022371 0.00064
NC_000914 NZ_CP022605 9e-05
NC_000914 NZ_CP022669 0.00098
NC_000914 NZ_CP022999 0.00051
NC_000914 NZ_CP023064 0.00047
NC_000914 NZ_CP023065 0.20619
NC_000914 NZ_CP023068 0.00098
NC_000914 NZ_CP023069 0.18805
NC_000914 NZ_CP023071 0.0013
NC_000914 NZ_CP023072 0.18491
NC_000914 NZ_CP024308 0.00065
NC_000914 NZ_CP024309 0.0053
NC_000914 NZ_CP024310 0.00043
NC_000914 NZ_CP024312 0.00052
NC_000914 NZ_CP024313 0.00262
NC_000914 NZ_CP024314 0.00038
NC_000914 NZ_CP025013 0.00011
NC_000914 NZ_CP025014 9e-05
NC_000914 NZ_CP025015 0.00114
NC_000914 NZ_CP025505 0.00066
NC_000914 NZ_CP025507 8e-05
NC_000914 NZ_CP025510 0.00046
NC_000914 NZ_CP026927 0.00034
NC_000914 NZ_CP026928 0.00044
NC_000914 NZ_CP028971 0.00018
NC_000914 NZ_CP029232 0.00035
NC_000914 NZ_CP029233 0.18812
NC_000914 NZ_CP029235 0.00045
NC_000914 NZ_CP029452 0.00103
NC_000914 NZ_CP029453 0.18972
NC_000914 NZ_CP030762 0.00112
NC_000914 NZ_CP030763 0.00016
NC_000914 NZ_CP030764 1e-04
NC_000914 NZ_HG916853 0.00094
NC_000914 NZ_HG916854 0.00076
NC_000914 NZ_HG916855 0.00084
NC_000914 NZ_HG938357 0.00047
NC_000937 NC_000938 0.14366
NC_000937 NC_002137 0.0029
NC_000937 NC_002502 0.00651
NC_000937 NC_002748 0.0065
NC_000937 NC_002799 0.0095
NC_000937 NC_003101 0.01118
NC_000937 NC_004652 0.00634
NC_000937 NC_004747 0.07604
NC_000937 NC_004966 0.11913
NC_000937 NC_005098 0.04422
NC_000937 NC_008501 0.02584
NC_000937 NC_009137 0.00682
NC_000937 NC_010290 0.02228
NC_000937 NC_015864 0.00349
NC_000937 NC_015900 0.00376
NC_000937 NC_015901 0.00808
NC_000937 NC_015912 0.11386
NC_000937 NC_016636 0.00442
NC_000937 NC_017487 0.0788
NC_000937 NC_017489 0.01118
NC_000937 NC_019231 0.02525
NC_000937 NC_019232 0.02118
NC_000937 NC_019308 0.08805
NC_000937 NC_019349 0.00481
NC_000937 NC_019350 0.01027
NC_000937 NC_019438 0.00879
NC_000937 NC_020554 0.02266
NC_000937 NC_024965 0.13315
NC_000937 NC_024988 0.00459
NC_000937 NZ_CP009908 0.00786
NC_000937 NZ_CP016601 0.00546
NC_000937 NZ_CP016696 0.09157
NC_000937 NZ_CP016704 0.00677
NC_000937 NZ_CP016710 0.00617
NC_000937 NZ_CP016711 0.0087
NC_000937 NZ_CP016716 0.07264
NC_000937 NZ_CP016718 0.00651
NC_000937 NZ_CP016742 0.17077
NC_000937 NZ_CP016744 0.03633
NC_000937 NZ_CP020605 0.01119
NC_000937 NZ_CP020606 0.00428
NC_000937 NZ_CP020611 0.09154
NC_000937 NZ_CP023394 0.00747
NC_000937 NZ_CP031543 0.01265
NC_000938 NC_004747 0.1439
NC_000938 NC_005098 0.09993
NC_000938 NC_008501 0.07036
NC_000938 NC_010290 0.0375
NC_000938 NC_019231 0.07163
NC_000938 NC_019232 0.07127
NC_000938 NC_020554 0.0397
NC_000948 NC_000949 0.43386
NC_000948 NC_000950 0.24238
NC_000948 NC_000951 0.29601
NC_000948 NC_000952 0.26408
NC_000948 NC_000953 0.66096
NC_000948 NC_000954 0.24747
NC_000948 NC_000956 0.16023
NC_000948 NC_001904 0.01158
NC_000948 NC_004971 0.12806
NC_000948 NC_008273 0.02941
NC_000948 NC_008567 0.00555
NC_000948 NC_011647 0.03474
NC_000948 NC_011648 0.02724
NC_000948 NC_011649 0.02753
NC_000948 NC_011651 0.03014
NC_000948 NC_011720 0.11663
NC_000948 NC_011722 0.24832
NC_000948 NC_011731 0.36527
NC_000948 NC_011735 0.33118
NC_000948 NC_011736 0.2505
NC_000948 NC_011790 0.00439
NC_000948 NC_011841 0.23336
NC_000948 NC_011842 0.01359
NC_000948 NC_011843 0.25674
NC_000948 NC_011845 0.16768
NC_000948 NC_011846 0.14003
NC_000948 NC_011847 0.21776
NC_000948 NC_011848 0.02461
NC_000948 NC_011849 0.19238
NC_000948 NC_011850 0.17896
NC_000948 NC_011851 0.19695
NC_000948 NC_011869 0.01105
NC_000948 NC_011965 0.23214
NC_000948 NC_011966 0.00352
NC_000948 NC_011967 0.20675
NC_000948 NC_011968 0.04307
NC_000948 NC_011970 0.21185
NC_000948 NC_011972 0.22994
NC_000948 NC_011975 0.12369
NC_000948 NC_012105 0.25197
NC_000948 NC_012106 0.49368
NC_000948 NC_012107 0.1369
NC_000948 NC_012110 0.3681
NC_000948 NC_012111 0.28191
NC_000948 NC_012112 0.2347
NC_000948 NC_012113 0.40632
NC_000948 NC_012114 0.40548
NC_000948 NC_012128 0.01786
NC_000948 NC_012131 0.00693
NC_000948 NC_012133 0.01706
NC_000948 NC_012148 0.31189
NC_000948 NC_012149 0.22938
NC_000948 NC_012150 0.27044
NC_000948 NC_012152 0.20006
NC_000948 NC_012153 0.13707
NC_000948 NC_012154 0.18768
NC_000948 NC_012155 0.01199
NC_000948 NC_012156 0.21476
NC_000948 NC_012158 0.20126
NC_000948 NC_012159 0.20744
NC_000948 NC_012160 0.24976
NC_000948 NC_012161 0.23662
NC_000948 NC_012162 0.12777
NC_000948 NC_012185 0.00393
NC_000948 NC_012229 0.00328
NC_000948 NC_012234 0.04321
NC_000948 NC_012247 0.03016
NC_000948 NC_012250 0.2518
NC_000948 NC_012251 0.28448
NC_000948 NC_012252 0.02939
NC_000948 NC_012253 0.20987
NC_000948 NC_012254 0.28962
NC_000948 NC_012255 0.19429
NC_000948 NC_012256 0.01207
NC_000948 NC_012257 0.19603
NC_000948 NC_012258 0.23127
NC_000948 NC_012259 0.22885
NC_000948 NC_012260 0.00634
NC_000948 NC_012262 0.12303
NC_000948 NC_012264 0.23214
NC_000948 NC_012265 0.06204
NC_000948 NC_012266 0.25147
NC_000948 NC_012268 0.22774
NC_000948 NC_012269 0.01243
NC_000948 NC_012509 0.3394
NC_000948 NC_012510 0.20372
NC_000948 NC_012511 0.27224
NC_000948 NC_012514 0.26404
NC_000948 NC_012515 0.24399
NC_000948 NC_012516 0.04307
NC_000948 NC_012517 0.17327
NC_000948 NC_012518 0.31448
NC_000948 NC_015903 0.12122
NC_000948 NC_015904 0.13672
NC_000948 NC_015905 0.12469
NC_000948 NC_015906 0.08153
NC_000948 NC_015908 0.12494
NC_000948 NC_015909 0.1222
NC_000948 NC_015910 0.11822
NC_000948 NC_015911 0.00608
NC_000948 NC_017224 0.02915
NC_000948 NC_017225 0.02931
NC_000948 NC_017226 0.03054
NC_000948 NC_017227 0.02743
NC_000948 NC_017228 0.02925
NC_000948 NC_017230 0.03208
NC_000948 NC_017231 0.02856
NC_000948 NC_017240 0.00575
NC_000948 NC_017393 0.21559
NC_000948 NC_017394 0.25557
NC_000948 NC_017396 0.24148
NC_000948 NC_017397 0.26671
NC_000948 NC_017398 0.23549
NC_000948 NC_017399 0.01198
NC_000948 NC_017400 0.12619
NC_000948 NC_017402 0.21203
NC_000948 NC_017422 0.1215
NC_000948 NC_017423 0.03669
NC_000948 NC_017424 0.233
NC_000948 NC_017425 0.24804
NC_000948 NC_017426 0.21626
NC_000948 NC_017427 0.22674
NC_000948 NC_017428 0.20206
NC_000948 NC_018979 0.27347
NC_000948 NC_018980 0.19392
NC_000948 NC_018981 0.28479
NC_000948 NC_018982 0.13021
NC_000948 NC_018984 0.19135
NC_000948 NC_019003 0.37664
NC_000948 NC_019004 0.21447
NC_000948 NC_019005 0.2338
NC_000948 NC_019006 0.19628
NC_000948 NZ_CP009068 0.02879
NC_000948 NZ_CP009069 0.0314
NC_000948 NZ_CP009070 0.03001
NC_000948 NZ_CP009071 0.02945
NC_000948 NZ_CP009660 0.66096
NC_000948 NZ_CP009661 0.26408
NC_000948 NZ_CP009662 0.9955
NC_000948 NZ_CP009663 0.24747
NC_000948 NZ_CP009664 0.24238
NC_000948 NZ_CP009665 0.43386
NC_000948 NZ_CP009666 0.29601
NC_000948 NZ_CP009675 0.01158
NC_000948 NZ_CP015782 0.15489
NC_000948 NZ_CP015783 0.1866
NC_000948 NZ_CP015784 0.23065
NC_000948 NZ_CP015785 0.21797
NC_000948 NZ_CP015786 0.07731
NC_000948 NZ_CP015787 0.01215
NC_000948 NZ_CP015799 0.1866
NC_000948 NZ_CP015800 0.2301
NC_000948 NZ_CP015801 0.21797
NC_000948 NZ_CP015802 0.07731
NC_000948 NZ_CP015962 0.01215
NC_000948 NZ_CP017203 0.2435
NC_000948 NZ_CP017204 0.1926
NC_000948 NZ_CP017205 0.27644
NC_000948 NZ_CP017206 0.27224
NC_000948 NZ_CP017207 0.13424
NC_000948 NZ_CP017208 0.25373
NC_000948 NZ_CP017209 0.23005
NC_000948 NZ_CP017210 0.01201
NC_000948 NZ_CP019756 0.79881
NC_000948 NZ_CP019757 0.25898
NC_000948 NZ_CP019758 0.43326
NC_000948 NZ_CP019759 0.24189
NC_000948 NZ_CP019760 0.24732
NC_000948 NZ_CP019766 0.16027
NC_000948 NZ_CP019846 0.87343
NC_000948 NZ_CP019847 0.43359
NC_000948 NZ_CP019848 0.24238
NC_000948 NZ_CP019849 0.67158
NC_000948 NZ_CP019850 0.2474
NC_000948 NZ_CP019855 0.16023
NC_000948 NZ_CP019918 0.79702
NC_000948 NZ_CP019919 0.25898
NC_000948 NZ_CP019920 0.32791
NC_000948 NZ_CP019921 0.24422
NC_000948 NZ_CP019926 0.16023
NC_000948 NZ_CP031399 0.01214
NC_000948 NZ_CP031405 0.17872
NC_000948 NZ_CP031406 0.21754
NC_000948 NZ_CP031407 0.08841
NC_000948 NZ_CP031408 0.29408
NC_000948 NZ_CP031410 0.07915
NC_000948 NZ_CP031411 0.18704
NC_000949 NC_000950 0.26871
NC_000949 NC_000951 0.28113
NC_000949 NC_000952 0.26192
NC_000949 NC_000953 0.44107
NC_000949 NC_000954 0.24554
NC_000949 NC_000956 0.19085
NC_000949 NC_001904 0.01238
NC_000949 NC_004971 0.12769
NC_000949 NC_008273 0.02981
NC_000949 NC_008567 0.0044
NC_000949 NC_011647 0.03107
NC_000949 NC_011648 0.02956
NC_000949 NC_011649 0.02678
NC_000949 NC_011651 0.03381
NC_000949 NC_011720 0.25537
NC_000949 NC_011722 0.24203
NC_000949 NC_011731 0.3661
NC_000949 NC_011735 0.3414
NC_000949 NC_011736 0.26759
NC_000949 NC_011790 0.00366
NC_000949 NC_011841 0.23421
NC_000949 NC_011842 0.01278
NC_000949 NC_011843 0.24116
NC_000949 NC_011845 0.20788
NC_000949 NC_011846 0.11457
NC_000949 NC_011847 0.27203
NC_000949 NC_011848 0.02524
NC_000949 NC_011849 0.18641
NC_000949 NC_011850 0.21807
NC_000949 NC_011851 0.33237
NC_000949 NC_011869 0.01201
NC_000949 NC_011965 0.27275
NC_000949 NC_011966 0.01244
NC_000949 NC_011967 0.2323
NC_000949 NC_011968 0.04624
NC_000949 NC_011970 0.25803
NC_000949 NC_011972 0.26614
NC_000949 NC_011975 0.15557
NC_000949 NC_012105 0.27601
NC_000949 NC_012106 0.69165
NC_000949 NC_012107 0.13857
NC_000949 NC_012110 0.3695
NC_000949 NC_012111 0.19271
NC_000949 NC_012112 0.252
NC_000949 NC_012113 0.42671
NC_000949 NC_012114 0.28289
NC_000949 NC_012128 0.01659
NC_000949 NC_012131 0.00725
NC_000949 NC_012133 0.01765
NC_000949 NC_012148 0.27074
NC_000949 NC_012149 0.35943
NC_000949 NC_012150 0.2897
NC_000949 NC_012152 0.22721
NC_000949 NC_012153 0.14979
NC_000949 NC_012154 0.24265
NC_000949 NC_012155 0.01217
NC_000949 NC_012156 0.2514
NC_000949 NC_012158 0.17621
NC_000949 NC_012159 0.23929
NC_000949 NC_012160 0.24088
NC_000949 NC_012161 0.21301
NC_000949 NC_012162 0.15211
NC_000949 NC_012185 0.00421
NC_000949 NC_012229 0.0117
NC_000949 NC_012234 0.04298
NC_000949 NC_012247 0.03422
NC_000949 NC_012250 0.3045
NC_000949 NC_012251 0.25386
NC_000949 NC_012252 0.04268
NC_000949 NC_012253 0.2412
NC_000949 NC_012254 0.2621
NC_000949 NC_012255 0.21402
NC_000949 NC_012256 0.01385
NC_000949 NC_012257 0.22046
NC_000949 NC_012258 0.27506
NC_000949 NC_012259 0.23987
NC_000949 NC_012260 0.00637
NC_000949 NC_012262 0.15554
NC_000949 NC_012264 0.27275
NC_000949 NC_012265 0.07494
NC_000949 NC_012266 0.27752
NC_000949 NC_012268 0.25013
NC_000949 NC_012269 0.01257
NC_000949 NC_012509 0.37497
NC_000949 NC_012510 0.21809
NC_000949 NC_012511 0.29282
NC_000949 NC_012514 0.2682
NC_000949 NC_012515 0.23881
NC_000949 NC_012516 0.04624
NC_000949 NC_012517 0.1986
NC_000949 NC_012518 0.32696
NC_000949 NC_015903 0.12352
NC_000949 NC_015904 0.14639
NC_000949 NC_015905 0.12053
NC_000949 NC_015906 0.08976
NC_000949 NC_015908 0.12731
NC_000949 NC_015909 0.12405
NC_000949 NC_015910 0.13284
NC_000949 NC_015911 0.00652
NC_000949 NC_017224 0.02854
NC_000949 NC_017225 0.0268
NC_000949 NC_017226 0.03411
NC_000949 NC_017227 0.02783
NC_000949 NC_017228 0.02965
NC_000949 NC_017230 0.02841
NC_000949 NC_017231 0.02598
NC_000949 NC_017240 0.00456
NC_000949 NC_017393 0.24474
NC_000949 NC_017394 0.24697
NC_000949 NC_017396 0.25744
NC_000949 NC_017397 0.26064
NC_000949 NC_017398 0.25754
NC_000949 NC_017399 0.01259
NC_000949 NC_017400 0.13767
NC_000949 NC_017402 0.22843
NC_000949 NC_017422 0.14887
NC_000949 NC_017423 0.03937
NC_000949 NC_017424 0.28105
NC_000949 NC_017425 0.24384
NC_000949 NC_017426 0.23513
NC_000949 NC_017427 0.35672
NC_000949 NC_017428 0.22285
NC_000949 NC_018979 0.22248
NC_000949 NC_018980 0.23834
NC_000949 NC_018981 0.26102
NC_000949 NC_018982 0.13007
NC_000949 NC_018984 0.18864
NC_000949 NC_019003 0.27024
NC_000949 NC_019004 0.23282
NC_000949 NC_019005 0.28295
NC_000949 NC_019006 0.29419
NC_000949 NZ_CP009068 0.02729
NC_000949 NZ_CP009069 0.03067
NC_000949 NZ_CP009070 0.03472
NC_000949 NZ_CP009071 0.03032
NC_000949 NZ_CP009660 0.44107
NC_000949 NZ_CP009661 0.26192
NC_000949 NZ_CP009662 0.43386
NC_000949 NZ_CP009663 0.24554
NC_000949 NZ_CP009664 0.26871
NC_000949 NZ_CP009665 1
NC_000949 NZ_CP009666 0.28113
NC_000949 NZ_CP009675 0.01238
NC_000949 NZ_CP015782 0.13826
NC_000949 NZ_CP015783 0.20283
NC_000949 NZ_CP015784 0.31351
NC_000949 NZ_CP015785 0.25225
NC_000949 NZ_CP015786 0.08209
NC_000949 NZ_CP015787 0.01344
NC_000949 NZ_CP015799 0.20283
NC_000949 NZ_CP015800 0.31287
NC_000949 NZ_CP015801 0.25225
NC_000949 NZ_CP015802 0.08209
NC_000949 NZ_CP015962 0.01344
NC_000949 NZ_CP017203 0.30252
NC_000949 NZ_CP017204 0.2624
NC_000949 NZ_CP017205 0.31398
NC_000949 NZ_CP017206 0.29282
NC_000949 NZ_CP017207 0.1427
NC_000949 NZ_CP017208 0.24451
NC_000949 NZ_CP017209 0.21244
NC_000949 NZ_CP017210 0.01283
NC_000949 NZ_CP018755 0.00325
NC_000949 NZ_CP019756 0.38945
NC_000949 NZ_CP019757 0.26196
NC_000949 NZ_CP019758 0.99883
NC_000949 NZ_CP019759 0.26819
NC_000949 NZ_CP019760 0.24554
NC_000949 NZ_CP019766 0.1909
NC_000949 NZ_CP019846 0.42762
NC_000949 NZ_CP019847 0.99772
NC_000949 NZ_CP019848 0.26871
NC_000949 NZ_CP019849 0.38276
NC_000949 NZ_CP019850 0.24563
NC_000949 NZ_CP019855 0.19085
NC_000949 NZ_CP019918 0.38877
NC_000949 NZ_CP019919 0.26196
NC_000949 NZ_CP019920 0.84738
NC_000949 NZ_CP019921 0.25592
NC_000949 NZ_CP019926 0.19085
NC_000949 NZ_CP031399 0.01269
NC_000949 NZ_CP031405 0.19231
NC_000949 NZ_CP031406 0.21691
NC_000949 NZ_CP031407 0.1327
NC_000949 NZ_CP031408 0.28454
NC_000949 NZ_CP031410 0.09305
NC_000949 NZ_CP031411 0.2123
NC_000950 NC_000951 0.29203
NC_000950 NC_000952 0.16177
NC_000950 NC_000953 0.25941
NC_000950 NC_000954 0.32244
NC_000950 NC_000956 0.20962
NC_000950 NC_001904 0.01303
NC_000950 NC_004971 0.16545
NC_000950 NC_008273 0.02817
NC_000950 NC_008567 0.00598
NC_000950 NC_011647 0.03209
NC_000950 NC_011648 0.03015
NC_000950 NC_011649 0.03008
NC_000950 NC_011651 0.03195
NC_000950 NC_011720 0.10707
NC_000950 NC_011722 0.32361
NC_000950 NC_011731 0.24056
NC_000950 NC_011735 0.2385
NC_000950 NC_011736 0.20946
NC_000950 NC_011790 0.00378
NC_000950 NC_011841 0.19004
NC_000950 NC_011842 0.01297
NC_000950 NC_011843 0.17577
NC_000950 NC_011845 0.17754
NC_000950 NC_011846 0.11343
NC_000950 NC_011847 0.16871
NC_000950 NC_011848 0.03142
NC_000950 NC_011849 0.30323
NC_000950 NC_011850 0.21828
NC_000950 NC_011851 0.26328
NC_000950 NC_011869 0.01138
NC_000950 NC_011965 0.20358
NC_000950 NC_011966 0.00297
NC_000950 NC_011967 0.27292
NC_000950 NC_011968 0.04289
NC_000950 NC_011970 0.27743
NC_000950 NC_011972 0.2868
NC_000950 NC_011975 0.1425
NC_000950 NC_012105 0.78154
NC_000950 NC_012106 0.26207
NC_000950 NC_012107 0.21376
NC_000950 NC_012110 0.24365
NC_000950 NC_012111 0.1342
NC_000950 NC_012112 0.24912
NC_000950 NC_012113 0.25807
NC_000950 NC_012114 0.17012
NC_000950 NC_012128 0.01857
NC_000950 NC_012131 0.00943
NC_000950 NC_012133 0.01757
NC_000950 NC_012148 0.30063
NC_000950 NC_012149 0.19508
NC_000950 NC_012150 0.26344
NC_000950 NC_012152 0.27353
NC_000950 NC_012153 0.13398
NC_000950 NC_012154 0.18882
NC_000950 NC_012155 0.01244
NC_000950 NC_012156 0.23712
NC_000950 NC_012158 0.1627
NC_000950 NC_012159 0.24114
NC_000950 NC_012160 0.31887
NC_000950 NC_012161 0.24944
NC_000950 NC_012162 0.16291
NC_000950 NC_012185 0.00382
NC_000950 NC_012229 0.0028
NC_000950 NC_012234 0.05437
NC_000950 NC_012247 0.03354
NC_000950 NC_012250 0.21892
NC_000950 NC_012251 0.16892
NC_000950 NC_012252 0.04157
NC_000950 NC_012253 0.25838
NC_000950 NC_012254 0.17012
NC_000950 NC_012255 0.27189
NC_000950 NC_012256 0.01226
NC_000950 NC_012257 0.27165
NC_000950 NC_012258 0.22559
NC_000950 NC_012259 0.26384
NC_000950 NC_012260 0.01402
NC_000950 NC_012262 0.14244
NC_000950 NC_012264 0.20358
NC_000950 NC_012265 0.06537
NC_000950 NC_012266 0.18762
NC_000950 NC_012268 0.26448
NC_000950 NC_012269 0.01331
NC_000950 NC_012509 0.25149
NC_000950 NC_012510 0.28506
NC_000950 NC_012511 0.3445
NC_000950 NC_012514 0.26881
NC_000950 NC_012515 0.31955
NC_000950 NC_012516 0.04291
NC_000950 NC_012517 0.21724
NC_000950 NC_012518 0.22666
NC_000950 NC_015903 0.11604
NC_000950 NC_015904 0.13657
NC_000950 NC_015905 0.11098
NC_000950 NC_015906 0.07833
NC_000950 NC_015908 0.1113
NC_000950 NC_015909 0.1181
NC_000950 NC_015910 0.10151
NC_000950 NC_015911 0.00538
NC_000950 NC_017224 0.03094
NC_000950 NC_017225 0.03124
NC_000950 NC_017226 0.03165
NC_000950 NC_017227 0.0323
NC_000950 NC_017228 0.02821
NC_000950 NC_017230 0.03135
NC_000950 NC_017231 0.02722
NC_000950 NC_017240 0.00621
NC_000950 NC_017393 0.26061
NC_000950 NC_017394 0.29935
NC_000950 NC_017396 0.18014
NC_000950 NC_017397 0.19249
NC_000950 NC_017398 0.24017
NC_000950 NC_017399 0.0128
NC_000950 NC_017400 0.16712
NC_000950 NC_017402 0.24975
NC_000950 NC_017422 0.14375
NC_000950 NC_017423 0.03696
NC_000950 NC_017424 0.18514
NC_000950 NC_017425 0.21459
NC_000950 NC_017426 0.15956
NC_000950 NC_017427 0.18063
NC_000950 NC_017428 0.27517
NC_000950 NC_018979 0.19809
NC_000950 NC_018980 0.15679
NC_000950 NC_018981 0.1675
NC_000950 NC_018982 0.16699
NC_000950 NC_018984 0.3066
NC_000950 NC_019003 0.16498
NC_000950 NC_019004 0.20674
NC_000950 NC_019005 0.1947
NC_000950 NC_019006 0.23362
NC_000950 NZ_CP009068 0.03036
NC_000950 NZ_CP009069 0.03504
NC_000950 NZ_CP009070 0.03234
NC_000950 NZ_CP009071 0.0327
NC_000950 NZ_CP009660 0.25941
NC_000950 NZ_CP009661 0.16177
NC_000950 NZ_CP009662 0.24238
NC_000950 NZ_CP009663 0.32244
NC_000950 NZ_CP009664 1
NC_000950 NZ_CP009665 0.26871
NC_000950 NZ_CP009666 0.29203
NC_000950 NZ_CP009675 0.01303
NC_000950 NZ_CP015782 0.13515
NC_000950 NZ_CP015783 0.22214
NC_000950 NZ_CP015784 0.29303
NC_000950 NZ_CP015785 0.2144
NC_000950 NZ_CP015786 0.07825
NC_000950 NZ_CP015787 0.01387
NC_000950 NZ_CP015799 0.22214
NC_000950 NZ_CP015800 0.293
NC_000950 NZ_CP015801 0.2144
NC_000950 NZ_CP015802 0.07825
NC_000950 NZ_CP015962 0.01387
NC_000950 NZ_CP017203 0.29739
NC_000950 NZ_CP017204 0.27607
NC_000950 NZ_CP017205 0.28445
NC_000950 NZ_CP017206 0.3445
NC_000950 NZ_CP017207 0.13135
NC_000950 NZ_CP017208 0.3216
NC_000950 NZ_CP017209 0.24948
NC_000950 NZ_CP017210 0.01325
NC_000950 NZ_CP018755 0.00358
NC_000950 NZ_CP019756 0.24194
NC_000950 NZ_CP019757 0.31174
NC_000950 NZ_CP019758 0.26871
NC_000950 NZ_CP019759 0.9987
NC_000950 NZ_CP019760 0.32183
NC_000950 NZ_CP019766 0.20968
NC_000950 NZ_CP019846 0.25086
NC_000950 NZ_CP019847 0.26856
NC_000950 NZ_CP019848 1
NC_000950 NZ_CP019849 0.23478
NC_000950 NZ_CP019850 0.32195
NC_000950 NZ_CP019855 0.20962
NC_000950 NZ_CP019918 0.24156
NC_000950 NZ_CP019919 0.31233
NC_000950 NZ_CP019920 0.20326
NC_000950 NZ_CP019921 0.631
NC_000950 NZ_CP019926 0.20962
NC_000950 NZ_CP031399 0.01317
NC_000950 NZ_CP031405 0.16742
NC_000950 NZ_CP031406 0.24835
NC_000950 NZ_CP031407 0.10586
NC_000950 NZ_CP031408 0.19759
NC_000950 NZ_CP031410 0.13723
NC_000950 NZ_CP031411 0.19849
NC_000951 NC_000952 0.23101
NC_000951 NC_000953 0.28704
NC_000951 NC_000954 0.29407
NC_000951 NC_000956 0.22756
NC_000951 NC_001904 0.01175
NC_000951 NC_004971 0.13951
NC_000951 NC_008273 0.03015
NC_000951 NC_008567 0.0044
NC_000951 NC_011647 0.03194
NC_000951 NC_011648 0.03
NC_000951 NC_011649 0.02806
NC_000951 NC_011651 0.03
NC_000951 NC_011720 0.11195
NC_000951 NC_011722 0.28903
NC_000951 NC_011731 0.25773
NC_000951 NC_011735 0.26199
NC_000951 NC_011736 0.29145
NC_000951 NC_011790 0.00316
NC_000951 NC_011841 0.17696
NC_000951 NC_011842 0.01155
NC_000951 NC_011843 0.20967
NC_000951 NC_011845 0.20852
NC_000951 NC_011846 0.09519
NC_000951 NC_011847 0.18966
NC_000951 NC_011848 0.02354
NC_000951 NC_011849 0.25439
NC_000951 NC_011850 0.2686
NC_000951 NC_011851 0.25945
NC_000951 NC_011869 0.01006
NC_000951 NC_011965 0.2866
NC_000951 NC_011966 0.0034
NC_000951 NC_011967 0.23977
NC_000951 NC_011968 0.04009
NC_000951 NC_011970 0.2603
NC_000951 NC_011972 0.3021
NC_000951 NC_011975 0.13317
NC_000951 NC_012105 0.28417
NC_000951 NC_012106 0.30158
NC_000951 NC_012107 0.21415
NC_000951 NC_012110 0.26131
NC_000951 NC_012111 0.18923
NC_000951 NC_012112 0.27686
NC_000951 NC_012113 0.30976
NC_000951 NC_012114 0.40013
NC_000951 NC_012128 0.01686
NC_000951 NC_012131 0.00736
NC_000951 NC_012133 0.01844
NC_000951 NC_012148 0.37192
NC_000951 NC_012149 0.20453
NC_000951 NC_012150 0.32542
NC_000951 NC_012152 0.23232
NC_000951 NC_012153 0.18481
NC_000951 NC_012154 0.20365
NC_000951 NC_012155 0.0116
NC_000951 NC_012156 0.24206
NC_000951 NC_012158 0.16652
NC_000951 NC_012159 0.28709
NC_000951 NC_012160 0.39481
NC_000951 NC_012161 0.26817
NC_000951 NC_012162 0.18654
NC_000951 NC_012185 0.00469
NC_000951 NC_012229 0.0031
NC_000951 NC_012234 0.05478
NC_000951 NC_012247 0.02912
NC_000951 NC_012250 0.19992
NC_000951 NC_012251 0.21069
NC_000951 NC_012252 0.02824
NC_000951 NC_012253 0.25772
NC_000951 NC_012254 0.21016
NC_000951 NC_012255 0.22944
NC_000951 NC_012256 0.0119
NC_000951 NC_012257 0.24215
NC_000951 NC_012258 0.25685
NC_000951 NC_012259 0.32323
NC_000951 NC_012260 0.00658
NC_000951 NC_012262 0.13211
NC_000951 NC_012264 0.2866
NC_000951 NC_012265 0.10739
NC_000951 NC_012266 0.3002
NC_000951 NC_012268 0.33633
NC_000951 NC_012269 0.01224
NC_000951 NC_012509 0.24691
NC_000951 NC_012510 0.26104
NC_000951 NC_012511 0.35869
NC_000951 NC_012514 0.25329
NC_000951 NC_012515 0.28806
NC_000951 NC_012516 0.04011
NC_000951 NC_012517 0.24185
NC_000951 NC_012518 0.25255
NC_000951 NC_015903 0.09874
NC_000951 NC_015904 0.11847
NC_000951 NC_015905 0.12503
NC_000951 NC_015906 0.07431
NC_000951 NC_015908 0.10542
NC_000951 NC_015909 0.10341
NC_000951 NC_015910 0.10204
NC_000951 NC_015911 0.01072
NC_000951 NC_017224 0.02988
NC_000951 NC_017225 0.03033
NC_000951 NC_017226 0.03084
NC_000951 NC_017227 0.03074
NC_000951 NC_017228 0.03
NC_000951 NC_017230 0.03021
NC_000951 NC_017231 0.02637
NC_000951 NC_017240 0.00456
NC_000951 NC_017393 0.26273
NC_000951 NC_017394 0.25408
NC_000951 NC_017396 0.19282
NC_000951 NC_017397 0.18543
NC_000951 NC_017398 0.26036
NC_000951 NC_017399 0.01162
NC_000951 NC_017400 0.19516
NC_000951 NC_017402 0.22534
NC_000951 NC_017422 0.13705
NC_000951 NC_017423 0.03547
NC_000951 NC_017424 0.22929
NC_000951 NC_017425 0.28251
NC_000951 NC_017426 0.1672
NC_000951 NC_017427 0.21717
NC_000951 NC_017428 0.25345
NC_000951 NC_018979 0.2558
NC_000951 NC_018980 0.18175
NC_000951 NC_018981 0.22617
NC_000951 NC_018982 0.14244
NC_000951 NC_018984 0.24777
NC_000951 NC_019003 0.19218
NC_000951 NC_019004 0.28356
NC_000951 NC_019005 0.26067
NC_000951 NC_019006 0.25209
NC_000951 NZ_CP009068 0.0312
NC_000951 NZ_CP009069 0.03142
NC_000951 NZ_CP009070 0.03006
NC_000951 NZ_CP009071 0.03191
NC_000951 NZ_CP009660 0.28704
NC_000951 NZ_CP009661 0.23101
NC_000951 NZ_CP009662 0.29601
NC_000951 NZ_CP009663 0.29407
NC_000951 NZ_CP009664 0.29203
NC_000951 NZ_CP009665 0.28113
NC_000951 NZ_CP009666 1
NC_000951 NZ_CP009675 0.01175
NC_000951 NZ_CP015782 0.12484
NC_000951 NZ_CP015783 0.22726
NC_000951 NZ_CP015784 0.30135
NC_000951 NZ_CP015785 0.20845
NC_000951 NZ_CP015786 0.12229
NC_000951 NZ_CP015787 0.01377
NC_000951 NZ_CP015799 0.22726
NC_000951 NZ_CP015800 0.30251
NC_000951 NZ_CP015801 0.20845
NC_000951 NZ_CP015802 0.12229
NC_000951 NZ_CP015962 0.01377
NC_000951 NZ_CP017203 0.33438
NC_000951 NZ_CP017204 0.24667
NC_000951 NZ_CP017205 0.33407
NC_000951 NZ_CP017206 0.35869
NC_000951 NZ_CP017207 0.18106
NC_000951 NZ_CP017208 0.39969
NC_000951 NZ_CP017209 0.26641
NC_000951 NZ_CP017210 0.01114
NC_000951 NZ_CP019756 0.27215
NC_000951 NZ_CP019757 0.35482
NC_000951 NZ_CP019758 0.28113
NC_000951 NZ_CP019759 0.29166
NC_000951 NZ_CP019760 0.29349
NC_000951 NZ_CP019766 0.22763
NC_000951 NZ_CP019846 0.27346
NC_000951 NZ_CP019847 0.28097
NC_000951 NZ_CP019848 0.29203
NC_000951 NZ_CP019849 0.2734
NC_000951 NZ_CP019850 0.29359
NC_000951 NZ_CP019855 0.22756
NC_000951 NZ_CP019918 0.27171
NC_000951 NZ_CP019919 0.35418
NC_000951 NZ_CP019920 0.23769
NC_000951 NZ_CP019921 0.28388
NC_000951 NZ_CP019926 0.22756
NC_000951 NZ_CP031399 0.01162
NC_000951 NZ_CP031405 0.24297
NC_000951 NZ_CP031406 0.27209
NC_000951 NZ_CP031407 0.09323
NC_000951 NZ_CP031408 0.18833
NC_000951 NZ_CP031410 0.11486
NC_000951 NZ_CP031411 0.22128
NC_000952 NC_000953 0.29593
NC_000952 NC_000954 0.1654
NC_000952 NC_000956 0.13559
NC_000952 NC_000957 0.00297
NC_000952 NC_001904 0.0099
NC_000952 NC_004971 0.10856
NC_000952 NC_008273 0.02571
NC_000952 NC_008567 0.00407
NC_000952 NC_011647 0.02647
NC_000952 NC_011648 0.02415
NC_000952 NC_011649 0.02496
NC_000952 NC_011651 0.02697
NC_000952 NC_011720 0.13187
NC_000952 NC_011722 0.16607
NC_000952 NC_011731 0.23247
NC_000952 NC_011735 0.25388
NC_000952 NC_011736 0.39054
NC_000952 NC_011790 0.00419
NC_000952 NC_011841 0.20168
NC_000952 NC_011842 0.01096
NC_000952 NC_011843 0.24243
NC_000952 NC_011845 0.20426
NC_000952 NC_011846 0.11224
NC_000952 NC_011847 0.29352
NC_000952 NC_011848 0.02266
NC_000952 NC_011849 0.16992
NC_000952 NC_011850 0.17618
NC_000952 NC_011851 0.22073
NC_000952 NC_011869 0.01065
NC_000952 NC_011965 0.24396
NC_000952 NC_011966 0.0034
NC_000952 NC_011967 0.21643
NC_000952 NC_011968 0.04091
NC_000952 NC_011970 0.28816
NC_000952 NC_011972 0.25512
NC_000952 NC_011975 0.13244
NC_000952 NC_012105 0.17067
NC_000952 NC_012106 0.26505
NC_000952 NC_012107 0.14555
NC_000952 NC_012110 0.23148
NC_000952 NC_012111 0.3825
NC_000952 NC_012112 0.31479
NC_000952 NC_012113 0.44822
NC_000952 NC_012114 0.39973
NC_000952 NC_012128 0.01667
NC_000952 NC_012131 0.00972
NC_000952 NC_012133 0.01585
NC_000952 NC_012148 0.21985
NC_000952 NC_012149 0.27389
NC_000952 NC_012150 0.1901
NC_000952 NC_012152 0.19189
NC_000952 NC_012153 0.14768
NC_000952 NC_012154 0.16008
NC_000952 NC_012155 0.01015
NC_000952 NC_012156 0.18998
NC_000952 NC_012158 0.17888
NC_000952 NC_012159 0.21366
NC_000952 NC_012160 0.18364
NC_000952 NC_012161 0.29741
NC_000952 NC_012162 0.09469
NC_000952 NC_012185 0.00341
NC_000952 NC_012229 0.0031
NC_000952 NC_012234 0.03549
NC_000952 NC_012247 0.03337
NC_000952 NC_012250 0.25187
NC_000952 NC_012251 0.35213
NC_000952 NC_012252 0.03626
NC_000952 NC_012253 0.27318
NC_000952 NC_012254 0.35373
NC_000952 NC_012255 0.19942
NC_000952 NC_012256 0.01015
NC_000952 NC_012257 0.19705
NC_000952 NC_012258 0.29873
NC_000952 NC_012259 0.22283
NC_000952 NC_012260 0.00598
NC_000952 NC_012262 0.13116
NC_000952 NC_012264 0.24396
NC_000952 NC_012265 0.12575
NC_000952 NC_012266 0.27505
NC_000952 NC_012268 0.23514
NC_000952 NC_012269 0.01035
NC_000952 NC_012509 0.23138
NC_000952 NC_012510 0.17338
NC_000952 NC_012511 0.23712
NC_000952 NC_012514 0.23314
NC_000952 NC_012515 0.16409
NC_000952 NC_012516 0.04091
NC_000952 NC_012517 0.13407
NC_000952 NC_012518 0.25261
NC_000952 NC_015903 0.11584
NC_000952 NC_015904 0.11987
NC_000952 NC_015905 0.11391
NC_000952 NC_015906 0.08125
NC_000952 NC_015908 0.13644
NC_000952 NC_015909 0.12045
NC_000952 NC_015910 0.14452
NC_000952 NC_015911 0.00404
NC_000952 NC_017224 0.02686
NC_000952 NC_017225 0.02387
NC_000952 NC_017226 0.02475
NC_000952 NC_017227 0.02531
NC_000952 NC_017228 0.02537
NC_000952 NC_017230 0.02587
NC_000952 NC_017231 0.0246
NC_000952 NC_017240 0.00422
NC_000952 NC_017393 0.23255
NC_000952 NC_017394 0.17462
NC_000952 NC_017396 0.24223
NC_000952 NC_017397 0.28772
NC_000952 NC_017398 0.17931
NC_000952 NC_017399 0.00988
NC_000952 NC_017400 0.15293
NC_000952 NC_017402 0.18076
NC_000952 NC_017422 0.23238
NC_000952 NC_017423 0.03607
NC_000952 NC_017424 0.31768
NC_000952 NC_017425 0.29873
NC_000952 NC_017426 0.2683
NC_000952 NC_017427 0.30413
NC_000952 NC_017428 0.19509
NC_000952 NC_018979 0.21909
NC_000952 NC_018980 0.22522
NC_000952 NC_018981 0.26089
NC_000952 NC_018982 0.11032
NC_000952 NC_018984 0.16629
NC_000952 NC_019003 0.27596
NC_000952 NC_019004 0.27139
NC_000952 NC_019005 0.22745
NC_000952 NC_019006 0.21896
NC_000952 NZ_CP009068 0.02688
NC_000952 NZ_CP009069 0.02942
NC_000952 NZ_CP009070 0.02672
NC_000952 NZ_CP009071 0.02533
NC_000952 NZ_CP009660 0.29593
NC_000952 NZ_CP009661 1
NC_000952 NZ_CP009662 0.26408
NC_000952 NZ_CP009663 0.1654
NC_000952 NZ_CP009664 0.16177
NC_000952 NZ_CP009665 0.26192
NC_000952 NZ_CP009666 0.23101
NC_000952 NZ_CP009675 0.0099
NC_000952 NZ_CP015782 0.11759
NC_000952 NZ_CP015783 0.19471
NC_000952 NZ_CP015784 0.16677
NC_000952 NZ_CP015785 0.26356
NC_000952 NZ_CP015786 0.06839
NC_000952 NZ_CP015787 0.01274
NC_000952 NZ_CP015799 0.19471
NC_000952 NZ_CP015800 0.16675
NC_000952 NZ_CP015801 0.26356
NC_000952 NZ_CP015802 0.06839
NC_000952 NZ_CP015962 0.01274
NC_000952 NZ_CP017203 0.20446
NC_000952 NZ_CP017204 0.15847
NC_000952 NZ_CP017205 0.20035
NC_000952 NZ_CP017206 0.23712
NC_000952 NZ_CP017207 0.14571
NC_000952 NZ_CP017208 0.18631
NC_000952 NZ_CP017209 0.29212
NC_000952 NZ_CP017210 0.00936
NC_000952 NZ_CP019756 0.26071
NC_000952 NZ_CP019757 0.21351
NC_000952 NZ_CP019758 0.26145
NC_000952 NZ_CP019759 0.16157
NC_000952 NZ_CP019760 0.16494
NC_000952 NZ_CP019766 0.13563
NC_000952 NZ_CP019846 0.27239
NC_000952 NZ_CP019847 0.26178
NC_000952 NZ_CP019848 0.16177
NC_000952 NZ_CP019849 0.23965
NC_000952 NZ_CP019850 0.16499
NC_000952 NZ_CP019855 0.13559
NC_000952 NZ_CP019918 0.2603
NC_000952 NZ_CP019919 0.21354
NC_000952 NZ_CP019920 0.23205
NC_000952 NZ_CP019921 0.16926
NC_000952 NZ_CP019926 0.13559
NC_000952 NZ_CP031399 0.00987
NC_000952 NZ_CP031405 0.16207
NC_000952 NZ_CP031406 0.24244
NC_000952 NZ_CP031407 0.15453
NC_000952 NZ_CP031408 0.25207
NC_000952 NZ_CP031410 0.09776
NC_000952 NZ_CP031411 0.15996
NC_000953 NC_000954 0.28186
NC_000953 NC_000956 0.18456
NC_000953 NC_001904 0.01051
NC_000953 NC_004971 0.15628
NC_000953 NC_008273 0.02926
NC_000953 NC_008567 0.00569
NC_000953 NC_011647 0.03285
NC_000953 NC_011648 0.02745
NC_000953 NC_011649 0.02878
NC_000953 NC_011651 0.03016
NC_000953 NC_011720 0.1331
NC_000953 NC_011722 0.27633
NC_000953 NC_011731 0.31571
NC_000953 NC_011735 0.32013
NC_000953 NC_011736 0.26854
NC_000953 NC_011790 0.00483
NC_000953 NC_011791 0.00183
NC_000953 NC_011841 0.23778
NC_000953 NC_011842 0.01469
NC_000953 NC_011843 0.26407
NC_000953 NC_011845 0.18293
NC_000953 NC_011846 0.11284
NC_000953 NC_011847 0.34776
NC_000953 NC_011848 0.02578
NC_000953 NC_011849 0.20642
NC_000953 NC_011850 0.19953
NC_000953 NC_011851 0.21124
NC_000953 NC_011869 0.01205
NC_000953 NC_011965 0.23233
NC_000953 NC_011966 0.00482
NC_000953 NC_011967 0.23252
NC_000953 NC_011968 0.04544
NC_000953 NC_011970 0.24296
NC_000953 NC_011972 0.23806
NC_000953 NC_011975 0.15652
NC_000953 NC_012105 0.26898
NC_000953 NC_012106 0.64002
NC_000953 NC_012107 0.16543
NC_000953 NC_012110 0.3183
NC_000953 NC_012111 0.27619
NC_000953 NC_012112 0.26651
NC_000953 NC_012113 0.4475
NC_000953 NC_012114 0.38678
NC_000953 NC_012128 0.01854
NC_000953 NC_012131 0.00777
NC_000953 NC_012133 0.017
NC_000953 NC_012148 0.26431
NC_000953 NC_012149 0.24158
NC_000953 NC_012150 0.26763
NC_000953 NC_012152 0.2325
NC_000953 NC_012153 0.13831
NC_000953 NC_012154 0.19996
NC_000953 NC_012155 0.01032
NC_000953 NC_012156 0.23404
NC_000953 NC_012158 0.16867
NC_000953 NC_012159 0.20388
NC_000953 NC_012160 0.27
NC_000953 NC_012161 0.24119
NC_000953 NC_012162 0.1201
NC_000953 NC_012185 0.00411
NC_000953 NC_012229 0.00445
NC_000953 NC_012234 0.04306
NC_000953 NC_012247 0.03543
NC_000953 NC_012250 0.27764
NC_000953 NC_012251 0.40033
NC_000953 NC_012252 0.03737
NC_000953 NC_012253 0.23857
NC_000953 NC_012254 0.32755
NC_000953 NC_012255 0.2247
NC_000953 NC_012256 0.01085
NC_000953 NC_012257 0.22739
NC_000953 NC_012258 0.22322
NC_000953 NC_012259 0.24324
NC_000953 NC_012260 0.00657
NC_000953 NC_012262 0.15612
NC_000953 NC_012264 0.23233
NC_000953 NC_012265 0.07604
NC_000953 NC_012266 0.26292
NC_000953 NC_012268 0.25682
NC_000953 NC_012269 0.01055
NC_000953 NC_012509 0.34922
NC_000953 NC_012510 0.22884
NC_000953 NC_012511 0.27829
NC_000953 NC_012514 0.28125
NC_000953 NC_012515 0.2714
NC_000953 NC_012516 0.04544
NC_000953 NC_012517 0.17945
NC_000953 NC_012518 0.30156
NC_000953 NC_015903 0.12643
NC_000953 NC_015904 0.13849
NC_000953 NC_015905 0.13333
NC_000953 NC_015906 0.09022
NC_000953 NC_015908 0.1327
NC_000953 NC_015909 0.12896
NC_000953 NC_015910 0.12366
NC_000953 NC_015911 0.00423
NC_000953 NC_015915 0.00207
NC_000953 NC_017224 0.02977
NC_000953 NC_017225 0.0302
NC_000953 NC_017226 0.03016
NC_000953 NC_017227 0.02798
NC_000953 NC_017228 0.02911
NC_000953 NC_017230 0.02991
NC_000953 NC_017231 0.02899
NC_000953 NC_017240 0.00589
NC_000953 NC_017393 0.25118
NC_000953 NC_017394 0.23732
NC_000953 NC_017396 0.25578
NC_000953 NC_017397 0.29272
NC_000953 NC_017398 0.26175
NC_000953 NC_017399 0.01018
NC_000953 NC_017400 0.13636
NC_000953 NC_017402 0.23286
NC_000953 NC_017422 0.15461
NC_000953 NC_017423 0.03866
NC_000953 NC_017424 0.22723
NC_000953 NC_017425 0.26958
NC_000953 NC_017426 0.29787
NC_000953 NC_017427 0.24342
NC_000953 NC_017428 0.23526
NC_000953 NC_018979 0.26767
NC_000953 NC_018980 0.20828
NC_000953 NC_018981 0.28693
NC_000953 NC_018982 0.15843
NC_000953 NC_018984 0.20605
NC_000953 NC_019003 0.29629
NC_000953 NC_019004 0.26056
NC_000953 NC_019005 0.25668
NC_000953 NC_019006 0.21698
NC_000953 NZ_CP009068 0.02875
NC_000953 NZ_CP009069 0.03214
NC_000953 NZ_CP009070 0.03052
NC_000953 NZ_CP009071 0.02977
NC_000953 NZ_CP009660 1
NC_000953 NZ_CP009661 0.29593
NC_000953 NZ_CP009662 0.65975
NC_000953 NZ_CP009663 0.28186
NC_000953 NZ_CP009664 0.25941
NC_000953 NZ_CP009665 0.44107
NC_000953 NZ_CP009666 0.28704
NC_000953 NZ_CP009675 0.01051
NC_000953 NZ_CP015782 0.13914
NC_000953 NZ_CP015783 0.21332
NC_000953 NZ_CP015784 0.25686
NC_000953 NZ_CP015785 0.23977
NC_000953 NZ_CP015786 0.08261
NC_000953 NZ_CP015787 0.01181
NC_000953 NZ_CP015799 0.21332
NC_000953 NZ_CP015800 0.25629
NC_000953 NZ_CP015801 0.23977
NC_000953 NZ_CP015802 0.08261
NC_000953 NZ_CP015962 0.01181
NC_000953 NZ_CP017203 0.31787
NC_000953 NZ_CP017204 0.19709
NC_000953 NZ_CP017205 0.28766
NC_000953 NZ_CP017206 0.27829
NC_000953 NZ_CP017207 0.13497
NC_000953 NZ_CP017208 0.27305
NC_000953 NZ_CP017209 0.23561
NC_000953 NZ_CP017210 0.00993
NC_000953 NZ_CP019756 0.60376
NC_000953 NZ_CP019757 0.2727
NC_000953 NZ_CP019758 0.44046
NC_000953 NZ_CP019759 0.25891
NC_000953 NZ_CP019760 0.28129
NC_000953 NZ_CP019766 0.18461
NC_000953 NZ_CP019846 0.66937
NC_000953 NZ_CP019847 0.44079
NC_000953 NZ_CP019848 0.25941
NC_000953 NZ_CP019849 0.60481
NC_000953 NZ_CP019850 0.28139
NC_000953 NZ_CP019855 0.18456
NC_000953 NZ_CP019918 0.60256
NC_000953 NZ_CP019919 0.2727
NC_000953 NZ_CP019920 0.33473
NC_000953 NZ_CP019921 0.2689
NC_000953 NZ_CP019926 0.18456
NC_000953 NZ_CP031399 0.01039
NC_000953 NZ_CP031405 0.1937
NC_000953 NZ_CP031406 0.23319
NC_000953 NZ_CP031407 0.10955
NC_000953 NZ_CP031408 0.27306
NC_000953 NZ_CP031410 0.10195
NC_000953 NZ_CP031411 0.18996
NC_000954 NC_000956 0.20396
NC_000954 NC_001904 0.00891
NC_000954 NC_004971 0.23958
NC_000954 NC_008273 0.03182
NC_000954 NC_008567 0.00558
NC_000954 NC_011647 0.03163
NC_000954 NC_011648 0.02908
NC_000954 NC_011649 0.02827
NC_000954 NC_011651 0.03007
NC_000954 NC_011720 0.09978
NC_000954 NC_011722 0.87008
NC_000954 NC_011731 0.22125
NC_000954 NC_011735 0.21073
NC_000954 NC_011736 0.18427
NC_000954 NC_011790 0.00414
NC_000954 NC_011791 0.00177
NC_000954 NC_011841 0.1938
NC_000954 NC_011842 0.01224
NC_000954 NC_011843 0.1786
NC_000954 NC_011845 0.17604
NC_000954 NC_011846 0.12553
NC_000954 NC_011847 0.16443
NC_000954 NC_011848 0.02702
NC_000954 NC_011849 0.25103
NC_000954 NC_011850 0.20892
NC_000954 NC_011851 0.24859
NC_000954 NC_011869 0.01135
NC_000954 NC_011965 0.18585
NC_000954 NC_011966 0.00412
NC_000954 NC_011967 0.26068
NC_000954 NC_011968 0.03425
NC_000954 NC_011970 0.26702
NC_000954 NC_011972 0.25348
NC_000954 NC_011975 0.13562
NC_000954 NC_012105 0.32274
NC_000954 NC_012106 0.24799
NC_000954 NC_012107 0.65677
NC_000954 NC_012110 0.22381
NC_000954 NC_012111 0.14428
NC_000954 NC_012112 0.24821
NC_000954 NC_012113 0.25714
NC_000954 NC_012114 0.18408
NC_000954 NC_012128 0.01814
NC_000954 NC_012131 0.00798
NC_000954 NC_012133 0.01941
NC_000954 NC_012148 0.28371
NC_000954 NC_012149 0.17216
NC_000954 NC_012150 0.26034
NC_000954 NC_012152 0.26098
NC_000954 NC_012153 0.13598
NC_000954 NC_012154 0.1693
NC_000954 NC_012155 0.00984
NC_000954 NC_012156 0.2047
NC_000954 NC_012158 0.15996
NC_000954 NC_012159 0.22329
NC_000954 NC_012160 0.36683
NC_000954 NC_012161 0.25353
NC_000954 NC_012162 0.1076
NC_000954 NC_012185 0.00364
NC_000954 NC_012229 0.00378
NC_000954 NC_012234 0.0565
NC_000954 NC_012247 0.03134
NC_000954 NC_012250 0.2149
NC_000954 NC_012251 0.19274
NC_000954 NC_012252 0.04066
NC_000954 NC_012253 0.30747
NC_000954 NC_012254 0.19431
NC_000954 NC_012255 0.25653
NC_000954 NC_012256 0.0088
NC_000954 NC_012257 0.26912
NC_000954 NC_012258 0.21264
NC_000954 NC_012259 0.26949
NC_000954 NC_012260 0.00694
NC_000954 NC_012262 0.1349
NC_000954 NC_012264 0.18585
NC_000954 NC_012265 0.06968
NC_000954 NC_012266 0.1957
NC_000954 NC_012268 0.24629
NC_000954 NC_012269 0.00918
NC_000954 NC_012509 0.23293
NC_000954 NC_012510 0.33767
NC_000954 NC_012511 0.29939
NC_000954 NC_012514 0.26163
NC_000954 NC_012515 0.86158
NC_000954 NC_012516 0.03425
NC_000954 NC_012517 0.20776
NC_000954 NC_012518 0.20196
NC_000954 NC_015903 0.10504
NC_000954 NC_015904 0.11549
NC_000954 NC_015905 0.11001
NC_000954 NC_015906 0.08433
NC_000954 NC_015908 0.10483
NC_000954 NC_015909 0.10871
NC_000954 NC_015910 0.09977
NC_000954 NC_015911 0.00563
NC_000954 NC_017224 0.03224
NC_000954 NC_017225 0.03039
NC_000954 NC_017226 0.03212
NC_000954 NC_017227 0.03075
NC_000954 NC_017228 0.03173
NC_000954 NC_017230 0.03116
NC_000954 NC_017231 0.02767
NC_000954 NC_017240 0.00578
NC_000954 NC_017393 0.26027
NC_000954 NC_017394 0.29519
NC_000954 NC_017396 0.19778
NC_000954 NC_017397 0.27462
NC_000954 NC_017398 0.24838
NC_000954 NC_017399 0.00868
NC_000954 NC_017400 0.12841
NC_000954 NC_017402 0.29101
NC_000954 NC_017422 0.14762
NC_000954 NC_017423 0.0293
NC_000954 NC_017424 0.17099
NC_000954 NC_017425 0.17056
NC_000954 NC_017426 0.149
NC_000954 NC_017427 0.16279
NC_000954 NC_017428 0.28765
NC_000954 NC_018979 0.20308
NC_000954 NC_018980 0.15288
NC_000954 NC_018981 0.16407
NC_000954 NC_018982 0.24532
NC_000954 NC_018984 0.25193
NC_000954 NC_019003 0.16215
NC_000954 NC_019004 0.21756
NC_000954 NC_019005 0.20422
NC_000954 NC_019006 0.23686
NC_000954 NZ_CP009068 0.03108
NC_000954 NZ_CP009069 0.03124
NC_000954 NZ_CP009070 0.03047
NC_000954 NZ_CP009071 0.03066
NC_000954 NZ_CP009660 0.28186
NC_000954 NZ_CP009661 0.1654
NC_000954 NZ_CP009662 0.24714
NC_000954 NZ_CP009663 0.99862
NC_000954 NZ_CP009664 0.32244
NC_000954 NZ_CP009665 0.24554
NC_000954 NZ_CP009666 0.29407
NC_000954 NZ_CP009675 0.00891
NC_000954 NZ_CP015782 0.1472
NC_000954 NZ_CP015783 0.26317
NC_000954 NZ_CP015784 0.31343
NC_000954 NZ_CP015785 0.18808
NC_000954 NZ_CP015786 0.08743
NC_000954 NZ_CP015787 0.01398
NC_000954 NZ_CP015799 0.26317
NC_000954 NZ_CP015800 0.31396
NC_000954 NZ_CP015801 0.18808
NC_000954 NZ_CP015802 0.08743
NC_000954 NZ_CP015962 0.01398
NC_000954 NZ_CP017203 0.28374
NC_000954 NZ_CP017204 0.23857
NC_000954 NZ_CP017205 0.28931
NC_000954 NZ_CP017206 0.29939
NC_000954 NZ_CP017207 0.12988
NC_000954 NZ_CP017208 0.3554
NC_000954 NZ_CP017209 0.25233
NC_000954 NZ_CP017210 0.00821
NC_000954 NZ_CP018755 0.00328
NC_000954 NZ_CP019756 0.25065
NC_000954 NZ_CP019757 0.29486
NC_000954 NZ_CP019758 0.24555
NC_000954 NZ_CP019759 0.32188
NC_000954 NZ_CP019760 0.99724
NC_000954 NZ_CP019766 0.20402
NC_000954 NZ_CP019846 0.25522
NC_000954 NZ_CP019847 0.24523
NC_000954 NZ_CP019848 0.32244
NC_000954 NZ_CP019849 0.25097
NC_000954 NZ_CP019850 0.99669
NC_000954 NZ_CP019855 0.20396
NC_000954 NZ_CP019918 0.25025
NC_000954 NZ_CP019919 0.29462
NC_000954 NZ_CP019920 0.18128
NC_000954 NZ_CP019921 0.68059
NC_000954 NZ_CP019926 0.20396
NC_000954 NZ_CP031399 0.0087
NC_000954 NZ_CP031405 0.17142
NC_000954 NZ_CP031406 0.32657
NC_000954 NZ_CP031407 0.08185
NC_000954 NZ_CP031408 0.21009
NC_000954 NZ_CP031410 0.1018
NC_000954 NZ_CP031411 0.18584
NC_000955 NC_000956 0.00577
NC_000955 NC_000957 0.26196
NC_000955 NC_001849 0.01211
NC_000955 NC_001854 0.03517
NC_000955 NC_001904 0.00676
NC_000955 NC_004988 0.01134
NC_000955 NC_011782 0.04649
NC_000955 NC_011785 0.00727
NC_000955 NC_011862 0.00725
NC_000955 NC_011866 0.00341
NC_000955 NC_011868 0.00332
NC_000955 NC_011870 0.01144
NC_000955 NC_011874 0.00375
NC_000955 NC_011975 0.01279
NC_000955 NC_012165 0.01844
NC_000955 NC_012170 0.00421
NC_000955 NC_012171 0.00322
NC_000955 NC_012172 0.00725
NC_000955 NC_012179 0.04344
NC_000955 NC_012186 0.00343
NC_000955 NC_012187 0.03215
NC_000955 NC_012189 0.00893
NC_000955 NC_012192 0.26314
NC_000955 NC_012201 0.00421
NC_000955 NC_012202 0.00965
NC_000955 NC_012232 0.00421
NC_000955 NC_012235 0.01088
NC_000955 NC_012236 0.00369
NC_000955 NC_012240 0.00669
NC_000955 NC_012245 0.00419
NC_000955 NC_012246 0.00343
NC_000955 NC_012247 0.00195
NC_000955 NC_012248 0.00341
NC_000955 NC_012249 0.01014
NC_000955 NC_012250 0.00778
NC_000955 NC_012262 0.01279
NC_000955 NC_012269 0.00664
NC_000955 NC_012499 0.00725
NC_000955 NC_012500 0.01204
NC_000955 NC_012501 0.00725
NC_000955 NC_012506 0.0459
NC_000955 NC_015915 0.01482
NC_000955 NC_017399 0.00687
NC_000955 NC_017405 0.00328
NC_000955 NC_017406 0.05677
NC_000955 NC_017407 0.00686
NC_000955 NC_017411 0.00889
NC_000955 NC_017413 0.16728
NC_000955 NC_017414 0.00664
NC_000955 NC_017416 0.00728
NC_000955 NC_017417 0.00889
NC_000955 NC_018986 0.00743
NC_000955 NC_018989 0.00821
NC_000955 NC_018991 0.00412
NC_000955 NC_018993 0.00814
NC_000955 NC_019004 0.00264
NC_000955 NZ_CP009670 0.03517
NC_000955 NZ_CP009673 0.9901
NC_000955 NZ_CP009674 0.01211
NC_000955 NZ_CP009675 0.00676
NC_000955 NZ_CP015784 0.00295
NC_000955 NZ_CP015791 0.0042
NC_000955 NZ_CP015794 0.26334
NC_000955 NZ_CP015800 0.00295
NC_000955 NZ_CP015806 0.0042
NC_000955 NZ_CP017203 0.0028
NC_000955 NZ_CP017213 0.00325
NC_000955 NZ_CP017214 0.0038
NC_000955 NZ_CP017216 0.00892
NC_000955 NZ_CP019761 0.01211
NC_000955 NZ_CP019766 0.00577
NC_000955 NZ_CP019851 0.01211
NC_000955 NZ_CP019855 0.00577
NC_000955 NZ_CP019922 0.01211
NC_000955 NZ_CP019926 0.00577
NC_000955 NZ_CP031403 0.01107
NC_000955 NZ_CP031404 0.00346
NC_000955 NZ_CP031409 0.00475
NC_000955 NZ_CP031411 0.00939
NC_000956 NC_000957 0.00603
NC_000956 NC_001849 0.03732
NC_000956 NC_001850 0.0068
NC_000956 NC_001851 0.0054
NC_000956 NC_001852 0.01047
NC_000956 NC_001853 0.01919
NC_000956 NC_001854 0.01378
NC_000956 NC_001855 0.01362
NC_000956 NC_001904 0.00726
NC_000956 NC_004971 0.10222
NC_000956 NC_004988 0.03698
NC_000956 NC_008273 0.01883
NC_000956 NC_008565 0.00264
NC_000956 NC_008567 0.00672
NC_000956 NC_008569 0.00361
NC_000956 NC_011647 0.02157
NC_000956 NC_011648 0.01932
NC_000956 NC_011649 0.01839
NC_000956 NC_011651 0.02004
NC_000956 NC_011720 0.09127
NC_000956 NC_011722 0.20028
NC_000956 NC_011731 0.17462
NC_000956 NC_011735 0.18465
NC_000956 NC_011736 0.13909
NC_000956 NC_011778 0.01398
NC_000956 NC_011779 0.01031
NC_000956 NC_011780 0.0112
NC_000956 NC_011781 0.01832
NC_000956 NC_011782 0.02324
NC_000956 NC_011783 0.00663
NC_000956 NC_011785 0.00836
NC_000956 NC_011787 0.00365
NC_000956 NC_011788 0.00224
NC_000956 NC_011790 0.00805
NC_000956 NC_011791 0.00237
NC_000956 NC_011793 0.00145
NC_000956 NC_011794 0.00354
NC_000956 NC_011841 0.11718
NC_000956 NC_011842 0.01009
NC_000956 NC_011843 0.10953
NC_000956 NC_011845 0.13612
NC_000956 NC_011846 0.1107
NC_000956 NC_011847 0.12442
NC_000956 NC_011848 0.01793
NC_000956 NC_011849 0.14649
NC_000956 NC_011850 0.1648
NC_000956 NC_011851 0.1778
NC_000956 NC_011854 0.00145
NC_000956 NC_011855 0.00318
NC_000956 NC_011860 0.00122
NC_000956 NC_011862 0.008
NC_000956 NC_011863 0.00636
NC_000956 NC_011866 0.01191
NC_000956 NC_011867 0.00141
NC_000956 NC_011868 0.00311
NC_000956 NC_011869 0.01037
NC_000956 NC_011870 0.02325
NC_000956 NC_011872 0.00553
NC_000956 NC_011873 0.02883
NC_000956 NC_011874 0.02719
NC_000956 NC_011965 0.14168
NC_000956 NC_011966 0.00198
NC_000956 NC_011967 0.20748
NC_000956 NC_011968 0.02805
NC_000956 NC_011970 0.1849
NC_000956 NC_011972 0.17038
NC_000956 NC_011975 0.11808
NC_000956 NC_012105 0.19875
NC_000956 NC_012106 0.2058
NC_000956 NC_012107 0.13606
NC_000956 NC_012110 0.17536
NC_000956 NC_012111 0.10732
NC_000956 NC_012112 0.21334
NC_000956 NC_012113 0.17482
NC_000956 NC_012114 0.14291
NC_000956 NC_012128 0.01117
NC_000956 NC_012131 0.01229
NC_000956 NC_012133 0.01399
NC_000956 NC_012148 0.20668
NC_000956 NC_012149 0.1362
NC_000956 NC_012150 0.20423
NC_000956 NC_012152 0.20069
NC_000956 NC_012153 0.09366
NC_000956 NC_012154 0.11985
NC_000956 NC_012155 0.00755
NC_000956 NC_012156 0.14028
NC_000956 NC_012158 0.13321
NC_000956 NC_012159 0.2185
NC_000956 NC_012160 0.19895
NC_000956 NC_012161 0.18394
NC_000956 NC_012162 0.08205
NC_000956 NC_012163 0.02037
NC_000956 NC_012165 0.00486
NC_000956 NC_012170 0.00133
NC_000956 NC_012171 0.012
NC_000956 NC_012172 0.00804
NC_000956 NC_012174 0.00836
NC_000956 NC_012178 0.00674
NC_000956 NC_012179 0.01574
NC_000956 NC_012184 0.01351
NC_000956 NC_012185 0.00474
NC_000956 NC_012186 0.01856
NC_000956 NC_012187 0.0048
NC_000956 NC_012188 0.00389
NC_000956 NC_012189 0.02022
NC_000956 NC_012192 0.00568
NC_000956 NC_012195 0.00573
NC_000956 NC_012196 0.0103
NC_000956 NC_012198 0.01284
NC_000956 NC_012201 0.00133
NC_000956 NC_012202 0.02327
NC_000956 NC_012203 0.01832
NC_000956 NC_012229 0.00184
NC_000956 NC_012230 0.00354
NC_000956 NC_012231 0.01813
NC_000956 NC_012232 0.00132
NC_000956 NC_012233 0.00536
NC_000956 NC_012234 0.04471
NC_000956 NC_012235 0.01137
NC_000956 NC_012236 0.02711
NC_000956 NC_012238 0.00637
NC_000956 NC_012239 0.00229
NC_000956 NC_012240 0.00809
NC_000956 NC_012245 0.02008
NC_000956 NC_012246 0.01856
NC_000956 NC_012247 0.03153
NC_000956 NC_012248 0.01191
NC_000956 NC_012249 0.34845
NC_000956 NC_012250 0.15299
NC_000956 NC_012251 0.13085
NC_000956 NC_012252 0.024
NC_000956 NC_012253 0.19367
NC_000956 NC_012254 0.13684
NC_000956 NC_012255 0.19319
NC_000956 NC_012256 0.00679
NC_000956 NC_012257 0.20879
NC_000956 NC_012258 0.16501
NC_000956 NC_012259 0.17815
NC_000956 NC_012260 0.00607
NC_000956 NC_012262 0.11757
NC_000956 NC_012264 0.14168
NC_000956 NC_012265 0.06174
NC_000956 NC_012266 0.14629
NC_000956 NC_012268 0.16864
NC_000956 NC_012269 0.00744
NC_000956 NC_012494 0.0035
NC_000956 NC_012495 0.00773
NC_000956 NC_012496 0.01401
NC_000956 NC_012498 0.00179
NC_000956 NC_012499 0.00835
NC_000956 NC_012500 0.01638
NC_000956 NC_012501 0.00791
NC_000956 NC_012502 0.00976
NC_000956 NC_012503 0.00713
NC_000956 NC_012506 0.02323
NC_000956 NC_012509 0.19655
NC_000956 NC_012510 0.18696
NC_000956 NC_012511 0.2041
NC_000956 NC_012514 0.16557
NC_000956 NC_012515 0.19757
NC_000956 NC_012516 0.02807
NC_000956 NC_012517 0.1419
NC_000956 NC_012518 0.17561
NC_000956 NC_015903 0.07725
NC_000956 NC_015904 0.08306
NC_000956 NC_015905 0.0729
NC_000956 NC_015906 0.05482
NC_000956 NC_015908 0.07403
NC_000956 NC_015909 0.07716
NC_000956 NC_015910 0.08089
NC_000956 NC_015911 0.00715
NC_000956 NC_015915 0.00376
NC_000956 NC_015916 0.00168
NC_000956 NC_015917 0.00765
NC_000956 NC_015918 0.00814
NC_000956 NC_015920 0.01806
NC_000956 NC_015922 0.00216
NC_000956 NC_017224 0.02089
NC_000956 NC_017225 0.02002
NC_000956 NC_017226 0.02104
NC_000956 NC_017227 0.02049
NC_000956 NC_017228 0.0186
NC_000956 NC_017230 0.01991
NC_000956 NC_017231 0.01724
NC_000956 NC_017235 0.00393
NC_000956 NC_017239 0.00215
NC_000956 NC_017240 0.00689
NC_000956 NC_017393 0.19051
NC_000956 NC_017394 0.21154
NC_000956 NC_017396 0.10974
NC_000956 NC_017397 0.12258
NC_000956 NC_017398 0.17767
NC_000956 NC_017399 0.00718
NC_000956 NC_017400 0.08174
NC_000956 NC_017402 0.16307
NC_000956 NC_017405 0.02624
NC_000956 NC_017406 0.00287
NC_000956 NC_017407 0.00839
NC_000956 NC_017408 0.00789
NC_000956 NC_017409 0.00584
NC_000956 NC_017411 0.02021
NC_000956 NC_017412 0.00564
NC_000956 NC_017413 0.00354
NC_000956 NC_017414 0.00387
NC_000956 NC_017415 0.00923
NC_000956 NC_017416 0.00797
NC_000956 NC_017417 0.01051
NC_000956 NC_017419 0.01019
NC_000956 NC_017420 0.00651
NC_000956 NC_017422 0.10984
NC_000956 NC_017423 0.02254
NC_000956 NC_017424 0.17628
NC_000956 NC_017425 0.11438
NC_000956 NC_017426 0.10451
NC_000956 NC_017427 0.13494
NC_000956 NC_017428 0.19612
NC_000956 NC_018979 0.14808
NC_000956 NC_018980 0.12008
NC_000956 NC_018981 0.14005
NC_000956 NC_018982 0.10412
NC_000956 NC_018984 0.1488
NC_000956 NC_018986 0.01987
NC_000956 NC_018987 0.00519
NC_000956 NC_018989 0.00174
NC_000956 NC_018991 0.00326
NC_000956 NC_018993 0.00517
NC_000956 NC_019003 0.13632
NC_000956 NC_019004 0.16644
NC_000956 NC_019005 0.14745
NC_000956 NC_019006 0.16983
NC_000956 NT_167351 0.0021
NC_000956 NZ_CP009062 0.00342
NC_000956 NZ_CP009063 0.00253
NC_000956 NZ_CP009064 0.00193
NC_000956 NZ_CP009065 0.00167
NC_000956 NZ_CP009068 0.01995
NC_000956 NZ_CP009069 0.02113
NC_000956 NZ_CP009070 0.0206
NC_000956 NZ_CP009071 0.01995
NC_000956 NZ_CP009659 0.01352
NC_000956 NZ_CP009660 0.18456
NC_000956 NZ_CP009661 0.13559
NC_000956 NZ_CP009662 0.16
NC_000956 NZ_CP009663 0.20396
NC_000956 NZ_CP009664 0.20962
NC_000956 NZ_CP009665 0.19085
NC_000956 NZ_CP009666 0.22756
NC_000956 NZ_CP009667 0.01047
NC_000956 NZ_CP009668 0.01919
NC_000956 NZ_CP009669 0.0054
NC_000956 NZ_CP009670 0.01378
NC_000956 NZ_CP009672 0.0068
NC_000956 NZ_CP009673 0.00577
NC_000956 NZ_CP009674 0.03732
NC_000956 NZ_CP009675 0.00726
NC_000956 NZ_CP015782 0.08882
NC_000956 NZ_CP015783 0.16378
NC_000956 NZ_CP015784 0.24306
NC_000956 NZ_CP015785 0.13198
NC_000956 NZ_CP015786 0.05216
NC_000956 NZ_CP015787 0.00912
NC_000956 NZ_CP015789 0.00591
NC_000956 NZ_CP015791 0.00666
NC_000956 NZ_CP015792 0.00393
NC_000956 NZ_CP015793 0.00422
NC_000956 NZ_CP015794 0.00568
NC_000956 NZ_CP015799 0.16378
NC_000956 NZ_CP015800 0.24344
NC_000956 NZ_CP015801 0.13198
NC_000956 NZ_CP015802 0.05216
NC_000956 NZ_CP015804 0.00591
NC_000956 NZ_CP015806 0.00666
NC_000956 NZ_CP015807 0.00393
NC_000956 NZ_CP015808 0.00422
NC_000956 NZ_CP015962 0.00912
NC_000956 NZ_CP017203 0.22012
NC_000956 NZ_CP017204 0.21402
NC_000956 NZ_CP017205 0.21875
NC_000956 NZ_CP017206 0.2041
NC_000956 NZ_CP017207 0.09164
NC_000956 NZ_CP017208 0.20142
NC_000956 NZ_CP017209 0.1858
NC_000956 NZ_CP017210 0.00686
NC_000956 NZ_CP017211 0.00389
NC_000956 NZ_CP017212 0.00674
NC_000956 NZ_CP017213 0.01182
NC_000956 NZ_CP017214 0.0126
NC_000956 NZ_CP017215 0.00536
NC_000956 NZ_CP017216 0.02025
NC_000956 NZ_CP017219 0.01285
NC_000956 NZ_CP018265 0.00205
NC_000956 NZ_CP019756 0.16395
NC_000956 NZ_CP019757 0.27617
NC_000956 NZ_CP019758 0.19085
NC_000956 NZ_CP019759 0.20928
NC_000956 NZ_CP019760 0.2036
NC_000956 NZ_CP019761 0.03732
NC_000956 NZ_CP019763 0.01353
NC_000956 NZ_CP019766 0.99879
NC_000956 NZ_CP019846 0.16384
NC_000956 NZ_CP019847 0.19079
NC_000956 NZ_CP019848 0.20962
NC_000956 NZ_CP019849 0.1534
NC_000956 NZ_CP019850 0.20365
NC_000956 NZ_CP019851 0.03732
NC_000956 NZ_CP019852 0.01354
NC_000956 NZ_CP019855 0.99799
NC_000956 NZ_CP019918 0.16377
NC_000956 NZ_CP019919 0.27718
NC_000956 NZ_CP019920 0.15341
NC_000956 NZ_CP019921 0.21622
NC_000956 NZ_CP019922 0.03732
NC_000956 NZ_CP019923 0.0054
NC_000956 NZ_CP019924 0.01352
NC_000956 NZ_CP019926 0.99917
NC_000956 NZ_CP031399 0.00719
NC_000956 NZ_CP031401 0.00615
NC_000956 NZ_CP031402 0.0112
NC_000956 NZ_CP031403 0.01072
NC_000956 NZ_CP031404 0.01788
NC_000956 NZ_CP031405 0.11456
NC_000956 NZ_CP031406 0.17336
NC_000956 NZ_CP031407 0.07274
NC_000956 NZ_CP031408 0.14684
NC_000956 NZ_CP031410 0.07851
NC_000956 NZ_CP031411 0.13321
NC_000957 NC_001849 0.01495
NC_000957 NC_001854 0.03129
NC_000957 NC_004971 0.00385
NC_000957 NC_004988 0.01497
NC_000957 NC_011720 0.00207
NC_000957 NC_011782 0.04382
NC_000957 NC_011785 0.0045
NC_000957 NC_011862 0.00448
NC_000957 NC_011870 0.00914
NC_000957 NC_011970 0.0038
NC_000957 NC_012106 0.00235
NC_000957 NC_012113 0.00307
NC_000957 NC_012165 0.02375
NC_000957 NC_012172 0.00443
NC_000957 NC_012179 0.04371
NC_000957 NC_012187 0.02532
NC_000957 NC_012189 0.00718
NC_000957 NC_012192 0.89031
NC_000957 NC_012202 0.00677
NC_000957 NC_012235 0.0043
NC_000957 NC_012240 0.00449
NC_000957 NC_012249 0.00819
NC_000957 NC_012250 0.00299
NC_000957 NC_012253 0.0027
NC_000957 NC_012254 0.00316
NC_000957 NC_012499 0.00449
NC_000957 NC_012500 0.01592
NC_000957 NC_012501 0.00443
NC_000957 NC_012506 0.04316
NC_000957 NC_012510 0.00283
NC_000957 NC_017394 0.00207
NC_000957 NC_017397 0.00324
NC_000957 NC_017402 0.00281
NC_000957 NC_017406 0.0179
NC_000957 NC_017407 0.00454
NC_000957 NC_017411 0.00732
NC_000957 NC_017413 0.0747
NC_000957 NC_017414 0.0084
NC_000957 NC_017416 0.00451
NC_000957 NC_017417 0.01112
NC_000957 NC_017422 0.00505
NC_000957 NC_018982 0.00385
NC_000957 NC_018986 0.00568
NC_000957 NC_018989 0.01555
NC_000957 NC_018993 0.00509
NC_000957 NC_019004 0.0032
NC_000957 NZ_CP009661 0.00297
NC_000957 NZ_CP009670 0.03129
NC_000957 NZ_CP009673 0.26108
NC_000957 NZ_CP009674 0.01495
NC_000957 NZ_CP015783 0.00369
NC_000957 NZ_CP015785 0.00294
NC_000957 NZ_CP015794 0.88952
NC_000957 NZ_CP015799 0.00369
NC_000957 NZ_CP015801 0.00294
NC_000957 NZ_CP017216 0.00716
NC_000957 NZ_CP019757 0.00312
NC_000957 NZ_CP019761 0.01495
NC_000957 NZ_CP019766 0.00605
NC_000957 NZ_CP019851 0.01495
NC_000957 NZ_CP019855 0.00605
NC_000957 NZ_CP019919 0.00312
NC_000957 NZ_CP019921 0.00225
NC_000957 NZ_CP019922 0.01495
NC_000957 NZ_CP019926 0.00605
NC_000957 NZ_CP031403 0.00438
NC_000957 NZ_CP031406 0.0034
NC_000957 NZ_CP031407 0.007
NC_000957 NZ_CP031408 0.00312
NC_000957 NZ_CP031410 0.00574
NC_000957 NZ_CP031411 0.00383
NC_000958 NC_000959 0.00958
NC_000958 NC_008010 0.00032
NC_000958 NC_015163 0.00093
NC_000958 NC_015169 4e-04
NC_000958 NC_017805 0.00036
NC_000958 NZ_CP015083 0.99441
NC_000958 NZ_CP015084 0.00847
NC_000958 NZ_CP021082 0.00023
NC_000958 NZ_CP021083 0.00022
NC_000958 NZ_CP026517 0.00034
NC_000958 NZ_CP029777 0.00031
NC_000958 NZ_CP031159 0.00282
NC_000958 NZ_CP031160 0.00647
NC_000958 NZ_CP031161 0.00079
NC_000958 NZ_CP031163 0.0054
NC_000959 NC_015163 0.00184
NC_000959 NZ_CP015083 0.00956
NC_000959 NZ_CP015084 0.92834
NC_000959 NZ_CP026517 0.00583
NC_000959 NZ_CP031159 0.00218
NC_000959 NZ_CP031160 0.00442
NC_000959 NZ_CP031161 0.00375
NC_000959 NZ_CP031162 0.01091
NC_000959 NZ_CP031163 0.00427
NC_000959 NZ_CP031164 0.00841
NC_001272 NC_004335 0.21845
NC_001272 NC_007203 0.15415
NC_001272 NC_011796 0.85316
NC_001272 NC_017207 0.07854
NC_001272 NC_017209 0.0078
NC_001272 NC_017211 0.221
NC_001272 NC_018882 0.85316
NC_001272 NC_018886 0.07854
NC_001272 NC_020241 0.07699
NC_001272 NC_020243 0.85316
NC_001272 NC_020377 0.22233
NC_001272 NZ_CP004864 0.07854
NC_001272 NZ_CP004866 0.06473
NC_001272 NZ_CP004867 0.85316
NC_001272 NZ_CP004879 0.85316
NC_001272 NZ_CP004881 0.07476
NC_001272 NZ_CP007609 0.06473
NC_001272 NZ_CP007611 0.07854
NC_001272 NZ_CP010007 0.07854
NC_001272 NZ_CP010011 0.85316
NC_001272 NZ_CP010097 0.01182
NC_001272 NZ_CP010098 0.12423
NC_001272 NZ_CP011354 0.07801
NC_001272 NZ_CP013061 0.07854
NC_001272 NZ_CP015153 0.17846
NC_001272 NZ_CP015181 0.36109
NC_001275 NC_008308 0.00261
NC_001275 NC_015595 0.00511
NC_001275 NC_016021 0.04273
NC_001275 NC_016028 0.05556
NC_001275 NC_021993 0.05289
NC_001275 NZ_AP017656 0.00176
NC_001275 NZ_AP017658 0.00638
NC_001275 NZ_AP017659 0.00971
NC_001275 NZ_AP017660 0.01148
NC_001275 NZ_CP005085 0.0014
NC_001275 NZ_CP005086 0.00069
NC_001275 NZ_CP005087 0.00162
NC_001275 NZ_CP005192 0.00762
NC_001275 NZ_CP009431 0.00423
NC_001275 NZ_CP011123 0.0146
NC_001275 NZ_CP011450 0.00175
NC_001275 NZ_CP013073 0.01352
NC_001275 NZ_CP013346 0.00423
NC_001275 NZ_CP014684 0.03411
NC_001275 NZ_CP015166 0.06888
NC_001275 NZ_CP015169 0.01449
NC_001275 NZ_CP015170 0.03367
NC_001275 NZ_CP015171 0.0095
NC_001275 NZ_CP021183 0.00219
NC_001275 NZ_CP021513 0.14678
NC_001275 NZ_CP023451 0.00253
NC_001275 NZ_CP023659 0.03156
NC_001275 NZ_CP023660 0.0182
NC_001275 NZ_CP028972 0.00158
NC_001275 NZ_CP028973 0.00296
NC_001275 NZ_CP029986 0.00187
NC_001275 NZ_CP029987 0.0055
NC_001275 NZ_CP030872 0.00341
NC_001275 NZ_CP030873 0.01926
NC_001277 NC_002126 0.98924
NC_001277 NC_010523 0.03582
NC_001277 NZ_CP014333 0.00665
NC_001277 NZ_CP014632 0.00513
NC_001277 NZ_CP014928 0.00229
NC_001277 NZ_CP019984 0.00433
NC_001277 NZ_CP029970 0.01752
NC_001370 NC_003893 0.49981
NC_001370 NC_006375 0.05211
NC_001370 NC_010914 0.12021
NC_001370 NC_011136 0.28628
NC_001370 NC_011497 0.50077
NC_001370 NC_012220 0.68416
NC_001370 NC_014164 0.02016
NC_001370 NC_014627 0.06407
NC_001370 NC_016606 0.03761
NC_001370 NC_019321 0.37061
NC_001370 NC_025160 0.04068
NC_001370 NZ_CP004408 0.50618
NC_001370 NZ_CP012654 0.27965
NC_001370 NZ_CP015127 0.29449
NC_001371 NC_001537 0.03867
NC_001371 NC_002090 0.02285
NC_001371 NC_002127 0.02864
NC_001371 NC_002487 0.07206
NC_001371 NC_002773 0.01515
NC_001371 NC_002809 0.10689
NC_001371 NC_003079 0.12505
NC_001371 NC_003114 0.0271
NC_001371 NC_003132 0.01981
NC_001371 NC_003457 0.19647
NC_001371 NC_004446 0.04152
NC_001371 NC_004837 0.01981
NC_001371 NC_005018 0.03527
NC_001371 NC_005019 0.13248
NC_001371 NC_005816 0.01981
NC_001371 NC_005970 0.06035
NC_001371 NC_006815 0.03294
NC_001371 NC_006881 0.03073
NC_001371 NC_008119 0.01978
NC_001371 NC_008121 0.01979
NC_001371 NC_008444 0.0271
NC_001371 NC_008488 0.11326
NC_001371 NC_009791 0.09854
NC_001371 NC_009793 0.00678
NC_001371 NC_010158 0.00294
NC_001371 NC_010485 0.15594
NC_001371 NC_010896 0.01935
NC_001371 NC_010904 0.02909
NC_001371 NC_011214 0.23367
NC_001371 NC_011215 0.02849
NC_001371 NC_011227 0.04768
NC_001371 NC_011407 0.08649
NC_001371 NC_011408 0.06541
NC_001371 NC_011799 0.10799
NC_001371 NC_013363 0.15842
NC_001371 NC_013368 0.01934
NC_001371 NC_013589 0.12261
NC_001371 NC_014003 0.03395
NC_001371 NC_014027 0.01981
NC_001371 NC_014235 0.0856
NC_001371 NC_014543 0.04933
NC_001371 NC_015055 0.01412
NC_001371 NC_015570 0.03434
NC_001371 NC_015575 0.0342
NC_001371 NC_017156 0.01981
NC_001371 NC_017159 0.01981
NC_001371 NC_017264 0.01982
NC_001371 NC_017636 0.06082
NC_001371 NC_017649 0.03527
NC_001371 NC_017654 0.05163
NC_001371 NC_017655 0.09618
NC_001371 NC_017661 0.05884
NC_001371 NC_017662 0.06082
NC_001371 NC_018953 0.00678
NC_001371 NC_018996 0.12183
NC_001371 NC_018997 0.07938
NC_001371 NC_019050 0.04078
NC_001371 NC_019051 0.0353
NC_001371 NC_019052 0.03553
NC_001371 NC_019053 0.04741
NC_001371 NC_019058 0.04664
NC_001371 NC_019076 0.27701
NC_001371 NC_019077 0.02845
NC_001371 NC_019078 0.0941
NC_001371 NC_019079 0.02709
NC_001371 NC_019102 0.11174
NC_001371 NC_019136 0.15906
NC_001371 NC_019235 0.01981
NC_001371 NC_019249 0.01504
NC_001371 NC_019250 0.12581
NC_001371 NC_019357 0.0984
NC_001371 NC_019982 0.13559
NC_001371 NC_019987 0.03208
NC_001371 NC_020251 0.11398
NC_001371 NC_020413 0.06028
NC_001371 NC_021652 0.02541
NC_001371 NC_021653 0.02542
NC_001371 NC_021665 0.02532
NC_001371 NC_021922 0.00779
NC_001371 NC_022662 0.0707
NC_001371 NC_023324 0.18248
NC_001371 NC_023328 0.04085
NC_001371 NC_025025 0.03125
NC_001371 NC_025026 0.17248
NC_001371 NC_025058 0.0126
NC_001371 NC_025178 0.84626
NC_001371 NZ_CP006633 0.03235
NC_001371 NZ_CP006793 0.01981
NC_001371 NZ_CP006797 0.01981
NC_001371 NZ_CP006808 0.01981
NC_001371 NZ_CP006919 0.00337
NC_001371 NZ_CP006928 0.00516
NC_001371 NZ_CP007488 0.03294
NC_001371 NZ_CP009169 0.05284
NC_001371 NZ_CP009489 0.01981
NC_001371 NZ_CP009701 0.01981
NC_001371 NZ_CP009724 0.00993
NC_001371 NZ_CP009772 0.00678
NC_001371 NZ_CP009778 0.00492
NC_001371 NZ_CP009839 0.01981
NC_001371 NZ_CP009903 0.01981
NC_001371 NZ_CP009936 0.02023
NC_001371 NZ_CP010020 0.01982
NC_001371 NZ_CP010182 0.06489
NC_001371 NZ_CP010185 0.06626
NC_001371 NZ_CP010203 0.07606
NC_001371 NZ_CP010205 0.04403
NC_001371 NZ_CP010211 0.09433
NC_001371 NZ_CP010216 0.09623
NC_001371 NZ_CP010224 0.09623
NC_001371 NZ_CP010294 0.01981
NC_001371 NZ_CP010318 0.0374
NC_001371 NZ_CP011137 0.03699
NC_001371 NZ_CP011138 0.06883
NC_001371 NZ_CP011433 0.03736
NC_001371 NZ_CP011434 0.00991
NC_001371 NZ_CP011435 0.01454
NC_001371 NZ_CP011979 0.00505
NC_001371 NZ_CP012628 0.88682
NC_001371 NZ_CP012684 0.03558
NC_001371 NZ_CP012804 0.02864
NC_001371 NZ_CP012933 0.03278
NC_001371 NZ_CP014122 0.00526
NC_001371 NZ_CP014319 0.0707
NC_001371 NZ_CP014772 0.03937
NC_001371 NZ_CP015917 0.63441
NC_001371 NZ_CP016009 0.11387
NC_001371 NZ_CP016039 0.08027
NC_001371 NZ_CP016040 0.03911
NC_001371 NZ_CP016042 0.04007
NC_001371 NZ_CP016276 0.01981
NC_001371 NZ_CP016513 0.89139
NC_001371 NZ_CP016519 0.90855
NC_001371 NZ_CP016584 0.89139
NC_001371 NZ_CP017223 0.10958
NC_001371 NZ_CP017722 0.07102
NC_001371 NZ_CP017845 0.1021
NC_001371 NZ_CP018108 0.07274
NC_001371 NZ_CP018114 0.07274
NC_001371 NZ_CP018120 0.07274
NC_001371 NZ_CP018126 0.07274
NC_001371 NZ_CP018348 0.00678
NC_001371 NZ_CP018425 0.00492
NC_001371 NZ_CP018431 0.00486
NC_001371 NZ_CP018433 0.00492
NC_001371 NZ_CP018445 0.00678
NC_001371 NZ_CP018672 0.00665
NC_001371 NZ_CP018943 0.88574
NC_001371 NZ_CP018949 0.37502
NC_001371 NZ_CP018985 0.0707
NC_001371 NZ_CP018987 0.03635
NC_001371 NZ_CP019003 0.00679
NC_001371 NZ_CP019010 0.00178
NC_001371 NZ_CP019023 0.02924
NC_001371 NZ_CP019025 0.92659
NC_001371 NZ_CP021543 0.00492
NC_001371 NZ_CP021717 0.00492
NC_001371 NZ_CP021779 0.00497
NC_001371 NZ_CP021837 0.00492
NC_001371 NZ_CP021860 0.00343
NC_001371 NZ_CP021910 0.02131
NC_001371 NZ_CP022068 0.01778
NC_001371 NZ_CP022075 0.00678
NC_001371 NZ_CP022454 0.02387
NC_001371 NZ_CP023261 0.02586
NC_001371 NZ_CP023374 0.02937
NC_001371 NZ_CP023528 0.00682
NC_001371 NZ_CP023557 0.00678
NC_001371 NZ_CP023904 0.01734
NC_001371 NZ_CP023958 0.03258
NC_001371 NZ_CP024053 0.0184
NC_001371 NZ_CP024434 0.03106
NC_001371 NZ_CP024485 0.01973
NC_001371 NZ_CP024615 0.01856
NC_001371 NZ_CP024651 0.00516
NC_001371 NZ_CP024884 0.00678
NC_001371 NZ_CP025252 0.00265
NC_001371 NZ_CP026710 0.00678
NC_001371 NZ_CP027259 0.21156
NC_001371 NZ_CP027324 0.00079
NC_001371 NZ_CP028114 0.02091
NC_001371 NZ_CP028119 0.02111
NC_001371 NZ_CP028175 0.09949
NC_001371 NZ_CP029121 0.03208
NC_001371 NZ_CP029993 0.03714
NC_001371 NZ_CP030004 0.03742
NC_001371 NZ_CP030113 0.00863
NC_001371 NZ_CP030212 0.11196
NC_001371 NZ_CP030330 0.00863
NC_001371 NZ_CP030332 0.03714
NC_001371 NZ_CP031658 0.03208
NC_001371 NZ_CP031807 0.00678
NC_001372 NC_002182 0.01182
NC_001372 NC_010029 0.73062
NC_001372 NC_010286 0.73851
NC_001372 NC_012625 0.97856
NC_001372 NC_012626 0.97856
NC_001372 NC_012627 0.80131
NC_001372 NC_012629 0.79181
NC_001372 NC_012630 0.91816
NC_001372 NC_012631 0.97792
NC_001372 NC_017433 0.77209
NC_001372 NC_017435 0.77209
NC_001372 NC_017438 0.79913
NC_001372 NC_019272 0.80131
NC_001372 NC_020513 0.97792
NC_001372 NC_020550 0.80131
NC_001372 NC_020551 0.97792
NC_001372 NC_020946 0.80131
NC_001372 NC_020947 0.97792
NC_001372 NC_020948 0.7379
NC_001372 NC_020949 0.7379
NC_001372 NC_020950 0.7379
NC_001372 NC_020951 0.73526
NC_001372 NC_020952 0.73102
NC_001372 NC_020953 0.7379
NC_001372 NC_020955 0.7379
NC_001372 NC_020956 0.7379
NC_001372 NC_020957 0.71692
NC_001372 NC_020958 0.773
NC_001372 NC_020959 0.77484
NC_001372 NC_020960 0.97241
NC_001372 NC_020961 0.77484
NC_001372 NC_020962 0.77866
NC_001372 NC_020963 0.77484
NC_001372 NC_020979 0.80131
NC_001372 NC_020980 0.7379
NC_001372 NC_020981 0.7379
NC_001372 NC_020983 0.7379
NC_001372 NC_020984 0.7379
NC_001372 NC_020985 0.73364
NC_001372 NC_020986 0.97856
NC_001372 NC_020987 0.97241
NC_001372 NC_020988 0.97856
NC_001372 NC_020989 0.77866
NC_001372 NC_021049 0.73434
NC_001372 NC_021051 0.73434
NC_001372 NC_023057 0.78133
NC_001372 NZ_CP007132 0.77484
NC_001372 NZ_CP009924 0.7379
NC_001372 NZ_CP009926 0.7379
NC_001372 NZ_CP010568 0.97241
NC_001372 NZ_CP010570 0.97304
NC_001372 NZ_CP010572 0.77484
NC_001372 NZ_CP015295 0.97792
NC_001372 NZ_CP015297 0.97792
NC_001372 NZ_CP015299 0.97792
NC_001372 NZ_CP015301 0.96756
NC_001372 NZ_CP015303 0.97241
NC_001372 NZ_CP015305 0.98903
NC_001372 NZ_CP015307 0.97856
NC_001372 NZ_CP016421 0.77964
NC_001372 NZ_CP016423 0.78412
NC_001372 NZ_CP016425 0.78431
NC_001372 NZ_CP016427 0.7824
NC_001372 NZ_CP018053 0.79447
NC_001373 NC_001537 0.0108
NC_001373 NC_001848 0.02034
NC_001373 NC_001898 0.0131
NC_001373 NC_002487 0.00853
NC_001373 NC_003456 0.02553
NC_001373 NC_005015 0.0105
NC_001373 NC_005324 0.01409
NC_001373 NC_005862 0.00928
NC_001373 NC_005970 0.00973
NC_001373 NC_008439 0.01202
NC_001373 NC_008490 0.01149
NC_001373 NC_008597 0.01409
NC_001373 NC_009789 0.01409
NC_001373 NC_009794 0.01563
NC_001373 NC_009807 0.01744
NC_001373 NC_010485 0.0088
NC_001373 NC_010487 0.01206
NC_001373 NC_010796 0.01753
NC_001373 NC_010898 0.02556
NC_001373 NC_010993 0.01744
NC_001373 NC_011404 0.02375
NC_001373 NC_011408 0.00972
NC_001373 NC_011418 0.02216
NC_001373 NC_011795 0.01415
NC_001373 NC_011799 0.00882
NC_001373 NC_012916 0.01725
NC_001373 NC_013548 0.01709
NC_001373 NC_013589 0.00998
NC_001373 NC_013780 0.02351
NC_001373 NC_013782 0.01679
NC_001373 NC_015175 0.02039
NC_001373 NC_016151 0.88361
NC_001373 NC_016979 0.02062
NC_001373 NC_017444 0.01199
NC_001373 NC_017446 0.01707
NC_001373 NC_017636 0.00973
NC_001373 NC_017658 0.01408
NC_001373 NC_017661 0.00973
NC_001373 NC_017662 0.00973
NC_001373 NC_018977 0.01514
NC_001373 NC_018985 0.01222
NC_001373 NC_018996 0.00999
NC_001373 NC_019040 0.01409
NC_001373 NC_019060 0.01409
NC_001373 NC_019070 0.01349
NC_001373 NC_019080 0.01155
NC_001373 NC_019084 0.01656
NC_001373 NC_019085 0.01672
NC_001373 NC_019086 0.01725
NC_001373 NC_019101 0.01725
NC_001373 NC_019103 0.01715
NC_001373 NC_019110 0.01746
NC_001373 NC_019113 0.01746
NC_001373 NC_019132 0.01795
NC_001373 NC_019133 0.0084
NC_001373 NC_019135 0.02438
NC_001373 NC_019242 0.0237
NC_001373 NC_019279 0.01702
NC_001373 NC_019346 0.00162
NC_001373 NC_019986 0.02525
NC_001373 NC_019988 0.01528
NC_001373 NC_019989 0.01289
NC_001373 NC_019990 0.00847
NC_001373 NC_020086 0.00179
NC_001373 NC_020262 0.02294
NC_001373 NC_021157 0.02436
NC_001373 NC_021293 0.02735
NC_001373 NC_021869 0.01795
NC_001373 NC_021922 0.00947
NC_001373 NC_023912 0.01607
NC_001373 NC_025003 0.00839
NC_001373 NC_025148 0.01676
NC_001373 NC_025149 0.02153
NC_001373 NC_025150 0.02153
NC_001373 NC_025190 0.02275
NC_001373 NZ_CP003994 0.01726
NC_001373 NZ_CP006638 0.01502
NC_001373 NZ_CP006639 0.01409
NC_001373 NZ_CP008845 0.02391
NC_001373 NZ_CP010118 0.01201
NC_001373 NZ_CP010182 0.00883
NC_001373 NZ_CP010185 0.00883
NC_001373 NZ_CP010227 0.02159
NC_001373 NZ_CP010364 0.02741
NC_001373 NZ_CP010367 0.02362
NC_001373 NZ_CP010375 0.01777
NC_001373 NZ_CP010381 0.02582
NC_001373 NZ_CP011049 0.02741
NC_001373 NZ_CP011434 0.01521
NC_001373 NZ_CP011569 0.01715
NC_001373 NZ_CP011585 0.01643
NC_001373 NZ_CP011592 0.02553
NC_001373 NZ_CP011603 0.01632
NC_001373 NZ_CP011604 0.01726
NC_001373 NZ_CP011605 0.0223
NC_001373 NZ_CP011606 0.0209
NC_001373 NZ_CP011607 0.02056
NC_001373 NZ_CP011613 0.02553
NC_001373 NZ_CP011625 0.01643
NC_001373 NZ_CP011637 0.01726
NC_001373 NZ_CP011651 0.01632
NC_001373 NZ_CP011652 0.01726
NC_001373 NZ_CP011658 0.01715
NC_001373 NZ_CP012164 0.02573
NC_001373 NZ_CP012166 0.01075
NC_001373 NZ_CP012558 0.01093
NC_001373 NZ_CP012991 0.01715
NC_001373 NZ_CP014305 0.01715
NC_001373 NZ_CP015917 0.01097
NC_001373 NZ_CP016009 0.00821
NC_001373 NZ_CP016528 0.02132
NC_001373 NZ_CP016532 0.02544
NC_001373 NZ_CP016812 0.00248
NC_001373 NZ_CP017224 0.01478
NC_001373 NZ_CP017582 0.01759
NC_001373 NZ_CP017583 0.02172
NC_001373 NZ_CP017933 0.01672
NC_001373 NZ_CP017993 0.01116
NC_001373 NZ_CP018357 0.01709
NC_001373 NZ_CP018359 0.01003
NC_001373 NZ_CP018444 0.01528
NC_001373 NZ_CP018453 0.01779
NC_001373 NZ_CP018666 0.01726
NC_001373 NZ_CP018738 0.01609
NC_001373 NZ_CP018740 0.01735
NC_001373 NZ_CP018940 0.01421
NC_001373 NZ_CP018981 0.00985
NC_001373 NZ_CP019003 0.00997
NC_001373 NZ_CP019842 0.02621
NC_001373 NZ_CP019843 0.02688
NC_001373 NZ_CP021465 0.01181
NC_001373 NZ_CP022499 0.00802
NC_001373 NZ_CP023375 0.01348
NC_001373 NZ_CP023889 0.02294
NC_001373 NZ_CP023891 0.01296
NC_001373 NZ_CP023906 0.01587
NC_001373 NZ_CP023936 0.01597
NC_001373 NZ_CP023982 0.0132
NC_001373 NZ_CP024043 0.0214
NC_001373 NZ_CP024197 0.01704
NC_001373 NZ_CP024486 0.02391
NC_001373 NZ_CP024487 0.01726
NC_001373 NZ_CP024493 0.02391
NC_001373 NZ_CP024494 0.01726
NC_001373 NZ_CP024503 0.01726
NC_001373 NZ_CP024511 0.02391
NC_001373 NZ_CP024513 0.0109
NC_001373 NZ_CP024514 0.01726
NC_001373 NZ_CP024519 0.01726
NC_001373 NZ_CP024520 0.01981
NC_001373 NZ_CP024527 0.01704
NC_001373 NZ_CP024534 0.01704
NC_001373 NZ_CP024541 0.01704
NC_001373 NZ_CP024555 0.01704
NC_001373 NZ_CP024562 0.01704
NC_001373 NZ_CP024569 0.01704
NC_001373 NZ_CP024575 0.01704
NC_001373 NZ_CP025336 0.01116
NC_001373 NZ_CP025337 0.01746
NC_001373 NZ_CP025460 0.01597
NC_001373 NZ_CP025465 0.01597
NC_001373 NZ_CP026176 0.00493
NC_001373 NZ_CP026183 0.0079
NC_001373 NZ_CP026190 0.00945
NC_001373 NZ_CP026214 0.00798
NC_001373 NZ_CP026215 0.00899
NC_001373 NZ_CP026393 0.0081
NC_001373 NZ_CP026572 0.01409
NC_001373 NZ_CP026583 0.01597
NC_001373 NZ_CP027066 0.01597
NC_001373 NZ_CP027259 0.01056
NC_001373 NZ_CP027680 0.01622
NC_001373 NZ_CP028540 0.01597
NC_001373 NZ_CP028546 0.01597
NC_001373 NZ_CP028581 0.01597
NC_001373 NZ_CP028789 0.01597
NC_001373 NZ_CP028795 0.01597
NC_001373 NZ_CP028802 0.01386
NC_001373 NZ_CP029125 0.02132
NC_001373 NZ_CP029380 0.01597
NC_001373 NZ_CP029433 0.0192
NC_001373 NZ_CP029438 0.00957
NC_001373 NZ_CP029589 0.0214
NC_001373 NZ_CP029592 0.0214
NC_001373 NZ_CP030001 0.01731
NC_001373 NZ_CP030009 0.02132
NC_001373 NZ_CP030131 0.01597
NC_001373 NZ_CP030184 0.01776
NC_001373 NZ_CP030192 0.02132
NC_001373 NZ_CP030193 0.02334
NC_001373 NZ_CP030226 0.0251
NC_001373 NZ_CP030227 0.02132
NC_001373 NZ_CP030230 0.01725
NC_001373 NZ_CP030346 0.02342
NC_001373 NZ_CP030349 0.01631
NC_001373 NZ_CP031719 0.01597
NC_001376 NC_001390 0.8065
NC_001376 NC_001395 0.75818
NC_001376 NC_001995 0.0316
NC_001376 NC_005565 0.08686
NC_001376 NC_005908 0.15165
NC_001376 NC_006871 0.3104
NC_001376 NC_007170 0.90727
NC_001376 NC_007209 0.80216
NC_001376 NC_007792 0.0615
NC_001376 NC_010685 0.88579
NC_001376 NC_010686 0.84742
NC_001376 NC_013291 0.83255
NC_001376 NC_013305 0.89217
NC_001376 NC_013310 0.08681
NC_001376 NC_013332 0.00339
NC_001376 NC_013345 0.14043
NC_001376 NC_013376 0.03159
NC_001376 NC_016054 0.03169
NC_001376 NC_016137 0.18454
NC_001376 NC_016139 0.04626
NC_001376 NC_016140 0.88657
NC_001376 NC_018969 0.88579
NC_001376 NC_019139 0.89227
NC_001376 NC_019143 0.91168
NC_001376 NC_019145 0.01732
NC_001376 NC_019147 0.01633
NC_001376 NC_020535 0.0611
NC_001376 NC_022228 0.87706
NC_001376 NC_024963 0.86246
NC_001376 NC_024964 0.13779
NC_001376 NZ_CP010404 0.88579
NC_001376 NZ_CP013617 0.90083
NC_001376 NZ_CP014395 0.86324
NC_001376 NZ_CP014400 0.86324
NC_001376 NZ_CP014405 0.86324
NC_001376 NZ_CP014417 0.87449
NC_001376 NZ_CP014446 0.87449
NC_001376 NZ_CP015174 0.01891
NC_001376 NZ_CP020770 0.01885
NC_001376 NZ_CP025398 0.90727
NC_001376 NZ_CP027424 0.8707
NC_001376 NZ_CP029165 0.85709
NC_001376 NZ_CP029168 0.13723
NC_001376 NZ_CP029648 0.88579
NC_001377 NC_006968 0.1437
NC_001377 NC_010926 0.0698
NC_001377 NC_010931 0.08433
NC_001377 NC_011034 0.90563
NC_001377 NC_011521 0.66215
NC_001377 NC_022243 0.92414
NC_001378 NZ_CP008719 0.85561
NC_001378 NZ_CP011141 0.85708
NC_001378 NZ_CP023902 0.85561
NC_001378 NZ_CP024803 0.78368
NC_001378 NZ_CP027132 0.85561
NC_001378 NZ_CP027201 0.76162
NC_001378 NZ_CP029105 0.85561
NC_001378 NZ_CP029366 0.85561
NC_001378 NZ_CP029581 0.8197
NC_001378 NZ_CP030115 0.85561
NC_001379 NC_002102 0.00615
NC_001379 NC_015603 0.00275
NC_001379 NC_017468 0.00881
NC_001379 NZ_CP015497 0.00689
NC_001380 NC_001705 0.21177
NC_001380 NC_005013 0.12391
NC_001380 NC_006976 0.16961
NC_001380 NC_010069 0.15472
NC_001380 NC_010096 0.69022
NC_001380 NC_010375 0.01811
NC_001380 NC_010875 0.01811
NC_001380 NC_013034 0.08959
NC_001380 NC_014015 0.01811
NC_001380 NC_014156 0.17399
NC_001380 NC_015219 0.04895
NC_001380 NC_015509 0.02069
NC_001380 NC_016009 0.06969
NC_001380 NC_017961 0.04027
NC_001380 NC_019230 0.01723
NC_001380 NC_019270 0.01811
NC_001380 NC_019282 0.01811
NC_001380 NC_020237 0.0959
NC_001380 NC_022573 0.01811
NC_001380 NC_022574 0.01812
NC_001380 NC_022577 0.01811
NC_001380 NC_022618 0.05355
NC_001380 NC_023287 0.01595
NC_001380 NC_025086 0.07172
NC_001380 NC_025099 0.01811
NC_001380 NZ_CP011830 0.04028
NC_001380 NZ_CP015517 0.02166
NC_001380 NZ_CP017110 0.04636
NC_001380 NZ_CP018072 0.03408
NC_001380 NZ_CP020860 0.05734
NC_001380 NZ_CP022484 0.02254
NC_001380 NZ_CP025078 0.03408
NC_001384 NC_001705 0.47079
NC_001384 NC_005013 0.25896
NC_001384 NC_005024 0.10728
NC_001384 NC_010096 0.0405
NC_001384 NC_010378 0.01049
NC_001384 NC_012547 0.09403
NC_001384 NC_013034 0.11955
NC_001384 NC_013320 0.09756
NC_001384 NC_013339 0.02952
NC_001384 NC_013342 0.02791
NC_001384 NC_013343 0.04668
NC_001384 NC_013344 0.02525
NC_001384 NC_013372 0.11742
NC_001384 NC_013963 0.03076
NC_001384 NC_014156 0.36734
NC_001384 NC_014557 0.02965
NC_001384 NC_015219 0.01606
NC_001384 NC_016009 0.11372
NC_001384 NC_016054 0.06706
NC_001384 NC_016139 0.21335
NC_001384 NC_017961 0.07569
NC_001384 NC_019051 0.4836
NC_001384 NC_019052 0.48908
NC_001384 NC_019144 0.06721
NC_001384 NC_020087 0.00402
NC_001384 NC_020237 0.03975
NC_001384 NC_021230 0.02238
NC_001384 NC_021652 0.08611
NC_001384 NC_021653 0.08614
NC_001384 NC_021665 0.08572
NC_001384 NC_022618 0.10656
NC_001384 NZ_CP006635 0.00354
NC_001384 NZ_CP006642 0.00402
NC_001384 NZ_CP010578 0.00106
NC_001384 NZ_CP011429 0.00322
NC_001384 NZ_CP011830 0.07582
NC_001384 NZ_CP012682 0.00365
NC_001384 NZ_CP014104 0.0693
NC_001384 NZ_CP014695 0.18366
NC_001384 NZ_CP015517 0.01005
NC_001384 NZ_CP015725 0.00279
NC_001384 NZ_CP016854 0.02591
NC_001384 NZ_CP017110 0.01251
NC_001384 NZ_CP017632 0.00159
NC_001384 NZ_CP018072 0.06386
NC_001384 NZ_CP018220 0.0031
NC_001384 NZ_CP018299 0.00178
NC_001384 NZ_CP019019 0.00278
NC_001384 NZ_CP019054 0.00472
NC_001384 NZ_CP019074 0.00736
NC_001384 NZ_CP019214 0.00198
NC_001384 NZ_CP019647 0.00212
NC_001384 NZ_CP020860 0.07845
NC_001384 NZ_CP020934 0.00374
NC_001384 NZ_CP022484 0.02651
NC_001384 NZ_CP023426 0.06569
NC_001384 NZ_CP024130 0.0066
NC_001384 NZ_CP024133 0.00316
NC_001384 NZ_CP024136 0.00628
NC_001384 NZ_CP024143 0.00225
NC_001384 NZ_CP024144 0.00604
NC_001384 NZ_CP024153 0.00629
NC_001384 NZ_CP025078 0.00778
NC_001384 NZ_CP026492 0.0022
NC_001384 NZ_CP027202 0.00217
NC_001384 NZ_CP028537 0.0018
NC_001384 NZ_CP029181 0.00399
NC_001384 NZ_CP029244 0.00404
NC_001384 NZ_CP029661 0.15986
NC_001384 NZ_CP031260 0.02063
NC_001384 NZ_CP031547 0.00231
NC_001385 NC_002115 0.87025
NC_001385 NC_010243 0.88525
NC_001385 NZ_CP012412 0.85329
NC_001385 NZ_CP016336 0.87845
NC_001385 NZ_CP018174 0.83714
NC_001387 NC_001425 0.03018
NC_001388 NC_003042 0.0018
NC_001388 NC_006872 0.08378
NC_001388 NC_019358 0.03645
NC_001388 NZ_CP013038 0.02871
NC_001388 NZ_CP013044 0.07412
NC_001388 NZ_CP013045 0.02888
NC_001388 NZ_CP019569 0.06751
NC_001388 NZ_CP023411 0.18427
NC_001388 NZ_CP023412 0.06683
NC_001390 NC_001395 0.68486
NC_001390 NC_001995 0.03067
NC_001390 NC_005565 0.0695
NC_001390 NC_005908 0.1411
NC_001390 NC_006871 0.29329
NC_001390 NC_007170 0.82442
NC_001390 NC_007209 0.72609
NC_001390 NC_007792 0.05931
NC_001390 NC_010685 0.78804
NC_001390 NC_010686 0.77356
NC_001390 NC_013291 0.7604
NC_001390 NC_013305 0.80619
NC_001390 NC_013310 0.06946
NC_001390 NC_013332 0.00322
NC_001390 NC_013345 0.13392
NC_001390 NC_013376 0.03067
NC_001390 NC_016054 0.0313
NC_001390 NC_016137 0.1762
NC_001390 NC_016139 0.04542
NC_001390 NC_016140 0.80107
NC_001390 NC_018969 0.79407
NC_001390 NC_019139 0.7971
NC_001390 NC_019143 0.82268
NC_001390 NC_019145 0.01806
NC_001390 NC_019147 0.01709
NC_001390 NC_020535 0.05892
NC_001390 NC_022228 0.7937
NC_001390 NC_024963 0.78043
NC_001390 NC_024964 0.12814
NC_001390 NZ_CP010404 0.78804
NC_001390 NZ_CP013617 0.81649
NC_001390 NZ_CP014395 0.7847
NC_001390 NZ_CP014400 0.7847
NC_001390 NZ_CP014405 0.7847
NC_001390 NZ_CP014417 0.77765
NC_001390 NZ_CP014446 0.77765
NC_001390 NZ_CP015174 0.01858
NC_001390 NZ_CP020770 0.01853
NC_001390 NZ_CP025398 0.83157
NC_001390 NZ_CP027424 0.78804
NC_001390 NZ_CP029165 0.77947
NC_001390 NZ_CP029168 0.12792
NC_001390 NZ_CP029648 0.80151
NC_001391 NC_001393 0.77563
NC_001391 NC_001763 0.65888
NC_001391 NC_001767 0.86148
NC_001391 NC_002096 0.0287
NC_001391 NC_002129 0.01918
NC_001391 NC_004670 0.00607
NC_001391 NC_005008 0.85107
NC_001391 NC_005243 0.02128
NC_001391 NC_006871 0.54406
NC_001391 NC_006977 0.01918
NC_001391 NC_007165 0.27855
NC_001391 NC_007791 0.81694
NC_001391 NC_010111 0.01918
NC_001391 NC_010262 0.8196
NC_001391 NC_010284 0.47725
NC_001391 NC_013306 0.01872
NC_001391 NC_013307 0.84037
NC_001391 NC_013308 0.02119
NC_001391 NC_013309 0.84078
NC_001391 NC_013311 0.84078
NC_001391 NC_013312 0.83385
NC_001391 NC_013320 0.08262
NC_001391 NC_013328 0.13416
NC_001391 NC_013336 0.67376
NC_001391 NC_013391 0.01521
NC_001391 NC_013394 0.025
NC_001391 NC_013452 0.82638
NC_001391 NC_019148 0.14922
NC_001391 NC_023313 0.01677
NC_001391 NC_024966 0.80266
NC_001391 NZ_CP007658 0.08988
NC_001391 NZ_CP010403 0.13062
NC_001391 NZ_CP011282 0.00089
NC_001391 NZ_CP012437 0.00071
NC_001391 NZ_CP012448 0.00081
NC_001391 NZ_CP014418 0.02525
NC_001391 NZ_CP014447 0.02525
NC_001391 NZ_CP017683 0.09852
NC_001391 NZ_CP017788 0.00083
NC_001391 NZ_CP017793 0.00083
NC_001391 NZ_CP017798 0.00082
NC_001391 NZ_CP018073 9e-04
NC_001391 NZ_CP018827 0.00055
NC_001391 NZ_CP018832 0.00055
NC_001391 NZ_CP019209 0.00065
NC_001391 NZ_CP019989 0.00055
NC_001391 NZ_CP019993 0.00058
NC_001391 NZ_CP023424 7e-04
NC_001391 NZ_CP023781 0.00071
NC_001391 NZ_CP023785 0.00071
NC_001391 NZ_CP023790 0.00072
NC_001391 NZ_CP023795 0.00071
NC_001391 NZ_CP023800 0.00071
NC_001391 NZ_CP023805 0.00071
NC_001391 NZ_CP023809 0.00071
NC_001391 NZ_CP024440 0.83828
NC_001391 NZ_CP025250 0.14909
NC_001391 NZ_CP025756 0.00055
NC_001391 NZ_CP027498 0.00066
NC_001391 NZ_CP027513 0.00072
NC_001391 NZ_CP029708 0.83814
NC_001391 NZ_CP031668 0.16491
NC_001391 NZ_CP031671 0.16491
NC_001391 NZ_HG813243 0.83385
NC_001393 NC_001763 0.77398
NC_001393 NC_001767 0.88363
NC_001393 NC_002096 0.03136
NC_001393 NC_002129 0.01726
NC_001393 NC_004670 0.00689
NC_001393 NC_005008 0.88806
NC_001393 NC_005243 0.02109
NC_001393 NC_006871 0.58647
NC_001393 NC_006977 0.01727
NC_001393 NC_007165 0.25016
NC_001393 NC_007791 0.87564
NC_001393 NC_010111 0.01727
NC_001393 NC_010262 0.8723
NC_001393 NC_010284 0.49148
NC_001393 NC_013306 0.01996
NC_001393 NC_013307 0.88806
NC_001393 NC_013308 0.02228
NC_001393 NC_013309 0.88806
NC_001393 NC_013311 0.89291
NC_001393 NC_013312 0.88806
NC_001393 NC_013320 0.0909
NC_001393 NC_013328 0.14725
NC_001393 NC_013336 0.72222
NC_001393 NC_013391 0.0139
NC_001393 NC_013394 0.02457
NC_001393 NC_013452 0.87824
NC_001393 NC_019148 0.16376
NC_001393 NC_023313 0.01637
NC_001393 NC_024966 0.84902
NC_001393 NZ_CP007658 0.0989
NC_001393 NZ_CP010403 0.14548
NC_001393 NZ_CP011282 0.00104
NC_001393 NZ_CP012437 0.00083
NC_001393 NZ_CP012448 0.00094
NC_001393 NZ_CP014418 0.02104
NC_001393 NZ_CP014447 0.02104
NC_001393 NZ_CP017683 0.10847
NC_001393 NZ_CP017788 0.00097
NC_001393 NZ_CP017793 0.00097
NC_001393 NZ_CP017798 0.00096
NC_001393 NZ_CP018073 0.00104
NC_001393 NZ_CP018827 0.00064
NC_001393 NZ_CP018832 0.00064
NC_001393 NZ_CP019209 0.00075
NC_001393 NZ_CP019989 0.00064
NC_001393 NZ_CP019993 0.00067
NC_001393 NZ_CP023424 0.00082
NC_001393 NZ_CP023781 0.00083
NC_001393 NZ_CP023785 0.00083
NC_001393 NZ_CP023790 0.00083
NC_001393 NZ_CP023795 0.00083
NC_001393 NZ_CP023800 0.00083
NC_001393 NZ_CP023805 0.00083
NC_001393 NZ_CP023809 0.00083
NC_001393 NZ_CP024440 0.89233
NC_001393 NZ_CP025250 0.16362
NC_001393 NZ_CP025756 0.00064
NC_001393 NZ_CP027498 0.00077
NC_001393 NZ_CP027513 0.00084
NC_001393 NZ_CP029708 0.88384
NC_001393 NZ_CP031668 0.15066
NC_001393 NZ_CP031671 0.15066
NC_001393 NZ_HG813243 0.88806
NC_001395 NC_001995 0.02761
NC_001395 NC_005076 0.0065
NC_001395 NC_005565 0.0836
NC_001395 NC_005908 0.17872
NC_001395 NC_006871 0.30505
NC_001395 NC_007170 0.79588
NC_001395 NC_007209 0.77223
NC_001395 NC_007792 0.05911
NC_001395 NC_010685 0.84911
NC_001395 NC_010686 0.82786
NC_001395 NC_013291 0.81354
NC_001395 NC_013305 0.819
NC_001395 NC_013310 0.08355
NC_001395 NC_013345 0.16767
NC_001395 NC_013376 0.0276
NC_001395 NC_016054 0.03292
NC_001395 NC_016137 0.21516
NC_001395 NC_016139 0.04726
NC_001395 NC_016140 0.82147
NC_001395 NC_018969 0.84911
NC_001395 NC_019139 0.80194
NC_001395 NC_019143 0.78622
NC_001395 NC_019145 0.0165
NC_001395 NC_019147 0.01554
NC_001395 NC_020535 0.05872
NC_001395 NC_022228 0.8411
NC_001395 NC_024963 0.81943
NC_001395 NC_024964 0.15111
NC_001395 NZ_CP010404 0.84911
NC_001395 NZ_CP013617 0.80248
NC_001395 NZ_CP014395 0.84216
NC_001395 NZ_CP014400 0.84216
NC_001395 NZ_CP014405 0.84216
NC_001395 NZ_CP014417 0.79076
NC_001395 NZ_CP014446 0.79076
NC_001395 NZ_CP015174 0.01794
NC_001395 NZ_CP020770 0.01788
NC_001395 NZ_CP025398 0.78253
NC_001395 NZ_CP027424 0.84981
NC_001395 NZ_CP029165 0.83651
NC_001395 NZ_CP029168 0.14872
NC_001395 NZ_CP029648 0.84911
NC_001399 NZ_CP012688 6e-05
NC_001399 NZ_CP016905 0.00031
NC_001399 NZ_CP021653 6e-05
NC_001399 NZ_CP021767 7e-05
NC_001415 NC_004319 0.00382
NC_001415 NC_004320 0.00944
NC_001415 NC_004535 0.00484
NC_001415 NC_004945 0.04211
NC_001415 NC_013726 0.00397
NC_001415 NC_014167 0.01419
NC_001415 NC_014549 0.04557
NC_001415 NC_020553 0.0019
NC_001415 NC_021920 0.00258
NC_001415 NZ_CP007791 0.00671
NC_001415 NZ_CP009221 0.03066
NC_001415 NZ_CP009222 0.00239
NC_001415 NZ_CP009252 0.00188
NC_001415 NZ_CP010452 0.00493
NC_001415 NZ_CP014329 0.00408
NC_001415 NZ_CP015623 0.00134
NC_001415 NZ_CP015624 0.07596
NC_001415 NZ_CP015733 0.00065
NC_001415 NZ_CP015734 0.00075
NC_001425 NC_001759 0.00531
NC_001431 NC_003526 0.24952
NC_001446 NC_007106 0.02257
NC_001446 NC_007107 0.05461
NC_001446 NC_010281 0.01757
NC_001446 NC_011771 0.01998
NC_001446 NC_016780 0.0309
NC_001446 NC_017210 0.01052
NC_001446 NC_018511 0.94013
NC_001446 NC_018883 0.01052
NC_001446 NC_020390 0.01052
NC_001446 NC_022783 0.03049
NC_001446 NZ_CP007621 0.01428
NC_001446 NZ_CP007623 0.00951
NC_001446 NZ_CP007625 0.00103
NC_001446 NZ_CP009345 0.94013
NC_001446 NZ_CP009646 0.01496
NC_001446 NZ_CP009647 0.01426
NC_001446 NZ_CP009648 0.00951
NC_001446 NZ_CP009690 0.02489
NC_001446 NZ_CP009969 0.05462
NC_001446 NZ_CP009970 0.02068
NC_001446 NZ_CP012105 0.03215
NC_001446 NZ_CP012484 0.0092
NC_001446 NZ_CP012485 0.01656
NC_001446 NZ_CP015729 0.03051
NC_001446 NZ_CP020751 0.02919
NC_001446 NZ_CP031645 0.02022
NC_001476 NC_001756 0.05736
NC_001476 NC_004845 0.05793
NC_001476 NC_004949 0.0088
NC_001476 NC_004950 0.06348
NC_001476 NC_005917 0.05346
NC_001476 NC_008087 0.03399
NC_001476 NC_010884 0.04493
NC_001476 NC_010932 0.02292
NC_001476 NC_011334 0.06198
NC_001476 NC_011499 0.03967
NC_001476 NC_013547 0.0105
NC_001476 NC_014556 0.00889
NC_001476 NC_017064 0.02099
NC_001476 NC_017363 0.0652
NC_001476 NC_017364 0.01497
NC_001476 NC_017373 0.02158
NC_001476 NC_017377 0.02058
NC_001476 NC_017380 0.01697
NC_001476 NC_017383 0.02695
NC_001476 NC_017734 0.02743
NC_001476 NC_019561 0.00827
NC_001476 NC_019564 0.00821
NC_001476 NZ_CP009260 0.01647
NC_001476 NZ_CP012906 0.07555
NC_001476 NZ_CP018824 0.01645
NC_001496 NC_002146 0.00088
NC_001496 NC_005707 0.04542
NC_001496 NC_007103 0.00188
NC_001496 NC_007322 0.99175
NC_001496 NC_007323 0.00088
NC_001496 NC_009841 0.00055
NC_001496 NC_010076 0.00489
NC_001496 NC_010924 0.03661
NC_001496 NC_010933 0.02182
NC_001496 NC_010934 0.87253
NC_001496 NC_011655 0.03661
NC_001496 NC_011775 0.00108
NC_001496 NC_011777 0.03609
NC_001496 NC_011973 0.03034
NC_001496 NC_012473 0.26299
NC_001496 NC_012577 0.00088
NC_001496 NC_012579 0.98395
NC_001496 NC_012655 0.00088
NC_001496 NC_012656 0.99153
NC_001496 NC_014172 0.00218
NC_001496 NC_014331 0.94635
NC_001496 NC_014332 0.00088
NC_001496 NC_014937 0.0019
NC_001496 NC_016792 0.03661
NC_001496 NC_017199 0.00297
NC_001496 NC_017201 0.00032
NC_001496 NC_017202 0.00292
NC_001496 NC_017203 0.04073
NC_001496 NC_017726 0.98163
NC_001496 NC_017727 0.00088
NC_001496 NC_018486 0.03713
NC_001496 NC_018487 6e-04
NC_001496 NC_018488 0.00054
NC_001496 NC_018492 0.05675
NC_001496 NC_018501 0.04462
NC_001496 NC_018503 7e-04
NC_001496 NC_018510 0.00375
NC_001496 NC_018685 0.00135
NC_001496 NC_018686 0.00104
NC_001496 NC_018687 0.00122
NC_001496 NC_018688 0.00072
NC_001496 NC_018689 0.00072
NC_001496 NC_018878 5e-04
NC_001496 NC_018879 0.00053
NC_001496 NC_018880 0.00057
NC_001496 NC_020239 4e-04
NC_001496 NC_020249 0.00061
NC_001496 NC_020379 0.00057
NC_001496 NC_020383 0.00043
NC_001496 NC_020384 0.0406
NC_001496 NC_020385 0.00449
NC_001496 NC_020392 0.00063
NC_001496 NC_020393 0.00286
NC_001496 NC_020394 0.01953
NC_001496 NC_022877 0.00032
NC_001496 NC_022882 0.00048
NC_001496 NC_023074 0.00042
NC_001496 NZ_CP001971 0.99219
NC_001496 NZ_CP001972 0.00088
NC_001496 NZ_CP001975 0.98634
NC_001496 NZ_CP004860 0.01139
NC_001496 NZ_CP004861 0.03996
NC_001496 NZ_CP004868 0.00053
NC_001496 NZ_CP004869 0.00055
NC_001496 NZ_CP004872 0.00055
NC_001496 NZ_CP004873 0.00063
NC_001496 NZ_CP004876 0.04007
NC_001496 NZ_CP004877 0.01111
NC_001496 NZ_CP006743 0.97071
NC_001496 NZ_CP006744 0.00088
NC_001496 NZ_CP007614 0.00053
NC_001496 NZ_CP007615 0.03996
NC_001496 NZ_CP007616 0.01151
NC_001496 NZ_CP007617 0.00088
NC_001496 NZ_CP007624 5e-04
NC_001496 NZ_CP007625 0.00152
NC_001496 NZ_CP007664 0.00088
NC_001496 NZ_CP007665 0.98349
NC_001496 NZ_CP007702 0.00088
NC_001496 NZ_CP008847 0.97404
NC_001496 NZ_CP008848 0.00088
NC_001496 NZ_CP009299 0.05183
NC_001496 NZ_CP009314 0.00088
NC_001496 NZ_CP009316 0.98722
NC_001496 NZ_CP009317 0.26291
NC_001496 NZ_CP009324 0.98748
NC_001496 NZ_CP009326 0.00088
NC_001496 NZ_CP009327 0.9842
NC_001496 NZ_CP009329 0.00088
NC_001496 NZ_CP009330 0.98241
NC_001496 NZ_CP009336 0.00062
NC_001496 NZ_CP009339 0.00088
NC_001496 NZ_CP009340 0.98771
NC_001496 NZ_CP009349 0.00211
NC_001496 NZ_CP009368 0.00026
NC_001496 NZ_CP009462 0.00088
NC_001496 NZ_CP009463 0.97903
NC_001496 NZ_CP009475 0.00088
NC_001496 NZ_CP009540 0.9928
NC_001496 NZ_CP009542 0.00088
NC_001496 NZ_CP009543 0.98728
NC_001496 NZ_CP009589 0.00139
NC_001496 NZ_CP009591 0.02187
NC_001496 NZ_CP009592 0.87247
NC_001496 NZ_CP009595 0.00307
NC_001496 NZ_CP009597 0.98714
NC_001496 NZ_CP009606 0.00307
NC_001496 NZ_CP009636 0.04946
NC_001496 NZ_CP009649 5e-04
NC_001496 NZ_CP009650 0.00155
NC_001496 NZ_CP009691 0.00175
NC_001496 NZ_CP009695 0.00088
NC_001496 NZ_CP009696 0.9753
NC_001496 NZ_CP009698 0.00088
NC_001496 NZ_CP009699 0.97105
NC_001496 NZ_CP009900 0.00088
NC_001496 NZ_CP009901 0.96307
NC_001496 NZ_CP009939 0.00139
NC_001496 NZ_CP009940 0.02186
NC_001496 NZ_CP009967 0.00188
NC_001496 NZ_CP009979 0.00088
NC_001496 NZ_CP009980 0.9911
NC_001496 NZ_CP009998 0.01171
NC_001496 NZ_CP009999 0.03841
NC_001496 NZ_CP010001 0.00053
NC_001496 NZ_CP010003 0.00062
NC_001496 NZ_CP010090 0.01683
NC_001496 NZ_CP010091 0.0399
NC_001496 NZ_CP010111 0.05763
NC_001496 NZ_CP010112 0.00105
NC_001496 NZ_CP010320 0.00088
NC_001496 NZ_CP010321 0.9856
NC_001496 NZ_CP010343 0.00088
NC_001496 NZ_CP010578 0.05065
NC_001496 NZ_CP010579 0.04575
NC_001496 NZ_CP010793 0.99175
NC_001496 NZ_CP010794 0.00763
NC_001496 NZ_CP010815 0.00088
NC_001496 NZ_CP010853 0.98821
NC_001496 NZ_CP010854 0.00088
NC_001496 NZ_CP011146 0.00199
NC_001496 NZ_CP011152 0.02094
NC_001496 NZ_CP011154 0.02094
NC_001496 NZ_CP011156 0.00156
NC_001496 NZ_CP011157 0.00126
NC_001496 NZ_CP011350 0.02504
NC_001496 NZ_CP011358 0.00053
NC_001496 NZ_CP012100 0.00066
NC_001496 NZ_CP012101 0.00241
NC_001496 NZ_CP013056 0.04336
NC_001496 NZ_CP013057 0.00053
NC_001496 NZ_CP014177 0.99173
NC_001496 NZ_CP014178 0.00088
NC_001496 NZ_CP014283 0.00795
NC_001496 NZ_CP014284 0.04375
NC_001496 NZ_CP014851 0.00103
NC_001496 NZ_CP014852 0.00372
NC_001496 NZ_CP014853 0.03615
NC_001496 NZ_CP015152 0.03718
NC_001496 NZ_CP015156 0.00053
NC_001496 NZ_CP015177 0.04999
NC_001496 NZ_CP015251 0.00044
NC_001496 NZ_CP015351 0.00567
NC_001496 NZ_CP015354 0.00609
NC_001496 NZ_CP015355 0.00682
NC_001496 NZ_CP015592 0.00128
NC_001496 NZ_CP015730 0.00131
NC_001496 NZ_CP015777 0.99141
NC_001496 NZ_CP015778 0.00088
NC_001496 NZ_CP016317 0.02645
NC_001496 NZ_CP016589 0.01783
NC_001496 NZ_CP016590 0.00024
NC_001496 NZ_CP017574 0.00206
NC_001496 NZ_CP018904 0.97492
NC_001496 NZ_CP018905 0.00088
NC_001496 NZ_CP019232 0.00365
NC_001496 NZ_CP019235 0.00584
NC_001496 NZ_CP019589 0.99367
NC_001496 NZ_CP020005 0.03066
NC_001496 NZ_CP020434 0.00058
NC_001496 NZ_CP020744 0.00486
NC_001496 NZ_CP020749 0.00193
NC_001496 NZ_CP021062 0.01373
NC_001496 NZ_CP021063 0.0013
NC_001496 NZ_CP021064 0.00044
NC_001496 NZ_CP021065 0.00071
NC_001496 NZ_CP022045 0.99422
NC_001496 NZ_CP022346 0.02523
NC_001496 NZ_CP022446 0.01087
NC_001496 NZ_CP023002 0.9888
NC_001496 NZ_CP023003 0.00088
NC_001496 NZ_CP024656 0.00102
NC_001496 NZ_CP024657 0.00131
NC_001496 NZ_CP029806 0.97998
NC_001496 NZ_CP029807 0.00088
NC_001537 NC_002090 0.02873
NC_001537 NC_002127 0.04084
NC_001537 NC_002487 0.04525
NC_001537 NC_002773 0.03578
NC_001537 NC_002809 0.04279
NC_001537 NC_003079 0.0436
NC_001537 NC_003114 0.0372
NC_001537 NC_003132 0.02778
NC_001537 NC_003457 0.30157
NC_001537 NC_004446 0.04883
NC_001537 NC_004837 0.02778
NC_001537 NC_005015 0.00932
NC_001537 NC_005018 0.04735
NC_001537 NC_005019 0.03288
NC_001537 NC_005248 0.05895
NC_001537 NC_005816 0.02779
NC_001537 NC_005970 0.01767
NC_001537 NC_006815 0.04855
NC_001537 NC_006881 0.02544
NC_001537 NC_008119 0.02774
NC_001537 NC_008121 0.02774
NC_001537 NC_008444 0.0372
NC_001537 NC_008488 0.03679
NC_001537 NC_009791 0.03619
NC_001537 NC_010158 0.00349
NC_001537 NC_010485 0.03002
NC_001537 NC_010896 0.02402
NC_001537 NC_010904 0.03254
NC_001537 NC_011214 0.04734
NC_001537 NC_011215 0.04086
NC_001537 NC_011227 0.04923
NC_001537 NC_011407 0.03874
NC_001537 NC_011408 0.01766
NC_001537 NC_011799 0.03871
NC_001537 NC_013363 0.0408
NC_001537 NC_013368 0.01036
NC_001537 NC_013548 0.01885
NC_001537 NC_013589 0.03466
NC_001537 NC_014003 0.03871
NC_001537 NC_014027 0.02779
NC_001537 NC_014235 0.03454
NC_001537 NC_014543 0.05034
NC_001537 NC_015055 0.01866
NC_001537 NC_015570 0.05371
NC_001537 NC_015575 0.05344
NC_001537 NC_016151 0.01061
NC_001537 NC_017156 0.02778
NC_001537 NC_017159 0.02779
NC_001537 NC_017264 0.02781
NC_001537 NC_017636 0.01767
NC_001537 NC_017649 0.04885
NC_001537 NC_017654 0.01093
NC_001537 NC_017655 0.0392
NC_001537 NC_017661 0.01767
NC_001537 NC_017662 0.01767
NC_001537 NC_018996 0.03445
NC_001537 NC_018997 0.03732
NC_001537 NC_019050 0.05342
NC_001537 NC_019051 0.03934
NC_001537 NC_019052 0.03956
NC_001537 NC_019053 0.05841
NC_001537 NC_019056 0.00733
NC_001537 NC_019058 0.05708
NC_001537 NC_019076 0.03837
NC_001537 NC_019077 0.03657
NC_001537 NC_019078 0.04265
NC_001537 NC_019079 0.02867
NC_001537 NC_019102 0.04504
NC_001537 NC_019136 0.03921
NC_001537 NC_019235 0.02778
NC_001537 NC_019249 0.03396
NC_001537 NC_019250 0.05265
NC_001537 NC_019357 0.01935
NC_001537 NC_019982 0.04157
NC_001537 NC_019987 0.04149
NC_001537 NC_020086 0.00134
NC_001537 NC_020251 0.03494
NC_001537 NC_020413 0.04256
NC_001537 NC_021652 0.02834
NC_001537 NC_021653 0.02835
NC_001537 NC_021665 0.02821
NC_001537 NC_022662 0.01109
NC_001537 NC_023324 0.0597
NC_001537 NC_023328 0.0355
NC_001537 NC_024969 0.05197
NC_001537 NC_025025 0.03657
NC_001537 NC_025026 0.04133
NC_001537 NC_025058 0.01665
NC_001537 NC_025178 0.04011
NC_001537 NZ_CP006633 0.04623
NC_001537 NZ_CP006793 0.02779
NC_001537 NZ_CP006797 0.02778
NC_001537 NZ_CP006808 0.02778
NC_001537 NZ_CP007488 0.04855
NC_001537 NZ_CP008845 0.01376
NC_001537 NZ_CP009169 0.0437
NC_001537 NZ_CP009489 0.02778
NC_001537 NZ_CP009701 0.02779
NC_001537 NZ_CP009724 0.01264
NC_001537 NZ_CP009839 0.02778
NC_001537 NZ_CP009903 0.02779
NC_001537 NZ_CP009936 0.0285
NC_001537 NZ_CP010020 0.02779
NC_001537 NZ_CP010182 0.04804
NC_001537 NZ_CP010185 0.04804
NC_001537 NZ_CP010205 0.04419
NC_001537 NZ_CP010211 0.0331
NC_001537 NZ_CP010216 0.03526
NC_001537 NZ_CP010224 0.03526
NC_001537 NZ_CP010294 0.02778
NC_001537 NZ_CP010318 0.04396
NC_001537 NZ_CP011137 0.0309
NC_001537 NZ_CP011138 0.01109
NC_001537 NZ_CP011433 0.04389
NC_001537 NZ_CP011435 0.01824
NC_001537 NZ_CP011626 0.0122
NC_001537 NZ_CP012164 0.0087
NC_001537 NZ_CP012628 0.03949
NC_001537 NZ_CP012684 0.04067
NC_001537 NZ_CP012804 0.04084
NC_001537 NZ_CP012933 0.04623
NC_001537 NZ_CP014319 0.01109
NC_001537 NZ_CP014772 0.03723
NC_001537 NZ_CP015917 0.03683
NC_001537 NZ_CP016009 0.0303
NC_001537 NZ_CP016039 0.01819
NC_001537 NZ_CP016040 0.04326
NC_001537 NZ_CP016042 0.05673
NC_001537 NZ_CP016276 0.02778
NC_001537 NZ_CP016513 0.04383
NC_001537 NZ_CP016519 0.04166
NC_001537 NZ_CP016584 0.04383
NC_001537 NZ_CP017223 0.03951
NC_001537 NZ_CP017722 0.02141
NC_001537 NZ_CP017845 0.04205
NC_001537 NZ_CP018108 0.01148
NC_001537 NZ_CP018114 0.01148
NC_001537 NZ_CP018120 0.01148
NC_001537 NZ_CP018126 0.01148
NC_001537 NZ_CP018943 0.04383
NC_001537 NZ_CP018949 0.02101
NC_001537 NZ_CP018985 0.01109
NC_001537 NZ_CP018987 0.03186
NC_001537 NZ_CP019003 0.00677
NC_001537 NZ_CP019023 0.0318
NC_001537 NZ_CP019025 0.04083
NC_001537 NZ_CP019842 0.00964
NC_001537 NZ_CP019843 0.0138
NC_001537 NZ_CP021910 0.0285
NC_001537 NZ_CP022068 0.01673
NC_001537 NZ_CP022454 0.02431
NC_001537 NZ_CP023261 0.03743
NC_001537 NZ_CP023374 0.03719
NC_001537 NZ_CP023904 0.02891
NC_001537 NZ_CP023958 0.04469
NC_001537 NZ_CP024053 0.01094
NC_001537 NZ_CP024197 0.01386
NC_001537 NZ_CP024434 0.03528
NC_001537 NZ_CP024485 0.0272
NC_001537 NZ_CP024486 0.01376
NC_001537 NZ_CP024493 0.01376
NC_001537 NZ_CP024511 0.01376
NC_001537 NZ_CP024527 0.01386
NC_001537 NZ_CP024534 0.01386
NC_001537 NZ_CP024541 0.01386
NC_001537 NZ_CP024555 0.01386
NC_001537 NZ_CP024562 0.01386
NC_001537 NZ_CP024569 0.01386
NC_001537 NZ_CP024575 0.01386
NC_001537 NZ_CP024615 0.01094
NC_001537 NZ_CP027259 0.03634
NC_001537 NZ_CP028114 0.01036
NC_001537 NZ_CP028119 0.01319
NC_001537 NZ_CP028175 0.04698
NC_001537 NZ_CP029121 0.04149
NC_001537 NZ_CP029993 0.04296
NC_001537 NZ_CP030004 0.04399
NC_001537 NZ_CP030113 0.00998
NC_001537 NZ_CP030184 0.01881
NC_001537 NZ_CP030193 0.02017
NC_001537 NZ_CP030212 0.04738
NC_001537 NZ_CP030330 0.00998
NC_001537 NZ_CP030332 0.04374
NC_001537 NZ_CP031658 0.04149
NC_001705 NC_005013 0.47079
NC_001705 NC_005024 0.06654
NC_001705 NC_006976 0.18293
NC_001705 NC_010069 0.16758
NC_001705 NC_010096 0.21628
NC_001705 NC_010375 0.01768
NC_001705 NC_010378 0.00259
NC_001705 NC_010875 0.01768
NC_001705 NC_012547 0.0586
NC_001705 NC_013034 0.15783
NC_001705 NC_013320 0.06076
NC_001705 NC_013339 0.00296
NC_001705 NC_013342 0.00269
NC_001705 NC_013343 0.00906
NC_001705 NC_013344 0.00293
NC_001705 NC_013372 0.07236
NC_001705 NC_013963 0.03063
NC_001705 NC_014015 0.01768
NC_001705 NC_014156 0.72787
NC_001705 NC_014557 0.02953
NC_001705 NC_015219 0.07132
NC_001705 NC_015509 0.02063
NC_001705 NC_016009 0.20333
NC_001705 NC_016054 0.06656
NC_001705 NC_016139 0.21089
NC_001705 NC_017961 0.12335
NC_001705 NC_019051 0.21223
NC_001705 NC_019052 0.21418
NC_001705 NC_019144 0.0667
NC_001705 NC_019230 0.01682
NC_001705 NC_019270 0.01768
NC_001705 NC_019282 0.01768
NC_001705 NC_020087 0.00105
NC_001705 NC_020237 0.15033
NC_001705 NC_021230 0.02222
NC_001705 NC_021652 0.08729
NC_001705 NC_021653 0.08732
NC_001705 NC_021665 0.08689
NC_001705 NC_022573 0.01768
NC_001705 NC_022574 0.01769
NC_001705 NC_022577 0.01768
NC_001705 NC_022618 0.13063
NC_001705 NC_023287 0.01689
NC_001705 NC_025086 0.07041
NC_001705 NC_025099 0.01768
NC_001705 NZ_CP006635 0.00088
NC_001705 NZ_CP006642 0.001
NC_001705 NZ_CP011429 9e-04
NC_001705 NZ_CP011830 0.12345
NC_001705 NZ_CP012682 0.00091
NC_001705 NZ_CP014695 0.03288
NC_001705 NZ_CP015517 0.03272
NC_001705 NZ_CP015725 0.00069
NC_001705 NZ_CP016854 0.0025
NC_001705 NZ_CP017110 0.06121
NC_001705 NZ_CP017632 0.00039
NC_001705 NZ_CP018072 0.10329
NC_001705 NZ_CP018220 0.00077
NC_001705 NZ_CP018299 0.00044
NC_001705 NZ_CP019019 0.00069
NC_001705 NZ_CP019054 0.00117
NC_001705 NZ_CP019074 0.00202
NC_001705 NZ_CP019214 0.00049
NC_001705 NZ_CP019647 0.00053
NC_001705 NZ_CP020860 0.14677
NC_001705 NZ_CP020934 0.00093
NC_001705 NZ_CP022484 0.05086
NC_001705 NZ_CP023426 0.06616
NC_001705 NZ_CP024130 0.00163
NC_001705 NZ_CP024133 0.00078
NC_001705 NZ_CP024136 0.00156
NC_001705 NZ_CP024143 0.00056
NC_001705 NZ_CP024144 0.0015
NC_001705 NZ_CP024153 0.00156
NC_001705 NZ_CP025078 0.04323
NC_001705 NZ_CP026492 0.00055
NC_001705 NZ_CP027202 0.00054
NC_001705 NZ_CP028537 0.00045
NC_001705 NZ_CP029181 0.00099
NC_001705 NZ_CP029244 0.00104
NC_001705 NZ_CP029661 0.09715
NC_001705 NZ_CP031260 0.00393
NC_001705 NZ_CP031547 0.00057
NC_001735 NC_002134 0.03091
NC_001735 NC_002698 0.00105
NC_001735 NC_003292 0.02012
NC_001735 NC_003350 0.00071
NC_001735 NC_003384 0.0158
NC_001735 NC_004464 0.01223
NC_001735 NC_004771 0.00355
NC_001735 NC_004772 0.00488
NC_001735 NC_004945 0.0221
NC_001735 NC_004956 0.33358
NC_001735 NC_004998 0.01037
NC_001735 NC_005088 0.4859
NC_001735 NC_005211 0.00201
NC_001735 NC_005793 0.00372
NC_001735 NC_006143 0.01429
NC_001735 NC_006466 0.00055
NC_001735 NC_006525 0.00069
NC_001735 NC_006671 0.01195
NC_001735 NC_006816 0.01051
NC_001735 NC_006830 0.03229
NC_001735 NC_006856 0.02704
NC_001735 NC_007100 0.01567
NC_001735 NC_007337 0.31796
NC_001735 NC_007353 0.05154
NC_001735 NC_007635 0.00203
NC_001735 NC_007682 0.01251
NC_001735 NC_007971 0.00055
NC_001735 NC_007972 0.00069
NC_001735 NC_007974 0.00027
NC_001735 NC_008357 0.0112
NC_001735 NC_008385 0.66812
NC_001735 NC_008459 0.27731
NC_001735 NC_008612 0.00244
NC_001735 NC_008613 0.00268
NC_001735 NC_008766 0.09362
NC_001735 NC_009128 0.01691
NC_001735 NC_009131 0.02747
NC_001735 NC_009132 0.02771
NC_001735 NC_009133 0.03091
NC_001735 NC_009140 0.02277
NC_001735 NC_009349 0.02062
NC_001735 NC_009649 0.00218
NC_001735 NC_009650 0.00944
NC_001735 NC_009651 0.02038
NC_001735 NC_009739 0.02132
NC_001735 NC_009838 0.00631
NC_001735 NC_009981 0.01116
NC_001735 NC_009982 0.01889
NC_001735 NC_010119 0.02044
NC_001735 NC_010488 0.01074
NC_001735 NC_010500 0.01305
NC_001735 NC_010558 0.00869
NC_001735 NC_010600 0.00128
NC_001735 NC_010870 0.00627
NC_001735 NC_010886 0.015
NC_001735 NC_010891 0.0029
NC_001735 NC_010919 0.01932
NC_001735 NC_010935 0.03459
NC_001735 NC_011385 0.0163
NC_001735 NC_011617 0.01656
NC_001735 NC_011964 0.02389
NC_001735 NC_012006 0.00819
NC_001735 NC_012555 0.01023
NC_001735 NC_012556 0.01016
NC_001735 NC_012690 0.03315
NC_001735 NC_012692 0.02259
NC_001735 NC_012693 0.0092
NC_001735 NC_012885 0.00712
NC_001735 NC_012886 0.01833
NC_001735 NC_013122 0.01115
NC_001735 NC_013176 0.31033
NC_001735 NC_013193 0.00114
NC_001735 NC_013365 0.0056
NC_001735 NC_013437 0.01105
NC_001735 NC_013728 0.01815
NC_001735 NC_013951 0.00955
NC_001735 NC_014016 0.00904
NC_001735 NC_014107 0.0065
NC_001735 NC_014154 0.01015
NC_001735 NC_014167 0.01568
NC_001735 NC_014208 0.01427
NC_001735 NC_014312 0.01067
NC_001735 NC_014368 0.01605
NC_001735 NC_014476 0.01865
NC_001735 NC_014615 0.00853
NC_001735 NC_014641 0.03286
NC_001735 NC_014725 0.02542
NC_001735 NC_014911 0.41115
NC_001735 NC_015599 0.0173
NC_001735 NC_015855 0.00066
NC_001735 NC_016591 0.00187
NC_001735 NC_016839 0.0114
NC_001735 NC_016846 0.01222
NC_001735 NC_016966 0.00691
NC_001735 NC_016968 0.03751
NC_001735 NC_016974 0.01783
NC_001735 NC_016976 0.02268
NC_001735 NC_016978 0.11051
NC_001735 NC_016980 0.00986
NC_001735 NC_017172 0.01793
NC_001735 NC_017645 0.02302
NC_001735 NC_017659 0.02138
NC_001735 NC_017858 0.00108
NC_001735 NC_017908 0.46262
NC_001735 NC_018107 0.00892
NC_001735 NC_018994 0.01465
NC_001735 NC_019001 0.01455
NC_001735 NC_019037 0.01064
NC_001735 NC_019043 0.01572
NC_001735 NC_019045 0.01775
NC_001735 NC_019062 0.05507
NC_001735 NC_019063 0.00138
NC_001735 NC_019065 0.00262
NC_001735 NC_019066 0.02312
NC_001735 NC_019069 0.01774
NC_001735 NC_019081 0.02584
NC_001735 NC_019082 0.03232
NC_001735 NC_019089 0.01272
NC_001735 NC_019090 0.00681
NC_001735 NC_019091 0.04079
NC_001735 NC_019105 0.02574
NC_001735 NC_019107 0.02998
NC_001735 NC_019108 0.01865
NC_001735 NC_019109 0.01456
NC_001735 NC_019116 0.02373
NC_001735 NC_019118 0.02373
NC_001735 NC_019121 0.03795
NC_001735 NC_019123 0.02648
NC_001735 NC_019137 0.02479
NC_001735 NC_019153 0.01411
NC_001735 NC_019155 0.00898
NC_001735 NC_019158 0.01601
NC_001735 NC_019165 0.00953
NC_001735 NC_019263 0.03901
NC_001735 NC_019264 0.04291
NC_001735 NC_019267 0.00758
NC_001735 NC_019283 0.03888
NC_001735 NC_019286 0.03221
NC_001735 NC_019312 0.47878
NC_001735 NC_019318 0.01139
NC_001735 NC_019320 0.39523
NC_001735 NC_019344 0.01565
NC_001735 NC_019346 0.00665
NC_001735 NC_019360 0.00925
NC_001735 NC_019368 0.0167
NC_001735 NC_019369 0.03594
NC_001735 NC_019375 0.01383
NC_001735 NC_019378 0.00907
NC_001735 NC_019380 0.02508
NC_001735 NC_019389 0.01147
NC_001735 NC_019390 0.00188
NC_001735 NC_019888 0.01408
NC_001735 NC_019889 0.00139
NC_001735 NC_019899 0.02203
NC_001735 NC_019906 0.05299
NC_001735 NC_019983 0.01865
NC_001735 NC_019984 0.01857
NC_001735 NC_019991 0.01838
NC_001735 NC_020086 0.01381
NC_001735 NC_020087 0.00827
NC_001735 NC_020088 0.01612
NC_001735 NC_020123 0.01351
NC_001735 NC_020180 0.02347
NC_001735 NC_020278 0.00606
NC_001735 NC_020280 0.02413
NC_001735 NC_020452 0.02374
NC_001735 NC_020893 0.01363
NC_001735 NC_020994 0.46261
NC_001735 NC_021077 0.25876
NC_001735 NC_021087 0.02483
NC_001735 NC_021155 0.00682
NC_001735 NC_021180 0.01714
NC_001735 NC_021198 0.01092
NC_001735 NC_021199 0.01074
NC_001735 NC_021492 0.00261
NC_001735 NC_021502 0.00628
NC_001735 NC_021576 0.01821
NC_001735 NC_021622 0.01398
NC_001735 NC_021654 0.00622
NC_001735 NC_021655 0.01155
NC_001735 NC_021656 0.01382
NC_001735 NC_021667 0.0286
NC_001735 NC_021728 0.01788
NC_001735 NC_021732 0.01758
NC_001735 NC_021811 0.01962
NC_001735 NC_022078 0.00823
NC_001735 NC_022242 0.0568
NC_001735 NC_022344 0.01168
NC_001735 NC_022372 0.01036
NC_001735 NC_022374 0.01816
NC_001735 NC_022375 0.01343
NC_001735 NC_022377 0.00257
NC_001735 NC_022522 0.02678
NC_001735 NC_022589 0.01021
NC_001735 NC_022609 0.01392
NC_001735 NC_022652 0.02884
NC_001735 NC_022739 0.00079
NC_001735 NC_022992 0.01675
NC_001735 NC_022996 0.01589
NC_001735 NC_023274 0.07014
NC_001735 NC_023277 0.00425
NC_001735 NC_023289 0.00497
NC_001735 NC_023314 0.01669
NC_001735 NC_023323 0.00466
NC_001735 NC_023326 0.02933
NC_001735 NC_023330 0.00479
NC_001735 NC_023332 0.00692
NC_001735 NC_023334 0.00049
NC_001735 NC_023898 0.02737
NC_001735 NC_023903 0.00904
NC_001735 NC_023904 0.0088
NC_001735 NC_023905 0.00889
NC_001735 NC_023906 0.00904
NC_001735 NC_023908 0.01602
NC_001735 NC_023909 0.01533
NC_001735 NC_023910 0.01557
NC_001735 NC_023911 0.01132
NC_001735 NC_024955 0.00563
NC_001735 NC_024956 0.03059
NC_001735 NC_024967 0.012
NC_001735 NC_024975 0.02739
NC_001735 NC_024978 0.01046
NC_001735 NC_024979 0.01131
NC_001735 NC_024980 0.0117
NC_001735 NC_024983 0.01072
NC_001735 NC_024987 0.02178
NC_001735 NC_024997 0.01311
NC_001735 NC_024998 0.54502
NC_001735 NC_025019 0.01401
NC_001735 NC_025028 0.01211
NC_001735 NC_025029 0.01276
NC_001735 NC_025106 0.01001
NC_001735 NC_025131 0.00854
NC_001735 NC_025134 0.03511
NC_001735 NC_025139 0.02131
NC_001735 NC_025141 0.01461
NC_001735 NC_025142 0.01123
NC_001735 NC_025143 0.01098
NC_001735 NC_025144 0.01123
NC_001735 NC_025166 0.00904
NC_001735 NC_025167 0.00992
NC_001735 NC_025175 0.02012
NC_001735 NC_025176 0.01075
NC_001735 NC_025182 0.01183
NC_001735 NC_025183 0.014
NC_001735 NC_025185 0.01287
NC_001735 NC_025186 0.01711
NC_001735 NC_025187 0.00903
NC_001735 NC_028464 0.02042
NC_001735 NC_032099 0.0258
NC_001735 NC_032101 0.01323
NC_001735 NC_032103 0.01237
NC_001735 NZ_CP004000 0.01521
NC_001735 NZ_CP005191 0.00144
NC_001735 NZ_CP006029 0.00427
NC_001735 NZ_CP006635 0.01329
NC_001735 NZ_CP006642 0.01389
NC_001735 NZ_CP006661 0.01574
NC_001735 NZ_CP006662 0.01529
NC_001735 NZ_CP006665 0.00556
NC_001735 NZ_CP006799 0.0116
NC_001735 NZ_CP006801 0.01907
NC_001735 NZ_CP006922 0.00878
NC_001735 NZ_CP006925 0.01459
NC_001735 NZ_CP006926 0.01287
NC_001735 NZ_CP006927 0.00243
NC_001735 NZ_CP007137 0.00427
NC_001735 NZ_CP007558 0.01446
NC_001735 NZ_CP007636 0.01696
NC_001735 NZ_CP007729 0.00628
NC_001735 NZ_CP007730 0.00904
NC_001735 NZ_CP007732 0.0146
NC_001735 NZ_CP007733 0.00364
NC_001735 NZ_CP007734 0.00349
NC_001735 NZ_CP007736 0.00841
NC_001735 NZ_CP008707 0.02255
NC_001735 NZ_CP008715 0.00739
NC_001735 NZ_CP008789 0.00268
NC_001735 NZ_CP008790 0.00727
NC_001735 NZ_CP008791 0.00256
NC_001735 NZ_CP008798 0.02392
NC_001735 NZ_CP008800 0.00547
NC_001735 NZ_CP008824 0.01424
NC_001735 NZ_CP008825 0.00977
NC_001735 NZ_CP008829 0.00628
NC_001735 NZ_CP008830 0.00904
NC_001735 NZ_CP008833 0.00904
NC_001735 NZ_CP008899 0.00628
NC_001735 NZ_CP008901 0.01468
NC_001735 NZ_CP008908 0.01468
NC_001735 NZ_CP008930 0.00201
NC_001735 NZ_CP008932 0.0107
NC_001735 NZ_CP008933 0.01063
NC_001735 NZ_CP009105 0.0013
NC_001735 NZ_CP009107 0.00128
NC_001735 NZ_CP009115 0.0088
NC_001735 NZ_CP009116 0.01677
NC_001735 NZ_CP009319 0.01276
NC_001735 NZ_CP009409 0.02771
NC_001735 NZ_CP009560 0.00919
NC_001735 NZ_CP009562 0.01107
NC_001735 NZ_CP009563 0.01354
NC_001735 NZ_CP009564 0.01107
NC_001735 NZ_CP009567 0.0092
NC_001735 NZ_CP009570 0.01106
NC_001735 NZ_CP009579 0.00687
NC_001735 NZ_CP009773 0.01266
NC_001735 NZ_CP009774 0.01459
NC_001735 NZ_CP009776 0.00967
NC_001735 NZ_CP009777 0.00903
NC_001735 NZ_CP009797 0.66775
NC_001735 NZ_CP009851 0.01271
NC_001735 NZ_CP009852 0.0037
NC_001735 NZ_CP009853 0.01381
NC_001735 NZ_CP009857 0.00374
NC_001735 NZ_CP009858 0.01468
NC_001735 NZ_CP009860 0.00747
NC_001735 NZ_CP009862 0.01633
NC_001735 NZ_CP009864 0.01399
NC_001735 NZ_CP009867 0.01415
NC_001735 NZ_CP009868 0.02333
NC_001735 NZ_CP009869 0.00443
NC_001735 NZ_CP009874 0.01821
NC_001735 NZ_CP009875 0.00904
NC_001735 NZ_CP009879 0.00644
NC_001735 NZ_CP009881 0.01469
NC_001735 NZ_CP009883 0.00462
NC_001735 NZ_CP009975 0.00048
NC_001735 NZ_CP010232 0.01082
NC_001735 NZ_CP010233 0.00244
NC_001735 NZ_CP010239 0.00183
NC_001735 NZ_CP010243 0.01344
NC_001735 NZ_CP010351 0.00673
NC_001735 NZ_CP010362 0.02217
NC_001735 NZ_CP010363 0.00854
NC_001735 NZ_CP010372 0.00937
NC_001735 NZ_CP010373 0.01414
NC_001735 NZ_CP010378 0.03612
NC_001735 NZ_CP010380 0.0036
NC_001735 NZ_CP010386 0.00869
NC_001735 NZ_CP010390 0.0084
NC_001735 NZ_CP010391 0.03256
NC_001735 NZ_CP010393 0.00716
NC_001735 NZ_CP010396 0.02369
NC_001735 NZ_CP010801 0.00065
NC_001735 NZ_CP010881 0.00374
NC_001735 NZ_CP010893 0.01942
NC_001735 NZ_CP010959 0.00212
NC_001735 NZ_CP011062 0.00602
NC_001735 NZ_CP011136 0.00085
NC_001735 NZ_CP011314 0.00695
NC_001735 NZ_CP011370 0.02117
NC_001735 NZ_CP011429 0.00664
NC_001735 NZ_CP011493 0.00666
NC_001735 NZ_CP011540 0.02297
NC_001735 NZ_CP011571 0.03896
NC_001735 NZ_CP011576 0.00312
NC_001735 NZ_CP011580 0.03896
NC_001735 NZ_CP011583 0.04187
NC_001735 NZ_CP011586 0.02066
NC_001735 NZ_CP011587 0.01303
NC_001735 NZ_CP011589 0.01358
NC_001735 NZ_CP011590 0.00891
NC_001735 NZ_CP011593 0.02171
NC_001735 NZ_CP011595 0.0079
NC_001735 NZ_CP011596 0.02277
NC_001735 NZ_CP011599 0.02068
NC_001735 NZ_CP011600 0.00216
NC_001735 NZ_CP011601 0.01079
NC_001735 NZ_CP011609 0.0202
NC_001735 NZ_CP011610 0.00722
NC_001735 NZ_CP011611 0.00963
NC_001735 NZ_CP011614 0.02026
NC_001735 NZ_CP011615 0.0079
NC_001735 NZ_CP011617 0.02317
NC_001735 NZ_CP011622 0.01436
NC_001735 NZ_CP011623 0.0045
NC_001735 NZ_CP011628 0.02701
NC_001735 NZ_CP011632 0.03771
NC_001735 NZ_CP011633 0.00699
NC_001735 NZ_CP011634 0.02465
NC_001735 NZ_CP011639 0.01833
NC_001735 NZ_CP011640 0.01067
NC_001735 NZ_CP011641 0.00562
NC_001735 NZ_CP011644 0.01432
NC_001735 NZ_CP011646 0.00872
NC_001735 NZ_CP011649 0.03896
NC_001735 NZ_CP011654 0.00873
NC_001735 NZ_CP011656 0.01484
NC_001735 NZ_CP011661 0.03896
NC_001735 NZ_CP011839 0.01618
NC_001735 NZ_CP011977 0.01206
NC_001735 NZ_CP011986 0.00903
NC_001735 NZ_CP011990 0.00865
NC_001735 NZ_CP011991 0.00903
NC_001735 NZ_CP012007 0.00824
NC_001735 NZ_CP012039 0.02602
NC_001735 NZ_CP012163 0.00942
NC_001735 NZ_CP012168 0.011
NC_001735 NZ_CP012169 0.01134
NC_001735 NZ_CP012170 0.00899
NC_001735 NZ_CP012397 0.00866
NC_001735 NZ_CP012428 0.01583
NC_001735 NZ_CP012564 0.01029
NC_001735 NZ_CP012566 0.0176
NC_001735 NZ_CP012567 0.01107
NC_001735 NZ_CP012569 0.01062
NC_001735 NZ_CP012571 0.01758
NC_001735 NZ_CP012626 0.01723
NC_001735 NZ_CP012632 0.02183
NC_001735 NZ_CP012636 0.01374
NC_001735 NZ_CP012682 0.02316
NC_001735 NZ_CP012754 0.01135
NC_001735 NZ_CP012931 0.01547
NC_001735 NZ_CP012988 0.01221
NC_001735 NZ_CP012989 0.00264
NC_001735 NZ_CP012993 0.0122
NC_001735 NZ_CP012994 0.00307
NC_001735 NZ_CP013024 0.00844
NC_001735 NZ_CP013143 0.03438
NC_001735 NZ_CP013221 0.0256
NC_001735 NZ_CP013224 0.0256
NC_001735 NZ_CP013323 0.0044
NC_001735 NZ_CP013324 0.01504
NC_001735 NZ_CP013339 0.00632
NC_001735 NZ_CP013340 0.00706
NC_001735 NZ_CP013657 0.00964
NC_001735 NZ_CP013832 0.0208
NC_001735 NZ_CP014005 0.01031
NC_001735 NZ_CP014059 0.00478
NC_001735 NZ_CP014066 0.02795
NC_001735 NZ_CP014121 0.00509
NC_001735 NZ_CP014320 0.00701
NC_001735 NZ_CP014489 0.01384
NC_001735 NZ_CP014498 0.00665
NC_001735 NZ_CP014524 0.01488
NC_001735 NZ_CP014648 0.02179
NC_001735 NZ_CP014650 0.00904
NC_001735 NZ_CP014669 0.00782
NC_001735 NZ_CP014698 0.02016
NC_001735 NZ_CP014757 0.0162
NC_001735 NZ_CP014758 0.00122
NC_001735 NZ_CP014765 0.00814
NC_001735 NZ_CP014775 0.02074
NC_001735 NZ_CP014846 0.04497
NC_001735 NZ_CP015026 0.0047
NC_001735 NZ_CP015077 0.0078
NC_001735 NZ_CP015078 0.02647
NC_001735 NZ_CP015086 0.00981
NC_001735 NZ_CP015131 0.00784
NC_001735 NZ_CP015132 0.00174
NC_001735 NZ_CP015139 0.01386
NC_001735 NZ_CP015140 0.00767
NC_001735 NZ_CP015160 0.00791
NC_001735 NZ_CP015373 0.35926
NC_001735 NZ_CP015380 0.00363
NC_001735 NZ_CP015383 0.00637
NC_001735 NZ_CP015386 0.00745
NC_001735 NZ_CP015387 0.00854
NC_001735 NZ_CP015393 0.00562
NC_001735 NZ_CP015394 0.01639
NC_001735 NZ_CP015395 0.00888
NC_001735 NZ_CP015396 0.00802
NC_001735 NZ_CP015501 0.00394
NC_001735 NZ_CP015502 0.01628
NC_001735 NZ_CP015503 0.00834
NC_001735 NZ_CP015725 0.01291
NC_001735 NZ_CP015823 0.00723
NC_001735 NZ_CP015833 0.01544
NC_001735 NZ_CP015835 0.01601
NC_001735 NZ_CP015836 0.01479
NC_001735 NZ_CP015991 0.01145
NC_001735 NZ_CP016013 0.01317
NC_001735 NZ_CP016035 0.00985
NC_001735 NZ_CP016215 0.00399
NC_001735 NZ_CP016381 0.02412
NC_001735 NZ_CP016407 0.0116
NC_001735 NZ_CP016409 0.01159
NC_001735 NZ_CP016411 0.00771
NC_001735 NZ_CP016413 0.01175
NC_001735 NZ_CP016446 0.01738
NC_001735 NZ_CP016498 0.00314
NC_001735 NZ_CP016526 0.01163
NC_001735 NZ_CP016585 0.00919
NC_001735 NZ_CP016763 0.02119
NC_001735 NZ_CP016764 0.00924
NC_001735 NZ_CP016810 0.0086
NC_001735 NZ_CP016812 0.01758
NC_001735 NZ_CP016919 0.01896
NC_001735 NZ_CP016921 0.0116
NC_001735 NZ_CP016925 0.01771
NC_001735 NZ_CP017058 0.00952
NC_001735 NZ_CP017059 0.02577
NC_001735 NZ_CP017084 0.00807
NC_001735 NZ_CP017086 0.01028
NC_001735 NZ_CP017221 0.02144
NC_001735 NZ_CP017233 0.00292
NC_001735 NZ_CP017283 0.02113
NC_001735 NZ_CP017285 0.02099
NC_001735 NZ_CP017287 0.01228
NC_001735 NZ_CP017386 0.0023
NC_001735 NZ_CP017387 0.01399
NC_001735 NZ_CP017451 0.00413
NC_001735 NZ_CP017455 0.66637
NC_001735 NZ_CP017632 0.0103
NC_001735 NZ_CP017633 0.01117
NC_001735 NZ_CP017721 4e-04
NC_001735 NZ_CP017750 3e-04
NC_001735 NZ_CP017760 0.03804
NC_001735 NZ_CP017850 0.02074
NC_001735 NZ_CP017852 0.01286
NC_001735 NZ_CP017929 0.0079
NC_001735 NZ_CP017930 0.02262
NC_001735 NZ_CP017932 0.02057
NC_001735 NZ_CP017935 0.03119
NC_001735 NZ_CP017936 0.02057
NC_001735 NZ_CP017987 0.01766
NC_001735 NZ_CP017989 0.00619
NC_001735 NZ_CP017991 0.00395
NC_001735 NZ_CP018104 0.0071
NC_001735 NZ_CP018105 0.01168
NC_001735 NZ_CP018110 0.00706
NC_001735 NZ_CP018111 0.01168
NC_001735 NZ_CP018116 0.00711
NC_001735 NZ_CP018117 0.01168
NC_001735 NZ_CP018122 0.00706
NC_001735 NZ_CP018123 0.01168
NC_001735 NZ_CP018207 0.01184
NC_001735 NZ_CP018220 0.01397
NC_001735 NZ_CP018299 0.00158
NC_001735 NZ_CP018316 0.00643
NC_001735 NZ_CP018318 0.02016
NC_001735 NZ_CP018338 0.00533
NC_001735 NZ_CP018341 0.00791
NC_001735 NZ_CP018350 0.02007
NC_001735 NZ_CP018351 0.00839
NC_001735 NZ_CP018354 0.01375
NC_001735 NZ_CP018355 0.00726
NC_001735 NZ_CP018361 0.00424
NC_001735 NZ_CP018365 0.00239
NC_001735 NZ_CP018385 3e-04
NC_001735 NZ_CP018424 0.00714
NC_001735 NZ_CP018430 0.00714
NC_001735 NZ_CP018434 0.00714
NC_001735 NZ_CP018441 0.00543
NC_001735 NZ_CP018442 0.02209
NC_001735 NZ_CP018448 0.02184
NC_001735 NZ_CP018451 0.02183
NC_001735 NZ_CP018455 0.00493
NC_001735 NZ_CP018457 0.00266
NC_001735 NZ_CP018460 0.00983
NC_001735 NZ_CP018471 0.25981
NC_001735 NZ_CP018473 0.00424
NC_001735 NZ_CP018625 0.00901
NC_001735 NZ_CP018638 0.01377
NC_001735 NZ_CP018652 0.00569
NC_001735 NZ_CP018669 0.02301
NC_001735 NZ_CP018675 0.00223
NC_001735 NZ_CP018689 0.02016
NC_001735 NZ_CP018691 0.00643
NC_001735 NZ_CP018693 0.00543
NC_001735 NZ_CP018698 0.02016
NC_001735 NZ_CP018699 0.00643
NC_001735 NZ_CP018704 0.02016
NC_001735 NZ_CP018705 0.00643
NC_001735 NZ_CP018710 0.02016
NC_001735 NZ_CP018711 0.00643
NC_001735 NZ_CP018716 0.02016
NC_001735 NZ_CP018718 0.00643
NC_001735 NZ_CP018722 0.02016
NC_001735 NZ_CP018724 0.00643
NC_001735 NZ_CP018737 0.02468
NC_001735 NZ_CP018815 0.00854
NC_001735 NZ_CP018817 0.01574
NC_001735 NZ_CP018819 0.01529
NC_001735 NZ_CP018884 0.03581
NC_001735 NZ_CP018886 0.00714
NC_001735 NZ_CP018887 0.0335
NC_001735 NZ_CP018945 0.01736
NC_001735 NZ_CP018947 0.00733
NC_001735 NZ_CP018954 0.02996
NC_001735 NZ_CP018956 0.02256
NC_001735 NZ_CP018959 0.01826
NC_001735 NZ_CP018960 0.01057
NC_001735 NZ_CP018961 0.00979
NC_001735 NZ_CP018964 0.01136
NC_001735 NZ_CP018974 0.01008
NC_001735 NZ_CP018977 0.01657
NC_001735 NZ_CP018982 0.01272
NC_001735 NZ_CP018989 0.01116
NC_001735 NZ_CP018990 0.00926
NC_001735 NZ_CP018992 0.00876
NC_001735 NZ_CP018994 0.0135
NC_001735 NZ_CP018998 0.01232
NC_001735 NZ_CP018999 0.01922
NC_001735 NZ_CP019001 0.00929
NC_001735 NZ_CP019006 0.01861
NC_001735 NZ_CP019009 0.01035
NC_001735 NZ_CP019011 0.00385
NC_001735 NZ_CP019014 0.01226
NC_001735 NZ_CP019017 0.0233
NC_001735 NZ_CP019026 0.0175
NC_001735 NZ_CP019028 0.00658
NC_001735 NZ_CP019048 0.00074
NC_001735 NZ_CP019053 0.01136
NC_001735 NZ_CP019054 0.01831
NC_001735 NZ_CP019074 0.02736
NC_001735 NZ_CP019076 0.01044
NC_001735 NZ_CP019214 0.00831
NC_001735 NZ_CP019220 0.02346
NC_001735 NZ_CP019443 0.0032
NC_001735 NZ_CP019559 0.0069
NC_001735 NZ_CP019647 0.00561
NC_001735 NZ_CP019671 0.00456
NC_001735 NZ_CP019773 0.00718
NC_001735 NZ_CP019774 0.00903
NC_001735 NZ_CP019872 0.00478
NC_001735 NZ_CP019890 0.01779
NC_001735 NZ_CP019904 0.00856
NC_001735 NZ_CP019905 0.00564
NC_001735 NZ_CP020049 0.0235
NC_001735 NZ_CP020050 0.0079
NC_001735 NZ_CP020054 0.01103
NC_001735 NZ_CP020056 0.01605
NC_001735 NZ_CP020059 0.01495
NC_001735 NZ_CP020060 0.04442
NC_001735 NZ_CP020062 0.015
NC_001735 NZ_CP020065 0.01036
NC_001735 NZ_CP020066 0.01227
NC_001735 NZ_CP020068 0.01101
NC_001735 NZ_CP020069 0.00507
NC_001735 NZ_CP020070 0.01546
NC_001735 NZ_CP020072 0.00714
NC_001735 NZ_CP020073 0.01451
NC_001735 NZ_CP020091 0.0146
NC_001735 NZ_CP020109 0.00842
NC_001735 NZ_CP020110 0.02331
NC_001735 NZ_CP020117 0.01057
NC_001735 NZ_CP020119 0.01426
NC_001735 NZ_CP020359 0.01998
NC_001735 NZ_CP020493 0.01344
NC_001735 NZ_CP020596 0.00758
NC_001735 NZ_CP020838 0.0072
NC_001735 NZ_CP020842 0.01255
NC_001735 NZ_CP020848 0.00408
NC_001735 NZ_CP020854 0.01155
NC_001735 NZ_CP020855 0.00507
NC_001735 NZ_CP020856 0.01977
NC_001735 NZ_CP020902 0.00955
NC_001735 NZ_CP020903 0.0053
NC_001735 NZ_CP020904 0.00826
NC_001735 NZ_CP020934 0.01384
NC_001735 NZ_CP021133 0.00086
NC_001735 NZ_CP021139 0.00739
NC_001735 NZ_CP021163 0.0201
NC_001735 NZ_CP021166 0.00984
NC_001735 NZ_CP021168 0.01957
NC_001735 NZ_CP021180 0.00743
NC_001735 NZ_CP021203 0.00525
NC_001735 NZ_CP021206 0.01119
NC_001735 NZ_CP021212 0.01786
NC_001735 NZ_CP021289 0.02304
NC_001735 NZ_CP021328 0.00715
NC_001735 NZ_CP021344 0.00481
NC_001735 NZ_CP021463 0.00929
NC_001735 NZ_CP021464 0.0111
NC_001735 NZ_CP021536 0.01533
NC_001735 NZ_CP021538 0.00095
NC_001735 NZ_CP021540 0.01263
NC_001735 NZ_CP021541 0.00816
NC_001735 NZ_CP021544 0.00714
NC_001735 NZ_CP021545 0.00754
NC_001735 NZ_CP021547 0.01375
NC_001735 NZ_CP021551 0.01495
NC_001735 NZ_CP021650 0.4287
NC_001735 NZ_CP021651 0.00462
NC_001735 NZ_CP021681 0.00948
NC_001735 NZ_CP021687 0.00879
NC_001735 NZ_CP021688 0.01447
NC_001735 NZ_CP021690 0.00971
NC_001735 NZ_CP021695 0.01878
NC_001735 NZ_CP021697 0.00575
NC_001735 NZ_CP021698 0.02149
NC_001735 NZ_CP021699 0.01858
NC_001735 NZ_CP021709 0.00735
NC_001735 NZ_CP021710 0.00193
NC_001735 NZ_CP021712 0.01907
NC_001735 NZ_CP021713 0.00714
NC_001735 NZ_CP021719 0.02491
NC_001735 NZ_CP021720 0.005
NC_001735 NZ_CP021733 0.00819
NC_001735 NZ_CP021734 0.01343
NC_001735 NZ_CP021737 0.01093
NC_001735 NZ_CP021741 0.03119
NC_001735 NZ_CP021742 0.02057
NC_001735 NZ_CP021752 0.01207
NC_001735 NZ_CP021753 0.00775
NC_001735 NZ_CP021755 0.01375
NC_001735 NZ_CP021758 0.01599
NC_001735 NZ_CP021761 0.02029
NC_001735 NZ_CP021778 0.01305
NC_001735 NZ_CP021834 0.01278
NC_001735 NZ_CP021835 0.02278
NC_001735 NZ_CP021841 0.00868
NC_001735 NZ_CP021842 0.01283
NC_001735 NZ_CP021843 0.007
NC_001735 NZ_CP021845 0.0087
NC_001735 NZ_CP021846 0.01283
NC_001735 NZ_CP021847 0.007
NC_001735 NZ_CP021853 0.02581
NC_001735 NZ_CP021856 0.00947
NC_001735 NZ_CP021857 0.00827
NC_001735 NZ_CP021858 0.0135
NC_001735 NZ_CP021871 0.00743
NC_001735 NZ_CP021880 0.0141
NC_001735 NZ_CP021881 0.00971
NC_001735 NZ_CP021897 0.01116
NC_001735 NZ_CP021899 0.01572
NC_001735 NZ_CP021900 0.00512
NC_001735 NZ_CP021936 0.01601
NC_001735 NZ_CP021937 0.01307
NC_001735 NZ_CP021941 0.0162
NC_001735 NZ_CP021943 0.00122
NC_001735 NZ_CP021946 0.01414
NC_001735 NZ_CP021947 0.0162
NC_001735 NZ_CP021948 0.00122
NC_001735 NZ_CP021952 0.01775
NC_001735 NZ_CP021953 0.0173
NC_001735 NZ_CP021956 0.00912
NC_001735 NZ_CP021961 0.02193
NC_001735 NZ_CP022008 0.01257
NC_001735 NZ_CP022009 0.01164
NC_001735 NZ_CP022072 0.01452
NC_001735 NZ_CP022126 0.0158
NC_001735 NZ_CP022149 0.00806
NC_001735 NZ_CP022152 0.0014
NC_001735 NZ_CP022155 0.00267
NC_001735 NZ_CP022156 0.0171
NC_001735 NZ_CP022157 0.01295
NC_001735 NZ_CP022165 0.00591
NC_001735 NZ_CP022166 0.00824
NC_001735 NZ_CP022169 0.00698
NC_001735 NZ_CP022170 0.00765
NC_001735 NZ_CP022176 0.0117
NC_001735 NZ_CP022226 0.01335
NC_001735 NZ_CP022227 0.01565
NC_001735 NZ_CP022274 0.00714
NC_001735 NZ_CP022275 0.00675
NC_001735 NZ_CP022349 0.00743
NC_001735 NZ_CP022359 0.00245
NC_001735 NZ_CP022425 0.00662
NC_001735 NZ_CP022451 0.00451
NC_001735 NZ_CP022533 0.00879
NC_001735 NZ_CP022534 0.00775
NC_001735 NZ_CP022612 0.01162
NC_001735 NZ_CP022692 0.0072
NC_001735 NZ_CP022693 0.00904
NC_001735 NZ_CP022696 0.00908
NC_001735 NZ_CP022697 0.00951
NC_001735 NZ_CP022698 0.00942
NC_001735 NZ_CP022826 0.01764
NC_001735 NZ_CP023143 0.00469
NC_001735 NZ_CP023145 0.02059
NC_001735 NZ_CP023167 0.00462
NC_001735 NZ_CP023186 0.00742
NC_001735 NZ_CP023274 0.02852
NC_001735 NZ_CP023348 0.00237
NC_001735 NZ_CP023360 0.0129
NC_001735 NZ_CP023363 0.01493
NC_001735 NZ_CP023378 0.00692
NC_001735 NZ_CP023417 0.00388
NC_001735 NZ_CP023418 0.00718
NC_001735 NZ_CP023419 0.02194
NC_001735 NZ_CP023420 0.01388
NC_001735 NZ_CP023440 0.00211
NC_001735 NZ_CP023443 0.00887
NC_001735 NZ_CP023479 0.00194
NC_001735 NZ_CP023488 0.00979
NC_001735 NZ_CP023489 0.00138
NC_001735 NZ_CP023542 0.00128
NC_001735 NZ_CP023554 0.00567
NC_001735 NZ_CP023555 0.02362
NC_001735 NZ_CP023724 0.00849
NC_001735 NZ_CP023816 0.00972
NC_001735 NZ_CP023871 0.0103
NC_001735 NZ_CP023890 0.00305
NC_001735 NZ_CP023893 0.00483
NC_001735 NZ_CP023894 0.01267
NC_001735 NZ_CP023895 0.00979
NC_001735 NZ_CP023912 0.00848
NC_001735 NZ_CP023917 0.00924
NC_001735 NZ_CP023922 0.00364
NC_001735 NZ_CP023923 0.0094
NC_001735 NZ_CP023928 0.00904
NC_001735 NZ_CP023937 0.00365
NC_001735 NZ_CP023938 0.01734
NC_001735 NZ_CP023943 0.00898
NC_001735 NZ_CP023947 0.007
NC_001735 NZ_CP023948 0.01186
NC_001735 NZ_CP023950 0.01642
NC_001735 NZ_CP023952 0.02304
NC_001735 NZ_CP023953 0.01262
NC_001735 NZ_CP023959 0.00666
NC_001735 NZ_CP023981 0.01774
NC_001735 NZ_CP024039 0.01006
NC_001735 NZ_CP024040 0.00665
NC_001735 NZ_CP024094 0.046
NC_001735 NZ_CP024130 0.01063
NC_001735 NZ_CP024133 0.01781
NC_001735 NZ_CP024136 0.01063
NC_001735 NZ_CP024140 0.00874
NC_001735 NZ_CP024143 0.00929
NC_001735 NZ_CP024144 0.01819
NC_001735 NZ_CP024153 0.02931
NC_001735 NZ_CP024192 0.02129
NC_001735 NZ_CP024194 0.01166
NC_001735 NZ_CP024236 0.00171
NC_001735 NZ_CP024281 0.03289
NC_001735 NZ_CP024285 0.0253
NC_001735 NZ_CP024296 0.00234
NC_001735 NZ_CP024430 0.00745
NC_001735 NZ_CP024431 0.00862
NC_001735 NZ_CP024459 0.00375
NC_001735 NZ_CP024461 0.00132
NC_001735 NZ_CP024483 0.00706
NC_001735 NZ_CP024497 0.00497
NC_001735 NZ_CP024500 0.00706
NC_001735 NZ_CP024501 0.00497
NC_001735 NZ_CP024507 0.00358
NC_001735 NZ_CP024508 0.00722
NC_001735 NZ_CP024509 0.00723
NC_001735 NZ_CP024516 0.00735
NC_001735 NZ_CP024517 0.00497
NC_001735 NZ_CP024522 0.02142
NC_001735 NZ_CP024524 0.01166
NC_001735 NZ_CP024529 0.02129
NC_001735 NZ_CP024531 0.01166
NC_001735 NZ_CP024536 0.01899
NC_001735 NZ_CP024538 0.01166
NC_001735 NZ_CP024550 0.01899
NC_001735 NZ_CP024552 0.01166
NC_001735 NZ_CP024557 0.02142
NC_001735 NZ_CP024559 0.01166
NC_001735 NZ_CP024564 0.01885
NC_001735 NZ_CP024566 0.01166
NC_001735 NZ_CP024571 0.01885
NC_001735 NZ_CP024573 0.01166
NC_001735 NZ_CP024652 0.02838
NC_001735 NZ_CP024669 0.00237
NC_001735 NZ_CP024718 0.02862
NC_001735 NZ_CP024721 0.02862
NC_001735 NZ_CP024805 0.01159
NC_001735 NZ_CP024813 0.0107
NC_001735 NZ_CP024816 0.00819
NC_001735 NZ_CP024822 0.00535
NC_001735 NZ_CP024824 0.00431
NC_001735 NZ_CP024827 0.01081
NC_001735 NZ_CP024831 0.00811
NC_001735 NZ_CP024835 0.01704
NC_001735 NZ_CP024836 0.00948
NC_001735 NZ_CP024839 0.01606
NC_001735 NZ_CP024840 0.00948
NC_001735 NZ_CP024852 0.0073
NC_001735 NZ_CP024857 0.00827
NC_001735 NZ_CP024863 0.00833
NC_001735 NZ_CP024875 0.00821
NC_001735 NZ_CP024876 0.01327
NC_001735 NZ_CP024878 0.00102
NC_001735 NZ_CP024882 0.00792
NC_001735 NZ_CP024917 0.01826
NC_001735 NZ_CP024976 0.00537
NC_001735 NZ_CP025006 0.00047
NC_001735 NZ_CP025010 0.00887
NC_001735 NZ_CP025038 0.00913
NC_001735 NZ_CP025039 0.00846
NC_001735 NZ_CP025042 0.01466
NC_001735 NZ_CP025052 0.01626
NC_001735 NZ_CP025054 0.01626
NC_001735 NZ_CP025141 0.02339
NC_001735 NZ_CP025144 0.02318
NC_001735 NZ_CP025147 0.02289
NC_001735 NZ_CP025252 0.05259
NC_001735 NZ_CP025253 0.02854
NC_001735 NZ_CP025339 0.00833
NC_001735 NZ_CP025340 0.00881
NC_001735 NZ_CP025402 0.00638
NC_001735 NZ_CP025457 0.00189
NC_001735 NZ_CP025458 0.01398
NC_001735 NZ_CP025462 0.00622
NC_001735 NZ_CP025463 0.01175
NC_001735 NZ_CP025467 0.00772
NC_001735 NZ_CP025468 0.01067
NC_001735 NZ_CP025470 0.00921
NC_001735 NZ_CP025626 0.01029
NC_001735 NZ_CP025677 0.01049
NC_001735 NZ_CP025708 0.01024
NC_001735 NZ_CP025710 0.01745
NC_001735 NZ_CP025758 0.01399
NC_001735 NZ_CP025944 0.0081
NC_001735 NZ_CP025952 0.01109
NC_001735 NZ_CP025964 0.00755
NC_001735 NZ_CP025965 0.0123
NC_001735 NZ_CP025966 0.0106
NC_001735 NZ_CP026048 0.00726
NC_001735 NZ_CP026049 0.00195
NC_001735 NZ_CP026058 0.0012
NC_001735 NZ_CP026123 0.02647
NC_001735 NZ_CP026131 0.00488
NC_001735 NZ_CP026169 0.0136
NC_001735 NZ_CP026170 0.01052
NC_001735 NZ_CP026171 0.0046
NC_001735 NZ_CP026172 0.00162
NC_001735 NZ_CP026173 0.00452
NC_001735 NZ_CP026174 0.00356
NC_001735 NZ_CP026175 0.00662
NC_001735 NZ_CP026179 0.00769
NC_001735 NZ_CP026182 0.01177
NC_001735 NZ_CP026186 0.00434
NC_001735 NZ_CP026188 0.00396
NC_001735 NZ_CP026189 0.02663
NC_001735 NZ_CP026191 0.0206
NC_001735 NZ_CP026194 0.00317
NC_001735 NZ_CP026196 0.00533
NC_001735 NZ_CP026198 0.01302
NC_001735 NZ_CP026200 0.01733
NC_001735 NZ_CP026201 0.0093
NC_001735 NZ_CP026207 0.02361
NC_001735 NZ_CP026210 0.00366
NC_001735 NZ_CP026213 0.01108
NC_001735 NZ_CP026221 0.02062
NC_001735 NZ_CP026225 0.00754
NC_001735 NZ_CP026227 0.01952
NC_001735 NZ_CP026230 0.07994
NC_001735 NZ_CP026233 0.01951
NC_001735 NZ_CP026234 0.00427
NC_001735 NZ_CP026236 0.00515
NC_001735 NZ_CP026237 0.00553
NC_001735 NZ_CP026240 0.01124
NC_001735 NZ_CP026241 0.01367
NC_001735 NZ_CP026242 0.00486
NC_001735 NZ_CP026268 0.03988
NC_001735 NZ_CP026272 0.00818
NC_001735 NZ_CP026274 0.0055
NC_001735 NZ_CP026277 0.01383
NC_001735 NZ_CP026280 0.00674
NC_001735 NZ_CP026281 0.02398
NC_001735 NZ_CP026282 0.00479
NC_001735 NZ_CP026283 0.00746
NC_001735 NZ_CP026284 0.0074
NC_001735 NZ_CP026385 0.00396
NC_001735 NZ_CP026389 0.01468
NC_001735 NZ_CP026391 0.00462
NC_001735 NZ_CP026395 0.00361
NC_001735 NZ_CP026397 0.00506
NC_001735 NZ_CP026400 0.01172
NC_001735 NZ_CP026405 0.02489
NC_001735 NZ_CP026418 0.00678
NC_001735 NZ_CP026474 0.01193
NC_001735 NZ_CP026492 0.00603
NC_001735 NZ_CP026496 0.01723
NC_001735 NZ_CP026570 0.00306
NC_001735 NZ_CP026576 0.00698
NC_001735 NZ_CP026578 0.00955
NC_001735 NZ_CP026579 0.01141
NC_001735 NZ_CP026584 0.00246
NC_001735 NZ_CP026588 0.01057
NC_001735 NZ_CP026589 0.00734
NC_001735 NZ_CP026590 0.01448
NC_001735 NZ_CP026661 0.01667
NC_001735 NZ_CP026716 0.00577
NC_001735 NZ_CP026717 0.00983
NC_001735 NZ_CP026752 0.00507
NC_001735 NZ_CP026753 0.01871
NC_001735 NZ_CP026757 0.01825
NC_001735 NZ_CP026852 0.0151
NC_001735 NZ_CP026974 0.00037
NC_001735 NZ_CP027067 0.01469
NC_001735 NZ_CP027119 0.01077
NC_001735 NZ_CP027130 0.0141
NC_001735 NZ_CP027144 0.00737
NC_001735 NZ_CP027145 0.00853
NC_001735 NZ_CP027152 0.00712
NC_001735 NZ_CP027158 0.00904
NC_001735 NZ_CP027161 0.00716
NC_001735 NZ_CP027170 0.00376
NC_001735 NZ_CP027173 0.07005
NC_001735 NZ_CP027200 0.0181
NC_001735 NZ_CP027202 0.00356
NC_001735 NZ_CP027343 0.00141
NC_001735 NZ_CP027385 0.01979
NC_001735 NZ_CP027409 0.01646
NC_001735 NZ_CP027415 0.00907
NC_001735 NZ_CP027441 0.00129
NC_001735 NZ_CP027451 0.00129
NC_001735 NZ_CP027453 0.00138
NC_001735 NZ_CP027600 0.00844
NC_001735 NZ_CP027603 0.00665
NC_001735 NZ_CP027606 0.02391
NC_001735 NZ_CP027613 0.01283
NC_001735 NZ_CP027614 0.00862
NC_001735 NZ_CP027616 0.009
NC_001735 NZ_CP027670 0.00998
NC_001735 NZ_CP027678 0.00537
NC_001735 NZ_CP027679 0.02871
NC_001735 NZ_CP027703 0.00868
NC_001735 NZ_CP027855 0.00707
NC_001735 NZ_CP028121 0.00073
NC_001735 NZ_CP028168 0.0228
NC_001735 NZ_CP028170 0.01974
NC_001735 NZ_CP028179 0.02836
NC_001735 NZ_CP028181 0.00665
NC_001735 NZ_CP028197 0.00797
NC_001735 NZ_CP028340 0.03808
NC_001735 NZ_CP028389 0.00872
NC_001735 NZ_CP028484 0.01043
NC_001735 NZ_CP028486 0.01398
NC_001735 NZ_CP028537 0.01003
NC_001735 NZ_CP028541 0.01116
NC_001735 NZ_CP028543 0.01524
NC_001735 NZ_CP028547 0.00847
NC_001735 NZ_CP028551 0.01088
NC_001735 NZ_CP028553 0.01114
NC_001735 NZ_CP028565 0.02143
NC_001735 NZ_CP028567 0.01571
NC_001735 NZ_CP028576 0.01127
NC_001735 NZ_CP028582 0.02137
NC_001735 NZ_CP028587 0.01565
NC_001735 NZ_CP028588 0.01373
NC_001735 NZ_CP028717 0.01022
NC_001735 NZ_CP028781 0.0078
NC_001735 NZ_CP028782 0.01977
NC_001735 NZ_CP028784 0.0021
NC_001735 NZ_CP028790 0.00661
NC_001735 NZ_CP028791 0.0107
NC_001735 NZ_CP028792 0.00677
NC_001735 NZ_CP028796 0.01179
NC_001735 NZ_CP028804 0.01016
NC_001735 NZ_CP028814 0.00261
NC_001735 NZ_CP028929 0.0116
NC_001735 NZ_CP028931 0.01907
NC_001735 NZ_CP028952 0.00678
NC_001735 NZ_CP028954 0.00852
NC_001735 NZ_CP028955 0.01178
NC_001735 NZ_CP028958 0.01293
NC_001735 NZ_CP028965 0.00152
NC_001735 NZ_CP028967 0.03981
NC_001735 NZ_CP028991 0.01518
NC_001735 NZ_CP028995 0.00731
NC_001735 NZ_CP028996 0.00789
NC_001735 NZ_CP029000 0.0085
NC_001735 NZ_CP029094 0.00376
NC_001735 NZ_CP029096 0.00918
NC_001735 NZ_CP029101 0.00718
NC_001735 NZ_CP029102 0.00903
NC_001735 NZ_CP029104 0.0112
NC_001735 NZ_CP029113 0.00301
NC_001735 NZ_CP029118 0.01922
NC_001735 NZ_CP029123 0.0332
NC_001735 NZ_CP029135 0.01619
NC_001735 NZ_CP029136 0.00541
NC_001735 NZ_CP029138 0.02809
NC_001735 NZ_CP029142 0.00484
NC_001735 NZ_CP029181 0.00935
NC_001735 NZ_CP029243 0.02314
NC_001735 NZ_CP029244 0.01011
NC_001735 NZ_CP029248 0.00815
NC_001735 NZ_CP029249 0.02459
NC_001735 NZ_CP029368 0.00669
NC_001735 NZ_CP029381 0.00984
NC_001735 NZ_CP029382 0.01772
NC_001735 NZ_CP029383 0.00224
NC_001735 NZ_CP029396 0.00746
NC_001735 NZ_CP029429 0.01884
NC_001735 NZ_CP029430 0.00235
NC_001735 NZ_CP029431 0.00784
NC_001735 NZ_CP029435 0.00244
NC_001735 NZ_CP029436 0.00766
NC_001735 NZ_CP029439 0.02056
NC_001735 NZ_CP029441 0.01165
NC_001735 NZ_CP029442 0.00807
NC_001735 NZ_CP029493 0.00928
NC_001735 NZ_CP029575 0.00669
NC_001735 NZ_CP029577 0.0099
NC_001735 NZ_CP029580 0.00904
NC_001735 NZ_CP029586 0.01409
NC_001735 NZ_CP029588 0.007
NC_001735 NZ_CP029591 0.00691
NC_001735 NZ_CP029599 0.0205
NC_001735 NZ_CP029631 0.005
NC_001735 NZ_CP029688 0.00768
NC_001735 NZ_CP029717 0.01096
NC_001735 NZ_CP029718 0.02185
NC_001735 NZ_CP029719 0.00686
NC_001735 NZ_CP029720 0.01794
NC_001735 NZ_CP029723 0.01124
NC_001735 NZ_CP029724 0.00869
NC_001735 NZ_CP029729 0.00576
NC_001735 NZ_CP029737 0.01125
NC_001735 NZ_CP029742 0.00665
NC_001735 NZ_CP029743 0.00316
NC_001735 NZ_CP029748 0.00903
NC_001735 NZ_CP029802 0.02409
NC_001735 NZ_CP029975 0.01039
NC_001735 NZ_CP029978 0.00941
NC_001735 NZ_CP030077 0.01378
NC_001735 NZ_CP030080 0.01172
NC_001735 NZ_CP030081 0.01574
NC_001735 NZ_CP030132 0.02546
NC_001735 NZ_CP030133 0.01094
NC_001735 NZ_CP030134 0.01676
NC_001735 NZ_CP030182 0.00801
NC_001735 NZ_CP030186 0.01973
NC_001735 NZ_CP030191 0.01024
NC_001735 NZ_CP030215 0.01821
NC_001735 NZ_CP030224 0.00168
NC_001735 NZ_CP030270 0.00657
NC_001735 NZ_CP030283 0.01156
NC_001735 NZ_CP030285 0.01016
NC_001735 NZ_CP030329 0.00666
NC_001735 NZ_CP030335 0.01259
NC_001735 NZ_CP030342 0.00904
NC_001735 NZ_CP030343 0.00716
NC_001735 NZ_CP030770 0.01631
NC_001735 NZ_CP030780 0.01293
NC_001735 NZ_CP030920 0.00165
NC_001735 NZ_CP030940 0.00641
NC_001735 NZ_CP031102 0.0049
NC_001735 NZ_CP031103 0.00945
NC_001735 NZ_CP031106 0.00261
NC_001735 NZ_CP031110 0.01658
NC_001735 NZ_CP031121 0.03269
NC_001735 NZ_CP031122 0.0217
NC_001735 NZ_CP031135 0.0038
NC_001735 NZ_CP031137 0.00943
NC_001735 NZ_CP031216 0.01542
NC_001735 NZ_CP031259 0.01689
NC_001735 NZ_CP031322 0.00152
NC_001735 NZ_CP031512 0.01175
NC_001735 NZ_CP031547 0.00046
NC_001735 NZ_CP031549 0.01935
NC_001735 NZ_CP031575 0.00817
NC_001735 NZ_CP031576 0.02188
NC_001735 NZ_CP031610 0.02188
NC_001735 NZ_CP031614 0.01233
NC_001735 NZ_CP031615 0.00865
NC_001735 NZ_CP031717 0.03489
NC_001735 NZ_CP031720 0.00248
NC_001735 NZ_CP031723 0.01365
NC_001735 NZ_CP031724 0.00978
NC_001735 NZ_CP031735 0.01147
NC_001735 NZ_CP031736 0.01026
NC_001735 NZ_CP031801 0.0061
NC_001735 NZ_CP031802 0.01969
NC_001735 NZ_CP031804 0.00086
NC_001735 NZ_CP031811 0.00905
NC_001735 NZ_CP031883 0.00956
NC_001735 NZ_CP031884 0.00306
NC_001735 NZ_HG941719 0.01012
NC_001740 NC_001774 0.13748
NC_001740 NC_002524 0.25997
NC_001740 NC_002637 0.13097
NC_001740 NC_003125 0.12365
NC_001740 NC_003384 0.02106
NC_001740 NC_004771 0.04913
NC_001740 NC_004939 0.03311
NC_001740 NC_005014 0.01341
NC_001740 NC_005205 0.02156
NC_001740 NC_005312 0.27773
NC_001740 NC_005324 0.25589
NC_001740 NC_005862 0.09559
NC_001740 NC_006816 0.0558
NC_001740 NC_006856 0.00578
NC_001740 NC_006994 0.04744
NC_001740 NC_007800 0.1737
NC_001740 NC_008439 0.19841
NC_001740 NC_008490 0.07871
NC_001740 NC_008597 0.2593
NC_001740 NC_008612 0.00973
NC_001740 NC_008613 0.01098
NC_001740 NC_009131 0.0236
NC_001740 NC_009132 0.02393
NC_001740 NC_009139 0.01999
NC_001740 NC_009140 0.01942
NC_001740 NC_009476 0.10779
NC_001740 NC_009651 0.03658
NC_001740 NC_009789 0.26159
NC_001740 NC_009980 0.02655
NC_001740 NC_009981 0.01981
NC_001740 NC_010119 0.00476
NC_001740 NC_010488 0.02146
NC_001740 NC_010643 0.03318
NC_001740 NC_010716 0.03853
NC_001740 NC_010795 0.08202
NC_001740 NC_010886 0.03575
NC_001740 NC_010912 0.16717
NC_001740 NC_010941 0.13883
NC_001740 NC_011076 0.01142
NC_001740 NC_011378 0.75871
NC_001740 NC_011385 0.03995
NC_001740 NC_011795 0.26058
NC_001740 NC_011964 0.03078
NC_001740 NC_012006 0.03417
NC_001740 NC_012215 0.13882
NC_001740 NC_012555 0.01033
NC_001740 NC_012556 0.01025
NC_001740 NC_012690 0.02275
NC_001740 NC_012692 0.01923
NC_001740 NC_012693 0.02179
NC_001740 NC_012885 0.00669
NC_001740 NC_012886 0.02622
NC_001740 NC_013104 0.96078
NC_001740 NC_013365 0.02236
NC_001740 NC_013437 0.03796
NC_001740 NC_013509 0.05629
NC_001740 NC_013728 0.04376
NC_001740 NC_013951 0.02023
NC_001740 NC_014167 0.0511
NC_001740 NC_014368 0.01978
NC_001740 NC_014615 0.02642
NC_001740 NC_014725 0.00166
NC_001740 NC_014843 0.02836
NC_001740 NC_016036 0.02247
NC_001740 NC_016839 0.02641
NC_001740 NC_016859 0.96078
NC_001740 NC_016974 0.01865
NC_001740 NC_016976 0.00564
NC_001740 NC_016983 0.00711
NC_001740 NC_017035 0.13945
NC_001740 NC_017645 0.01991
NC_001740 NC_017658 0.26137
NC_001740 NC_017659 0.02828
NC_001740 NC_017719 0.96078
NC_001740 NC_017908 0.02616
NC_001740 NC_018107 0.00824
NC_001740 NC_018954 0.01142
NC_001740 NC_018966 0.01149
NC_001740 NC_018995 0.03351
NC_001740 NC_019040 0.26155
NC_001740 NC_019060 0.26039
NC_001740 NC_019061 0.01559
NC_001740 NC_019065 0.02329
NC_001740 NC_019066 0.01987
NC_001740 NC_019070 0.24767
NC_001740 NC_019080 0.07866
NC_001740 NC_019091 0.15155
NC_001740 NC_019107 0.01982
NC_001740 NC_019114 0.00731
NC_001740 NC_019116 0.02629
NC_001740 NC_019117 0.02005
NC_001740 NC_019118 0.02594
NC_001740 NC_019121 0.01904
NC_001740 NC_019122 0.01971
NC_001740 NC_019137 0.04059
NC_001740 NC_019214 0.1352
NC_001740 NC_019217 0.05191
NC_001740 NC_019218 0.04227
NC_001740 NC_019260 0.06719
NC_001740 NC_019299 0.05214
NC_001740 NC_019361 0.08125
NC_001740 NC_019381 0.0854
NC_001740 NC_019389 0.02522
NC_001740 NC_019906 0.05289
NC_001740 NC_019979 0.13748
NC_001740 NC_020086 0.01494
NC_001740 NC_020087 0.01142
NC_001740 NC_020088 0.0613
NC_001740 NC_020180 0.00583
NC_001740 NC_020994 0.02616
NC_001740 NC_021078 0.02185
NC_001740 NC_021156 0.68551
NC_001740 NC_021158 0.07598
NC_001740 NC_021199 0.02228
NC_001740 NC_021576 0.03213
NC_001740 NC_021667 0.01866
NC_001740 NC_021811 0.00211
NC_001740 NC_022371 0.01417
NC_001740 NC_022372 0.02643
NC_001740 NC_022377 0.02328
NC_001740 NC_022522 0.0244
NC_001740 NC_022652 0.00974
NC_001740 NC_022992 0.03811
NC_001740 NC_022996 0.03545
NC_001740 NC_023031 0.00611
NC_001740 NC_023275 0.01222
NC_001740 NC_023276 0.01434
NC_001740 NC_023277 0.01472
NC_001740 NC_023289 0.01773
NC_001740 NC_023290 0.01249
NC_001740 NC_023291 0.00769
NC_001740 NC_023323 0.00862
NC_001740 NC_023326 0.04712
NC_001740 NC_023329 0.01126
NC_001740 NC_023330 0.06589
NC_001740 NC_023899 0.00848
NC_001740 NC_024960 0.02349
NC_001740 NC_024968 0.10807
NC_001740 NC_024969 0.09934
NC_001740 NC_024978 0.00663
NC_001740 NC_024979 0.00892
NC_001740 NC_024980 0.00775
NC_001740 NC_024983 0.01087
NC_001740 NC_024998 0.02459
NC_001740 NC_025131 0.02269
NC_001740 NC_025141 0.01181
NC_001740 NC_025142 0.00883
NC_001740 NC_025143 0.00856
NC_001740 NC_025144 0.00883
NC_001740 NC_025172 0.01179
NC_001740 NC_025175 0.02769
NC_001740 NC_025176 0.00854
NC_001740 NC_025185 0.04076
NC_001740 NZ_CP004000 0.00529
NC_001740 NZ_CP006029 0.04818
NC_001740 NZ_CP006635 0.02614
NC_001740 NZ_CP006639 0.26155
NC_001740 NZ_CP006641 0.00457
NC_001740 NZ_CP006662 0.03813
NC_001740 NZ_CP006665 0.01131
NC_001740 NZ_CP006801 0.04606
NC_001740 NZ_CP006926 0.04076
NC_001740 NZ_CP007137 0.04818
NC_001740 NZ_CP007227 0.00302
NC_001740 NZ_CP007228 0.00798
NC_001740 NZ_CP007636 0.01936
NC_001740 NZ_CP008707 0.01436
NC_001740 NZ_CP008791 0.01725
NC_001740 NZ_CP008899 0.00588
NC_001740 NZ_CP008932 0.02265
NC_001740 NZ_CP009116 0.03396
NC_001740 NZ_CP009357 0.02095
NC_001740 NZ_CP009409 0.01809
NC_001740 NZ_CP009560 0.02174
NC_001740 NZ_CP009562 0.02904
NC_001740 NZ_CP009563 0.03908
NC_001740 NZ_CP009564 0.02885
NC_001740 NZ_CP009567 0.02177
NC_001740 NZ_CP009570 0.029
NC_001740 NZ_CP009579 0.03116
NC_001740 NZ_CP009773 0.03993
NC_001740 NZ_CP009776 0.02687
NC_001740 NZ_CP009862 0.03918
NC_001740 NZ_CP010118 0.19834
NC_001740 NZ_CP010232 0.01763
NC_001740 NZ_CP010233 0.02012
NC_001740 NZ_CP010243 0.02564
NC_001740 NZ_CP010245 0.5031
NC_001740 NZ_CP010351 0.00441
NC_001740 NZ_CP010355 0.06604
NC_001740 NZ_CP010363 0.0227
NC_001740 NZ_CP010373 0.0166
NC_001740 NZ_CP010390 0.01685
NC_001740 NZ_CP010391 0.00723
NC_001740 NZ_CP010616 0.02023
NC_001740 NZ_CP010635 0.02142
NC_001740 NZ_CP010647 0.0218
NC_001740 NZ_CP010667 0.02023
NC_001740 NZ_CP010693 0.0218
NC_001740 NZ_CP010713 0.02023
NC_001740 NZ_CP010722 0.03913
NC_001740 NZ_CP010740 0.02091
NC_001740 NZ_CP010755 0.02023
NC_001740 NZ_CP010775 0.03913
NC_001740 NZ_CP010881 0.02869
NC_001740 NZ_CP011062 0.00609
NC_001740 NZ_CP011135 0.0446
NC_001740 NZ_CP011314 0.01199
NC_001740 NZ_CP011418 0.07496
NC_001740 NZ_CP011429 0.02038
NC_001740 NZ_CP011540 0.00559
NC_001740 NZ_CP011596 0.01535
NC_001740 NZ_CP011601 0.01108
NC_001740 NZ_CP011611 0.00603
NC_001740 NZ_CP011617 0.01534
NC_001740 NZ_CP012005 0.00978
NC_001740 NZ_CP012007 0.01902
NC_001740 NZ_CP012169 0.01525
NC_001740 NZ_CP012170 0.01244
NC_001740 NZ_CP012397 0.03447
NC_001740 NZ_CP012626 0.01537
NC_001740 NZ_CP012636 0.0296
NC_001740 NZ_CP012682 0.02098
NC_001740 NZ_CP012931 0.00687
NC_001740 NZ_CP012956 0.01944
NC_001740 NZ_CP012988 0.01732
NC_001740 NZ_CP012993 0.01731
NC_001740 NZ_CP013024 0.03589
NC_001740 NZ_CP013027 0.0158
NC_001740 NZ_CP013795 0.0141
NC_001740 NZ_CP013814 0.0141
NC_001740 NZ_CP013819 0.0141
NC_001740 NZ_CP014478 0.016
NC_001740 NZ_CP014489 0.02986
NC_001740 NZ_CP014498 0.01903
NC_001740 NZ_CP014775 0.00763
NC_001740 NZ_CP015026 0.01932
NC_001740 NZ_CP015071 0.02267
NC_001740 NZ_CP015077 0.03422
NC_001740 NZ_CP015086 0.02446
NC_001740 NZ_CP015140 0.02331
NC_001740 NZ_CP015160 0.01716
NC_001740 NZ_CP015387 0.02269
NC_001740 NZ_CP015485 0.03252
NC_001740 NZ_CP015617 0.03367
NC_001740 NZ_CP015623 0.02055
NC_001740 NZ_CP015624 0.05284
NC_001740 NZ_CP015725 0.00757
NC_001740 NZ_CP015833 0.00679
NC_001740 NZ_CP016013 0.02675
NC_001740 NZ_CP016407 0.00166
NC_001740 NZ_CP016409 0.00166
NC_001740 NZ_CP016411 0.00168
NC_001740 NZ_CP016413 0.00168
NC_001740 NZ_CP016498 0.018
NC_001740 NZ_CP016526 0.00645
NC_001740 NZ_CP016810 0.01103
NC_001740 NZ_CP016919 0.04608
NC_001740 NZ_CP016925 0.04908
NC_001740 NZ_CP016927 0.02164
NC_001740 NZ_CP017055 0.00744
NC_001740 NZ_CP017058 0.01461
NC_001740 NZ_CP017059 0.00999
NC_001740 NZ_CP017084 0.01681
NC_001740 NZ_CP017221 0.01134
NC_001740 NZ_CP017233 0.03212
NC_001740 NZ_CP017387 0.00661
NC_001740 NZ_CP017451 0.00342
NC_001740 NZ_CP017632 0.00433
NC_001740 NZ_CP017633 0.02811
NC_001740 NZ_CP017930 0.01533
NC_001740 NZ_CP017987 0.02712
NC_001740 NZ_CP017989 0.02618
NC_001740 NZ_CP018104 0.00412
NC_001740 NZ_CP018110 0.00408
NC_001740 NZ_CP018116 0.00412
NC_001740 NZ_CP018122 0.00408
NC_001740 NZ_CP018207 0.02877
NC_001740 NZ_CP018220 0.01162
NC_001740 NZ_CP018316 0.02618
NC_001740 NZ_CP018318 0.0327
NC_001740 NZ_CP018341 0.01691
NC_001740 NZ_CP018448 0.00584
NC_001740 NZ_CP018449 0.01554
NC_001740 NZ_CP018451 0.00583
NC_001740 NZ_CP018452 0.01554
NC_001740 NZ_CP018457 0.02371
NC_001740 NZ_CP018460 0.01402
NC_001740 NZ_CP018471 0.02491
NC_001740 NZ_CP018625 0.02649
NC_001740 NZ_CP018643 0.0147
NC_001740 NZ_CP018646 0.02853
NC_001740 NZ_CP018649 0.02854
NC_001740 NZ_CP018652 0.00846
NC_001740 NZ_CP018656 0.00821
NC_001740 NZ_CP018689 0.0327
NC_001740 NZ_CP018691 0.02618
NC_001740 NZ_CP018698 0.0327
NC_001740 NZ_CP018699 0.02618
NC_001740 NZ_CP018704 0.0327
NC_001740 NZ_CP018705 0.02618
NC_001740 NZ_CP018710 0.0327
NC_001740 NZ_CP018711 0.02618
NC_001740 NZ_CP018716 0.0327
NC_001740 NZ_CP018718 0.02618
NC_001740 NZ_CP018722 0.0327
NC_001740 NZ_CP018724 0.02617
NC_001740 NZ_CP018815 0.02269
NC_001740 NZ_CP018819 0.03812
NC_001740 NZ_CP018954 0.04659
NC_001740 NZ_CP018956 0.00454
NC_001740 NZ_CP018982 0.03072
NC_001740 NZ_CP018993 0.01828
NC_001740 NZ_CP018994 0.02895
NC_001740 NZ_CP018998 0.02932
NC_001740 NZ_CP018999 0.02903
NC_001740 NZ_CP019001 0.01237
NC_001740 NZ_CP019009 0.0228
NC_001740 NZ_CP019011 0.01177
NC_001740 NZ_CP019014 0.02074
NC_001740 NZ_CP019053 0.02038
NC_001740 NZ_CP019054 0.01413
NC_001740 NZ_CP019074 0.0428
NC_001740 NZ_CP019214 0.00361
NC_001740 NZ_CP019295 0.01622
NC_001740 NZ_CP019443 0.00646
NC_001740 NZ_CP019647 0.00635
NC_001740 NZ_CP019905 0.01177
NC_001740 NZ_CP020057 0.07654
NC_001740 NZ_CP020059 0.0349
NC_001740 NZ_CP020068 0.0116
NC_001740 NZ_CP020079 0.01571
NC_001740 NZ_CP020091 0.03916
NC_001740 NZ_CP020117 0.0273
NC_001740 NZ_CP020493 0.01628
NC_001740 NZ_CP020596 0.00821
NC_001740 NZ_CP020851 0.0124
NC_001740 NZ_CP020856 0.04893
NC_001740 NZ_CP020934 0.02755
NC_001740 NZ_CP021166 0.02122
NC_001740 NZ_CP021180 0.02202
NC_001740 NZ_CP021209 0.00673
NC_001740 NZ_CP021328 0.00644
NC_001740 NZ_CP021344 0.01469
NC_001740 NZ_CP021463 0.00924
NC_001740 NZ_CP021464 0.03199
NC_001740 NZ_CP021681 0.03278
NC_001740 NZ_CP021688 0.03202
NC_001740 NZ_CP021690 0.02067
NC_001740 NZ_CP021695 0.00696
NC_001740 NZ_CP021698 0.03695
NC_001740 NZ_CP021712 0.0464
NC_001740 NZ_CP021733 0.02852
NC_001740 NZ_CP021761 0.04225
NC_001740 NZ_CP021778 0.04186
NC_001740 NZ_CP021835 0.0046
NC_001740 NZ_CP021853 0.00823
NC_001740 NZ_CP021871 0.02203
NC_001740 NZ_CP021900 0.04649
NC_001740 NZ_CP021946 0.01192
NC_001740 NZ_CP021953 0.04599
NC_001740 NZ_CP021956 0.01021
NC_001740 NZ_CP022061 0.02271
NC_001740 NZ_CP022063 0.00548
NC_001740 NZ_CP022072 0.1063
NC_001740 NZ_CP022165 0.00913
NC_001740 NZ_CP022166 0.01519
NC_001740 NZ_CP022170 0.00259
NC_001740 NZ_CP022176 0.01011
NC_001740 NZ_CP022285 0.01794
NC_001740 NZ_CP022359 0.01597
NC_001740 NZ_CP022451 0.02268
NC_001740 NZ_CP022498 0.65553
NC_001740 NZ_CP022499 0.52853
NC_001740 NZ_CP022533 0.00523
NC_001740 NZ_CP022612 0.01006
NC_001740 NZ_CP022696 0.00539
NC_001740 NZ_CP022697 0.01009
NC_001740 NZ_CP022716 0.06868
NC_001740 NZ_CP023143 0.00219
NC_001740 NZ_CP023145 0.05295
NC_001740 NZ_CP023167 0.00202
NC_001740 NZ_CP023274 0.01854
NC_001740 NZ_CP023351 0.04063
NC_001740 NZ_CP023363 0.03303
NC_001740 NZ_CP023375 0.24753
NC_001740 NZ_CP023378 0.03419
NC_001740 NZ_CP023480 0.37138
NC_001740 NZ_CP023488 0.01437
NC_001740 NZ_CP023555 0.01954
NC_001740 NZ_CP023724 0.01778
NC_001740 NZ_CP023816 0.03208
NC_001740 NZ_CP023947 0.03201
NC_001740 NZ_CP023950 0.0327
NC_001740 NZ_CP023951 0.02035
NC_001740 NZ_CP023952 0.00469
NC_001740 NZ_CP024140 0.01845
NC_001740 NZ_CP024143 0.00613
NC_001740 NZ_CP024194 0.03728
NC_001740 NZ_CP024254 0.00945
NC_001740 NZ_CP024287 0.0122
NC_001740 NZ_CP024430 0.02478
NC_001740 NZ_CP024444 0.0061
NC_001740 NZ_CP024459 0.01527
NC_001740 NZ_CP024483 0.01363
NC_001740 NZ_CP024500 0.01363
NC_001740 NZ_CP024508 0.01424
NC_001740 NZ_CP024516 0.01457
NC_001740 NZ_CP024524 0.03728
NC_001740 NZ_CP024531 0.03728
NC_001740 NZ_CP024538 0.03728
NC_001740 NZ_CP024552 0.03728
NC_001740 NZ_CP024559 0.03728
NC_001740 NZ_CP024566 0.03728
NC_001740 NZ_CP024573 0.03727
NC_001740 NZ_CP024713 0.0225
NC_001740 NZ_CP024805 0.04367
NC_001740 NZ_CP024813 0.01088
NC_001740 NZ_CP024824 0.04853
NC_001740 NZ_CP024827 0.02183
NC_001740 NZ_CP024852 0.02624
NC_001740 NZ_CP024857 0.04307
NC_001740 NZ_CP024863 0.03702
NC_001740 NZ_CP024876 0.03205
NC_001740 NZ_CP024976 0.0068
NC_001740 NZ_CP025039 0.0224
NC_001740 NZ_CP025141 0.00471
NC_001740 NZ_CP025144 0.00462
NC_001740 NZ_CP025147 0.00471
NC_001740 NZ_CP025338 0.68302
NC_001740 NZ_CP025340 0.01007
NC_001740 NZ_CP025402 0.00672
NC_001740 NZ_CP025470 0.02631
NC_001740 NZ_CP025539 0.00786
NC_001740 NZ_CP025677 0.02608
NC_001740 NZ_CP025708 0.01482
NC_001740 NZ_CP025710 0.04453
NC_001740 NZ_CP025751 0.01466
NC_001740 NZ_CP025944 0.01696
NC_001740 NZ_CP025966 0.03433
NC_001740 NZ_CP026086 0.02627
NC_001740 NZ_CP026173 0.03983
NC_001740 NZ_CP026174 0.0274
NC_001740 NZ_CP026179 0.01368
NC_001740 NZ_CP026198 0.01567
NC_001740 NZ_CP026200 0.03289
NC_001740 NZ_CP026213 0.01272
NC_001740 NZ_CP026236 0.04659
NC_001740 NZ_CP026241 0.00765
NC_001740 NZ_CP026272 0.02417
NC_001740 NZ_CP026280 0.01071
NC_001740 NZ_CP026474 0.04551
NC_001740 NZ_CP026492 0.00101
NC_001740 NZ_CP026496 0.06051
NC_001740 NZ_CP026570 0.03215
NC_001740 NZ_CP026572 0.25932
NC_001740 NZ_CP026578 0.00406
NC_001740 NZ_CP026588 0.0022
NC_001740 NZ_CP026661 0.00561
NC_001740 NZ_CP026749 0.01559
NC_001740 NZ_CP026753 0.04569
NC_001740 NZ_CP026855 0.03642
NC_001740 NZ_CP027119 0.05441
NC_001740 NZ_CP027144 0.00981
NC_001740 NZ_CP027200 0.03521
NC_001740 NZ_CP027202 0.01071
NC_001740 NZ_CP027249 0.03141
NC_001740 NZ_CP027411 0.00717
NC_001740 NZ_CP027465 0.00802
NC_001740 NZ_CP027531 0.02182
NC_001740 NZ_CP027600 0.03589
NC_001740 NZ_CP027603 0.00388
NC_001740 NZ_CP027616 0.02435
NC_001740 NZ_CP027679 0.01872
NC_001740 NZ_CP027855 0.01971
NC_001740 NZ_CP028168 0.03743
NC_001740 NZ_CP028173 0.04478
NC_001740 NZ_CP028179 0.0795
NC_001740 NZ_CP028197 0.00811
NC_001740 NZ_CP028389 0.02699
NC_001740 NZ_CP028484 0.02276
NC_001740 NZ_CP028537 0.01014
NC_001740 NZ_CP028560 0.00434
NC_001740 NZ_CP028567 0.00723
NC_001740 NZ_CP028576 0.02671
NC_001740 NZ_CP028717 0.03335
NC_001740 NZ_CP028804 0.01044
NC_001740 NZ_CP028814 0.02356
NC_001740 NZ_CP028920 0.00445
NC_001740 NZ_CP028921 0.01989
NC_001740 NZ_CP028931 0.04607
NC_001740 NZ_CP028952 0.00392
NC_001740 NZ_CP028955 0.00799
NC_001740 NZ_CP028991 0.01164
NC_001740 NZ_CP028996 0.01819
NC_001740 NZ_CP029135 0.043
NC_001740 NZ_CP029248 0.00494
NC_001740 NZ_CP029249 0.02112
NC_001740 NZ_CP029382 0.01639
NC_001740 NZ_CP029396 0.00438
NC_001740 NZ_CP029493 0.0228
NC_001740 NZ_CP029577 0.02123
NC_001740 NZ_CP029580 0.01799
NC_001740 NZ_CP029586 0.01873
NC_001740 NZ_CP029688 0.02604
NC_001740 NZ_CP029690 0.00896
NC_001740 NZ_CP029717 0.01107
NC_001740 NZ_CP029723 0.00589
NC_001740 NZ_CP029743 0.0302
NC_001740 NZ_CP029744 0.00336
NC_001740 NZ_CP029748 0.01251
NC_001740 NZ_CP029802 0.03521
NC_001740 NZ_CP029975 0.01103
NC_001740 NZ_CP029988 0.02107
NC_001740 NZ_CP030077 0.01552
NC_001740 NZ_CP030132 0.01729
NC_001740 NZ_CP030186 0.00543
NC_001740 NZ_CP030215 0.02084
NC_001740 NZ_CP030283 0.02949
NC_001740 NZ_CP030770 0.03081
NC_001740 NZ_CP030921 0.01495
NC_001740 NZ_CP030940 0.02075
NC_001740 NZ_CP031106 0.02359
NC_001740 NZ_CP031119 0.58435
NC_001740 NZ_CP031122 0.01745
NC_001740 NZ_CP031512 0.00634
NC_001740 NZ_CP031549 0.01759
NC_001740 NZ_CP031575 0.00534
NC_001740 NZ_CP031711 0.13933
NC_001740 NZ_CP031723 0.03854
NC_001740 NZ_CP031802 0.02464
NC_001740 NZ_CP031811 0.01882
NC_001740 NZ_CP031883 0.04019
NC_001756 NC_004767 0.01981
NC_001756 NC_004845 0.04142
NC_001756 NC_004949 0.0205
NC_001756 NC_004950 0.11812
NC_001756 NC_005917 0.08676
NC_001756 NC_008087 0.14317
NC_001756 NC_010884 0.0342
NC_001756 NC_010932 0.0806
NC_001756 NC_011334 0.10338
NC_001756 NC_011499 0.03041
NC_001756 NC_013547 0.04158
NC_001756 NC_014556 0.02048
NC_001756 NC_017064 0.1014
NC_001756 NC_017356 0.02813
NC_001756 NC_017363 0.04254
NC_001756 NC_017364 0.05222
NC_001756 NC_017373 0.05498
NC_001756 NC_017377 0.06478
NC_001756 NC_017380 0.05391
NC_001756 NC_017734 0.08583
NC_001756 NC_019561 0.01089
NC_001756 NC_019564 0.02661
NC_001756 NZ_CP009260 0.08049
NC_001756 NZ_CP012906 0.02137
NC_001756 NZ_CP018824 0.08028
NC_001756 NZ_CP022410 0.01541
NC_001759 NC_008441 0.00797
NC_001763 NC_001767 0.74828
NC_001763 NC_002096 0.02696
NC_001763 NC_002129 0.0158
NC_001763 NC_002774 0.02459
NC_001763 NC_004670 0.00664
NC_001763 NC_005008 0.75177
NC_001763 NC_005024 0.01663
NC_001763 NC_005054 0.01314
NC_001763 NC_005127 0.01689
NC_001763 NC_005243 0.0193
NC_001763 NC_005566 0.06588
NC_001763 NC_006663 0.02681
NC_001763 NC_006871 0.52351
NC_001763 NC_006977 0.0158
NC_001763 NC_007165 0.2333
NC_001763 NC_007351 0.01664
NC_001763 NC_007352 0.02587
NC_001763 NC_007791 0.73852
NC_001763 NC_007792 0.01962
NC_001763 NC_009477 0.02058
NC_001763 NC_009619 0.02058
NC_001763 NC_010063 0.02328
NC_001763 NC_010111 0.0158
NC_001763 NC_010262 0.73937
NC_001763 NC_010279 0.01569
NC_001763 NC_010284 0.43755
NC_001763 NC_010419 0.01413
NC_001763 NC_012547 0.01475
NC_001763 NC_013289 0.02324
NC_001763 NC_013294 0.02324
NC_001763 NC_013296 0.02482
NC_001763 NC_013298 0.02326
NC_001763 NC_013299 0.02531
NC_001763 NC_013306 0.01827
NC_001763 NC_013307 0.75177
NC_001763 NC_013308 0.02039
NC_001763 NC_013309 0.75177
NC_001763 NC_013311 0.75177
NC_001763 NC_013312 0.75177
NC_001763 NC_013319 0.01973
NC_001763 NC_013320 0.10728
NC_001763 NC_013321 0.02326
NC_001763 NC_013323 0.01786
NC_001763 NC_013324 0.02143
NC_001763 NC_013328 0.17358
NC_001763 NC_013330 0.01049
NC_001763 NC_013331 0.02138
NC_001763 NC_013332 0.02075
NC_001763 NC_013336 0.62289
NC_001763 NC_013337 0.01897
NC_001763 NC_013338 0.01491
NC_001763 NC_013339 0.01768
NC_001763 NC_013342 0.01605
NC_001763 NC_013343 0.01744
NC_001763 NC_013344 0.01745
NC_001763 NC_013347 0.02461
NC_001763 NC_013348 0.0144
NC_001763 NC_013351 0.02216
NC_001763 NC_013352 0.02347
NC_001763 NC_013372 0.01862
NC_001763 NC_013374 0.01038
NC_001763 NC_013377 0.0234
NC_001763 NC_013378 0.02056
NC_001763 NC_013379 0.00927
NC_001763 NC_013381 0.01429
NC_001763 NC_013382 0.02867
NC_001763 NC_013387 0.02326
NC_001763 NC_013389 0.01357
NC_001763 NC_013391 0.01273
NC_001763 NC_013394 0.02249
NC_001763 NC_013452 0.74404
NC_001763 NC_013453 0.00616
NC_001763 NC_013653 0.01388
NC_001763 NC_013944 0.01051
NC_001763 NC_013945 0.00946
NC_001763 NC_014369 0.02583
NC_001763 NC_015173 0.01234
NC_001763 NC_015432 0.01019
NC_001763 NC_016137 0.09628
NC_001763 NC_018956 0.02326
NC_001763 NC_018957 0.02333
NC_001763 NC_018959 0.02325
NC_001763 NC_018961 0.02326
NC_001763 NC_018963 0.02112
NC_001763 NC_018968 0.02001
NC_001763 NC_018974 0.02324
NC_001763 NC_019148 0.18639
NC_001763 NC_019150 0.02326
NC_001763 NC_020183 0.06972
NC_001763 NC_020227 0.0093
NC_001763 NC_020530 0.01897
NC_001763 NC_020531 0.01897
NC_001763 NC_020534 0.01897
NC_001763 NC_020535 0.01953
NC_001763 NC_020538 0.02156
NC_001763 NC_020539 0.02148
NC_001763 NC_020565 0.01826
NC_001763 NC_020567 0.018
NC_001763 NC_022126 0.02688
NC_001763 NC_022598 0.01007
NC_001763 NC_022610 0.02116
NC_001763 NC_022618 0.02381
NC_001763 NC_023278 0.01
NC_001763 NC_023313 0.01466
NC_001763 NC_024966 0.72405
NC_001763 NZ_CP007177 0.02326
NC_001763 NZ_CP007500 0.02252
NC_001763 NZ_CP007658 0.11468
NC_001763 NZ_CP007679 0.01856
NC_001763 NZ_CP009047 0.01583
NC_001763 NZ_CP009425 0.02255
NC_001763 NZ_CP009624 0.00751
NC_001763 NZ_CP010403 0.17204
NC_001763 NZ_CP011282 0.00103
NC_001763 NZ_CP012118 0.02325
NC_001763 NZ_CP012121 0.01107
NC_001763 NZ_CP012437 0.00082
NC_001763 NZ_CP012448 0.00093
NC_001763 NZ_CP013228 0.02306
NC_001763 NZ_CP013229 0.02111
NC_001763 NZ_CP013230 0.02185
NC_001763 NZ_CP013300 0.02875
NC_001763 NZ_CP013958 0.02023
NC_001763 NZ_CP014103 0.0242
NC_001763 NZ_CP014104 0.0355
NC_001763 NZ_CP014115 0.01174
NC_001763 NZ_CP014130 0.01806
NC_001763 NZ_CP014394 0.02292
NC_001763 NZ_CP014399 0.02292
NC_001763 NZ_CP014404 0.02292
NC_001763 NZ_CP014408 0.02323
NC_001763 NZ_CP014411 0.02253
NC_001763 NZ_CP014414 0.02253
NC_001763 NZ_CP014416 0.02323
NC_001763 NZ_CP014418 0.01904
NC_001763 NZ_CP014422 0.02253
NC_001763 NZ_CP014425 0.02253
NC_001763 NZ_CP014431 0.02253
NC_001763 NZ_CP014434 0.02254
NC_001763 NZ_CP014437 0.02253
NC_001763 NZ_CP014440 0.02254
NC_001763 NZ_CP014443 0.02254
NC_001763 NZ_CP014445 0.02323
NC_001763 NZ_CP014447 0.01904
NC_001763 NZ_CP015643 0.01024
NC_001763 NZ_CP015644 0.01098
NC_001763 NZ_CP016158 0.00662
NC_001763 NZ_CP016854 0.01489
NC_001763 NZ_CP016857 0.02173
NC_001763 NZ_CP016860 0.01108
NC_001763 NZ_CP016862 0.02324
NC_001763 NZ_CP017095 0.01962
NC_001763 NZ_CP017429 0.00662
NC_001763 NZ_CP017431 0.00662
NC_001763 NZ_CP017461 0.01255
NC_001763 NZ_CP017464 0.00306
NC_001763 NZ_CP017465 0.01187
NC_001763 NZ_CP017467 0.01454
NC_001763 NZ_CP017683 0.12591
NC_001763 NZ_CP017788 0.00096
NC_001763 NZ_CP017793 0.00096
NC_001763 NZ_CP017798 0.00095
NC_001763 NZ_CP017805 0.00615
NC_001763 NZ_CP017808 0.00615
NC_001763 NZ_CP018073 0.00103
NC_001763 NZ_CP018767 0.0234
NC_001763 NZ_CP018777 0.01789
NC_001763 NZ_CP018827 0.00064
NC_001763 NZ_CP018832 0.00064
NC_001763 NZ_CP018843 0.01869
NC_001763 NZ_CP019209 0.00075
NC_001763 NZ_CP019989 0.00064
NC_001763 NZ_CP019993 0.00067
NC_001763 NZ_CP020462 0.02394
NC_001763 NZ_CP022055 0.02209
NC_001763 NZ_CP022091 0.01664
NC_001763 NZ_CP022092 0.01735
NC_001763 NZ_CP022094 0.02429
NC_001763 NZ_CP022907 0.02239
NC_001763 NZ_CP022909 0.02338
NC_001763 NZ_CP023424 0.00081
NC_001763 NZ_CP023496 0.00601
NC_001763 NZ_CP023781 0.00082
NC_001763 NZ_CP023785 0.00082
NC_001763 NZ_CP023790 0.00083
NC_001763 NZ_CP023795 0.00082
NC_001763 NZ_CP023800 0.00082
NC_001763 NZ_CP023805 0.00082
NC_001763 NZ_CP023809 0.00082
NC_001763 NZ_CP023967 0.0096
NC_001763 NZ_CP024440 0.7554
NC_001763 NZ_CP025033 0.01258
NC_001763 NZ_CP025250 0.18623
NC_001763 NZ_CP025497 0.01106
NC_001763 NZ_CP025756 0.00064
NC_001763 NZ_CP027420 0.0158
NC_001763 NZ_CP027421 0.02192
NC_001763 NZ_CP027498 0.00077
NC_001763 NZ_CP027513 0.00084
NC_001763 NZ_CP029661 0.00997
NC_001763 NZ_CP029665 0.02332
NC_001763 NZ_CP029666 0.02231
NC_001763 NZ_CP029674 0.02459
NC_001763 NZ_CP029677 0.02326
NC_001763 NZ_CP029708 0.74846
NC_001763 NZ_CP030247 0.01378
NC_001763 NZ_CP030324 0.02314
NC_001763 NZ_CP030325 0.02058
NC_001763 NZ_CP031668 0.19782
NC_001763 NZ_CP031671 0.19782
NC_001763 NZ_HG813243 0.75177
NC_001763 NZ_HG813245 0.01641
NC_001764 NC_004932 0.06036
NC_001764 NC_013534 0.02955
NC_001764 NC_025135 0.11521
NC_001764 NZ_CP009109 0.08148
NC_001764 NZ_CP016785 0.06949
NC_001764 NZ_CP018575 0.05802
NC_001765 NC_001766 0.0835
NC_001765 NC_006825 0.316
NC_001765 NC_007956 0.31941
NC_001765 NC_013537 0.08277
NC_001765 NC_014104 0.03018
NC_001765 NC_015392 0.0693
NC_001765 NC_017189 0.01755
NC_001765 NZ_CP009680 0.02958
NC_001765 NZ_CP013728 0.04661
NC_001765 NZ_CP014472 0.80333
NC_001765 NZ_CP014701 0.04194
NC_001765 NZ_CP015223 0.1471
NC_001765 NZ_CP017765 0.8976
NC_001765 NZ_CP019627 0.02332
NC_001765 NZ_CP021977 0.03123
NC_001765 NZ_CP022289 0.08573
NC_001765 NZ_CP022557 0.02935
NC_001765 NZ_CP022558 0.03089
NC_001765 NZ_CP024648 0.03014
NC_001766 NC_006825 0.1902
NC_001766 NC_007956 0.19412
NC_001766 NC_013537 0.08546
NC_001766 NC_014104 0.02129
NC_001766 NC_015392 0.1945
NC_001766 NC_017189 0.01212
NC_001766 NZ_CP009680 0.02074
NC_001766 NZ_CP013728 0.02534
NC_001766 NZ_CP014472 0.07898
NC_001766 NZ_CP014701 0.02418
NC_001766 NZ_CP015223 0.07216
NC_001766 NZ_CP017765 0.08619
NC_001766 NZ_CP019627 0.00897
NC_001766 NZ_CP021977 0.07762
NC_001766 NZ_CP022289 0.08886
NC_001766 NZ_CP022557 0.07868
NC_001766 NZ_CP022558 0.08064
NC_001766 NZ_CP024648 0.02126
NC_001767 NC_002096 0.03099
NC_001767 NC_002129 0.01796
NC_001767 NC_004670 0.00591
NC_001767 NC_005008 0.97233
NC_001767 NC_005243 0.01993
NC_001767 NC_006871 0.62245
NC_001767 NC_006977 0.01796
NC_001767 NC_007165 0.25873
NC_001767 NC_007791 0.93604
NC_001767 NC_010111 0.01796
NC_001767 NC_010262 0.94564
NC_001767 NC_010284 0.53259
NC_001767 NC_013306 0.01754
NC_001767 NC_013307 0.96095
NC_001767 NC_013308 0.01984
NC_001767 NC_013309 0.96138
NC_001767 NC_013311 0.96138
NC_001767 NC_013312 0.95142
NC_001767 NC_013320 0.09467
NC_001767 NC_013328 0.15368
NC_001767 NC_013336 0.78297
NC_001767 NC_013391 0.01425
NC_001767 NC_013394 0.02341
NC_001767 NC_013452 0.94606
NC_001767 NC_019148 0.17163
NC_001767 NC_023313 0.01637
NC_001767 NC_024966 0.91238
NC_001767 NZ_CP007658 0.10306
NC_001767 NZ_CP010403 0.15142
NC_001767 NZ_CP011282 0.00089
NC_001767 NZ_CP012437 0.00071
NC_001767 NZ_CP012448 8e-04
NC_001767 NZ_CP014418 0.02342
NC_001767 NZ_CP014447 0.02342
NC_001767 NZ_CP017683 0.11312
NC_001767 NZ_CP017788 0.00083
NC_001767 NZ_CP017793 0.00083
NC_001767 NZ_CP017798 0.00082
NC_001767 NZ_CP018073 0.00089
NC_001767 NZ_CP018827 0.00055
NC_001767 NZ_CP018832 0.00055
NC_001767 NZ_CP019209 0.00064
NC_001767 NZ_CP019989 0.00055
NC_001767 NZ_CP019993 0.00058
NC_001767 NZ_CP023424 7e-04
NC_001767 NZ_CP023781 0.00071
NC_001767 NZ_CP023785 0.00071
NC_001767 NZ_CP023790 0.00071
NC_001767 NZ_CP023795 0.00071
NC_001767 NZ_CP023800 0.00071
NC_001767 NZ_CP023805 0.00071
NC_001767 NZ_CP023809 0.00071
NC_001767 NZ_CP024440 0.95843
NC_001767 NZ_CP025250 0.17092
NC_001767 NZ_CP025756 0.00055
NC_001767 NZ_CP027498 0.00066
NC_001767 NZ_CP027513 0.00072
NC_001767 NZ_CP029708 0.95856
NC_001767 NZ_CP031668 0.1599
NC_001767 NZ_CP031671 0.1599
NC_001767 NZ_HG813243 0.95401
NC_001774 NC_002524 0.14402
NC_001774 NC_002579 0.00497
NC_001774 NC_002637 0.63208
NC_001774 NC_003125 0.58553
NC_001774 NC_003384 0.00837
NC_001774 NC_004771 0.22387
NC_001774 NC_004939 0.01735
NC_001774 NC_005014 0.00676
NC_001774 NC_005205 0.01101
NC_001774 NC_005312 0.17385
NC_001774 NC_005324 0.1742
NC_001774 NC_005862 0.08608
NC_001774 NC_006816 0.02267
NC_001774 NC_006828 0.22391
NC_001774 NC_006856 0.00518
NC_001774 NC_006868 0.08917
NC_001774 NC_006976 0.12696
NC_001774 NC_006994 0.02017
NC_001774 NC_007800 0.05935
NC_001774 NC_008439 0.14203
NC_001774 NC_008490 0.07041
NC_001774 NC_008597 0.17407
NC_001774 NC_008612 0.0071
NC_001774 NC_008613 0.00804
NC_001774 NC_009131 0.0124
NC_001774 NC_009132 0.01258
NC_001774 NC_009139 0.01211
NC_001774 NC_009140 0.01118
NC_001774 NC_009476 0.07198
NC_001774 NC_009651 0.02272
NC_001774 NC_009789 0.17666
NC_001774 NC_009980 0.01366
NC_001774 NC_009981 0.00855
NC_001774 NC_010042 0.20417
NC_001774 NC_010069 0.12543
NC_001774 NC_010119 0.00394
NC_001774 NC_010488 0.01496
NC_001774 NC_010643 0.01589
NC_001774 NC_010716 0.02022
NC_001774 NC_010795 0.1372
NC_001774 NC_010886 0.02062
NC_001774 NC_010912 0.41341
NC_001774 NC_010940 0.30866
NC_001774 NC_010941 0.73513
NC_001774 NC_010942 0.22192
NC_001774 NC_011076 0.00553
NC_001774 NC_011378 0.11722
NC_001774 NC_011385 0.0235
NC_001774 NC_011795 0.1776
NC_001774 NC_011964 0.01413
NC_001774 NC_012215 0.72672
NC_001774 NC_012216 0.10917
NC_001774 NC_012555 0.0063
NC_001774 NC_012556 0.00625
NC_001774 NC_012690 0.01313
NC_001774 NC_012692 0.01107
NC_001774 NC_012693 0.01257
NC_001774 NC_012885 0.00741
NC_001774 NC_012886 0.01981
NC_001774 NC_013104 0.14942
NC_001774 NC_013365 0.00888
NC_001774 NC_013437 0.01507
NC_001774 NC_013509 0.03874
NC_001774 NC_013728 0.01753
NC_001774 NC_013951 0.01262
NC_001774 NC_014167 0.02704
NC_001774 NC_014368 0.01149
NC_001774 NC_014615 0.01131
NC_001774 NC_014813 0.23919
NC_001774 NC_014843 0.0165
NC_001774 NC_016036 0.0162
NC_001774 NC_016839 0.01718
NC_001774 NC_016859 0.14885
NC_001774 NC_016973 0.21317
NC_001774 NC_016974 0.01075
NC_001774 NC_016976 0.00623
NC_001774 NC_016983 0.00506
NC_001774 NC_017035 0.97608
NC_001774 NC_017645 0.01147
NC_001774 NC_017658 0.17648
NC_001774 NC_017659 0.01217
NC_001774 NC_017719 0.14885
NC_001774 NC_017908 0.0138
NC_001774 NC_018107 0.00558
NC_001774 NC_018954 0.00552
NC_001774 NC_018966 0.00556
NC_001774 NC_018995 0.01946
NC_001774 NC_019040 0.17662
NC_001774 NC_019060 0.17421
NC_001774 NC_019061 0.00789
NC_001774 NC_019065 0.01344
NC_001774 NC_019066 0.01118
NC_001774 NC_019070 0.16478
NC_001774 NC_019080 0.07035
NC_001774 NC_019091 0.06167
NC_001774 NC_019107 0.01149
NC_001774 NC_019114 0.00365
NC_001774 NC_019116 0.01514
NC_001774 NC_019117 0.014
NC_001774 NC_019118 0.0152
NC_001774 NC_019121 0.0112
NC_001774 NC_019122 0.01346
NC_001774 NC_019137 0.01621
NC_001774 NC_019174 0.23668
NC_001774 NC_019175 0.2359
NC_001774 NC_019176 0.23919
NC_001774 NC_019177 0.21934
NC_001774 NC_019178 0.23919
NC_001774 NC_019205 0.23856
NC_001774 NC_019209 0.16881
NC_001774 NC_019214 0.74012
NC_001774 NC_019217 0.03157
NC_001774 NC_019218 0.03071
NC_001774 NC_019255 0.12159
NC_001774 NC_019299 0.03178
NC_001774 NC_019361 0.13484
NC_001774 NC_019381 0.28862
NC_001774 NC_019389 0.01469
NC_001774 NC_019906 0.02524
NC_001774 NC_019979 0.9686
NC_001774 NC_019980 0.07483
NC_001774 NC_019981 0.16182
NC_001774 NC_019992 0.01488
NC_001774 NC_020086 0.01573
NC_001774 NC_020087 0.00786
NC_001774 NC_020088 0.03668
NC_001774 NC_020180 0.00645
NC_001774 NC_020885 0.21089
NC_001774 NC_020886 0.23528
NC_001774 NC_020994 0.0138
NC_001774 NC_021078 0.01145
NC_001774 NC_021156 0.12479
NC_001774 NC_021158 0.0437
NC_001774 NC_021199 0.01295
NC_001774 NC_021576 0.01669
NC_001774 NC_021667 0.01084
NC_001774 NC_022371 0.0104
NC_001774 NC_022372 0.01529
NC_001774 NC_022377 0.01344
NC_001774 NC_022522 0.01059
NC_001774 NC_022652 0.00664
NC_001774 NC_022992 0.01518
NC_001774 NC_022996 0.01412
NC_001774 NC_023031 0.00724
NC_001774 NC_023275 0.00615
NC_001774 NC_023276 0.00742
NC_001774 NC_023277 0.00637
NC_001774 NC_023289 0.00768
NC_001774 NC_023290 0.00645
NC_001774 NC_023291 0.00834
NC_001774 NC_023326 0.01874
NC_001774 NC_023329 0.00791
NC_001774 NC_023330 0.0395
NC_001774 NC_023899 0.00965
NC_001774 NC_024960 0.01234
NC_001774 NC_024968 0.06493
NC_001774 NC_024969 0.05872
NC_001774 NC_024978 0.00748
NC_001774 NC_024979 0.00958
NC_001774 NC_024980 0.00879
NC_001774 NC_024983 0.00627
NC_001774 NC_024998 0.01276
NC_001774 NC_025131 0.01319
NC_001774 NC_025141 0.00609
NC_001774 NC_025142 0.00949
NC_001774 NC_025143 0.00919
NC_001774 NC_025144 0.00949
NC_001774 NC_025172 0.0123
NC_001774 NC_025175 0.01099
NC_001774 NC_025176 0.00916
NC_001774 NC_025185 0.02391
NC_001774 NZ_CP004000 0.00382
NC_001774 NZ_CP006029 0.02827
NC_001774 NZ_CP006635 0.01135
NC_001774 NZ_CP006639 0.17662
NC_001774 NZ_CP006662 0.0224
NC_001774 NZ_CP006665 0.00828
NC_001774 NZ_CP006801 0.02694
NC_001774 NZ_CP006926 0.02391
NC_001774 NZ_CP007137 0.02827
NC_001774 NZ_CP007227 0.0015
NC_001774 NZ_CP007228 0.00399
NC_001774 NZ_CP007636 0.01115
NC_001774 NZ_CP008707 0.00688
NC_001774 NZ_CP008791 0.01005
NC_001774 NZ_CP008899 0.00426
NC_001774 NZ_CP008932 0.01158
NC_001774 NZ_CP009116 0.01994
NC_001774 NZ_CP009357 0.01535
NC_001774 NZ_CP009409 0.01041
NC_001774 NZ_CP009560 0.01254
NC_001774 NZ_CP009562 0.01683
NC_001774 NZ_CP009563 0.02279
NC_001774 NZ_CP009564 0.01683
NC_001774 NZ_CP009567 0.01256
NC_001774 NZ_CP009570 0.0168
NC_001774 NZ_CP009579 0.01248
NC_001774 NZ_CP009773 0.02349
NC_001774 NZ_CP009776 0.01566
NC_001774 NZ_CP009862 0.02318
NC_001774 NZ_CP010118 0.14199
NC_001774 NZ_CP010232 0.01163
NC_001774 NZ_CP010233 0.01351
NC_001774 NZ_CP010243 0.01466
NC_001774 NZ_CP010245 0.01196
NC_001774 NZ_CP010351 0.00219
NC_001774 NZ_CP010355 0.08953
NC_001774 NZ_CP010363 0.0132
NC_001774 NZ_CP010373 0.00913
NC_001774 NZ_CP010390 0.00976
NC_001774 NZ_CP010391 0.00457
NC_001774 NZ_CP010616 0.01474
NC_001774 NZ_CP010635 0.01566
NC_001774 NZ_CP010647 0.01114
NC_001774 NZ_CP010667 0.01474
NC_001774 NZ_CP010693 0.01114
NC_001774 NZ_CP010713 0.01474
NC_001774 NZ_CP010722 0.02116
NC_001774 NZ_CP010740 0.01526
NC_001774 NZ_CP010755 0.01474
NC_001774 NZ_CP010775 0.02116
NC_001774 NZ_CP010881 0.01675
NC_001774 NZ_CP011062 0.00415
NC_001774 NZ_CP011135 0.02509
NC_001774 NZ_CP011314 0.00518
NC_001774 NZ_CP011418 0.03555
NC_001774 NZ_CP011429 0.01197
NC_001774 NZ_CP011540 0.00618
NC_001774 NZ_CP011596 0.00796
NC_001774 NZ_CP011601 0.00676
NC_001774 NZ_CP011611 0.00434
NC_001774 NZ_CP011617 0.00795
NC_001774 NZ_CP012005 0.00686
NC_001774 NZ_CP012007 0.01155
NC_001774 NZ_CP012169 0.00882
NC_001774 NZ_CP012170 0.0076
NC_001774 NZ_CP012397 0.01471
NC_001774 NZ_CP012626 0.01104
NC_001774 NZ_CP012636 0.01189
NC_001774 NZ_CP012682 0.01209
NC_001774 NZ_CP012931 0.00347
NC_001774 NZ_CP012956 0.02261
NC_001774 NZ_CP012988 0.01003
NC_001774 NZ_CP012993 0.01003
NC_001774 NZ_CP013024 0.01464
NC_001774 NZ_CP013027 0.01098
NC_001774 NZ_CP013795 0.01752
NC_001774 NZ_CP013814 0.01752
NC_001774 NZ_CP013819 0.01752
NC_001774 NZ_CP014478 0.01143
NC_001774 NZ_CP014489 0.01197
NC_001774 NZ_CP014498 0.01185
NC_001774 NZ_CP014775 0.00555
NC_001774 NZ_CP015026 0.01193
NC_001774 NZ_CP015071 0.01144
NC_001774 NZ_CP015077 0.01368
NC_001774 NZ_CP015086 0.01542
NC_001774 NZ_CP015140 0.01468
NC_001774 NZ_CP015160 0.01068
NC_001774 NZ_CP015387 0.01319
NC_001774 NZ_CP015485 0.03814
NC_001774 NZ_CP015617 0.01746
NC_001774 NZ_CP015623 0.01202
NC_001774 NZ_CP015624 0.02838
NC_001774 NZ_CP015725 0.00517
NC_001774 NZ_CP015833 0.00333
NC_001774 NZ_CP016013 0.01548
NC_001774 NZ_CP016498 0.0125
NC_001774 NZ_CP016526 0.00329
NC_001774 NZ_CP016810 0.00623
NC_001774 NZ_CP016919 0.02695
NC_001774 NZ_CP016925 0.02905
NC_001774 NZ_CP016927 0.01133
NC_001774 NZ_CP017055 0.00531
NC_001774 NZ_CP017058 0.00893
NC_001774 NZ_CP017059 0.00729
NC_001774 NZ_CP017084 0.01085
NC_001774 NZ_CP017221 0.0057
NC_001774 NZ_CP017233 0.01902
NC_001774 NZ_CP017387 0.00479
NC_001774 NZ_CP017451 0.0017
NC_001774 NZ_CP017632 0.00294
NC_001774 NZ_CP017633 0.01569
NC_001774 NZ_CP017930 0.00795
NC_001774 NZ_CP017987 0.01607
NC_001774 NZ_CP017989 0.01347
NC_001774 NZ_CP018207 0.01648
NC_001774 NZ_CP018220 0.00964
NC_001774 NZ_CP018316 0.01347
NC_001774 NZ_CP018318 0.01944
NC_001774 NZ_CP018341 0.01246
NC_001774 NZ_CP018449 0.01208
NC_001774 NZ_CP018452 0.01207
NC_001774 NZ_CP018457 0.01369
NC_001774 NZ_CP018460 0.0081
NC_001774 NZ_CP018471 0.01279
NC_001774 NZ_CP018625 0.01668
NC_001774 NZ_CP018643 0.00743
NC_001774 NZ_CP018646 0.01473
NC_001774 NZ_CP018649 0.01474
NC_001774 NZ_CP018652 0.00423
NC_001774 NZ_CP018656 0.00347
NC_001774 NZ_CP018689 0.01944
NC_001774 NZ_CP018691 0.01347
NC_001774 NZ_CP018698 0.01944
NC_001774 NZ_CP018699 0.01347
NC_001774 NZ_CP018704 0.01944
NC_001774 NZ_CP018705 0.01347
NC_001774 NZ_CP018710 0.01944
NC_001774 NZ_CP018711 0.01347
NC_001774 NZ_CP018716 0.01944
NC_001774 NZ_CP018718 0.01347
NC_001774 NZ_CP018722 0.01944
NC_001774 NZ_CP018724 0.01346
NC_001774 NZ_CP018815 0.01319
NC_001774 NZ_CP018819 0.02239
NC_001774 NZ_CP018954 0.01867
NC_001774 NZ_CP018956 0.005
NC_001774 NZ_CP018982 0.01932
NC_001774 NZ_CP018993 0.00708
NC_001774 NZ_CP018994 0.01162
NC_001774 NZ_CP018998 0.01841
NC_001774 NZ_CP018999 0.01268
NC_001774 NZ_CP019001 0.00709
NC_001774 NZ_CP019009 0.01419
NC_001774 NZ_CP019011 0.00668
NC_001774 NZ_CP019014 0.01303
NC_001774 NZ_CP019053 0.01212
NC_001774 NZ_CP019054 0.00686
NC_001774 NZ_CP019074 0.02397
NC_001774 NZ_CP019214 0.00367
NC_001774 NZ_CP019295 0.0115
NC_001774 NZ_CP019443 0.00453
NC_001774 NZ_CP019647 0.00317
NC_001774 NZ_CP019905 0.00592
NC_001774 NZ_CP020057 0.0569
NC_001774 NZ_CP020059 0.02045
NC_001774 NZ_CP020068 0.00663
NC_001774 NZ_CP020079 0.00905
NC_001774 NZ_CP020091 0.02337
NC_001774 NZ_CP020117 0.01712
NC_001774 NZ_CP020404 0.01328
NC_001774 NZ_CP020493 0.00707
NC_001774 NZ_CP020596 0.00589
NC_001774 NZ_CP020851 0.00624
NC_001774 NZ_CP020856 0.02867
NC_001774 NZ_CP020934 0.01197
NC_001774 NZ_CP021166 0.01233
NC_001774 NZ_CP021180 0.01375
NC_001774 NZ_CP021209 0.00459
NC_001774 NZ_CP021328 0.00435
NC_001774 NZ_CP021344 0.0089
NC_001774 NZ_CP021463 0.00532
NC_001774 NZ_CP021464 0.01517
NC_001774 NZ_CP021681 0.0191
NC_001774 NZ_CP021688 0.02055
NC_001774 NZ_CP021690 0.01289
NC_001774 NZ_CP021695 0.00505
NC_001774 NZ_CP021698 0.0218
NC_001774 NZ_CP021712 0.02695
NC_001774 NZ_CP021733 0.01588
NC_001774 NZ_CP021761 0.02531
NC_001774 NZ_CP021778 0.02465
NC_001774 NZ_CP021835 0.00506
NC_001774 NZ_CP021853 0.00599
NC_001774 NZ_CP021871 0.01376
NC_001774 NZ_CP021900 0.02746
NC_001774 NZ_CP021946 0.00869
NC_001774 NZ_CP021953 0.02716
NC_001774 NZ_CP021956 0.00746
NC_001774 NZ_CP022061 0.01716
NC_001774 NZ_CP022063 0.00605
NC_001774 NZ_CP022072 0.04262
NC_001774 NZ_CP022165 0.00353
NC_001774 NZ_CP022166 0.01052
NC_001774 NZ_CP022176 0.00388
NC_001774 NZ_CP022285 0.01082
NC_001774 NZ_CP022359 0.00986
NC_001774 NZ_CP022451 0.00886
NC_001774 NZ_CP022498 0.11724
NC_001774 NZ_CP022499 0.09493
NC_001774 NZ_CP022533 0.00267
NC_001774 NZ_CP022612 0.00574
NC_001774 NZ_CP022696 0.00275
NC_001774 NZ_CP022697 0.00737
NC_001774 NZ_CP023045 0.22617
NC_001774 NZ_CP023145 0.02114
NC_001774 NZ_CP023274 0.01067
NC_001774 NZ_CP023351 0.02296
NC_001774 NZ_CP023363 0.01327
NC_001774 NZ_CP023375 0.16467
NC_001774 NZ_CP023378 0.01487
NC_001774 NZ_CP023488 0.00813
NC_001774 NZ_CP023555 0.01115
NC_001774 NZ_CP023724 0.01148
NC_001774 NZ_CP023816 0.01287
NC_001774 NZ_CP023947 0.0128
NC_001774 NZ_CP023950 0.01914
NC_001774 NZ_CP023951 0.02395
NC_001774 NZ_CP023952 0.00516
NC_001774 NZ_CP024140 0.01016
NC_001774 NZ_CP024143 0.00417
NC_001774 NZ_CP024194 0.02189
NC_001774 NZ_CP024254 0.0106
NC_001774 NZ_CP024287 0.00661
NC_001774 NZ_CP024430 0.01477
NC_001774 NZ_CP024444 0.00311
NC_001774 NZ_CP024459 0.00877
NC_001774 NZ_CP024483 0.00788
NC_001774 NZ_CP024500 0.00788
NC_001774 NZ_CP024508 0.00823
NC_001774 NZ_CP024516 0.00843
NC_001774 NZ_CP024524 0.02189
NC_001774 NZ_CP024531 0.02189
NC_001774 NZ_CP024538 0.02189
NC_001774 NZ_CP024552 0.02189
NC_001774 NZ_CP024559 0.02189
NC_001774 NZ_CP024566 0.02189
NC_001774 NZ_CP024573 0.02188
NC_001774 NZ_CP024713 0.01151
NC_001774 NZ_CP024805 0.01745
NC_001774 NZ_CP024813 0.00628
NC_001774 NZ_CP024824 0.02902
NC_001774 NZ_CP024827 0.01522
NC_001774 NZ_CP024852 0.01127
NC_001774 NZ_CP024857 0.02651
NC_001774 NZ_CP024863 0.01485
NC_001774 NZ_CP024876 0.01394
NC_001774 NZ_CP024976 0.00457
NC_001774 NZ_CP025039 0.01302
NC_001774 NZ_CP025141 0.00522
NC_001774 NZ_CP025144 0.00509
NC_001774 NZ_CP025147 0.00519
NC_001774 NZ_CP025338 0.12468
NC_001774 NZ_CP025340 0.00387
NC_001774 NZ_CP025402 0.00335
NC_001774 NZ_CP025470 0.01712
NC_001774 NZ_CP025539 0.00571
NC_001774 NZ_CP025677 0.01454
NC_001774 NZ_CP025708 0.01026
NC_001774 NZ_CP025710 0.02627
NC_001774 NZ_CP025751 0.0074
NC_001774 NZ_CP025944 0.01238
NC_001774 NZ_CP025966 0.01399
NC_001774 NZ_CP026086 0.0188
NC_001774 NZ_CP026173 0.02812
NC_001774 NZ_CP026174 0.01911
NC_001774 NZ_CP026179 0.00795
NC_001774 NZ_CP026198 0.01081
NC_001774 NZ_CP026200 0.01926
NC_001774 NZ_CP026213 0.00874
NC_001774 NZ_CP026236 0.02771
NC_001774 NZ_CP026241 0.00556
NC_001774 NZ_CP026272 0.01415
NC_001774 NZ_CP026280 0.00551
NC_001774 NZ_CP026474 0.01819
NC_001774 NZ_CP026496 0.03609
NC_001774 NZ_CP026570 0.01903
NC_001774 NZ_CP026572 0.17664
NC_001774 NZ_CP026661 0.00279
NC_001774 NZ_CP026749 0.01936
NC_001774 NZ_CP026753 0.02652
NC_001774 NZ_CP026855 0.02099
NC_001774 NZ_CP027119 0.02177
NC_001774 NZ_CP027144 0.00597
NC_001774 NZ_CP027200 0.02408
NC_001774 NZ_CP027202 0.00645
NC_001774 NZ_CP027249 0.01884
NC_001774 NZ_CP027411 0.00353
NC_001774 NZ_CP027465 0.00896
NC_001774 NZ_CP027531 0.01311
NC_001774 NZ_CP027600 0.01464
NC_001774 NZ_CP027603 0.00194
NC_001774 NZ_CP027616 0.01417
NC_001774 NZ_CP027679 0.01078
NC_001774 NZ_CP028168 0.01486
NC_001774 NZ_CP028173 0.03199
NC_001774 NZ_CP028179 0.04721
NC_001774 NZ_CP028197 0.00478
NC_001774 NZ_CP028389 0.01089
NC_001774 NZ_CP028484 0.01422
NC_001774 NZ_CP028537 0.00602
NC_001774 NZ_CP028560 0.00509
NC_001774 NZ_CP028567 0.00361
NC_001774 NZ_CP028576 0.01674
NC_001774 NZ_CP028717 0.01352
NC_001774 NZ_CP028804 0.00598
NC_001774 NZ_CP028814 0.01352
NC_001774 NZ_CP028920 0.00526
NC_001774 NZ_CP028921 0.02532
NC_001774 NZ_CP028931 0.02694
NC_001774 NZ_CP028952 0.00197
NC_001774 NZ_CP028955 0.00852
NC_001774 NZ_CP028991 0.01257
NC_001774 NZ_CP028996 0.01045
NC_001774 NZ_CP029135 0.02534
NC_001774 NZ_CP029248 0.00246
NC_001774 NZ_CP029249 0.01218
NC_001774 NZ_CP029382 0.01207
NC_001774 NZ_CP029396 0.00305
NC_001774 NZ_CP029493 0.01098
NC_001774 NZ_CP029577 0.01325
NC_001774 NZ_CP029580 0.0112
NC_001774 NZ_CP029586 0.00976
NC_001774 NZ_CP029688 0.01292
NC_001774 NZ_CP029690 0.00449
NC_001774 NZ_CP029717 0.00672
NC_001774 NZ_CP029723 0.00623
NC_001774 NZ_CP029743 0.01751
NC_001774 NZ_CP029748 0.00726
NC_001774 NZ_CP029802 0.02049
NC_001774 NZ_CP029975 0.0081
NC_001774 NZ_CP029988 0.0111
NC_001774 NZ_CP030077 0.01085
NC_001774 NZ_CP030132 0.01
NC_001774 NZ_CP030186 0.00393
NC_001774 NZ_CP030215 0.01201
NC_001774 NZ_CP030283 0.01647
NC_001774 NZ_CP030770 0.01227
NC_001774 NZ_CP030921 0.00756
NC_001774 NZ_CP030940 0.00774
NC_001774 NZ_CP031106 0.01397
NC_001774 NZ_CP031119 0.03859
NC_001774 NZ_CP031122 0.01105
NC_001774 NZ_CP031512 0.00703
NC_001774 NZ_CP031549 0.01012
NC_001774 NZ_CP031575 0.00273
NC_001774 NZ_CP031711 0.11052
NC_001774 NZ_CP031723 0.02265
NC_001774 NZ_CP031802 0.01423
NC_001774 NZ_CP031811 0.01091
NC_001774 NZ_CP031883 0.01709
NC_001791 NC_002099 0.49436
NC_001791 NC_004774 0.09707
NC_001791 NC_004939 0.04808
NC_001791 NC_011030 0.10653
NC_001791 NC_014167 0.07709
NC_001791 NZ_CP004351 0.10653
NC_001791 NZ_CP018045 0.15438
NC_001845 NC_005701 0.55679
NC_001845 NC_011363 0.0768
NC_001845 NC_019198 0.0501
NC_001845 NC_019210 0.05045
NC_001848 NC_001898 0.06709
NC_001848 NC_002610 0.0144
NC_001848 NC_002773 0.0227
NC_001848 NC_003114 0.01327
NC_001848 NC_003456 0.2426
NC_001848 NC_003486 0.01478
NC_001848 NC_004936 0.01106
NC_001848 NC_005015 0.01571
NC_001848 NC_005248 0.01611
NC_001848 NC_005324 0.01625
NC_001848 NC_005570 0.02558
NC_001848 NC_005862 0.01379
NC_001848 NC_005970 0.01661
NC_001848 NC_008439 0.01348
NC_001848 NC_008444 0.01327
NC_001848 NC_008490 0.01288
NC_001848 NC_008597 0.01625
NC_001848 NC_009652 0.01696
NC_001848 NC_009653 0.02017
NC_001848 NC_009789 0.01626
NC_001848 NC_009794 0.03254
NC_001848 NC_009807 0.06015
NC_001848 NC_010259 0.01425
NC_001848 NC_010261 0.01426
NC_001848 NC_010487 0.03193
NC_001848 NC_010796 0.10009
NC_001848 NC_010894 0.02538
NC_001848 NC_010898 0.04015
NC_001848 NC_010993 0.06014
NC_001848 NC_011079 0.02561
NC_001848 NC_011404 0.039
NC_001848 NC_011408 0.0166
NC_001848 NC_011418 0.06786
NC_001848 NC_011640 0.02105
NC_001848 NC_011795 0.01633
NC_001848 NC_012916 0.02365
NC_001848 NC_013548 0.04216
NC_001848 NC_013780 0.04339
NC_001848 NC_013782 0.02276
NC_001848 NC_014107 0.00065
NC_001848 NC_015175 0.04713
NC_001848 NC_015515 0.00962
NC_001848 NC_016151 0.02154
NC_001848 NC_016847 0.02127
NC_001848 NC_016979 0.04007
NC_001848 NC_017446 0.04161
NC_001848 NC_017636 0.01661
NC_001848 NC_017658 0.01624
NC_001848 NC_017661 0.01661
NC_001848 NC_017662 0.01661
NC_001848 NC_018977 0.03106
NC_001848 NC_018985 0.04515
NC_001848 NC_019040 0.01625
NC_001848 NC_019056 0.01847
NC_001848 NC_019060 0.01625
NC_001848 NC_019070 0.01543
NC_001848 NC_019080 0.01287
NC_001848 NC_019084 0.02272
NC_001848 NC_019085 0.02301
NC_001848 NC_019086 0.02365
NC_001848 NC_019101 0.02365
NC_001848 NC_019103 0.02348
NC_001848 NC_019110 0.06023
NC_001848 NC_019113 0.06023
NC_001848 NC_019132 0.30195
NC_001848 NC_019133 0.24185
NC_001848 NC_019135 0.06434
NC_001848 NC_019203 0.0244
NC_001848 NC_019242 0.04284
NC_001848 NC_019249 0.0227
NC_001848 NC_019279 0.02364
NC_001848 NC_019346 0.00335
NC_001848 NC_019357 0.02461
NC_001848 NC_019986 0.043
NC_001848 NC_019987 0.01393
NC_001848 NC_019988 0.03549
NC_001848 NC_019990 0.02163
NC_001848 NC_020086 0.00241
NC_001848 NC_020262 0.04473
NC_001848 NC_021157 0.0667
NC_001848 NC_021293 0.04301
NC_001848 NC_021869 0.30566
NC_001848 NC_021922 0.01838
NC_001848 NC_022197 0.04242
NC_001848 NC_023912 0.03501
NC_001848 NC_024969 0.01299
NC_001848 NC_025003 0.24929
NC_001848 NC_025148 0.01902
NC_001848 NC_025149 0.02533
NC_001848 NC_025150 0.02533
NC_001848 NC_025190 0.02701
NC_001848 NZ_CP003994 0.10284
NC_001848 NZ_CP003995 0.02047
NC_001848 NZ_CP006637 0.0374
NC_001848 NZ_CP006638 0.27804
NC_001848 NZ_CP006639 0.01625
NC_001848 NZ_CP006660 0.04065
NC_001848 NZ_CP006924 0.01342
NC_001848 NZ_CP008845 0.03991
NC_001848 NZ_CP009568 0.02561
NC_001848 NZ_CP010118 0.01347
NC_001848 NZ_CP010227 0.04282
NC_001848 NZ_CP010364 0.04313
NC_001848 NZ_CP010367 0.04425
NC_001848 NZ_CP010375 0.08014
NC_001848 NZ_CP010381 0.04321
NC_001848 NZ_CP010388 0.0268
NC_001848 NZ_CP010389 0.01993
NC_001848 NZ_CP011049 0.04313
NC_001848 NZ_CP011067 0.02175
NC_001848 NZ_CP011315 0.01439
NC_001848 NZ_CP011316 0.0166
NC_001848 NZ_CP011434 0.0322
NC_001848 NZ_CP011435 0.02632
NC_001848 NZ_CP011569 0.10098
NC_001848 NZ_CP011585 0.03451
NC_001848 NZ_CP011586 0.0202
NC_001848 NZ_CP011592 0.04253
NC_001848 NZ_CP011603 0.03502
NC_001848 NZ_CP011604 0.10284
NC_001848 NZ_CP011605 0.09374
NC_001848 NZ_CP011606 0.09213
NC_001848 NZ_CP011607 0.03555
NC_001848 NZ_CP011613 0.04253
NC_001848 NZ_CP011619 0.01667
NC_001848 NZ_CP011625 0.03451
NC_001848 NZ_CP011626 0.0181
NC_001848 NZ_CP011627 0.0116
NC_001848 NZ_CP011637 0.10284
NC_001848 NZ_CP011638 0.02071
NC_001848 NZ_CP011643 0.0271
NC_001848 NZ_CP011651 0.03502
NC_001848 NZ_CP011652 0.10284
NC_001848 NZ_CP011658 0.1016
NC_001848 NZ_CP012164 0.03066
NC_001848 NZ_CP012166 0.01859
NC_001848 NZ_CP012489 0.01981
NC_001848 NZ_CP012558 0.02328
NC_001848 NZ_CP012991 0.10083
NC_001848 NZ_CP013321 0.01667
NC_001848 NZ_CP014305 0.10083
NC_001848 NZ_CP015397 0.01153
NC_001848 NZ_CP015917 0.02185
NC_001848 NZ_CP016527 0.02215
NC_001848 NZ_CP016528 0.09461
NC_001848 NZ_CP016532 0.24278
NC_001848 NZ_CP016812 0.0111
NC_001848 NZ_CP017224 0.04339
NC_001848 NZ_CP017582 0.11664
NC_001848 NZ_CP017583 0.10512
NC_001848 NZ_CP017933 0.02584
NC_001848 NZ_CP017993 0.01657
NC_001848 NZ_CP018317 0.0204
NC_001848 NZ_CP018357 0.03953
NC_001848 NZ_CP018358 0.01909
NC_001848 NZ_CP018359 0.02035
NC_001848 NZ_CP018440 0.0149
NC_001848 NZ_CP018444 0.03549
NC_001848 NZ_CP018446 0.03142
NC_001848 NZ_CP018453 0.03674
NC_001848 NZ_CP018665 0.02651
NC_001848 NZ_CP018666 0.10284
NC_001848 NZ_CP018738 0.03972
NC_001848 NZ_CP018739 0.02039
NC_001848 NZ_CP018740 0.03573
NC_001848 NZ_CP018940 0.03592
NC_001848 NZ_CP018968 0.00358
NC_001848 NZ_CP018981 0.04501
NC_001848 NZ_CP019003 0.01701
NC_001848 NZ_CP019842 0.03221
NC_001848 NZ_CP019843 0.07268
NC_001848 NZ_CP020845 0.01154
NC_001848 NZ_CP020846 0.01021
NC_001848 NZ_CP021465 0.03977
NC_001848 NZ_CP021700 0.01051
NC_001848 NZ_CP022499 0.00853
NC_001848 NZ_CP023374 0.01327
NC_001848 NZ_CP023375 0.01542
NC_001848 NZ_CP023876 0.00844
NC_001848 NZ_CP023889 0.04598
NC_001848 NZ_CP023891 0.02606
NC_001848 NZ_CP023906 0.03485
NC_001848 NZ_CP023908 0.0164
NC_001848 NZ_CP023915 0.02933
NC_001848 NZ_CP023930 0.02116
NC_001848 NZ_CP023936 0.03183
NC_001848 NZ_CP023958 0.01444
NC_001848 NZ_CP023982 0.02148
NC_001848 NZ_CP024043 0.04236
NC_001848 NZ_CP024044 0.01407
NC_001848 NZ_CP024195 0.01471
NC_001848 NZ_CP024196 0.0149
NC_001848 NZ_CP024197 0.02365
NC_001848 NZ_CP024435 0.02116
NC_001848 NZ_CP024464 0.02808
NC_001848 NZ_CP024485 0.01404
NC_001848 NZ_CP024486 0.03991
NC_001848 NZ_CP024487 0.10222
NC_001848 NZ_CP024491 0.01707
NC_001848 NZ_CP024492 0.01771
NC_001848 NZ_CP024493 0.03991
NC_001848 NZ_CP024494 0.10083
NC_001848 NZ_CP024503 0.09975
NC_001848 NZ_CP024506 0.02706
NC_001848 NZ_CP024511 0.03991
NC_001848 NZ_CP024512 0.02474
NC_001848 NZ_CP024513 0.02053
NC_001848 NZ_CP024514 0.10284
NC_001848 NZ_CP024519 0.10284
NC_001848 NZ_CP024520 0.02463
NC_001848 NZ_CP024525 0.01471
NC_001848 NZ_CP024526 0.0149
NC_001848 NZ_CP024527 0.02365
NC_001848 NZ_CP024532 0.01471
NC_001848 NZ_CP024533 0.0149
NC_001848 NZ_CP024534 0.02365
NC_001848 NZ_CP024539 0.01471
NC_001848 NZ_CP024540 0.0149
NC_001848 NZ_CP024541 0.02365
NC_001848 NZ_CP024553 0.01471
NC_001848 NZ_CP024554 0.0149
NC_001848 NZ_CP024555 0.02365
NC_001848 NZ_CP024560 0.01471
NC_001848 NZ_CP024561 0.0149
NC_001848 NZ_CP024562 0.02365
NC_001848 NZ_CP024567 0.01471
NC_001848 NZ_CP024568 0.0149
NC_001848 NZ_CP024569 0.02365
NC_001848 NZ_CP024574 0.01351
NC_001848 NZ_CP024575 0.02365
NC_001848 NZ_CP024579 0.01833
NC_001848 NZ_CP024580 0.01913
NC_001848 NZ_CP024802 0.0309
NC_001848 NZ_CP025336 0.02787
NC_001848 NZ_CP025337 0.06023
NC_001848 NZ_CP025460 0.03183
NC_001848 NZ_CP025465 0.03183
NC_001848 NZ_CP025469 0.02127
NC_001848 NZ_CP025945 0.01376
NC_001848 NZ_CP026175 0.00103
NC_001848 NZ_CP026176 0.00807
NC_001848 NZ_CP026183 0.01392
NC_001848 NZ_CP026190 0.01174
NC_001848 NZ_CP026214 0.01401
NC_001848 NZ_CP026215 0.01786
NC_001848 NZ_CP026393 0.01426
NC_001848 NZ_CP026572 0.01625
NC_001848 NZ_CP026573 0.02292
NC_001848 NZ_CP026574 0.02856
NC_001848 NZ_CP026583 0.03183
NC_001848 NZ_CP027066 0.03183
NC_001848 NZ_CP027680 0.06023
NC_001848 NZ_CP028466 0.03569
NC_001848 NZ_CP028540 0.03183
NC_001848 NZ_CP028546 0.03079
NC_001848 NZ_CP028552 0.01695
NC_001848 NZ_CP028581 0.03183
NC_001848 NZ_CP028779 0.0164
NC_001848 NZ_CP028785 0.01601
NC_001848 NZ_CP028789 0.03183
NC_001848 NZ_CP028795 0.03183
NC_001848 NZ_CP028802 0.03151
NC_001848 NZ_CP028803 0.02486
NC_001848 NZ_CP029121 0.01393
NC_001848 NZ_CP029125 0.09461
NC_001848 NZ_CP029380 0.03183
NC_001848 NZ_CP029433 0.13027
NC_001848 NZ_CP029438 0.05702
NC_001848 NZ_CP029585 0.01486
NC_001848 NZ_CP029589 0.04236
NC_001848 NZ_CP029592 0.04236
NC_001848 NZ_CP029779 0.01685
NC_001848 NZ_CP030001 0.08664
NC_001848 NZ_CP030009 0.09461
NC_001848 NZ_CP030113 0.01601
NC_001848 NZ_CP030131 0.03183
NC_001848 NZ_CP030184 0.04208
NC_001848 NZ_CP030192 0.09105
NC_001848 NZ_CP030193 0.03505
NC_001848 NZ_CP030226 0.03907
NC_001848 NZ_CP030227 0.09461
NC_001848 NZ_CP030230 0.02365
NC_001848 NZ_CP030330 0.01601
NC_001848 NZ_CP030346 0.04477
NC_001848 NZ_CP030349 0.03501
NC_001848 NZ_CP031315 0.02159
NC_001848 NZ_CP031658 0.01393
NC_001848 NZ_CP031719 0.03183
NC_001848 NZ_CP031797 0.01997
NC_001848 NZ_CP031812 0.02127
NC_001848 NZ_CP031813 0.01676
NC_001848 NZ_CP031816 0.03287
NC_001848 NZ_CP031882 0.01601
NC_001849 NC_001851 0.00885
NC_001849 NC_001853 0.03223
NC_001849 NC_001854 0.0042
NC_001849 NC_004988 0.94382
NC_001849 NC_008568 0.02928
NC_001849 NC_011781 0.03176
NC_001849 NC_011782 0.67001
NC_001849 NC_011785 0.01046
NC_001849 NC_011789 0.03289
NC_001849 NC_011861 0.03001
NC_001849 NC_011862 0.00995
NC_001849 NC_011865 0.36719
NC_001849 NC_011870 0.00608
NC_001849 NC_011871 0.02805
NC_001849 NC_011874 0.03254
NC_001849 NC_012163 0.03446
NC_001849 NC_012165 0.00359
NC_001849 NC_012171 0.00657
NC_001849 NC_012172 0.00991
NC_001849 NC_012179 0.6611
NC_001849 NC_012180 0.03953
NC_001849 NC_012187 0.00391
NC_001849 NC_012188 0.44114
NC_001849 NC_012189 0.00505
NC_001849 NC_012191 0.38884
NC_001849 NC_012192 0.01498
NC_001849 NC_012200 0.03445
NC_001849 NC_012202 0.01019
NC_001849 NC_012227 0.39948
NC_001849 NC_012231 0.03159
NC_001849 NC_012235 0.00412
NC_001849 NC_012236 0.03289
NC_001849 NC_012237 0.41113
NC_001849 NC_012240 0.00995
NC_001849 NC_012242 0.1203
NC_001849 NC_012243 0.3883
NC_001849 NC_012249 0.00537
NC_001849 NC_012499 0.01043
NC_001849 NC_012500 0.56682
NC_001849 NC_012501 0.00971
NC_001849 NC_012506 0.67325
NC_001849 NC_015915 0.04665
NC_001849 NC_017232 0.03332
NC_001849 NC_017405 0.03161
NC_001849 NC_017406 0.00815
NC_001849 NC_017407 0.01026
NC_001849 NC_017410 0.39451
NC_001849 NC_017411 0.00551
NC_001849 NC_017414 0.00596
NC_001849 NC_017416 0.00974
NC_001849 NC_017417 0.46208
NC_001849 NC_018986 0.0048
NC_001849 NC_018989 0.00431
NC_001849 NC_018992 0.32212
NC_001849 NC_018993 0.00497
NC_001849 NZ_CP009061 0.03495
NC_001849 NZ_CP009668 0.03223
NC_001849 NZ_CP009669 0.00885
NC_001849 NZ_CP009670 0.0042
NC_001849 NZ_CP009673 0.01211
NC_001849 NZ_CP009674 1
NC_001849 NZ_CP015788 0.05604
NC_001849 NZ_CP015794 0.01495
NC_001849 NZ_CP015803 0.05599
NC_001849 NZ_CP017211 0.44034
NC_001849 NZ_CP017213 0.0066
NC_001849 NZ_CP017216 0.00504
NC_001849 NZ_CP019761 1
NC_001849 NZ_CP019766 0.03733
NC_001849 NZ_CP019851 0.99873
NC_001849 NZ_CP019855 0.03684
NC_001849 NZ_CP019922 0.99242
NC_001849 NZ_CP019923 0.00885
NC_001849 NZ_CP019926 0.03732
NC_001849 NZ_CP031400 0.4365
NC_001849 NZ_CP031402 0.01945
NC_001849 NZ_CP031403 0.00418
NC_001850 NC_001853 0.01216
NC_001850 NC_001855 0.00807
NC_001850 NC_001856 0.00454
NC_001850 NC_008565 0.01129
NC_001850 NC_008569 0.00616
NC_001850 NC_011778 0.0079
NC_001850 NC_011780 0.00462
NC_001850 NC_011781 0.01204
NC_001850 NC_011783 0.84387
NC_001850 NC_011785 0.00239
NC_001850 NC_011788 0.01009
NC_001850 NC_011791 0.00582
NC_001850 NC_011793 0.01323
NC_001850 NC_011794 0.00411
NC_001850 NC_011856 0.00886
NC_001850 NC_011857 0.00996
NC_001850 NC_011858 0.015
NC_001850 NC_011860 0.00167
NC_001850 NC_011862 0.0022
NC_001850 NC_011863 0.09274
NC_001850 NC_011866 0.00531
NC_001850 NC_011867 0.01057
NC_001850 NC_011868 0.0624
NC_001850 NC_011870 0.00426
NC_001850 NC_011874 0.01175
NC_001850 NC_011875 0.00921
NC_001850 NC_012163 0.01215
NC_001850 NC_012166 0.00737
NC_001850 NC_012167 0.00431
NC_001850 NC_012170 0.09726
NC_001850 NC_012171 0.01278
NC_001850 NC_012172 0.0022
NC_001850 NC_012174 0.00538
NC_001850 NC_012176 0.00735
NC_001850 NC_012178 0.4285
NC_001850 NC_012182 0.0046
NC_001850 NC_012183 0.01186
NC_001850 NC_012184 0.00849
NC_001850 NC_012185 0.00321
NC_001850 NC_012186 0.00679
NC_001850 NC_012189 0.00775
NC_001850 NC_012190 0.00331
NC_001850 NC_012195 0.00421
NC_001850 NC_012201 0.09777
NC_001850 NC_012202 0.00652
NC_001850 NC_012203 0.00487
NC_001850 NC_012228 0.01267
NC_001850 NC_012231 0.01303
NC_001850 NC_012232 0.09772
NC_001850 NC_012233 0.0042
NC_001850 NC_012235 0.00249
NC_001850 NC_012236 0.01164
NC_001850 NC_012238 0.09301
NC_001850 NC_012239 0.01098
NC_001850 NC_012240 0.00229
NC_001850 NC_012245 0.00764
NC_001850 NC_012246 0.00679
NC_001850 NC_012247 0.00723
NC_001850 NC_012248 0.00531
NC_001850 NC_012249 0.01181
NC_001850 NC_012495 0.00432
NC_001850 NC_012496 0.00779
NC_001850 NC_012499 0.00239
NC_001850 NC_012500 0.00267
NC_001850 NC_012501 0.0022
NC_001850 NC_012503 0.64202
NC_001850 NC_012507 0.05781
NC_001850 NC_012508 0.00509
NC_001850 NC_015915 0.00357
NC_001850 NC_015916 0.02907
NC_001850 NC_015917 0.01199
NC_001850 NC_015920 0.00487
NC_001850 NC_015922 0.15808
NC_001850 NC_017233 0.01375
NC_001850 NC_017234 0.00704
NC_001850 NC_017235 0.00592
NC_001850 NC_017239 0.01136
NC_001850 NC_017405 0.01211
NC_001850 NC_017406 0.01939
NC_001850 NC_017407 0.00232
NC_001850 NC_017409 0.09466
NC_001850 NC_017411 0.00416
NC_001850 NC_017412 0.0041
NC_001850 NC_017413 0.07803
NC_001850 NC_017414 0.00353
NC_001850 NC_017415 0.00539
NC_001850 NC_017416 0.0022
NC_001850 NC_017420 0.41312
NC_001850 NC_017421 0.00472
NC_001850 NC_018986 0.00339
NC_001850 NC_018989 0.01621
NC_001850 NC_018990 0.01243
NC_001850 NC_018991 0.04657
NC_001850 NT_167351 0.00533
NC_001850 NT_167352 0.0035
NC_001850 NZ_CP009062 0.00459
NC_001850 NZ_CP009063 0.01105
NC_001850 NZ_CP009064 0.01286
NC_001850 NZ_CP009065 0.00661
NC_001850 NZ_CP009658 0.00454
NC_001850 NZ_CP009659 0.00807
NC_001850 NZ_CP009668 0.01216
NC_001850 NZ_CP009672 0.98233
NC_001850 NZ_CP015788 0.02396
NC_001850 NZ_CP015789 0.35813
NC_001850 NZ_CP015790 0.00539
NC_001850 NZ_CP015791 0.01012
NC_001850 NZ_CP015792 0.01107
NC_001850 NZ_CP015793 0.01163
NC_001850 NZ_CP015803 0.02394
NC_001850 NZ_CP015804 0.35813
NC_001850 NZ_CP015805 0.0054
NC_001850 NZ_CP015806 0.01012
NC_001850 NZ_CP015807 0.01107
NC_001850 NZ_CP015808 0.01163
NC_001850 NZ_CP017212 0.42662
NC_001850 NZ_CP017213 0.01279
NC_001850 NZ_CP017214 0.0056
NC_001850 NZ_CP017215 0.00419
NC_001850 NZ_CP017216 0.00774
NC_001850 NZ_CP017217 0.00429
NC_001850 NZ_CP018265 0.01297
NC_001850 NZ_CP019763 0.00808
NC_001850 NZ_CP019764 0.00454
NC_001850 NZ_CP019766 0.0068
NC_001850 NZ_CP019852 0.00809
NC_001850 NZ_CP019853 0.00454
NC_001850 NZ_CP019855 0.0068
NC_001850 NZ_CP019924 0.00807
NC_001850 NZ_CP019926 0.0068
NC_001850 NZ_CP031401 0.09505
NC_001850 NZ_CP031402 0.01287
NC_001850 NZ_CP031403 0.00252
NC_001850 NZ_CP031404 0.00683
NC_001850 NZ_CP031409 0.10344
NC_001851 NC_001852 0.00481
NC_001851 NC_001853 0.00823
NC_001851 NC_001855 0.05414
NC_001851 NC_004988 0.00882
NC_001851 NC_011778 0.05182
NC_001851 NC_011779 0.00481
NC_001851 NC_011780 0.27497
NC_001851 NC_011781 0.00831
NC_001851 NC_011782 0.00592
NC_001851 NC_011785 0.01056
NC_001851 NC_011787 0.0032
NC_001851 NC_011862 0.01054
NC_001851 NC_011863 0.0047
NC_001851 NC_011864 0.07301
NC_001851 NC_011866 0.04893
NC_001851 NC_011868 0.00614
NC_001851 NC_011870 0.04654
NC_001851 NC_011871 0.00362
NC_001851 NC_011872 0.00973
NC_001851 NC_011873 0.00419
NC_001851 NC_011874 0.00825
NC_001851 NC_012163 0.00728
NC_001851 NC_012168 0.29528
NC_001851 NC_012170 0.00602
NC_001851 NC_012172 0.01054
NC_001851 NC_012174 0.04956
NC_001851 NC_012179 0.00605
NC_001851 NC_012184 0.05298
NC_001851 NC_012186 0.0596
NC_001851 NC_012189 0.04144
NC_001851 NC_012195 0.00972
NC_001851 NC_012196 0.00489
NC_001851 NC_012197 0.04418
NC_001851 NC_012198 0.00267
NC_001851 NC_012201 0.00598
NC_001851 NC_012202 0.03441
NC_001851 NC_012203 0.00464
NC_001851 NC_012204 0.00846
NC_001851 NC_012231 0.00826
NC_001851 NC_012232 0.0057
NC_001851 NC_012233 0.00942
NC_001851 NC_012236 0.00824
NC_001851 NC_012238 0.00489
NC_001851 NC_012240 0.01054
NC_001851 NC_012245 0.05172
NC_001851 NC_012246 0.05974
NC_001851 NC_012247 0.00164
NC_001851 NC_012248 0.04893
NC_001851 NC_012494 0.00318
NC_001851 NC_012495 0.01139
NC_001851 NC_012496 0.0517
NC_001851 NC_012499 0.01054
NC_001851 NC_012501 0.00976
NC_001851 NC_012502 0.00383
NC_001851 NC_012506 0.00592
NC_001851 NC_015915 0.00393
NC_001851 NC_015916 0.00354
NC_001851 NC_015917 0.00214
NC_001851 NC_015918 0.02183
NC_001851 NC_015920 0.00464
NC_001851 NC_017404 0.07226
NC_001851 NC_017405 0.00814
NC_001851 NC_017407 0.03647
NC_001851 NC_017408 0.00993
NC_001851 NC_017409 0.0051
NC_001851 NC_017411 0.04411
NC_001851 NC_017412 0.00358
NC_001851 NC_017414 0.03099
NC_001851 NC_017415 0.04972
NC_001851 NC_017416 0.00979
NC_001851 NC_017419 0.00537
NC_001851 NC_018986 0.04898
NC_001851 NC_018988 0.07477
NC_001851 NC_018991 0.00611
NC_001851 NZ_CP009062 0.002
NC_001851 NZ_CP009659 0.05414
NC_001851 NZ_CP009667 0.00481
NC_001851 NZ_CP009668 0.00823
NC_001851 NZ_CP009669 0.9901
NC_001851 NZ_CP009674 0.00885
NC_001851 NZ_CP015791 0.00353
NC_001851 NZ_CP015806 0.00353
NC_001851 NZ_CP017214 0.09589
NC_001851 NZ_CP017215 0.00941
NC_001851 NZ_CP017216 0.04144
NC_001851 NZ_CP017219 0.00258
NC_001851 NZ_CP019761 0.00885
NC_001851 NZ_CP019763 0.0542
NC_001851 NZ_CP019766 0.0054
NC_001851 NZ_CP019851 0.00885
NC_001851 NZ_CP019852 0.05427
NC_001851 NZ_CP019855 0.0054
NC_001851 NZ_CP019922 0.00885
NC_001851 NZ_CP019923 0.98603
NC_001851 NZ_CP019924 0.05414
NC_001851 NZ_CP019926 0.0054
NC_001851 NZ_CP031401 0.00518
NC_001851 NZ_CP031402 0.00849
NC_001851 NZ_CP031404 0.06062
NC_001851 NZ_CP031409 0.00719
NC_001852 NC_001853 0.00598
NC_001852 NC_001854 0.00269
NC_001852 NC_001855 0.00713
NC_001852 NC_001856 0.00243
NC_001852 NC_008565 0.00229
NC_001852 NC_008568 0.00446
NC_001852 NC_008569 0.04112
NC_001852 NC_011226 0.00605
NC_001852 NC_011246 0.00183
NC_001852 NC_011247 0.00181
NC_001852 NC_011260 0.00152
NC_001852 NC_011778 0.00737
NC_001852 NC_011779 0.92855
NC_001852 NC_011780 0.00344
NC_001852 NC_011781 0.00636
NC_001852 NC_011785 0.00845
NC_001852 NC_011787 0.05661
NC_001852 NC_011788 0.01756
NC_001852 NC_011789 0.00319
NC_001852 NC_011790 0.00464
NC_001852 NC_011791 0.00262
NC_001852 NC_011793 0.00229
NC_001852 NC_011794 0.04496
NC_001852 NC_011854 0.00706
NC_001852 NC_011855 0.06407
NC_001852 NC_011857 0.00437
NC_001852 NC_011860 0.00159
NC_001852 NC_011862 0.00795
NC_001852 NC_011863 0.0683
NC_001852 NC_011866 0.01648
NC_001852 NC_011867 0.00155
NC_001852 NC_011868 0.00509
NC_001852 NC_011870 0.01126
NC_001852 NC_011872 0.24001
NC_001852 NC_011874 0.00541
NC_001852 NC_012106 0.00143
NC_001852 NC_012163 0.00599
NC_001852 NC_012165 0.00265
NC_001852 NC_012167 0.00286
NC_001852 NC_012168 0.00264
NC_001852 NC_012170 0.00491
NC_001852 NC_012171 0.0051
NC_001852 NC_012172 0.00796
NC_001852 NC_012174 0.01666
NC_001852 NC_012182 0.00259
NC_001852 NC_012183 0.00261
NC_001852 NC_012184 0.00724
NC_001852 NC_012186 0.02086
NC_001852 NC_012187 0.0088
NC_001852 NC_012189 0.00972
NC_001852 NC_012195 0.22808
NC_001852 NC_012196 0.94257
NC_001852 NC_012198 0.33304
NC_001852 NC_012200 0.00392
NC_001852 NC_012201 0.005
NC_001852 NC_012202 0.01258
NC_001852 NC_012203 0.17959
NC_001852 NC_012228 0.00413
NC_001852 NC_012232 0.00489
NC_001852 NC_012233 0.21939
NC_001852 NC_012235 0.00893
NC_001852 NC_012236 0.00538
NC_001852 NC_012238 0.06766
NC_001852 NC_012239 0.01074
NC_001852 NC_012240 0.00796
NC_001852 NC_012245 0.01443
NC_001852 NC_012246 0.02113
NC_001852 NC_012247 0.00128
NC_001852 NC_012248 0.01648
NC_001852 NC_012249 0.01518
NC_001852 NC_012253 0.00143
NC_001852 NC_012494 0.05032
NC_001852 NC_012495 0.28095
NC_001852 NC_012496 0.00739
NC_001852 NC_012499 0.00806
NC_001852 NC_012501 0.00801
NC_001852 NC_012502 0.55285
NC_001852 NC_012508 0.00267
NC_001852 NC_015906 0.0013
NC_001852 NC_015915 0.00245
NC_001852 NC_015916 0.01343
NC_001852 NC_015917 0.00955
NC_001852 NC_015918 0.03902
NC_001852 NC_015920 0.17841
NC_001852 NC_017232 0.00495
NC_001852 NC_017233 0.00249
NC_001852 NC_017235 0.04052
NC_001852 NC_017239 0.01003
NC_001852 NC_017394 0.00144
NC_001852 NC_017405 0.00501
NC_001852 NC_017407 0.00763
NC_001852 NC_017408 0.28388
NC_001852 NC_017409 0.06187
NC_001852 NC_017411 0.01025
NC_001852 NC_017412 0.37712
NC_001852 NC_017413 0.0023
NC_001852 NC_017415 0.0167
NC_001852 NC_017416 0.00745
NC_001852 NC_017419 0.52205
NC_001852 NC_017421 0.00311
NC_001852 NC_018986 0.01146
NC_001852 NC_018987 0.26582
NC_001852 NC_018991 0.0053
NC_001852 NT_167351 0.01261
NC_001852 NZ_CP009061 0.00388
NC_001852 NZ_CP009062 0.05317
NC_001852 NZ_CP009063 0.00999
NC_001852 NZ_CP009064 0.00211
NC_001852 NZ_CP009658 0.00243
NC_001852 NZ_CP009659 0.00713
NC_001852 NZ_CP009667 0.98621
NC_001852 NZ_CP009668 0.00635
NC_001852 NZ_CP009669 0.00481
NC_001852 NZ_CP009670 0.00269
NC_001852 NZ_CP015787 0.00376
NC_001852 NZ_CP015791 0.0103
NC_001852 NZ_CP015792 0.00366
NC_001852 NZ_CP015806 0.0103
NC_001852 NZ_CP015807 0.00366
NC_001852 NZ_CP015962 0.00376
NC_001852 NZ_CP017213 0.00621
NC_001852 NZ_CP017214 0.00906
NC_001852 NZ_CP017215 0.21905
NC_001852 NZ_CP017216 0.00973
NC_001852 NZ_CP017217 0.00284
NC_001852 NZ_CP017219 0.33245
NC_001852 NZ_CP018265 0.00333
NC_001852 NZ_CP019763 0.00692
NC_001852 NZ_CP019764 0.00243
NC_001852 NZ_CP019766 0.01047
NC_001852 NZ_CP019852 0.00668
NC_001852 NZ_CP019853 0.00243
NC_001852 NZ_CP019855 0.01047
NC_001852 NZ_CP019923 0.00482
NC_001852 NZ_CP019924 0.00713
NC_001852 NZ_CP019926 0.01047
NC_001852 NZ_CP031401 0.06495
NC_001852 NZ_CP031402 0.00315
NC_001852 NZ_CP031403 0.0068
NC_001852 NZ_CP031404 0.01938
NC_001852 NZ_CP031409 0.00789
NC_001853 NC_001854 0.00521
NC_001853 NC_001855 0.01131
NC_001853 NC_001856 0.00249
NC_001853 NC_004988 0.03236
NC_001853 NC_008565 0.01486
NC_001853 NC_008568 0.00209
NC_001853 NC_008569 0.00777
NC_001853 NC_011226 0.00319
NC_001853 NC_011246 0.00099
NC_001853 NC_011247 0.00092
NC_001853 NC_011778 0.0111
NC_001853 NC_011779 0.00586
NC_001853 NC_011780 0.00312
NC_001853 NC_011781 0.95885
NC_001853 NC_011782 0.01146
NC_001853 NC_011783 0.01238
NC_001853 NC_011785 0.00805
NC_001853 NC_011787 0.00265
NC_001853 NC_011788 0.00277
NC_001853 NC_011790 0.00291
NC_001853 NC_011791 0.00619
NC_001853 NC_011793 0.01986
NC_001853 NC_011794 0.00569
NC_001853 NC_011857 0.02122
NC_001853 NC_011858 0.02387
NC_001853 NC_011860 0.00503
NC_001853 NC_011862 0.00771
NC_001853 NC_011863 0.02082
NC_001853 NC_011866 0.01144
NC_001853 NC_011867 0.04572
NC_001853 NC_011868 0.0113
NC_001853 NC_011870 0.00955
NC_001853 NC_011872 0.00433
NC_001853 NC_011874 0.82712
NC_001853 NC_012163 0.95585
NC_001853 NC_012165 0.00529
NC_001853 NC_012167 0.00264
NC_001853 NC_012170 0.01347
NC_001853 NC_012171 0.57854
NC_001853 NC_012172 0.00771
NC_001853 NC_012173 0.00501
NC_001853 NC_012174 0.01147
NC_001853 NC_012178 0.00897
NC_001853 NC_012179 0.01162
NC_001853 NC_012181 0.00562
NC_001853 NC_012182 0.00277
NC_001853 NC_012183 0.01649
NC_001853 NC_012184 0.01141
NC_001853 NC_012185 0.00515
NC_001853 NC_012186 0.01788
NC_001853 NC_012187 0.00205
NC_001853 NC_012188 0.04501
NC_001853 NC_012189 0.01404
NC_001853 NC_012190 0.00467
NC_001853 NC_012195 0.00638
NC_001853 NC_012196 0.00592
NC_001853 NC_012197 0.00393
NC_001853 NC_012201 0.01357
NC_001853 NC_012202 0.01569
NC_001853 NC_012203 0.0047
NC_001853 NC_012204 0.00318
NC_001853 NC_012228 0.86109
NC_001853 NC_012231 0.76382
NC_001853 NC_012232 0.01345
NC_001853 NC_012233 0.00625
NC_001853 NC_012235 0.00293
NC_001853 NC_012236 0.81438
NC_001853 NC_012238 0.02104
NC_001853 NC_012240 0.00771
NC_001853 NC_012245 0.01971
NC_001853 NC_012246 0.01776
NC_001853 NC_012247 0.0174
NC_001853 NC_012248 0.01145
NC_001853 NC_012249 0.00203
NC_001853 NC_012494 0.00354
NC_001853 NC_012495 0.01299
NC_001853 NC_012496 0.01069
NC_001853 NC_012497 0.05869
NC_001853 NC_012498 0.00281
NC_001853 NC_012499 0.00803
NC_001853 NC_012500 0.00688
NC_001853 NC_012501 0.00753
NC_001853 NC_012502 0.00782
NC_001853 NC_012503 0.01597
NC_001853 NC_012506 0.01146
NC_001853 NC_012507 0.41813
NC_001853 NC_012508 0.00269
NC_001853 NC_015915 0.00271
NC_001853 NC_015916 0.03173
NC_001853 NC_015917 0.00558
NC_001853 NC_015918 0.00657
NC_001853 NC_015920 0.0047
NC_001853 NC_015922 0.01084
NC_001853 NC_017232 0.00225
NC_001853 NC_017233 0.02145
NC_001853 NC_017234 0.00408
NC_001853 NC_017235 0.00798
NC_001853 NC_017239 0.00352
NC_001853 NC_017405 0.80982
NC_001853 NC_017406 0.01345
NC_001853 NC_017407 0.0077
NC_001853 NC_017408 0.00432
NC_001853 NC_017409 0.02116
NC_001853 NC_017411 0.00728
NC_001853 NC_017412 0.0059
NC_001853 NC_017413 0.01269
NC_001853 NC_017414 0.01072
NC_001853 NC_017415 0.0115
NC_001853 NC_017416 0.00728
NC_001853 NC_017419 0.00725
NC_001853 NC_017420 0.0091
NC_001853 NC_017421 0.00285
NC_001853 NC_018986 0.00863
NC_001853 NC_018987 0.00415
NC_001853 NC_018989 0.0321
NC_001853 NC_018990 0.78949
NC_001853 NC_018991 0.01057
NC_001853 NC_018993 0.00265
NC_001853 NT_167352 0.00443
NC_001853 NZ_CP009062 0.00325
NC_001853 NZ_CP009063 0.00365
NC_001853 NZ_CP009064 0.02036
NC_001853 NZ_CP009065 0.00517
NC_001853 NZ_CP009658 0.00249
NC_001853 NZ_CP009659 0.01131
NC_001853 NZ_CP009667 0.00598
NC_001853 NZ_CP009668 0.99591
NC_001853 NZ_CP009669 0.00823
NC_001853 NZ_CP009670 0.00521
NC_001853 NZ_CP009672 0.01216
NC_001853 NZ_CP009674 0.03223
NC_001853 NZ_CP015788 0.00992
NC_001853 NZ_CP015789 0.00892
NC_001853 NZ_CP015791 0.01498
NC_001853 NZ_CP015792 0.01011
NC_001853 NZ_CP015793 0.00567
NC_001853 NZ_CP015803 0.00992
NC_001853 NZ_CP015804 0.00892
NC_001853 NZ_CP015806 0.01499
NC_001853 NZ_CP015807 0.01011
NC_001853 NZ_CP015808 0.00567
NC_001853 NZ_CP017211 0.04496
NC_001853 NZ_CP017212 0.00911
NC_001853 NZ_CP017213 0.57224
NC_001853 NZ_CP017214 0.00388
NC_001853 NZ_CP017215 0.00624
NC_001853 NZ_CP017216 0.01409
NC_001853 NZ_CP017217 0.00263
NC_001853 NZ_CP018265 0.01962
NC_001853 NZ_CP019761 0.03223
NC_001853 NZ_CP019763 0.0111
NC_001853 NZ_CP019764 0.00249
NC_001853 NZ_CP019766 0.01921
NC_001853 NZ_CP019851 0.03223
NC_001853 NZ_CP019852 0.01111
NC_001853 NZ_CP019853 0.00249
NC_001853 NZ_CP019855 0.01897
NC_001853 NZ_CP019922 0.03223
NC_001853 NZ_CP019923 0.00823
NC_001853 NZ_CP019924 0.01131
NC_001853 NZ_CP019926 0.0192
NC_001853 NZ_CP031401 0.02138
NC_001853 NZ_CP031402 0.77937
NC_001853 NZ_CP031403 0.00265
NC_001853 NZ_CP031404 0.01779
NC_001853 NZ_CP031409 0.01408
NC_001854 NC_001855 0.0172
NC_001854 NC_001856 0.0157
NC_001854 NC_004988 0.00378
NC_001854 NC_008565 0.00729
NC_001854 NC_008566 0.00362
NC_001854 NC_008567 0.00315
NC_001854 NC_011778 0.01684
NC_001854 NC_011779 0.00274
NC_001854 NC_011780 0.02141
NC_001854 NC_011781 0.00505
NC_001854 NC_011782 0.02917
NC_001854 NC_011785 0.59093
NC_001854 NC_011788 0.0026
NC_001854 NC_011790 0.00465
NC_001854 NC_011791 0.00636
NC_001854 NC_011792 0.00279
NC_001854 NC_011793 0.00518
NC_001854 NC_011842 0.0035
NC_001854 NC_011856 0.00345
NC_001854 NC_011860 0.00754
NC_001854 NC_011862 0.60497
NC_001854 NC_011863 0.00996
NC_001854 NC_011866 0.02484
NC_001854 NC_011867 0.00372
NC_001854 NC_011868 0.00715
NC_001854 NC_011869 0.00401
NC_001854 NC_011870 0.02498
NC_001854 NC_011874 0.02637
NC_001854 NC_011975 0.00316
NC_001854 NC_012163 0.00521
NC_001854 NC_012165 0.75919
NC_001854 NC_012166 0.00359
NC_001854 NC_012167 0.01396
NC_001854 NC_012170 0.00199
NC_001854 NC_012171 0.02497
NC_001854 NC_012172 0.60659
NC_001854 NC_012173 0.00879
NC_001854 NC_012174 0.01599
NC_001854 NC_012179 0.0291
NC_001854 NC_012180 0.00393
NC_001854 NC_012182 0.01655
NC_001854 NC_012183 0.00489
NC_001854 NC_012184 0.01786
NC_001854 NC_012185 0.00452
NC_001854 NC_012186 0.01939
NC_001854 NC_012187 0.68377
NC_001854 NC_012189 0.02152
NC_001854 NC_012192 0.03094
NC_001854 NC_012196 0.00279
NC_001854 NC_012201 0.00208
NC_001854 NC_012202 0.36442
NC_001854 NC_012228 0.00229
NC_001854 NC_012230 0.20469
NC_001854 NC_012232 0.00199
NC_001854 NC_012235 0.64305
NC_001854 NC_012236 0.02324
NC_001854 NC_012238 0.01005
NC_001854 NC_012239 0.00312
NC_001854 NC_012240 0.60159
NC_001854 NC_012245 0.02113
NC_001854 NC_012246 0.01938
NC_001854 NC_012248 0.02485
NC_001854 NC_012249 0.02382
NC_001854 NC_012250 0.00251
NC_001854 NC_012260 0.05294
NC_001854 NC_012262 0.00316
NC_001854 NC_012495 0.00375
NC_001854 NC_012496 0.01678
NC_001854 NC_012499 0.59471
NC_001854 NC_012500 0.00413
NC_001854 NC_012501 0.59667
NC_001854 NC_012502 0.0041
NC_001854 NC_012506 0.02884
NC_001854 NC_012508 0.01495
NC_001854 NC_015915 0.00399
NC_001854 NC_015916 0.00696
NC_001854 NC_015917 0.03558
NC_001854 NC_015918 0.00199
NC_001854 NC_015922 0.00562
NC_001854 NC_017233 0.0045
NC_001854 NC_017234 0.00663
NC_001854 NC_017237 0.00365
NC_001854 NC_017239 0.00296
NC_001854 NC_017240 0.00327
NC_001854 NC_017405 0.02303
NC_001854 NC_017406 0.02021
NC_001854 NC_017407 0.57674
NC_001854 NC_017409 0.01059
NC_001854 NC_017411 0.0187
NC_001854 NC_017413 0.00577
NC_001854 NC_017414 0.00525
NC_001854 NC_017415 0.01823
NC_001854 NC_017416 0.5976
NC_001854 NC_017417 0.00353
NC_001854 NC_017419 0.00334
NC_001854 NC_017421 0.00399
NC_001854 NC_018986 0.01832
NC_001854 NC_018989 0.00702
NC_001854 NC_018991 0.00743
NC_001854 NC_018993 0.68582
NC_001854 NT_167351 0.00372
NC_001854 NZ_CP009063 0.00305
NC_001854 NZ_CP009064 0.00517
NC_001854 NZ_CP009065 0.00621
NC_001854 NZ_CP009066 0.00351
NC_001854 NZ_CP009067 0.00352
NC_001854 NZ_CP009658 0.01604
NC_001854 NZ_CP009659 0.01717
NC_001854 NZ_CP009667 0.00269
NC_001854 NZ_CP009668 0.00521
NC_001854 NZ_CP009670 0.99988
NC_001854 NZ_CP009673 0.03517
NC_001854 NZ_CP009674 0.0042
NC_001854 NZ_CP015788 0.00363
NC_001854 NZ_CP015791 0.01306
NC_001854 NZ_CP015792 0.03044
NC_001854 NZ_CP015793 0.00804
NC_001854 NZ_CP015794 0.03097
NC_001854 NZ_CP015803 0.00363
NC_001854 NZ_CP015806 0.01279
NC_001854 NZ_CP015807 0.03044
NC_001854 NZ_CP015808 0.00804
NC_001854 NZ_CP017213 0.02616
NC_001854 NZ_CP017214 0.0223
NC_001854 NZ_CP017216 0.02158
NC_001854 NZ_CP017217 0.0139
NC_001854 NZ_CP018263 0.00186
NC_001854 NZ_CP018265 0.00547
NC_001854 NZ_CP019761 0.0042
NC_001854 NZ_CP019763 0.01726
NC_001854 NZ_CP019764 0.01641
NC_001854 NZ_CP019766 0.01379
NC_001854 NZ_CP019851 0.0042
NC_001854 NZ_CP019852 0.01727
NC_001854 NZ_CP019853 0.01641
NC_001854 NZ_CP019855 0.01378
NC_001854 NZ_CP019922 0.0042
NC_001854 NZ_CP019924 0.01748
NC_001854 NZ_CP019926 0.01378
NC_001854 NZ_CP031401 0.00974
NC_001854 NZ_CP031403 0.65014
NC_001854 NZ_CP031404 0.01748
NC_001854 NZ_CP031411 0.00268
NC_001855 NC_008565 0.01001
NC_001855 NC_008566 0.006
NC_001855 NC_008569 0.00774
NC_001855 NC_011778 0.86561
NC_001855 NC_011779 0.00728
NC_001855 NC_011780 0.0489
NC_001855 NC_011781 0.01133
NC_001855 NC_011783 0.00805
NC_001855 NC_011785 0.03059
NC_001855 NC_011788 0.00537
NC_001855 NC_011789 0.00177
NC_001855 NC_011791 0.00356
NC_001855 NC_011792 0.00542
NC_001855 NC_011793 0.01229
NC_001855 NC_011794 0.00634
NC_001855 NC_011856 0.00701
NC_001855 NC_011857 0.01604
NC_001855 NC_011858 0.01067
NC_001855 NC_011861 0.00813
NC_001855 NC_011862 0.03029
NC_001855 NC_011863 0.02189
NC_001855 NC_011865 0.0181
NC_001855 NC_011866 0.02715
NC_001855 NC_011867 0.01658
NC_001855 NC_011868 0.00596
NC_001855 NC_011870 0.41603
NC_001855 NC_011871 0.01131
NC_001855 NC_011872 0.00229
NC_001855 NC_011874 0.02732
NC_001855 NC_011875 0.00637
NC_001855 NC_011975 0.00191
NC_001855 NC_012163 0.01119
NC_001855 NC_012165 0.00423
NC_001855 NC_012168 0.01133
NC_001855 NC_012170 0.00619
NC_001855 NC_012171 0.02777
NC_001855 NC_012172 0.03029
NC_001855 NC_012173 0.00277
NC_001855 NC_012174 0.0198
NC_001855 NC_012178 0.00883
NC_001855 NC_012183 0.00907
NC_001855 NC_012184 0.87957
NC_001855 NC_012185 0.00311
NC_001855 NC_012186 0.33828
NC_001855 NC_012187 0.03358
NC_001855 NC_012189 0.4073
NC_001855 NC_012190 0.01887
NC_001855 NC_012191 0.02139
NC_001855 NC_012195 0.0087
NC_001855 NC_012196 0.00237
NC_001855 NC_012198 0.00655
NC_001855 NC_012201 0.00619
NC_001855 NC_012202 0.3075
NC_001855 NC_012203 0.0089
NC_001855 NC_012204 0.08606
NC_001855 NC_012227 0.02113
NC_001855 NC_012228 0.01172
NC_001855 NC_012230 0.00168
NC_001855 NC_012231 0.01071
NC_001855 NC_012232 0.00619
NC_001855 NC_012233 0.00781
NC_001855 NC_012235 0.04179
NC_001855 NC_012236 0.02648
NC_001855 NC_012237 0.02104
NC_001855 NC_012238 0.02075
NC_001855 NC_012240 0.02991
NC_001855 NC_012243 0.02107
NC_001855 NC_012245 0.38957
NC_001855 NC_012246 0.33673
NC_001855 NC_012247 0.00665
NC_001855 NC_012248 0.02716
NC_001855 NC_012249 0.02136
NC_001855 NC_012250 0.00156
NC_001855 NC_012260 0.00305
NC_001855 NC_012262 0.00191
NC_001855 NC_012495 0.00818
NC_001855 NC_012496 0.85451
NC_001855 NC_012497 0.00269
NC_001855 NC_012498 0.01924
NC_001855 NC_012499 0.03053
NC_001855 NC_012501 0.02975
NC_001855 NC_012502 0.00741
NC_001855 NC_012503 0.0087
NC_001855 NC_012507 0.0134
NC_001855 NC_015915 0.00257
NC_001855 NC_015916 0.01302
NC_001855 NC_015917 0.00713
NC_001855 NC_015918 0.06797
NC_001855 NC_015920 0.00895
NC_001855 NC_015922 0.00959
NC_001855 NC_017233 0.01187
NC_001855 NC_017234 0.00354
NC_001855 NC_017235 0.0076
NC_001855 NC_017237 0.00603
NC_001855 NC_017239 0.00531
NC_001855 NC_017405 0.02857
NC_001855 NC_017406 0.00957
NC_001855 NC_017407 0.02703
NC_001855 NC_017408 0.00229
NC_001855 NC_017409 0.01708
NC_001855 NC_017410 0.01877
NC_001855 NC_017411 0.40474
NC_001855 NC_017412 0.00661
NC_001855 NC_017413 0.00878
NC_001855 NC_017414 0.38327
NC_001855 NC_017415 0.02147
NC_001855 NC_017416 0.02798
NC_001855 NC_017417 0.07081
NC_001855 NC_017419 0.00658
NC_001855 NC_017420 0.00906
NC_001855 NC_018986 0.41611
NC_001855 NC_018987 0.00228
NC_001855 NC_018989 0.01134
NC_001855 NC_018990 0.0115
NC_001855 NC_018991 0.005
NC_001855 NC_018992 0.01129
NC_001855 NC_018993 0.00172
NC_001855 NT_167352 0.00506
NC_001855 NZ_CP009062 0.00651
NC_001855 NZ_CP009063 0.00531
NC_001855 NZ_CP009064 0.01197
NC_001855 NZ_CP009065 0.00393
NC_001855 NZ_CP009067 0.00583
NC_001855 NZ_CP009659 0.99885
NC_001855 NZ_CP009667 0.00713
NC_001855 NZ_CP009668 0.01131
NC_001855 NZ_CP009669 0.05414
NC_001855 NZ_CP009670 0.01715
NC_001855 NZ_CP009672 0.00807
NC_001855 NZ_CP015788 0.00651
NC_001855 NZ_CP015789 0.00855
NC_001855 NZ_CP015791 0.01249
NC_001855 NZ_CP015792 0.00459
NC_001855 NZ_CP015793 0.0197
NC_001855 NZ_CP015803 0.0065
NC_001855 NZ_CP015804 0.00855
NC_001855 NZ_CP015806 0.01249
NC_001855 NZ_CP015807 0.00458
NC_001855 NZ_CP015808 0.0197
NC_001855 NZ_CP017212 0.00882
NC_001855 NZ_CP017213 0.02807
NC_001855 NZ_CP017214 0.02898
NC_001855 NZ_CP017215 0.0078
NC_001855 NZ_CP017216 0.40553
NC_001855 NZ_CP017219 0.00638
NC_001855 NZ_CP018263 0.00343
NC_001855 NZ_CP018265 0.01055
NC_001855 NZ_CP019763 0.99717
NC_001855 NZ_CP019766 0.01362
NC_001855 NZ_CP019852 0.9954
NC_001855 NZ_CP019855 0.01362
NC_001855 NZ_CP019923 0.05416
NC_001855 NZ_CP019924 0.99902
NC_001855 NZ_CP019926 0.01362
NC_001855 NZ_CP031400 0.00836
NC_001855 NZ_CP031401 0.01891
NC_001855 NZ_CP031402 0.01084
NC_001855 NZ_CP031403 0.0348
NC_001855 NZ_CP031404 0.33717
NC_001855 NZ_CP031409 0.00633
NC_001856 NC_008565 0.00131
NC_001856 NC_008566 0.00393
NC_001856 NC_008567 0.00672
NC_001856 NC_008568 0.00207
NC_001856 NC_011246 0.00093
NC_001856 NC_011247 0.00077
NC_001856 NC_011779 0.00222
NC_001856 NC_011781 0.0025
NC_001856 NC_011783 0.00467
NC_001856 NC_011785 0.0134
NC_001856 NC_011790 0.00851
NC_001856 NC_011792 0.00415
NC_001856 NC_011842 0.00697
NC_001856 NC_011857 0.00442
NC_001856 NC_011860 0.00316
NC_001856 NC_011861 0.02089
NC_001856 NC_011862 0.01355
NC_001856 NC_011863 0.00893
NC_001856 NC_011866 0.00274
NC_001856 NC_011867 0.00205
NC_001856 NC_011868 0.02469
NC_001856 NC_011869 0.00876
NC_001856 NC_011870 0.00254
NC_001856 NC_011871 0.01933
NC_001856 NC_011874 0.00287
NC_001856 NC_012163 0.00233
NC_001856 NC_012165 0.0146
NC_001856 NC_012166 0.00201
NC_001856 NC_012167 0.68681
NC_001856 NC_012170 0.02482
NC_001856 NC_012171 0.00305
NC_001856 NC_012172 0.01355
NC_001856 NC_012174 0.0025
NC_001856 NC_012176 0.00277
NC_001856 NC_012178 0.00431
NC_001856 NC_012180 0.00774
NC_001856 NC_012182 0.89784
NC_001856 NC_012183 0.00204
NC_001856 NC_012185 0.01332
NC_001856 NC_012186 0.00277
NC_001856 NC_012187 0.01291
NC_001856 NC_012189 0.00212
NC_001856 NC_012196 0.00203
NC_001856 NC_012200 0.0022
NC_001856 NC_012201 0.02494
NC_001856 NC_012202 0.00656
NC_001856 NC_012228 0.00228
NC_001856 NC_012230 0.00246
NC_001856 NC_012232 0.02485
NC_001856 NC_012235 0.01398
NC_001856 NC_012236 0.00272
NC_001856 NC_012238 0.00824
NC_001856 NC_012240 0.01344
NC_001856 NC_012245 0.0028
NC_001856 NC_012246 0.00276
NC_001856 NC_012247 0.00153
NC_001856 NC_012248 0.00274
NC_001856 NC_012495 0.00222
NC_001856 NC_012499 0.01304
NC_001856 NC_012501 0.01344
NC_001856 NC_012502 0.00211
NC_001856 NC_012503 0.0046
NC_001856 NC_012507 0.00193
NC_001856 NC_012508 0.71546
NC_001856 NC_015916 0.00349
NC_001856 NC_015918 0.00253
NC_001856 NC_015922 0.00763
NC_001856 NC_017232 0.00221
NC_001856 NC_017237 0.00396
NC_001856 NC_017240 0.00695
NC_001856 NC_017405 0.00265
NC_001856 NC_017406 0.00291
NC_001856 NC_017407 0.01357
NC_001856 NC_017409 0.00869
NC_001856 NC_017411 0.00239
NC_001856 NC_017413 0.00868
NC_001856 NC_017415 0.0025
NC_001856 NC_017416 0.0133
NC_001856 NC_017419 0.00239
NC_001856 NC_017420 0.0042
NC_001856 NC_017421 0.68178
NC_001856 NC_018986 0.00231
NC_001856 NC_018989 0.00334
NC_001856 NC_018990 0.00197
NC_001856 NC_018991 0.02604
NC_001856 NC_018993 0.01399
NC_001856 NZ_CP009061 0.00221
NC_001856 NZ_CP009066 0.0032
NC_001856 NZ_CP009067 0.00349
NC_001856 NZ_CP009658 0.99625
NC_001856 NZ_CP009667 0.00243
NC_001856 NZ_CP009668 0.00254
NC_001856 NZ_CP009670 0.0157
NC_001856 NZ_CP009672 0.00468
NC_001856 NZ_CP014605 0.0088
NC_001856 NZ_CP015788 0.00183
NC_001856 NZ_CP015789 0.00468
NC_001856 NZ_CP015791 0.01072
NC_001856 NZ_CP015793 0.00666
NC_001856 NZ_CP015803 0.00182
NC_001856 NZ_CP015804 0.00468
NC_001856 NZ_CP015806 0.01062
NC_001856 NZ_CP015808 0.00666
NC_001856 NZ_CP017212 0.0043
NC_001856 NZ_CP017213 0.00301
NC_001856 NZ_CP017216 0.00212
NC_001856 NZ_CP017217 0.68059
NC_001856 NZ_CP018263 0.00271
NC_001856 NZ_CP018265 0.0017
NC_001856 NZ_CP019764 0.99628
NC_001856 NZ_CP019853 0.99628
NC_001856 NZ_CP031401 0.00867
NC_001856 NZ_CP031402 0.00198
NC_001856 NZ_CP031403 0.01383
NC_001856 NZ_CP031404 0.00268
NC_001856 NZ_CP031409 0.00394
NC_001857 NC_006129 0.03433
NC_001857 NC_008564 0.04034
NC_001857 NC_011784 0.8538
NC_001857 NC_011786 0.03968
NC_001857 NC_011859 0.03721
NC_001857 NC_011876 0.84859
NC_001857 NC_011877 0.03591
NC_001857 NC_012164 0.04222
NC_001857 NC_012175 0.82611
NC_001857 NC_012177 0.03962
NC_001857 NC_012193 0.84603
NC_001857 NC_012194 0.83644
NC_001857 NC_012199 0.86032
NC_001857 NC_012234 0.31862
NC_001857 NC_012241 0.83287
NC_001857 NC_012244 0.82837
NC_001857 NC_012504 0.85196
NC_001857 NC_012505 0.83673
NC_001857 NC_013128 0.74773
NC_001857 NC_013129 0.85324
NC_001857 NC_013130 0.83994
NC_001857 NC_015919 0.09096
NC_001857 NC_017241 0.04079
NC_001857 NC_017804 0.03607
NC_001857 NZ_CP009059 0.04081
NC_001857 NZ_CP009119 0.03972
NC_001857 NZ_CP009214 0.04121
NC_001857 NZ_CP009657 0.99921
NC_001857 NZ_CP015795 0.08407
NC_001857 NZ_CP015809 0.08407
NC_001857 NZ_CP017218 0.83157
NC_001857 NZ_CP018263 0.03024
NC_001857 NZ_CP019765 0.99375
NC_001857 NZ_CP019854 0.99297
NC_001857 NZ_CP019925 0.99375
NC_001857 NZ_CP031397 0.82787
NC_001898 NC_002610 0.00987
NC_001898 NC_002773 0.01776
NC_001898 NC_003456 0.06623
NC_001898 NC_003486 0.00983
NC_001898 NC_004936 0.00981
NC_001898 NC_005248 0.01463
NC_001898 NC_005324 0.01506
NC_001898 NC_005570 0.03118
NC_001898 NC_005862 0.00971
NC_001898 NC_005970 0.01355
NC_001898 NC_008439 0.0126
NC_001898 NC_008490 0.01207
NC_001898 NC_008597 0.01506
NC_001898 NC_009652 0.01124
NC_001898 NC_009789 0.01506
NC_001898 NC_009794 0.02236
NC_001898 NC_009807 0.04343
NC_001898 NC_010259 0.01571
NC_001898 NC_010261 0.01571
NC_001898 NC_010487 0.01697
NC_001898 NC_010796 0.06838
NC_001898 NC_010894 0.01787
NC_001898 NC_010898 0.02796
NC_001898 NC_010993 0.04386
NC_001898 NC_011079 0.01867
NC_001898 NC_011404 0.02505
NC_001898 NC_011408 0.01354
NC_001898 NC_011418 0.0485
NC_001898 NC_011640 0.0149
NC_001898 NC_011795 0.01513
NC_001898 NC_011799 0.0101
NC_001898 NC_012916 0.01768
NC_001898 NC_013548 0.02615
NC_001898 NC_013780 0.02734
NC_001898 NC_013782 0.01637
NC_001898 NC_015175 0.02734
NC_001898 NC_016151 0.0125
NC_001898 NC_016847 0.01654
NC_001898 NC_016979 0.02767
NC_001898 NC_017446 0.02563
NC_001898 NC_017636 0.01355
NC_001898 NC_017658 0.01505
NC_001898 NC_017661 0.01355
NC_001898 NC_017662 0.01355
NC_001898 NC_018977 0.01856
NC_001898 NC_018985 0.03072
NC_001898 NC_019040 0.01506
NC_001898 NC_019056 0.01073
NC_001898 NC_019060 0.01506
NC_001898 NC_019070 0.01434
NC_001898 NC_019080 0.01206
NC_001898 NC_019084 0.01634
NC_001898 NC_019085 0.01654
NC_001898 NC_019086 0.01768
NC_001898 NC_019101 0.01768
NC_001898 NC_019103 0.01756
NC_001898 NC_019110 0.04392
NC_001898 NC_019113 0.04392
NC_001898 NC_019132 0.05517
NC_001898 NC_019133 0.03954
NC_001898 NC_019135 0.0453
NC_001898 NC_019203 0.01539
NC_001898 NC_019242 0.02406
NC_001898 NC_019249 0.01776
NC_001898 NC_019279 0.01767
NC_001898 NC_019346 0.00235
NC_001898 NC_019986 0.0356
NC_001898 NC_019988 0.03214
NC_001898 NC_019990 0.01634
NC_001898 NC_020262 0.03078
NC_001898 NC_021157 0.04591
NC_001898 NC_021293 0.02556
NC_001898 NC_021869 0.05518
NC_001898 NC_021922 0.01296
NC_001898 NC_022197 0.01891
NC_001898 NC_023912 0.0321
NC_001898 NC_024969 0.01181
NC_001898 NC_025003 0.03954
NC_001898 NC_025148 0.0185
NC_001898 NC_025149 0.02438
NC_001898 NC_025150 0.02438
NC_001898 NC_025190 0.02592
NC_001898 NZ_CP003994 0.06092
NC_001898 NZ_CP003995 0.01389
NC_001898 NZ_CP006637 0.01939
NC_001898 NZ_CP006638 0.05914
NC_001898 NZ_CP006639 0.01506
NC_001898 NZ_CP006660 0.02228
NC_001898 NZ_CP006924 0.00893
NC_001898 NZ_CP008845 0.0286
NC_001898 NZ_CP009568 0.01867
NC_001898 NZ_CP010118 0.01259
NC_001898 NZ_CP010227 0.02276
NC_001898 NZ_CP010364 0.02562
NC_001898 NZ_CP010367 0.03596
NC_001898 NZ_CP010375 0.05768
NC_001898 NZ_CP010381 0.02411
NC_001898 NZ_CP010388 0.01911
NC_001898 NZ_CP011049 0.02562
NC_001898 NZ_CP011434 0.02088
NC_001898 NZ_CP011569 0.05931
NC_001898 NZ_CP011585 0.02583
NC_001898 NZ_CP011586 0.01235
NC_001898 NZ_CP011592 0.03193
NC_001898 NZ_CP011603 0.0321
NC_001898 NZ_CP011604 0.06092
NC_001898 NZ_CP011605 0.04549
NC_001898 NZ_CP011606 0.0524
NC_001898 NZ_CP011607 0.0276
NC_001898 NZ_CP011613 0.03193
NC_001898 NZ_CP011619 0.01952
NC_001898 NZ_CP011625 0.02583
NC_001898 NZ_CP011626 0.01394
NC_001898 NZ_CP011627 0.00797
NC_001898 NZ_CP011637 0.06092
NC_001898 NZ_CP011638 0.01581
NC_001898 NZ_CP011643 0.01539
NC_001898 NZ_CP011651 0.0321
NC_001898 NZ_CP011652 0.06092
NC_001898 NZ_CP011658 0.05985
NC_001898 NZ_CP012164 0.01939
NC_001898 NZ_CP012166 0.01371
NC_001898 NZ_CP012489 0.01702
NC_001898 NZ_CP012558 0.01431
NC_001898 NZ_CP012991 0.06025
NC_001898 NZ_CP013321 0.01952
NC_001898 NZ_CP014305 0.06025
NC_001898 NZ_CP015917 0.01265
NC_001898 NZ_CP016527 0.01342
NC_001898 NZ_CP016528 0.05368
NC_001898 NZ_CP016532 0.06635
NC_001898 NZ_CP016812 0.00727
NC_001898 NZ_CP017224 0.02481
NC_001898 NZ_CP017582 0.06329
NC_001898 NZ_CP017583 0.06313
NC_001898 NZ_CP017933 0.0199
NC_001898 NZ_CP017993 0.01289
NC_001898 NZ_CP018317 0.01388
NC_001898 NZ_CP018357 0.02868
NC_001898 NZ_CP018358 0.0131
NC_001898 NZ_CP018359 0.01509
NC_001898 NZ_CP018444 0.03214
NC_001898 NZ_CP018446 0.01982
NC_001898 NZ_CP018453 0.02876
NC_001898 NZ_CP018665 0.01555
NC_001898 NZ_CP018666 0.06092
NC_001898 NZ_CP018738 0.02715
NC_001898 NZ_CP018739 0.01701
NC_001898 NZ_CP018740 0.02803
NC_001898 NZ_CP018940 0.02074
NC_001898 NZ_CP018981 0.02792
NC_001898 NZ_CP019003 0.01392
NC_001898 NZ_CP019842 0.01819
NC_001898 NZ_CP019843 0.04985
NC_001898 NZ_CP020845 0.00838
NC_001898 NZ_CP020846 0.00745
NC_001898 NZ_CP021465 0.02862
NC_001898 NZ_CP022499 0.0081
NC_001898 NZ_CP023375 0.01433
NC_001898 NZ_CP023889 0.03413
NC_001898 NZ_CP023891 0.02364
NC_001898 NZ_CP023906 0.03364
NC_001898 NZ_CP023915 0.01523
NC_001898 NZ_CP023930 0.01497
NC_001898 NZ_CP023936 0.02227
NC_001898 NZ_CP024043 0.02999
NC_001898 NZ_CP024435 0.01497
NC_001898 NZ_CP024464 0.01697
NC_001898 NZ_CP024486 0.0286
NC_001898 NZ_CP024487 0.06092
NC_001898 NZ_CP024491 0.00939
NC_001898 NZ_CP024492 0.01218
NC_001898 NZ_CP024493 0.0286
NC_001898 NZ_CP024494 0.05918
NC_001898 NZ_CP024503 0.06092
NC_001898 NZ_CP024506 0.01728
NC_001898 NZ_CP024511 0.0286
NC_001898 NZ_CP024512 0.02
NC_001898 NZ_CP024513 0.01536
NC_001898 NZ_CP024514 0.06092
NC_001898 NZ_CP024519 0.06092
NC_001898 NZ_CP024520 0.01966
NC_001898 NZ_CP024579 0.01278
NC_001898 NZ_CP024580 0.01383
NC_001898 NZ_CP024802 0.01913
NC_001898 NZ_CP025336 0.01829
NC_001898 NZ_CP025337 0.04392
NC_001898 NZ_CP025460 0.02227
NC_001898 NZ_CP025465 0.02227
NC_001898 NZ_CP025469 0.01654
NC_001898 NZ_CP025945 0.0101
NC_001898 NZ_CP026175 0.00072
NC_001898 NZ_CP026176 0.00593
NC_001898 NZ_CP026183 0.01064
NC_001898 NZ_CP026214 0.01073
NC_001898 NZ_CP026215 0.01333
NC_001898 NZ_CP026393 0.01091
NC_001898 NZ_CP026572 0.01506
NC_001898 NZ_CP026573 0.02035
NC_001898 NZ_CP026574 0.01313
NC_001898 NZ_CP026583 0.02227
NC_001898 NZ_CP027066 0.02227
NC_001898 NZ_CP027680 0.04392
NC_001898 NZ_CP028466 0.0305
NC_001898 NZ_CP028540 0.02227
NC_001898 NZ_CP028546 0.02131
NC_001898 NZ_CP028552 0.01542
NC_001898 NZ_CP028581 0.02227
NC_001898 NZ_CP028785 0.01112
NC_001898 NZ_CP028789 0.02227
NC_001898 NZ_CP028795 0.02227
NC_001898 NZ_CP028802 0.02872
NC_001898 NZ_CP028803 0.0165
NC_001898 NZ_CP029125 0.05368
NC_001898 NZ_CP029380 0.02227
NC_001898 NZ_CP029433 0.07144
NC_001898 NZ_CP029438 0.03287
NC_001898 NZ_CP029585 0.01151
NC_001898 NZ_CP029589 0.02999
NC_001898 NZ_CP029592 0.02999
NC_001898 NZ_CP029779 0.00905
NC_001898 NZ_CP030001 0.0583
NC_001898 NZ_CP030009 0.05368
NC_001898 NZ_CP030113 0.02122
NC_001898 NZ_CP030131 0.02227
NC_001898 NZ_CP030184 0.02611
NC_001898 NZ_CP030192 0.05272
NC_001898 NZ_CP030193 0.02658
NC_001898 NZ_CP030226 0.03143
NC_001898 NZ_CP030227 0.05368
NC_001898 NZ_CP030230 0.01768
NC_001898 NZ_CP030330 0.02122
NC_001898 NZ_CP030346 0.02783
NC_001898 NZ_CP030349 0.0321
NC_001898 NZ_CP031315 0.01604
NC_001898 NZ_CP031719 0.02227
NC_001898 NZ_CP031797 0.01612
NC_001898 NZ_CP031812 0.01654
NC_001898 NZ_CP031816 0.01956
NC_001898 NZ_CP031882 0.01112
NC_001903 NC_006128 0.09755
NC_001903 NC_008274 0.08695
NC_001903 NC_011650 0.08779
NC_001903 NC_011724 0.79165
NC_001903 NC_011840 0.09794
NC_001903 NC_011844 0.09744
NC_001903 NC_011853 0.61671
NC_001903 NC_011974 0.66093
NC_001903 NC_012104 0.84112
NC_001903 NC_012129 0.0819
NC_001903 NC_012132 0.08063
NC_001903 NC_012151 0.67792
NC_001903 NC_012157 0.66014
NC_001903 NC_012261 0.66489
NC_001903 NC_012263 0.6665
NC_001903 NC_012267 0.45491
NC_001903 NC_012512 0.70896
NC_001903 NC_012513 0.7136
NC_001903 NC_015907 0.14748
NC_001903 NC_017229 0.08643
NC_001903 NC_017395 0.67719
NC_001903 NC_017401 0.7041
NC_001903 NC_017725 0.09853
NC_001903 NC_018983 0.61384
NC_001903 NC_019225 0.58954
NC_001903 NZ_CP009060 0.08657
NC_001903 NZ_CP009118 0.08109
NC_001903 NZ_CP009213 0.0887
NC_001903 NZ_CP009671 1
NC_001903 NZ_CP015781 0.1398
NC_001903 NZ_CP015797 0.13985
NC_001903 NZ_CP017202 0.66913
NC_001903 NZ_CP018266 0.08763
NC_001903 NZ_CP018750 0.09867
NC_001903 NZ_CP019755 1
NC_001903 NZ_CP019845 1
NC_001903 NZ_CP019917 1
NC_001903 NZ_CP031398 0.67036
NC_001904 NC_004971 0.0125
NC_001904 NC_008443 0.02142
NC_001904 NC_011720 0.00904
NC_001904 NC_011722 0.00952
NC_001904 NC_011731 0.01008
NC_001904 NC_011735 0.0063
NC_001904 NC_011736 0.00898
NC_001904 NC_011841 0.00939
NC_001904 NC_011843 0.00485
NC_001904 NC_011845 0.01398
NC_001904 NC_011846 0.02016
NC_001904 NC_011847 0.01218
NC_001904 NC_011849 0.01087
NC_001904 NC_011850 0.00909
NC_001904 NC_011851 0.01166
NC_001904 NC_011965 0.0116
NC_001904 NC_011967 0.00966
NC_001904 NC_011968 0.00639
NC_001904 NC_011970 0.01259
NC_001904 NC_011972 0.00955
NC_001904 NC_011975 0.01884
NC_001904 NC_012105 0.013
NC_001904 NC_012106 0.01171
NC_001904 NC_012107 0.01211
NC_001904 NC_012110 0.01008
NC_001904 NC_012111 0.00557
NC_001904 NC_012112 0.01065
NC_001904 NC_012113 0.01066
NC_001904 NC_012114 0.01176
NC_001904 NC_012130 0.01562
NC_001904 NC_012148 0.00989
NC_001904 NC_012149 0.00983
NC_001904 NC_012150 0.01105
NC_001904 NC_012152 0.01006
NC_001904 NC_012153 0.01041
NC_001904 NC_012154 0.00808
NC_001904 NC_012155 0.41862
NC_001904 NC_012156 0.01175
NC_001904 NC_012158 0.01097
NC_001904 NC_012159 0.0139
NC_001904 NC_012160 0.00961
NC_001904 NC_012161 0.01187
NC_001904 NC_012162 0.02062
NC_001904 NC_012234 0.00176
NC_001904 NC_012247 0.00475
NC_001904 NC_012250 0.01114
NC_001904 NC_012251 0.01296
NC_001904 NC_012253 0.01138
NC_001904 NC_012254 0.01334
NC_001904 NC_012255 0.00962
NC_001904 NC_012256 0.34707
NC_001904 NC_012257 0.00989
NC_001904 NC_012258 0.01153
NC_001904 NC_012259 0.01245
NC_001904 NC_012262 0.01893
NC_001904 NC_012264 0.0116
NC_001904 NC_012265 0.00932
NC_001904 NC_012266 0.01134
NC_001904 NC_012268 0.01041
NC_001904 NC_012269 0.53939
NC_001904 NC_012509 0.01111
NC_001904 NC_012510 0.01004
NC_001904 NC_012511 0.0104
NC_001904 NC_012514 0.01031
NC_001904 NC_012515 0.00947
NC_001904 NC_012516 0.00639
NC_001904 NC_012517 0.01418
NC_001904 NC_012518 0.00595
NC_001904 NC_015903 0.00503
NC_001904 NC_015904 0.00598
NC_001904 NC_015905 0.00513
NC_001904 NC_015906 0.00746
NC_001904 NC_015908 0.00522
NC_001904 NC_015909 0.00648
NC_001904 NC_015910 0.00753
NC_001904 NC_015911 0.0854
NC_001904 NC_017393 0.01128
NC_001904 NC_017394 0.00986
NC_001904 NC_017396 0.00467
NC_001904 NC_017397 0.01084
NC_001904 NC_017398 0.00949
NC_001904 NC_017399 0.36115
NC_001904 NC_017400 0.01759
NC_001904 NC_017402 0.0106
NC_001904 NC_017422 0.01626
NC_001904 NC_017423 0.00569
NC_001904 NC_017424 0.01322
NC_001904 NC_017425 0.01152
NC_001904 NC_017426 0.00687
NC_001904 NC_017427 0.01183
NC_001904 NC_017428 0.0085
NC_001904 NC_018979 0.01264
NC_001904 NC_018980 0.01469
NC_001904 NC_018981 0.01044
NC_001904 NC_018982 0.01254
NC_001904 NC_018984 0.01037
NC_001904 NC_019003 0.01229
NC_001904 NC_019004 0.01085
NC_001904 NC_019005 0.01204
NC_001904 NC_019006 0.01125
NC_001904 NZ_CP009660 0.01051
NC_001904 NZ_CP009661 0.0099
NC_001904 NZ_CP009662 0.01158
NC_001904 NZ_CP009663 0.00891
NC_001904 NZ_CP009664 0.01303
NC_001904 NZ_CP009665 0.01238
NC_001904 NZ_CP009666 0.01175
NC_001904 NZ_CP009673 0.00676
NC_001904 NZ_CP009675 1
NC_001904 NZ_CP015782 0.00635
NC_001904 NZ_CP015783 0.00981
NC_001904 NZ_CP015784 0.0096
NC_001904 NZ_CP015785 0.00941
NC_001904 NZ_CP015786 0.01291
NC_001904 NZ_CP015787 0.0787
NC_001904 NZ_CP015799 0.00981
NC_001904 NZ_CP015800 0.0096
NC_001904 NZ_CP015801 0.00941
NC_001904 NZ_CP015802 0.01291
NC_001904 NZ_CP015962 0.0787
NC_001904 NZ_CP017203 0.01422
NC_001904 NZ_CP017204 0.01216
NC_001904 NZ_CP017205 0.01248
NC_001904 NZ_CP017206 0.0104
NC_001904 NZ_CP017207 0.01041
NC_001904 NZ_CP017208 0.00961
NC_001904 NZ_CP017209 0.01187
NC_001904 NZ_CP017210 0.5456
NC_001904 NZ_CP019756 0.01075
NC_001904 NZ_CP019757 0.01353
NC_001904 NZ_CP019758 0.01238
NC_001904 NZ_CP019759 0.01303
NC_001904 NZ_CP019760 0.00891
NC_001904 NZ_CP019766 0.00726
NC_001904 NZ_CP019846 0.0116
NC_001904 NZ_CP019847 0.01237
NC_001904 NZ_CP019848 0.01303
NC_001904 NZ_CP019849 0.00451
NC_001904 NZ_CP019850 0.00891
NC_001904 NZ_CP019855 0.00726
NC_001904 NZ_CP019918 0.01073
NC_001904 NZ_CP019919 0.01353
NC_001904 NZ_CP019920 0.01398
NC_001904 NZ_CP019921 0.01104
NC_001904 NZ_CP019926 0.00726
NC_001904 NZ_CP031399 0.51382
NC_001904 NZ_CP031405 0.01713
NC_001904 NZ_CP031406 0.01176
NC_001904 NZ_CP031407 0.02133
NC_001904 NZ_CP031408 0.01333
NC_001904 NZ_CP031410 0.01554
NC_001904 NZ_CP031411 0.01412
NC_001910 NC_001911 0.01063
NC_001910 NC_002253 0.0067
NC_001910 NC_017257 0.01024
NC_001910 NC_017261 0.00792
NC_001910 NC_019187 0.00918
NC_001910 NC_019188 0.00919
NC_001910 NZ_CP002698 0.01402
NC_001910 NZ_CP002702 0.01402
NC_001910 NZ_CP002704 0.01402
NC_001910 NZ_CP009254 0.01
NC_001911 NC_002253 0.01392
NC_001911 NC_017257 0.01182
NC_001911 NC_019187 0.73523
NC_001911 NC_019188 0.73589
NC_001911 NZ_CP002698 0.01833
NC_001911 NZ_CP002702 0.01833
NC_001911 NZ_CP002704 0.01833
NC_001911 NZ_CP009254 0.00672
NC_001949 NC_002137 0.00604
NC_001949 NC_002748 0.00167
NC_001949 NC_002798 0.00175
NC_001949 NC_003101 0.00194
NC_001949 NC_004847 0.01008
NC_001949 NC_004955 0.01255
NC_001949 NC_004959 0.00355
NC_001949 NC_004966 0.00161
NC_001949 NC_007191 0.00164
NC_001949 NC_008504 0.00192
NC_001949 NC_008505 0.01021
NC_001949 NC_008506 0.0118
NC_001949 NC_009137 0.01126
NC_001949 NC_009435 0.0083
NC_001949 NC_009751 0.05459
NC_001949 NC_010901 0.00312
NC_001949 NC_013533 0.00664
NC_001949 NC_013551 0.00165
NC_001949 NC_015861 0.00722
NC_001949 NC_015862 0.01165
NC_001949 NC_015863 0.0015
NC_001949 NC_015864 0.01444
NC_001949 NC_015900 0.02441
NC_001949 NC_015901 0.00153
NC_001949 NC_015902 0.00199
NC_001949 NC_016042 0.00237
NC_001949 NC_016837 0.01778
NC_001949 NC_016970 0.00146
NC_001949 NC_016971 0.01338
NC_001949 NC_017478 0.0118
NC_001949 NC_017483 0.00114
NC_001949 NC_017487 0.00125
NC_001949 NC_017489 0.00194
NC_001949 NC_017493 0.01219
NC_001949 NC_017495 0.01158
NC_001949 NC_017496 0.0184
NC_001949 NC_017498 0.01097
NC_001949 NC_017500 0.00999
NC_001949 NC_017963 0.00326
NC_001949 NC_019308 0.00152
NC_001949 NC_019350 0.00238
NC_001949 NC_019377 0.01601
NC_001949 NC_019430 0.01089
NC_001949 NC_019431 0.03364
NC_001949 NC_019432 0.01218
NC_001949 NC_019434 0.00215
NC_001949 NC_019436 0.00922
NC_001949 NC_025249 0.00097
NC_001949 NZ_AP017399 0.00314
NC_001949 NZ_CP008814 0.00922
NC_001949 NZ_CP009055 0.0145
NC_001949 NZ_CP011829 0.00332
NC_001949 NZ_CP012367 0.00468
NC_001949 NZ_CP012385 0.00468
NC_001949 NZ_CP014530 0.00372
NC_001949 NZ_CP016685 0.03151
NC_001949 NZ_CP016686 0.0134
NC_001949 NZ_CP016687 0.01173
NC_001949 NZ_CP016688 0.0097
NC_001949 NZ_CP016689 0.01217
NC_001949 NZ_CP016694 0.02034
NC_001949 NZ_CP016695 0.00971
NC_001949 NZ_CP016696 0.00181
NC_001949 NZ_CP016698 0.01049
NC_001949 NZ_CP016699 0.03354
NC_001949 NZ_CP016700 0.00923
NC_001949 NZ_CP016701 0.01165
NC_001949 NZ_CP016702 0.01769
NC_001949 NZ_CP016704 0.00197
NC_001949 NZ_CP016705 0.08925
NC_001949 NZ_CP016707 0.0176
NC_001949 NZ_CP016708 0.01229
NC_001949 NZ_CP016714 0.02029
NC_001949 NZ_CP016715 0.01664
NC_001949 NZ_CP016716 0.00181
NC_001949 NZ_CP016720 0.00291
NC_001949 NZ_CP016721 0.00787
NC_001949 NZ_CP016722 0.01179
NC_001949 NZ_CP016726 0.0208
NC_001949 NZ_CP016727 0.00787
NC_001949 NZ_CP016729 0.01893
NC_001949 NZ_CP016733 0.01165
NC_001949 NZ_CP016734 0.10754
NC_001949 NZ_CP016735 0.01218
NC_001949 NZ_CP016736 0.00318
NC_001949 NZ_CP016737 0.01021
NC_001949 NZ_CP016738 0.0118
NC_001949 NZ_CP016739 0.01052
NC_001949 NZ_CP016740 0.00172
NC_001949 NZ_CP016743 0.00217
NC_001949 NZ_CP016744 0.01093
NC_001949 NZ_CP016745 0.01435
NC_001949 NZ_CP016746 0.00389
NC_001949 NZ_CP016747 0.00922
NC_001949 NZ_CP016748 0.02052
NC_001949 NZ_CP016750 0.00164
NC_001949 NZ_CP018129 0.00367
NC_001949 NZ_CP019209 0.00064
NC_001949 NZ_CP020605 0.00194
NC_001949 NZ_CP020606 0.00206
NC_001949 NZ_CP020611 0.00181
NC_001949 NZ_CP023393 0.00175
NC_001949 NZ_CP025421 0.00173
NC_001949 NZ_CP027502 0.00427
NC_001949 NZ_CP028161 0.00197
NC_001949 NZ_CP029291 0.00351
NC_001949 NZ_CP031539 0.01136
NC_001949 NZ_CP031540 0.01893
NC_001949 NZ_CP031541 0.00218
NC_001949 NZ_CP031543 0.00522
NC_001988 NC_015686 0.99868
NC_001988 NC_017296 0.99736
NC_001988 NC_021183 0.00404
NC_001988 NZ_CP013238 0.00016
NC_001988 NZ_CP030019 0.99891
NC_001994 NC_001995 0.20311
NC_001994 NC_005565 0.05634
NC_001994 NC_013310 0.07704
NC_001994 NC_013332 0.00694
NC_001994 NC_013376 0.19173
NC_001994 NC_019145 0.06241
NC_001994 NC_019147 0.06272
NC_001995 NC_005565 0.10067
NC_001995 NC_006871 0.01386
NC_001995 NC_007170 0.03059
NC_001995 NC_007209 0.02921
NC_001995 NC_007792 0.00281
NC_001995 NC_010685 0.02975
NC_001995 NC_010686 0.03022
NC_001995 NC_013291 0.02921
NC_001995 NC_013310 0.10016
NC_001995 NC_013332 0.00546
NC_001995 NC_013376 0.93738
NC_001995 NC_016140 0.03026
NC_001995 NC_018969 0.02975
NC_001995 NC_019139 0.0303
NC_001995 NC_019143 0.02649
NC_001995 NC_019145 0.07181
NC_001995 NC_019147 0.07217
NC_001995 NC_020535 0.00279
NC_001995 NC_022228 0.02975
NC_001995 NC_024963 0.03013
NC_001995 NZ_CP010404 0.02975
NC_001995 NZ_CP013617 0.03063
NC_001995 NZ_CP014395 0.02975
NC_001995 NZ_CP014400 0.02975
NC_001995 NZ_CP014405 0.02975
NC_001995 NZ_CP014417 0.0302
NC_001995 NZ_CP014446 0.0302
NC_001995 NZ_CP015174 0.01852
NC_001995 NZ_CP025398 0.03059
NC_001995 NZ_CP027424 0.02975
NC_001995 NZ_CP029165 0.02961
NC_001995 NZ_CP029648 0.02975
NC_001995 NZ_CP031663 0.03972
NC_001995 NZ_CP031666 0.03972
NC_002002 NC_004974 0.61771
NC_002002 NZ_CP007063 0.0265
NC_002002 NZ_CP013123 0.02993
NC_002002 NZ_CP013337 0.61859
NC_002013 NC_002517 0.00646
NC_002013 NC_003140 0.00555
NC_002013 NC_003265 0.00292
NC_002013 NC_003969 0.02594
NC_002013 NC_004562 0.02717
NC_002013 NC_005011 0.00648
NC_002013 NC_005024 0.00469
NC_002013 NC_005054 0.00315
NC_002013 NC_005208 0.03853
NC_002013 NC_007165 0.02207
NC_002013 NC_007166 0.02961
NC_002013 NC_007351 0.02371
NC_002013 NC_007352 0.00663
NC_002013 NC_007790 0.02095
NC_002013 NC_007928 0.0289
NC_002013 NC_007931 0.00652
NC_002013 NC_008354 0.18926
NC_002013 NC_008356 0.02586
NC_002013 NC_009130 0.00253
NC_002013 NC_009477 0.00383
NC_002013 NC_009619 0.00383
NC_002013 NC_010063 0.00422
NC_002013 NC_010077 0.00436
NC_002013 NC_010284 0.01952
NC_002013 NC_010419 0.0042
NC_002013 NC_010426 0.93019
NC_002013 NC_010427 0.9347
NC_002013 NC_010428 0.01732
NC_002013 NC_010616 0.02065
NC_002013 NC_010626 0.91833
NC_002013 NC_010684 0.02583
NC_002013 NC_012417 0.02095
NC_002013 NC_012547 0.00414
NC_002013 NC_013289 0.00421
NC_002013 NC_013290 0.00648
NC_002013 NC_013292 0.00441
NC_002013 NC_013293 0.00646
NC_002013 NC_013294 0.00421
NC_002013 NC_013295 0.02095
NC_002013 NC_013296 0.0044
NC_002013 NC_013297 0.02095
NC_002013 NC_013298 0.00422
NC_002013 NC_013299 0.00477
NC_002013 NC_013300 0.02095
NC_002013 NC_013301 0.00648
NC_002013 NC_013303 0.00648
NC_002013 NC_013304 0.00646
NC_002013 NC_013313 0.00646
NC_002013 NC_013314 0.94545
NC_002013 NC_013318 0.00485
NC_002013 NC_013319 0.004
NC_002013 NC_013320 0.00315
NC_002013 NC_013321 0.00357
NC_002013 NC_013322 0.00488
NC_002013 NC_013323 0.00455
NC_002013 NC_013324 0.00386
NC_002013 NC_013326 0.0044
NC_002013 NC_013330 0.00377
NC_002013 NC_013331 0.00511
NC_002013 NC_013332 0.00423
NC_002013 NC_013333 0.00626
NC_002013 NC_013334 0.00283
NC_002013 NC_013335 0.00566
NC_002013 NC_013337 0.00411
NC_002013 NC_013340 0.00388
NC_002013 NC_013342 0.00387
NC_002013 NC_013344 0.00423
NC_002013 NC_013347 0.00506
NC_002013 NC_013348 0.00332
NC_002013 NC_013351 0.0049
NC_002013 NC_013352 0.00481
NC_002013 NC_013372 0.00439
NC_002013 NC_013381 0.00338
NC_002013 NC_013389 0.00551
NC_002013 NC_013395 0.03032
NC_002013 NC_013550 0.00659
NC_002013 NC_015148 0.01395
NC_002013 NC_015432 0.00182
NC_002013 NC_016942 0.00457
NC_002013 NC_017339 0.00555
NC_002013 NC_017344 0.00485
NC_002013 NC_017345 0.00464
NC_002013 NC_017346 0.03004
NC_002013 NC_018952 0.0044
NC_002013 NC_018956 0.00422
NC_002013 NC_018957 0.00423
NC_002013 NC_018958 0.02095
NC_002013 NC_018959 0.00421
NC_002013 NC_018960 0.02095
NC_002013 NC_018961 0.00422
NC_002013 NC_018963 0.00423
NC_002013 NC_018965 0.00388
NC_002013 NC_018968 0.00419
NC_002013 NC_018972 0.00485
NC_002013 NC_018974 0.00421
NC_002013 NC_018975 0.02095
NC_002013 NC_018976 0.00485
NC_002013 NC_019007 0.00485
NC_002013 NC_019008 0.00484
NC_002013 NC_019009 0.00388
NC_002013 NC_019010 0.00485
NC_002013 NC_019140 0.94545
NC_002013 NC_019146 0.0283
NC_002013 NC_019148 0.00457
NC_002013 NC_019150 0.00422
NC_002013 NC_020183 0.1288
NC_002013 NC_020530 0.00411
NC_002013 NC_020531 0.00411
NC_002013 NC_020534 0.00411
NC_002013 NC_020538 0.00512
NC_002013 NC_020539 0.00512
NC_002013 NC_020565 0.00395
NC_002013 NC_020567 0.00389
NC_002013 NC_021060 0.00485
NC_002013 NC_021504 0.03243
NC_002013 NC_021552 0.00441
NC_002013 NC_021652 0.05618
NC_002013 NC_021653 0.05619
NC_002013 NC_021657 0.94545
NC_002013 NC_021665 0.05589
NC_002013 NC_022126 0.00556
NC_002013 NC_022227 0.02615
NC_002013 NC_022610 0.00496
NC_002013 NC_023278 0.00555
NC_002013 NC_025022 0.2235
NC_002013 NZ_CP007177 0.00422
NC_002013 NZ_CP007178 0.02095
NC_002013 NZ_CP007209 0.0043
NC_002013 NZ_CP007455 0.00566
NC_002013 NZ_CP007500 0.00345
NC_002013 NZ_CP007658 0.0034
NC_002013 NZ_CP007673 0.0045
NC_002013 NZ_CP007675 0.00451
NC_002013 NZ_CP007679 0.00375
NC_002013 NZ_CP009362 0.00488
NC_002013 NZ_CP009424 0.02095
NC_002013 NZ_CP009425 0.00422
NC_002013 NZ_CP010891 0.00485
NC_002013 NZ_CP011527 0.00457
NC_002013 NZ_CP012014 0.81049
NC_002013 NZ_CP012016 0.92049
NC_002013 NZ_CP012017 0.92103
NC_002013 NZ_CP012118 0.00421
NC_002013 NZ_CP012121 0.00192
NC_002013 NZ_CP012596 0.00482
NC_002013 NZ_CP012971 0.00648
NC_002013 NZ_CP012973 0.00648
NC_002013 NZ_CP012975 0.0066
NC_002013 NZ_CP012977 0.0066
NC_002013 NZ_CP012980 0.00646
NC_002013 NZ_CP013228 0.00418
NC_002013 NZ_CP013229 0.00416
NC_002013 NZ_CP013230 0.00425
NC_002013 NZ_CP013618 0.02352
NC_002013 NZ_CP013717 0.00905
NC_002013 NZ_CP013954 0.00487
NC_002013 NZ_CP013956 0.00555
NC_002013 NZ_CP013958 0.0044
NC_002013 NZ_CP013981 0.00419
NC_002013 NZ_CP013983 0.02456
NC_002013 NZ_CP014063 0.00392
NC_002013 NZ_CP014115 0.00489
NC_002013 NZ_CP014393 0.02095
NC_002013 NZ_CP014394 0.00429
NC_002013 NZ_CP014398 0.02095
NC_002013 NZ_CP014399 0.00429
NC_002013 NZ_CP014403 0.02095
NC_002013 NZ_CP014404 0.00429
NC_002013 NZ_CP014408 0.00421
NC_002013 NZ_CP014410 0.02095
NC_002013 NZ_CP014411 0.00421
NC_002013 NZ_CP014413 0.02095
NC_002013 NZ_CP014414 0.00421
NC_002013 NZ_CP014416 0.00421
NC_002013 NZ_CP014418 0.02064
NC_002013 NZ_CP014421 0.02095
NC_002013 NZ_CP014422 0.00421
NC_002013 NZ_CP014424 0.02095
NC_002013 NZ_CP014425 0.00421
NC_002013 NZ_CP014430 0.02095
NC_002013 NZ_CP014431 0.00421
NC_002013 NZ_CP014433 0.02095
NC_002013 NZ_CP014434 0.00421
NC_002013 NZ_CP014436 0.02095
NC_002013 NZ_CP014437 0.00421
NC_002013 NZ_CP014439 0.02095
NC_002013 NZ_CP014440 0.00421
NC_002013 NZ_CP014442 0.02095
NC_002013 NZ_CP014443 0.00421
NC_002013 NZ_CP014445 0.00421
NC_002013 NZ_CP014447 0.02064
NC_002013 NZ_CP014473 0.01393
NC_002013 NZ_CP014694 0.03359
NC_002013 NZ_CP015175 0.0317
NC_002013 NZ_CP015643 0.00327
NC_002013 NZ_CP015818 0.00398
NC_002013 NZ_CP016158 0.00226
NC_002013 NZ_CP016399 0.02246
NC_002013 NZ_CP016854 0.00265
NC_002013 NZ_CP016857 0.00415
NC_002013 NZ_CP016860 0.00192
NC_002013 NZ_CP016862 0.00421
NC_002013 NZ_CP017095 0.00352
NC_002013 NZ_CP017429 0.00226
NC_002013 NZ_CP017431 0.00226
NC_002013 NZ_CP017461 0.00403
NC_002013 NZ_CP017467 0.00304
NC_002013 NZ_CP017678 0.00485
NC_002013 NZ_CP017681 0.00647
NC_002013 NZ_CP017683 0.00358
NC_002013 NZ_CP018767 0.00424
NC_002013 NZ_CP018769 0.00485
NC_002013 NZ_CP018777 0.00478
NC_002013 NZ_CP019575 0.00562
NC_002013 NZ_CP020021 0.00487
NC_002013 NZ_CP020355 0.00398
NC_002013 NZ_CP021142 0.00645
NC_002013 NZ_CP021906 0.00488
NC_002013 NZ_CP021908 0.00488
NC_002013 NZ_CP022055 0.00403
NC_002013 NZ_CP022091 0.02371
NC_002013 NZ_CP022092 0.00377
NC_002013 NZ_CP022094 0.00619
NC_002013 NZ_CP022252 0.02594
NC_002013 NZ_CP022608 0.00621
NC_002013 NZ_CP022683 0.00283
NC_002013 NZ_CP022719 0.00646
NC_002013 NZ_CP022721 0.00646
NC_002013 NZ_CP022911 0.00566
NC_002013 NZ_CP024999 0.00646
NC_002013 NZ_CP025250 0.00424
NC_002013 NZ_CP025481 0.02606
NC_002013 NZ_CP025482 0.02088
NC_002013 NZ_CP025487 0.02088
NC_002013 NZ_CP025488 0.02089
NC_002013 NZ_CP025489 0.02088
NC_002013 NZ_CP025490 0.02088
NC_002013 NZ_CP025496 0.02088
NC_002013 NZ_CP025497 0.00191
NC_002013 NZ_CP027419 0.00438
NC_002013 NZ_CP027420 0.00344
NC_002013 NZ_CP028469 0.00341
NC_002013 NZ_CP028471 0.00341
NC_002013 NZ_CP029079 0.00441
NC_002013 NZ_CP029081 0.00485
NC_002013 NZ_CP029083 0.00646
NC_002013 NZ_CP029085 0.00484
NC_002013 NZ_CP029170 0.13802
NC_002013 NZ_CP029171 0.21454
NC_002013 NZ_CP029650 0.00282
NC_002013 NZ_CP029654 0.00485
NC_002013 NZ_CP029656 0.00485
NC_002013 NZ_CP029659 0.00485
NC_002013 NZ_CP029661 0.00498
NC_002013 NZ_CP029662 0.00485
NC_002013 NZ_CP029665 0.00423
NC_002013 NZ_CP029666 0.00422
NC_002013 NZ_CP029668 0.01749
NC_002013 NZ_CP029670 0.00485
NC_002013 NZ_CP029672 0.00485
NC_002013 NZ_CP029676 0.02095
NC_002013 NZ_CP029677 0.00422
NC_002013 NZ_CP029679 0.00485
NC_002013 NZ_CP030247 0.00581
NC_002013 NZ_CP030324 0.00483
NC_002013 NZ_CP030325 0.00383
NC_002013 NZ_CP031662 0.00606
NC_002013 NZ_CP031665 0.00605
NC_002013 NZ_CP031668 0.00767
NC_002013 NZ_CP031671 0.00767
NC_002033 NC_008308 0.00656
NC_002033 NC_009426 0.99258
NC_002033 NC_009427 0.00622
NC_002033 NC_009508 0.00103
NC_002033 NC_022235 0.0083
NC_002033 NZ_AP017656 0.00027
NC_002033 NZ_CP005191 0.00029
NC_002033 NZ_CP009294 0.00853
NC_002033 NZ_CP009453 0.00039
NC_002033 NZ_CP011771 0.0087
NC_002033 NZ_CP011772 0.00401
NC_002033 NZ_CP015989 0.00044
NC_002033 NZ_CP018222 0.00059
NC_002033 NZ_CP018223 0.00067
NC_002033 NZ_CP021185 0.00046
NC_002033 NZ_CP022748 0.00057
NC_002033 NZ_CP028348 0.00126
NC_002033 NZ_CP030354 0.00012
NC_002056 NC_002109 0.11273
NC_002056 NC_003123 0.11063
NC_002056 NC_003124 0.14977
NC_002056 NC_003292 0.05648
NC_002056 NC_003905 0.00177
NC_002056 NC_004429 0.29398
NC_002056 NC_004998 0.00418
NC_002056 NC_005015 0.02347
NC_002056 NC_005249 0.00406
NC_002056 NC_009139 0.00237
NC_002056 NC_009649 0.00225
NC_002056 NC_009838 0.01186
NC_002056 NC_010377 0.00158
NC_002056 NC_010378 0.00665
NC_002056 NC_010870 0.0015
NC_002056 NC_011281 0.00398
NC_002056 NC_011282 0.002
NC_002056 NC_011419 0.03039
NC_002056 NC_011617 0.00526
NC_002056 NC_012555 0.00141
NC_002056 NC_012556 0.0014
NC_002056 NC_012886 0.00685
NC_002056 NC_013718 0.02212
NC_002056 NC_013950 0.00234
NC_002056 NC_014107 0.00179
NC_002056 NC_014231 0.00644
NC_002056 NC_014368 0.00557
NC_002056 NC_014615 0.00232
NC_002056 NC_015154 0.00297
NC_002056 NC_015570 0.02824
NC_002056 NC_015575 0.02822
NC_002056 NC_016036 0.00976
NC_002056 NC_016838 0.00284
NC_002056 NC_016839 0.00332
NC_002056 NC_016966 0.00187
NC_002056 NC_017541 0.0044
NC_002056 NC_017659 0.00474
NC_002056 NC_018107 0.003
NC_002056 NC_018994 0.00225
NC_002056 NC_019073 0.00453
NC_002056 NC_019074 0.01816
NC_002056 NC_019087 0.00727
NC_002056 NC_019095 0.00455
NC_002056 NC_019114 0.00117
NC_002056 NC_019256 0.00946
NC_002056 NC_019346 0.00253
NC_002056 NC_019390 0.00246
NC_002056 NC_020086 0.00465
NC_002056 NC_020087 0.00177
NC_002056 NC_020132 0.00207
NC_002056 NC_021180 0.00654
NC_002056 NC_021198 0.00174
NC_002056 NC_021238 0.00707
NC_002056 NC_021501 0.0062
NC_002056 NC_021576 0.00835
NC_002056 NC_021654 0.00162
NC_002056 NC_021660 0.00564
NC_002056 NC_021664 0.00569
NC_002056 NC_021819 0.00304
NC_002056 NC_022078 0.00158
NC_002056 NC_022589 0.00234
NC_002056 NC_022609 0.00268
NC_002056 NC_023314 0.00591
NC_002056 NC_023330 0.00868
NC_002056 NC_023332 0.00167
NC_002056 NC_023333 0.00166
NC_002056 NC_023334 0.00192
NC_002056 NC_024960 0.00712
NC_002056 NC_024961 0.00744
NC_002056 NC_024967 0.01157
NC_002056 NC_024979 0.00309
NC_002056 NC_024983 0.00141
NC_002056 NC_024992 0.00188
NC_002056 NC_025147 0.00344
NC_002056 NC_025184 0.0062
NC_002056 NZ_CP004000 0.00149
NC_002056 NZ_CP006642 0.00677
NC_002056 NZ_CP006663 0.0029
NC_002056 NZ_CP006800 0.00323
NC_002056 NZ_CP006927 0.0024
NC_002056 NZ_CP007558 0.00274
NC_002056 NZ_CP007729 0.00164
NC_002056 NZ_CP007732 0.00277
NC_002056 NZ_CP007733 0.00219
NC_002056 NZ_CP007734 0.00219
NC_002056 NZ_CP007735 0.01139
NC_002056 NZ_CP007736 0.00547
NC_002056 NZ_CP008789 0.00287
NC_002056 NZ_CP008790 0.00245
NC_002056 NZ_CP008798 0.00428
NC_002056 NZ_CP008800 0.00203
NC_002056 NZ_CP008824 0.003
NC_002056 NZ_CP008825 0.00175
NC_002056 NZ_CP008829 0.00164
NC_002056 NZ_CP008842 0.00456
NC_002056 NZ_CP008843 0.00277
NC_002056 NZ_CP008899 0.0017
NC_002056 NZ_CP008906 0.00226
NC_002056 NZ_CP008930 0.00212
NC_002056 NZ_CP008932 0.00587
NC_002056 NZ_CP009457 0.00157
NC_002056 NZ_CP009777 0.00189
NC_002056 NZ_CP009852 0.00225
NC_002056 NZ_CP009857 0.00228
NC_002056 NZ_CP009865 0.00675
NC_002056 NZ_CP009869 0.00191
NC_002056 NZ_CP009870 0.01546
NC_002056 NZ_CP009879 0.00231
NC_002056 NZ_CP009883 0.00215
NC_002056 NZ_CP009884 0.11543
NC_002056 NZ_CP010234 0.00273
NC_002056 NZ_CP010243 0.00548
NC_002056 NZ_CP010362 0.00449
NC_002056 NZ_CP010390 0.00198
NC_002056 NZ_CP010393 0.00191
NC_002056 NZ_CP010396 0.00496
NC_002056 NZ_CP011119 0.00157
NC_002056 NZ_CP011133 0.00124
NC_002056 NZ_CP011314 0.00287
NC_002056 NZ_CP011571 0.00991
NC_002056 NZ_CP011577 0.00261
NC_002056 NZ_CP011580 0.00991
NC_002056 NZ_CP011583 0.01105
NC_002056 NZ_CP011587 0.006
NC_002056 NZ_CP011590 0.00448
NC_002056 NZ_CP011593 0.00247
NC_002056 NZ_CP011596 0.00413
NC_002056 NZ_CP011599 0.00682
NC_002056 NZ_CP011600 0.00063
NC_002056 NZ_CP011601 0.00151
NC_002056 NZ_CP011606 0.01432
NC_002056 NZ_CP011609 0.00784
NC_002056 NZ_CP011610 0.0023
NC_002056 NZ_CP011614 0.00655
NC_002056 NZ_CP011617 0.00412
NC_002056 NZ_CP011620 0.0082
NC_002056 NZ_CP011622 0.00236
NC_002056 NZ_CP011623 0.0041
NC_002056 NZ_CP011630 0.00695
NC_002056 NZ_CP011632 0.00674
NC_002056 NZ_CP011634 0.00213
NC_002056 NZ_CP011635 0.00131
NC_002056 NZ_CP011640 0.00524
NC_002056 NZ_CP011641 0.00208
NC_002056 NZ_CP011644 0.00794
NC_002056 NZ_CP011649 0.00991
NC_002056 NZ_CP011653 0.09414
NC_002056 NZ_CP011654 0.00301
NC_002056 NZ_CP011656 0.00507
NC_002056 NZ_CP011661 0.00991
NC_002056 NZ_CP011977 0.002
NC_002056 NZ_CP011990 0.00229
NC_002056 NZ_CP012166 0.01607
NC_002056 NZ_CP012169 0.00177
NC_002056 NZ_CP012170 0.0017
NC_002056 NZ_CP012566 0.00309
NC_002056 NZ_CP012567 0.00205
NC_002056 NZ_CP012571 0.00309
NC_002056 NZ_CP012572 0.00243
NC_002056 NZ_CP012627 0.00323
NC_002056 NZ_CP012884 0.00272
NC_002056 NZ_CP012988 0.00356
NC_002056 NZ_CP012989 0.00362
NC_002056 NZ_CP012993 0.00355
NC_002056 NZ_CP012994 0.00447
NC_002056 NZ_CP013027 0.00237
NC_002056 NZ_CP013323 0.00399
NC_002056 NZ_CP013324 0.0025
NC_002056 NZ_CP013325 0.00679
NC_002056 NZ_CP013339 0.00182
NC_002056 NZ_CP013340 0.00277
NC_002056 NZ_CP013712 0.00586
NC_002056 NZ_CP013713 0.01579
NC_002056 NZ_CP014005 0.00223
NC_002056 NZ_CP014009 0.00428
NC_002056 NZ_CP014011 0.0041
NC_002056 NZ_CP014073 0.00634
NC_002056 NZ_CP014121 0.00198
NC_002056 NZ_CP014649 0.00253
NC_002056 NZ_CP014697 0.00634
NC_002056 NZ_CP014698 0.00725
NC_002056 NZ_CP014758 0.00832
NC_002056 NZ_CP014763 0.00368
NC_002056 NZ_CP014772 0.05009
NC_002056 NZ_CP015026 0.00618
NC_002056 NZ_CP015132 0.00147
NC_002056 NZ_CP015383 0.00228
NC_002056 NZ_CP015386 0.00215
NC_002056 NZ_CP015388 0.0046
NC_002056 NZ_CP015393 0.00198
NC_002056 NZ_CP015396 0.0033
NC_002056 NZ_CP015501 0.00192
NC_002056 NZ_CP015502 0.00336
NC_002056 NZ_CP015725 0.00183
NC_002056 NZ_CP015823 0.00193
NC_002056 NZ_CP015916 0.00422
NC_002056 NZ_CP015991 0.00608
NC_002056 NZ_CP016389 0.00496
NC_002056 NZ_CP016407 0.00117
NC_002056 NZ_CP016409 0.00117
NC_002056 NZ_CP016411 0.00119
NC_002056 NZ_CP016413 0.00119
NC_002056 NZ_CP016526 0.00168
NC_002056 NZ_CP016763 0.0053
NC_002056 NZ_CP016764 0.00139
NC_002056 NZ_CP016810 0.00139
NC_002056 NZ_CP016815 0.00443
NC_002056 NZ_CP016838 0.00112
NC_002056 NZ_CP016922 0.00323
NC_002056 NZ_CP017059 0.00215
NC_002056 NZ_CP017084 0.00213
NC_002056 NZ_CP017086 0.00636
NC_002056 NZ_CP017287 0.00484
NC_002056 NZ_CP017452 0.00508
NC_002056 NZ_CP017591 4e-04
NC_002056 NZ_CP017782 0.01054
NC_002056 NZ_CP017930 0.00412
NC_002056 NZ_CP017932 0.00734
NC_002056 NZ_CP017936 0.00734
NC_002056 NZ_CP017986 0.00177
NC_002056 NZ_CP017989 0.0069
NC_002056 NZ_CP018017 0.00325
NC_002056 NZ_CP018313 0.00176
NC_002056 NZ_CP018316 0.0069
NC_002056 NZ_CP018338 0.00316
NC_002056 NZ_CP018350 0.00764
NC_002056 NZ_CP018351 0.00238
NC_002056 NZ_CP018354 0.00737
NC_002056 NZ_CP018355 0.00191
NC_002056 NZ_CP018360 0.0034
NC_002056 NZ_CP018361 0.00358
NC_002056 NZ_CP018365 0.00204
NC_002056 NZ_CP018366 0.00722
NC_002056 NZ_CP018424 0.00187
NC_002056 NZ_CP018430 0.00187
NC_002056 NZ_CP018434 0.0019
NC_002056 NZ_CP018441 0.00553
NC_002056 NZ_CP018455 0.00233
NC_002056 NZ_CP018460 0.0018
NC_002056 NZ_CP018669 0.00653
NC_002056 NZ_CP018670 0.00142
NC_002056 NZ_CP018675 0.00234
NC_002056 NZ_CP018687 0.00176
NC_002056 NZ_CP018691 0.0069
NC_002056 NZ_CP018693 0.00553
NC_002056 NZ_CP018696 0.00176
NC_002056 NZ_CP018699 0.0069
NC_002056 NZ_CP018702 0.00176
NC_002056 NZ_CP018705 0.0069
NC_002056 NZ_CP018708 0.00176
NC_002056 NZ_CP018711 0.0069
NC_002056 NZ_CP018714 0.00176
NC_002056 NZ_CP018718 0.0069
NC_002056 NZ_CP018720 0.00176
NC_002056 NZ_CP018724 0.0069
NC_002056 NZ_CP018818 0.0029
NC_002056 NZ_CP018884 0.00331
NC_002056 NZ_CP018886 0.00196
NC_002056 NZ_CP018887 0.00289
NC_002056 NZ_CP018944 0.0104
NC_002056 NZ_CP018955 0.00394
NC_002056 NZ_CP018961 0.0035
NC_002056 NZ_CP018963 0.00564
NC_002056 NZ_CP018969 0.00428
NC_002056 NZ_CP019017 0.00484
NC_002056 NZ_CP019049 0.00418
NC_002056 NZ_CP019074 0.00162
NC_002056 NZ_CP019161 0.00244
NC_002056 NZ_CP019214 0.00119
NC_002056 NZ_CP019443 0.00161
NC_002056 NZ_CP019773 0.00191
NC_002056 NZ_CP020050 0.00323
NC_002056 NZ_CP020060 0.00639
NC_002056 NZ_CP020062 0.00268
NC_002056 NZ_CP020065 0.00477
NC_002056 NZ_CP020069 0.00189
NC_002056 NZ_CP020072 0.0019
NC_002056 NZ_CP020073 0.00814
NC_002056 NZ_CP020109 0.00205
NC_002056 NZ_CP020110 0.00484
NC_002056 NZ_CP020838 0.00192
NC_002056 NZ_CP020842 0.00236
NC_002056 NZ_CP020848 0.00142
NC_002056 NZ_CP020855 0.00188
NC_002056 NZ_CP020902 0.00144
NC_002056 NZ_CP020903 0.00205
NC_002056 NZ_CP021166 0.00275
NC_002056 NZ_CP021206 0.00317
NC_002056 NZ_CP021328 0.00105
NC_002056 NZ_CP021463 0.0012
NC_002056 NZ_CP021538 0.00608
NC_002056 NZ_CP021540 0.00198
NC_002056 NZ_CP021541 0.00369
NC_002056 NZ_CP021544 0.0019
NC_002056 NZ_CP021547 0.00737
NC_002056 NZ_CP021686 0.00191
NC_002056 NZ_CP021687 0.00374
NC_002056 NZ_CP021697 0.00562
NC_002056 NZ_CP021698 0.00572
NC_002056 NZ_CP021699 0.00284
NC_002056 NZ_CP021710 0.00189
NC_002056 NZ_CP021713 0.0019
NC_002056 NZ_CP021720 0.00182
NC_002056 NZ_CP021721 0.00927
NC_002056 NZ_CP021734 0.00471
NC_002056 NZ_CP021742 0.00734
NC_002056 NZ_CP021752 0.00189
NC_002056 NZ_CP021755 0.00737
NC_002056 NZ_CP021758 0.00331
NC_002056 NZ_CP021834 0.00189
NC_002056 NZ_CP021856 0.0027
NC_002056 NZ_CP021858 0.00713
NC_002056 NZ_CP021881 0.00443
NC_002056 NZ_CP021943 0.00832
NC_002056 NZ_CP021948 0.00832
NC_002056 NZ_CP021951 0.00193
NC_002056 NZ_CP021961 0.00478
NC_002056 NZ_CP021962 0.00311
NC_002056 NZ_CP022125 0.00187
NC_002056 NZ_CP022155 0.00333
NC_002056 NZ_CP022226 0.008
NC_002056 NZ_CP022274 0.00257
NC_002056 NZ_CP022350 0.00646
NC_002056 NZ_CP022451 0.00174
NC_002056 NZ_CP022533 0.00137
NC_002056 NZ_CP022574 0.00203
NC_002056 NZ_CP022613 0.00324
NC_002056 NZ_CP022692 0.00192
NC_002056 NZ_CP022696 0.00141
NC_002056 NZ_CP022824 0.00208
NC_002056 NZ_CP022826 0.00811
NC_002056 NZ_CP023167 0.0014
NC_002056 NZ_CP023187 0.00551
NC_002056 NZ_CP023347 0.00253
NC_002056 NZ_CP023417 0.00333
NC_002056 NZ_CP023418 0.00279
NC_002056 NZ_CP023479 0.00521
NC_002056 NZ_CP023488 0.00179
NC_002056 NZ_CP023489 0.003
NC_002056 NZ_CP023554 0.00466
NC_002056 NZ_CP023723 0.00212
NC_002056 NZ_CP023724 0.00226
NC_002056 NZ_CP023893 0.0017
NC_002056 NZ_CP023912 0.00208
NC_002056 NZ_CP023914 0.00654
NC_002056 NZ_CP023916 0.0062
NC_002056 NZ_CP023917 0.00613
NC_002056 NZ_CP023937 0.00197
NC_002056 NZ_CP023943 0.00198
NC_002056 NZ_CP023947 0.00667
NC_002056 NZ_CP023948 0.00191
NC_002056 NZ_CP023950 0.00948
NC_002056 NZ_CP023953 0.00245
NC_002056 NZ_CP023978 0.00497
NC_002056 NZ_CP023985 0.00483
NC_002056 NZ_CP024130 0.00414
NC_002056 NZ_CP024144 0.00383
NC_002056 NZ_CP024153 0.00421
NC_002056 NZ_CP024193 0.0023
NC_002056 NZ_CP024236 0.00398
NC_002056 NZ_CP024294 0.00473
NC_002056 NZ_CP024431 0.00347
NC_002056 NZ_CP024459 0.00173
NC_002056 NZ_CP024483 0.00227
NC_002056 NZ_CP024500 0.00227
NC_002056 NZ_CP024507 0.00098
NC_002056 NZ_CP024508 0.00236
NC_002056 NZ_CP024509 0.00716
NC_002056 NZ_CP024516 0.00241
NC_002056 NZ_CP024523 0.0023
NC_002056 NZ_CP024530 0.0023
NC_002056 NZ_CP024537 0.0023
NC_002056 NZ_CP024543 0.00293
NC_002056 NZ_CP024544 0.00437
NC_002056 NZ_CP024546 0.00293
NC_002056 NZ_CP024547 0.00437
NC_002056 NZ_CP024551 0.0023
NC_002056 NZ_CP024558 0.0023
NC_002056 NZ_CP024565 0.0023
NC_002056 NZ_CP024572 0.0023
NC_002056 NZ_CP024668 0.00254
NC_002056 NZ_CP024813 0.00141
NC_002056 NZ_CP024835 0.00357
NC_002056 NZ_CP024839 0.00323
NC_002056 NZ_CP024852 0.00231
NC_002056 NZ_CP024857 0.00794
NC_002056 NZ_CP024875 0.00487
NC_002056 NZ_CP024876 0.00182
NC_002056 NZ_CP024917 0.00184
NC_002056 NZ_CP025006 0.00205
NC_002056 NZ_CP025009 0.00198
NC_002056 NZ_CP025081 0.00415
NC_002056 NZ_CP025142 0.00321
NC_002056 NZ_CP025145 0.00327
NC_002056 NZ_CP025148 0.00302
NC_002056 NZ_CP025457 0.00228
NC_002056 NZ_CP025458 0.00301
NC_002056 NZ_CP025463 0.0024
NC_002056 NZ_CP025470 0.0033
NC_002056 NZ_CP025677 0.00079
NC_002056 NZ_CP025944 0.0056
NC_002056 NZ_CP025946 0.23686
NC_002056 NZ_CP025952 0.00226
NC_002056 NZ_CP025966 0.00182
NC_002056 NZ_CP026049 0.00332
NC_002056 NZ_CP026131 0.0023
NC_002056 NZ_CP026171 0.00214
NC_002056 NZ_CP026172 0.00175
NC_002056 NZ_CP026174 0.00467
NC_002056 NZ_CP026175 0.00301
NC_002056 NZ_CP026179 0.00379
NC_002056 NZ_CP026180 0.01045
NC_002056 NZ_CP026182 0.00715
NC_002056 NZ_CP026184 0.01334
NC_002056 NZ_CP026185 0.01811
NC_002056 NZ_CP026186 0.00268
NC_002056 NZ_CP026188 0.0021
NC_002056 NZ_CP026194 0.0022
NC_002056 NZ_CP026196 0.00235
NC_002056 NZ_CP026198 0.00386
NC_002056 NZ_CP026203 0.02507
NC_002056 NZ_CP026206 0.00323
NC_002056 NZ_CP026208 0.00137
NC_002056 NZ_CP026210 0.00226
NC_002056 NZ_CP026212 0.00677
NC_002056 NZ_CP026234 0.00149
NC_002056 NZ_CP026237 0.00233
NC_002056 NZ_CP026242 0.00211
NC_002056 NZ_CP026272 0.00372
NC_002056 NZ_CP026274 0.00223
NC_002056 NZ_CP026276 0.00368
NC_002056 NZ_CP026282 0.00164
NC_002056 NZ_CP026385 0.0021
NC_002056 NZ_CP026391 0.00215
NC_002056 NZ_CP026395 0.00216
NC_002056 NZ_CP026397 0.00216
NC_002056 NZ_CP026398 0.00172
NC_002056 NZ_CP026404 0.00377
NC_002056 NZ_CP026578 0.00312
NC_002056 NZ_CP026579 0.00344
NC_002056 NZ_CP026584 0.00241
NC_002056 NZ_CP026587 0.00414
NC_002056 NZ_CP026588 0.00184
NC_002056 NZ_CP026589 0.00414
NC_002056 NZ_CP026661 0.00328
NC_002056 NZ_CP026716 0.0028
NC_002056 NZ_CP026720 0.00588
NC_002056 NZ_CP026752 0.00189
NC_002056 NZ_CP026852 0.02058
NC_002056 NZ_CP027063 0.00272
NC_002056 NZ_CP027067 0.00326
NC_002056 NZ_CP027144 0.00134
NC_002056 NZ_CP027145 0.00351
NC_002056 NZ_CP027152 0.0019
NC_002056 NZ_CP027161 0.00191
NC_002056 NZ_CP027202 0.00145
NC_002056 NZ_CP027411 0.00115
NC_002056 NZ_CP027425 0.00265
NC_002056 NZ_CP027603 0.0024
NC_002056 NZ_CP027606 0.00467
NC_002056 NZ_CP027613 0.00183
NC_002056 NZ_CP027616 0.00266
NC_002056 NZ_CP027678 0.00137
NC_002056 NZ_CP028181 0.00175
NC_002056 NZ_CP028197 0.00106
NC_002056 NZ_CP028389 0.00144
NC_002056 NZ_CP028390 0.0029
NC_002056 NZ_CP028537 0.00104
NC_002056 NZ_CP028541 0.00228
NC_002056 NZ_CP028543 0.00216
NC_002056 NZ_CP028549 0.00386
NC_002056 NZ_CP028551 0.00653
NC_002056 NZ_CP028553 0.00195
NC_002056 NZ_CP028582 0.00257
NC_002056 NZ_CP028588 0.00843
NC_002056 NZ_CP028717 0.00176
NC_002056 NZ_CP028781 0.00271
NC_002056 NZ_CP028782 0.00484
NC_002056 NZ_CP028784 0.00171
NC_002056 NZ_CP028790 0.00356
NC_002056 NZ_CP028791 0.00331
NC_002056 NZ_CP028792 0.00317
NC_002056 NZ_CP028796 0.00332
NC_002056 NZ_CP028804 0.00301
NC_002056 NZ_CP028930 0.00323
NC_002056 NZ_CP028952 0.00243
NC_002056 NZ_CP028954 0.00185
NC_002056 NZ_CP028995 0.00225
NC_002056 NZ_CP028996 0.00206
NC_002056 NZ_CP028999 0.00704
NC_002056 NZ_CP029101 0.00191
NC_002056 NZ_CP029136 0.00206
NC_002056 NZ_CP029138 0.00705
NC_002056 NZ_CP029140 0.00426
NC_002056 NZ_CP029142 0.0021
NC_002056 NZ_CP029248 0.00113
NC_002056 NZ_CP029381 0.00261
NC_002056 NZ_CP029383 0.00534
NC_002056 NZ_CP029387 0.00179
NC_002056 NZ_CP029430 0.00257
NC_002056 NZ_CP029435 0.00269
NC_002056 NZ_CP029441 0.00247
NC_002056 NZ_CP029493 0.00288
NC_002056 NZ_CP029580 0.00228
NC_002056 NZ_CP029586 0.0049
NC_002056 NZ_CP029588 0.00189
NC_002056 NZ_CP029591 0.00187
NC_002056 NZ_CP029598 0.00634
NC_002056 NZ_CP029599 0.00725
NC_002056 NZ_CP029631 0.00169
NC_002056 NZ_CP029717 0.00148
NC_002056 NZ_CP029720 0.00836
NC_002056 NZ_CP029724 0.00221
NC_002056 NZ_CP029729 0.00168
NC_002056 NZ_CP029730 0.00225
NC_002056 NZ_CP029731 0.00636
NC_002056 NZ_CP029739 0.00613
NC_002056 NZ_CP029744 0.0059
NC_002056 NZ_CP030080 0.00135
NC_002056 NZ_CP030132 0.00198
NC_002056 NZ_CP030134 0.00568
NC_002056 NZ_CP030186 0.00157
NC_002056 NZ_CP030224 0.00186
NC_002056 NZ_CP030270 0.00287
NC_002056 NZ_CP030285 0.00341
NC_002056 NZ_CP030343 0.00187
NC_002056 NZ_CP030920 0.00379
NC_002056 NZ_CP030924 0.00457
NC_002056 NZ_CP031102 0.00181
NC_002056 NZ_CP031103 0.00482
NC_002056 NZ_CP031109 0.00705
NC_002056 NZ_CP031122 0.0022
NC_002056 NZ_CP031258 0.00298
NC_002056 NZ_CP031262 0.00373
NC_002056 NZ_CP031575 0.00136
NC_002056 NZ_CP031614 0.00472
NC_002056 NZ_CP031720 0.00244
NC_002056 NZ_CP031724 0.00171
NC_002056 NZ_CP031735 0.00158
NC_002056 NZ_CP031736 0.00142
NC_002056 NZ_CP031799 0.00778
NC_002056 NZ_CP031801 0.00367
NC_002056 NZ_CP031809 0.00471
NC_002056 NZ_CP031811 0.00249
NC_002056 NZ_CP031815 0.0068
NC_002056 NZ_CP031883 0.00457
NC_002056 NZ_CP031884 0.00332
NC_002056 NZ_KX062091 0.00571
NC_002056 NZ_KX154765 0.00588
NC_002056 NZ_KX276209 0.00563
NC_002056 NZ_KX397572 0.00552
NC_002061 NC_002141 0.87516
NC_002070 NZ_CP015580 0.80482
NC_002070 NZ_CP015582 0.80482
NC_002090 NC_002098 0.09502
NC_002090 NC_002120 0.00325
NC_002090 NC_002127 0.34681
NC_002090 NC_002487 0.02489
NC_002090 NC_002773 0.02329
NC_002090 NC_002809 0.01973
NC_002090 NC_003079 0.02105
NC_002090 NC_003114 0.09365
NC_002090 NC_003132 0.01414
NC_002090 NC_003239 0.07073
NC_002090 NC_003292 0.01411
NC_002090 NC_003384 0.00948
NC_002090 NC_003457 0.02431
NC_002090 NC_003486 0.10586
NC_002090 NC_003905 0.00612
NC_002090 NC_004429 0.06632
NC_002090 NC_004446 0.12436
NC_002090 NC_004464 0.02649
NC_002090 NC_004564 0.00301
NC_002090 NC_004837 0.01414
NC_002090 NC_004939 0.0287
NC_002090 NC_004998 0.01135
NC_002090 NC_005017 0.00297
NC_002090 NC_005018 0.02997
NC_002090 NC_005019 0.02162
NC_002090 NC_005211 0.00525
NC_002090 NC_005248 0.12693
NC_002090 NC_005327 0.02367
NC_002090 NC_005816 0.01414
NC_002090 NC_006671 0.0233
NC_002090 NC_006815 0.1599
NC_002090 NC_006816 0.03744
NC_002090 NC_006856 0.02402
NC_002090 NC_006881 0.01304
NC_002090 NC_007682 0.02581
NC_002090 NC_007800 0.03583
NC_002090 NC_007941 0.00619
NC_002090 NC_008119 0.01413
NC_002090 NC_008121 0.01413
NC_002090 NC_008357 0.01755
NC_002090 NC_008444 0.09365
NC_002090 NC_008488 0.02094
NC_002090 NC_008612 0.00945
NC_002090 NC_008613 0.00572
NC_002090 NC_008690 0.05448
NC_002090 NC_008791 0.00297
NC_002090 NC_009131 0.03928
NC_002090 NC_009132 0.03985
NC_002090 NC_009140 0.00462
NC_002090 NC_009649 0.00441
NC_002090 NC_009650 0.02301
NC_002090 NC_009651 0.03197
NC_002090 NC_009791 0.01704
NC_002090 NC_009838 0.00319
NC_002090 NC_009980 0.03071
NC_002090 NC_009981 0.01438
NC_002090 NC_010064 0.08712
NC_002090 NC_010119 0.02653
NC_002090 NC_010158 0.0022
NC_002090 NC_010378 0.04651
NC_002090 NC_010409 0.00497
NC_002090 NC_010481 0.02085
NC_002090 NC_010485 0.01539
NC_002090 NC_010488 0.02833
NC_002090 NC_010558 0.01574
NC_002090 NC_010605 0.0256
NC_002090 NC_010643 0.03757
NC_002090 NC_010726 0.03938
NC_002090 NC_010795 0.02976
NC_002090 NC_010862 0.01575
NC_002090 NC_010870 0.00287
NC_002090 NC_010881 0.10755
NC_002090 NC_010886 0.00864
NC_002090 NC_010896 0.48329
NC_002090 NC_010904 0.02701
NC_002090 NC_010912 0.05368
NC_002090 NC_011214 0.01903
NC_002090 NC_011215 0.09904
NC_002090 NC_011227 0.03604
NC_002090 NC_011382 0.06513
NC_002090 NC_011385 0.03394
NC_002090 NC_011407 0.02124
NC_002090 NC_011409 0.02006
NC_002090 NC_011419 0.00735
NC_002090 NC_011604 0.04267
NC_002090 NC_011641 0.02616
NC_002090 NC_011749 0.00103
NC_002090 NC_011754 0.00614
NC_002090 NC_011799 0.02103
NC_002090 NC_011964 0.006
NC_002090 NC_012555 0.01169
NC_002090 NC_012556 0.01159
NC_002090 NC_012690 0.01813
NC_002090 NC_012692 0.00457
NC_002090 NC_012693 0.00517
NC_002090 NC_012885 0.0053
NC_002090 NC_012886 0.02825
NC_002090 NC_012919 0.01265
NC_002090 NC_013120 0.01858
NC_002090 NC_013121 0.03394
NC_002090 NC_013122 0.01714
NC_002090 NC_013175 0.00619
NC_002090 NC_013362 0.00909
NC_002090 NC_013363 0.02153
NC_002090 NC_013365 0.01496
NC_002090 NC_013437 0.01717
NC_002090 NC_013507 0.01134
NC_002090 NC_013589 0.08191
NC_002090 NC_013728 0.02938
NC_002090 NC_013950 0.0192
NC_002090 NC_013951 0.00531
NC_002090 NC_014003 0.07706
NC_002090 NC_014016 0.0177
NC_002090 NC_014027 0.01414
NC_002090 NC_014107 0.00411
NC_002090 NC_014167 0.04409
NC_002090 NC_014208 0.01367
NC_002090 NC_014231 0.01386
NC_002090 NC_014235 0.02103
NC_002090 NC_014312 0.01055
NC_002090 NC_014368 0.0306
NC_002090 NC_014382 0.02369
NC_002090 NC_014383 0.01933
NC_002090 NC_014384 0.02305
NC_002090 NC_014385 0.01879
NC_002090 NC_014476 0.02136
NC_002090 NC_014543 0.03604
NC_002090 NC_014615 0.01293
NC_002090 NC_014725 0.02513
NC_002090 NC_014843 0.02324
NC_002090 NC_015055 0.01025
NC_002090 NC_015154 0.01804
NC_002090 NC_015475 0.00364
NC_002090 NC_015515 0.12492
NC_002090 NC_015570 0.08273
NC_002090 NC_015575 0.0824
NC_002090 NC_015599 0.01225
NC_002090 NC_016839 0.01847
NC_002090 NC_016846 0.01802
NC_002090 NC_016966 0.01012
NC_002090 NC_016974 0.00447
NC_002090 NC_016980 0.00555
NC_002090 NC_017156 0.01414
NC_002090 NC_017159 0.01415
NC_002090 NC_017172 0.05497
NC_002090 NC_017264 0.01415
NC_002090 NC_017565 0.00371
NC_002090 NC_017630 0.00619
NC_002090 NC_017639 0.00408
NC_002090 NC_017645 0.00473
NC_002090 NC_017647 0.01281
NC_002090 NC_017649 0.03033
NC_002090 NC_017654 0.11432
NC_002090 NC_017655 0.02437
NC_002090 NC_017659 0.01376
NC_002090 NC_018107 0.00818
NC_002090 NC_018659 0.02047
NC_002090 NC_018994 0.00955
NC_002090 NC_018995 0.01897
NC_002090 NC_018996 0.08177
NC_002090 NC_018997 0.01968
NC_002090 NC_019001 0.01862
NC_002090 NC_019033 0.01727
NC_002090 NC_019037 0.00892
NC_002090 NC_019043 0.00694
NC_002090 NC_019045 0.00102
NC_002090 NC_019047 0.06644
NC_002090 NC_019050 0.13488
NC_002090 NC_019051 0.10925
NC_002090 NC_019052 0.11188
NC_002090 NC_019053 0.14698
NC_002090 NC_019054 0.13061
NC_002090 NC_019056 0.06075
NC_002090 NC_019058 0.14458
NC_002090 NC_019061 0.00714
NC_002090 NC_019062 0.04834
NC_002090 NC_019063 0.02703
NC_002090 NC_019065 0.00553
NC_002090 NC_019066 0.00472
NC_002090 NC_019067 0.04174
NC_002090 NC_019069 0.00102
NC_002090 NC_019073 0.032
NC_002090 NC_019074 0.04184
NC_002090 NC_019076 0.02231
NC_002090 NC_019077 0.07705
NC_002090 NC_019078 0.02206
NC_002090 NC_019079 0.13926
NC_002090 NC_019082 0.01594
NC_002090 NC_019087 0.01565
NC_002090 NC_019088 0.0366
NC_002090 NC_019089 0.00857
NC_002090 NC_019090 0.02534
NC_002090 NC_019091 0.066
NC_002090 NC_019095 0.03213
NC_002090 NC_019096 0.04174
NC_002090 NC_019098 0.01775
NC_002090 NC_019102 0.02224
NC_002090 NC_019104 0.00698
NC_002090 NC_019105 0.03752
NC_002090 NC_019107 0.00473
NC_002090 NC_019108 0.02136
NC_002090 NC_019109 0.01865
NC_002090 NC_019114 0.00331
NC_002090 NC_019116 0.02208
NC_002090 NC_019117 0.01152
NC_002090 NC_019118 0.02172
NC_002090 NC_019121 0.00459
NC_002090 NC_019122 0.01158
NC_002090 NC_019124 0.06032
NC_002090 NC_019136 0.02042
NC_002090 NC_019137 0.01843
NC_002090 NC_019155 0.02581
NC_002090 NC_019156 0.09244
NC_002090 NC_019157 0.02423
NC_002090 NC_019159 0.09818
NC_002090 NC_019161 0.01577
NC_002090 NC_019162 0.02167
NC_002090 NC_019165 0.02016
NC_002090 NC_019180 0.10936
NC_002090 NC_019181 0.09554
NC_002090 NC_019182 0.10923
NC_002090 NC_019183 0.09688
NC_002090 NC_019184 0.10783
NC_002090 NC_019185 0.09619
NC_002090 NC_019186 0.11501
NC_002090 NC_019211 0.11294
NC_002090 NC_019234 0.003
NC_002090 NC_019235 0.01414
NC_002090 NC_019249 0.0225
NC_002090 NC_019250 0.02606
NC_002090 NC_019254 0.01364
NC_002090 NC_019267 0.11443
NC_002090 NC_019299 0.01198
NC_002090 NC_019357 0.01068
NC_002090 NC_019360 0.00273
NC_002090 NC_019361 0.02911
NC_002090 NC_019368 0.02005
NC_002090 NC_019375 0.00963
NC_002090 NC_019384 0.02127
NC_002090 NC_019389 0.0175
NC_002090 NC_019424 0.02645
NC_002090 NC_019888 0.02788
NC_002090 NC_019889 0.02725
NC_002090 NC_019906 0.01963
NC_002090 NC_019982 0.02666
NC_002090 NC_019987 0.06985
NC_002090 NC_020086 0.01094
NC_002090 NC_020087 0.01298
NC_002090 NC_020088 0.01483
NC_002090 NC_020123 0.00838
NC_002090 NC_020132 0.00456
NC_002090 NC_020180 0.0066
NC_002090 NC_020228 0.10913
NC_002090 NC_020251 0.01993
NC_002090 NC_020271 0.00569
NC_002090 NC_020278 0.03178
NC_002090 NC_020280 0.06605
NC_002090 NC_020413 0.02281
NC_002090 NC_020552 0.02167
NC_002090 NC_020811 0.02167
NC_002090 NC_020893 0.01275
NC_002090 NC_020991 0.01892
NC_002090 NC_021078 0.01039
NC_002090 NC_021079 0.05673
NC_002090 NC_021155 0.01329
NC_002090 NC_021180 0.01448
NC_002090 NC_021198 0.0071
NC_002090 NC_021199 0.01544
NC_002090 NC_021238 0.01352
NC_002090 NC_021492 0.00638
NC_002090 NC_021501 0.00682
NC_002090 NC_021576 0.04399
NC_002090 NC_021622 0.01317
NC_002090 NC_021652 0.06881
NC_002090 NC_021653 0.06882
NC_002090 NC_021654 0.00313
NC_002090 NC_021655 0.0254
NC_002090 NC_021656 0.03539
NC_002090 NC_021665 0.06855
NC_002090 NC_021666 0.09417
NC_002090 NC_021667 0.00446
NC_002090 NC_021728 0.05528
NC_002090 NC_021732 0.05532
NC_002090 NC_021811 0.01509
NC_002090 NC_021819 0.0062
NC_002090 NC_022078 0.01169
NC_002090 NC_022345 0.07322
NC_002090 NC_022372 0.00616
NC_002090 NC_022375 0.01228
NC_002090 NC_022520 0.02316
NC_002090 NC_022522 0.01012
NC_002090 NC_022589 0.00634
NC_002090 NC_022651 0.02516
NC_002090 NC_022652 0.00494
NC_002090 NC_022740 0.02418
NC_002090 NC_022742 0.02024
NC_002090 NC_022885 0.0171
NC_002090 NC_022992 0.02568
NC_002090 NC_022996 0.0239
NC_002090 NC_023275 0.01919
NC_002090 NC_023276 0.00674
NC_002090 NC_023277 0.01303
NC_002090 NC_023289 0.00738
NC_002090 NC_023290 0.0201
NC_002090 NC_023314 0.02714
NC_002090 NC_023323 0.01242
NC_002090 NC_023324 0.02867
NC_002090 NC_023326 0.0179
NC_002090 NC_023328 0.02176
NC_002090 NC_023330 0.05089
NC_002090 NC_023331 0.01753
NC_002090 NC_023332 0.01027
NC_002090 NC_023333 0.00309
NC_002090 NC_023334 0.00934
NC_002090 NC_023898 0.02145
NC_002090 NC_023903 0.01771
NC_002090 NC_023904 0.01771
NC_002090 NC_023905 0.0173
NC_002090 NC_023906 0.0177
NC_002090 NC_023907 0.02203
NC_002090 NC_023909 0.01304
NC_002090 NC_023910 0.01341
NC_002090 NC_023911 0.00287
NC_002090 NC_023914 0.02167
NC_002090 NC_024955 0.00681
NC_002090 NC_024960 0.02777
NC_002090 NC_024961 0.04036
NC_002090 NC_024967 0.0363
NC_002090 NC_024974 0.0168
NC_002090 NC_024976 0.01912
NC_002090 NC_024977 0.01837
NC_002090 NC_024978 0.00635
NC_002090 NC_024979 0.00678
NC_002090 NC_024980 0.00741
NC_002090 NC_024983 0.00754
NC_002090 NC_024992 0.01317
NC_002090 NC_024997 0.00831
NC_002090 NC_025019 0.04125
NC_002090 NC_025025 0.09907
NC_002090 NC_025026 0.02414
NC_002090 NC_025058 0.03537
NC_002090 NC_025106 0.02988
NC_002090 NC_025130 0.02201
NC_002090 NC_025131 0.01464
NC_002090 NC_025134 0.01801
NC_002090 NC_025138 0.00699
NC_002090 NC_025139 0.01318
NC_002090 NC_025140 0.01963
NC_002090 NC_025141 0.01685
NC_002090 NC_025142 0.00672
NC_002090 NC_025143 0.00651
NC_002090 NC_025144 0.00672
NC_002090 NC_025147 0.00682
NC_002090 NC_025148 0.11076
NC_002090 NC_025166 0.0177
NC_002090 NC_025167 0.0202
NC_002090 NC_025172 0.01619
NC_002090 NC_025175 0.01257
NC_002090 NC_025176 0.00649
NC_002090 NC_025178 0.02374
NC_002090 NC_025180 0.01912
NC_002090 NC_025182 0.0157
NC_002090 NC_025183 0.04119
NC_002090 NC_025184 0.00682
NC_002090 NC_025185 0.02643
NC_002090 NC_025186 0.01249
NC_002090 NC_025187 0.01775
NC_002090 NC_025191 0.13164
NC_002090 NC_032101 0.01109
NC_002090 NC_032103 0.01041
NC_002090 NZ_CP003997 0.00716
NC_002090 NZ_CP003998 0.00889
NC_002090 NZ_CP004000 0.00952
NC_002090 NZ_CP006029 0.01135
NC_002090 NZ_CP006633 0.40013
NC_002090 NZ_CP006635 0.02143
NC_002090 NZ_CP006642 0.02631
NC_002090 NZ_CP006662 0.02671
NC_002090 NZ_CP006663 0.00636
NC_002090 NZ_CP006665 0.00263
NC_002090 NZ_CP006666 0.08502
NC_002090 NZ_CP006793 0.01414
NC_002090 NZ_CP006797 0.01414
NC_002090 NZ_CP006799 0.00516
NC_002090 NZ_CP006801 0.03831
NC_002090 NZ_CP006808 0.01414
NC_002090 NZ_CP006919 0.06189
NC_002090 NZ_CP006922 0.02231
NC_002090 NZ_CP006924 0.11144
NC_002090 NZ_CP006926 0.02643
NC_002090 NZ_CP006927 0.00467
NC_002090 NZ_CP006928 0.08931
NC_002090 NZ_CP007137 0.01135
NC_002090 NZ_CP007488 0.15463
NC_002090 NZ_CP007558 0.003
NC_002090 NZ_CP007636 0.0117
NC_002090 NZ_CP007728 0.09247
NC_002090 NZ_CP007729 0.0071
NC_002090 NZ_CP007730 0.0177
NC_002090 NZ_CP007732 0.00303
NC_002090 NZ_CP007733 0.03037
NC_002090 NZ_CP007734 0.00239
NC_002090 NZ_CP007736 0.0068
NC_002090 NZ_CP008715 0.01664
NC_002090 NZ_CP008789 0.00554
NC_002090 NZ_CP008790 0.00405
NC_002090 NZ_CP008791 0.01112
NC_002090 NZ_CP008798 0.02988
NC_002090 NZ_CP008799 0.0335
NC_002090 NZ_CP008824 0.00262
NC_002090 NZ_CP008825 0.01292
NC_002090 NZ_CP008826 0.0363
NC_002090 NZ_CP008828 0.09247
NC_002090 NZ_CP008829 0.0071
NC_002090 NZ_CP008830 0.0177
NC_002090 NZ_CP008832 0.09845
NC_002090 NZ_CP008833 0.0177
NC_002090 NZ_CP008842 0.00375
NC_002090 NZ_CP008843 0.00428
NC_002090 NZ_CP008898 0.01174
NC_002090 NZ_CP008899 0.0031
NC_002090 NZ_CP008901 0.02668
NC_002090 NZ_CP008906 0.00423
NC_002090 NZ_CP008908 0.02668
NC_002090 NZ_CP008930 0.00881
NC_002090 NZ_CP008933 0.00517
NC_002090 NZ_CP009053 0.02445
NC_002090 NZ_CP009115 0.02215
NC_002090 NZ_CP009116 0.0292
NC_002090 NZ_CP009169 0.0245
NC_002090 NZ_CP009366 0.003
NC_002090 NZ_CP009409 0.02042
NC_002090 NZ_CP009489 0.01414
NC_002090 NZ_CP009560 0.00516
NC_002090 NZ_CP009562 0.00687
NC_002090 NZ_CP009563 0.00922
NC_002090 NZ_CP009564 0.00688
NC_002090 NZ_CP009567 0.00517
NC_002090 NZ_CP009570 0.00687
NC_002090 NZ_CP009579 0.01425
NC_002090 NZ_CP009701 0.01415
NC_002090 NZ_CP009767 0.00785
NC_002090 NZ_CP009773 0.02577
NC_002090 NZ_CP009776 0.02158
NC_002090 NZ_CP009777 0.00823
NC_002090 NZ_CP009778 0.09168
NC_002090 NZ_CP009835 0.00448
NC_002090 NZ_CP009837 0.00364
NC_002090 NZ_CP009839 0.01414
NC_002090 NZ_CP009852 0.03126
NC_002090 NZ_CP009853 0.0239
NC_002090 NZ_CP009856 0.01172
NC_002090 NZ_CP009857 0.03154
NC_002090 NZ_CP009858 0.02668
NC_002090 NZ_CP009860 0.01009
NC_002090 NZ_CP009862 0.0335
NC_002090 NZ_CP009864 0.03584
NC_002090 NZ_CP009867 0.02497
NC_002090 NZ_CP009868 0.00455
NC_002090 NZ_CP009869 0.00322
NC_002090 NZ_CP009870 0.02608
NC_002090 NZ_CP009873 0.09845
NC_002090 NZ_CP009875 0.0177
NC_002090 NZ_CP009877 0.09028
NC_002090 NZ_CP009879 0.00812
NC_002090 NZ_CP009881 0.02671
NC_002090 NZ_CP009883 0.00235
NC_002090 NZ_CP009884 0.03319
NC_002090 NZ_CP009903 0.01414
NC_002090 NZ_CP009936 0.01443
NC_002090 NZ_CP010020 0.01415
NC_002090 NZ_CP010182 0.02371
NC_002090 NZ_CP010185 0.02371
NC_002090 NZ_CP010205 0.03248
NC_002090 NZ_CP010211 0.02104
NC_002090 NZ_CP010216 0.02258
NC_002090 NZ_CP010224 0.02258
NC_002090 NZ_CP010232 0.01221
NC_002090 NZ_CP010233 0.01049
NC_002090 NZ_CP010234 0.00672
NC_002090 NZ_CP010239 0.00762
NC_002090 NZ_CP010243 0.0214
NC_002090 NZ_CP010294 0.01414
NC_002090 NZ_CP010318 0.0264
NC_002090 NZ_CP010351 0.00196
NC_002090 NZ_CP010360 0.00511
NC_002090 NZ_CP010362 0.03182
NC_002090 NZ_CP010363 0.01465
NC_002090 NZ_CP010372 0.01372
NC_002090 NZ_CP010373 0.00802
NC_002090 NZ_CP010374 0.03903
NC_002090 NZ_CP010379 0.03903
NC_002090 NZ_CP010380 0.00228
NC_002090 NZ_CP010387 0.03554
NC_002090 NZ_CP010390 0.01434
NC_002090 NZ_CP010391 0.00431
NC_002090 NZ_CP010393 0.00831
NC_002090 NZ_CP010394 0.09845
NC_002090 NZ_CP010395 0.02597
NC_002090 NZ_CP010396 0.03464
NC_002090 NZ_CP010881 0.02304
NC_002090 NZ_CP010882 0.01503
NC_002090 NZ_CP011062 0.0069
NC_002090 NZ_CP011064 0.00779
NC_002090 NZ_CP011135 0.02206
NC_002090 NZ_CP011136 0.00775
NC_002090 NZ_CP011137 0.01697
NC_002090 NZ_CP011287 0.00365
NC_002090 NZ_CP011314 0.00859
NC_002090 NZ_CP011334 0.02846
NC_002090 NZ_CP011335 0.08908
NC_002090 NZ_CP011338 0.03051
NC_002090 NZ_CP011418 0.01449
NC_002090 NZ_CP011429 0.00494
NC_002090 NZ_CP011433 0.02637
NC_002090 NZ_CP011435 0.06451
NC_002090 NZ_CP011493 0.0191
NC_002090 NZ_CP011540 0.00633
NC_002090 NZ_CP011570 0.04902
NC_002090 NZ_CP011571 0.02079
NC_002090 NZ_CP011575 0.03903
NC_002090 NZ_CP011576 0.01609
NC_002090 NZ_CP011577 0.00577
NC_002090 NZ_CP011579 0.04902
NC_002090 NZ_CP011580 0.02079
NC_002090 NZ_CP011582 0.03918
NC_002090 NZ_CP011583 0.02327
NC_002090 NZ_CP011587 0.0141
NC_002090 NZ_CP011588 0.01161
NC_002090 NZ_CP011589 0.02321
NC_002090 NZ_CP011590 0.0073
NC_002090 NZ_CP011593 0.01029
NC_002090 NZ_CP011596 0.01513
NC_002090 NZ_CP011598 0.03903
NC_002090 NZ_CP011600 0.00382
NC_002090 NZ_CP011601 0.01254
NC_002090 NZ_CP011608 0.03808
NC_002090 NZ_CP011610 0.00563
NC_002090 NZ_CP011611 0.01072
NC_002090 NZ_CP011614 0.00841
NC_002090 NZ_CP011617 0.01511
NC_002090 NZ_CP011620 0.04256
NC_002090 NZ_CP011621 0.02307
NC_002090 NZ_CP011622 0.01074
NC_002090 NZ_CP011623 0.00312
NC_002090 NZ_CP011626 0.00903
NC_002090 NZ_CP011627 0.10242
NC_002090 NZ_CP011629 0.04902
NC_002090 NZ_CP011630 0.01383
NC_002090 NZ_CP011632 0.02156
NC_002090 NZ_CP011633 0.00516
NC_002090 NZ_CP011634 0.01001
NC_002090 NZ_CP011635 0.00577
NC_002090 NZ_CP011639 0.03544
NC_002090 NZ_CP011641 0.00361
NC_002090 NZ_CP011644 0.01571
NC_002090 NZ_CP011645 0.02316
NC_002090 NZ_CP011646 0.01256
NC_002090 NZ_CP011648 0.04902
NC_002090 NZ_CP011649 0.02079
NC_002090 NZ_CP011653 0.03526
NC_002090 NZ_CP011654 0.0073
NC_002090 NZ_CP011656 0.01607
NC_002090 NZ_CP011659 0.04902
NC_002090 NZ_CP011661 0.02079
NC_002090 NZ_CP011839 0.03653
NC_002090 NZ_CP011977 0.01419
NC_002090 NZ_CP011978 0.02317
NC_002090 NZ_CP011979 0.11504
NC_002090 NZ_CP011981 0.00574
NC_002090 NZ_CP011982 0.06465
NC_002090 NZ_CP011983 0.02597
NC_002090 NZ_CP011984 0.09204
NC_002090 NZ_CP011986 0.0177
NC_002090 NZ_CP011987 0.02258
NC_002090 NZ_CP011988 0.09839
NC_002090 NZ_CP011990 0.01142
NC_002090 NZ_CP011991 0.0177
NC_002090 NZ_CP011992 0.02597
NC_002090 NZ_CP011993 0.09845
NC_002090 NZ_CP012007 0.0047
NC_002090 NZ_CP012163 0.02613
NC_002090 NZ_CP012168 0.01303
NC_002090 NZ_CP012169 0.01293
NC_002090 NZ_CP012170 0.00638
NC_002090 NZ_CP012397 0.01447
NC_002090 NZ_CP012428 0.01713
NC_002090 NZ_CP012564 0.01498
NC_002090 NZ_CP012566 0.00591
NC_002090 NZ_CP012567 0.00391
NC_002090 NZ_CP012569 0.00837
NC_002090 NZ_CP012571 0.00591
NC_002090 NZ_CP012572 0.00464
NC_002090 NZ_CP012626 0.01846
NC_002090 NZ_CP012628 0.02285
NC_002090 NZ_CP012632 0.02672
NC_002090 NZ_CP012634 0.00619
NC_002090 NZ_CP012636 0.01359
NC_002090 NZ_CP012682 0.005
NC_002090 NZ_CP012683 0.00667
NC_002090 NZ_CP012684 0.02378
NC_002090 NZ_CP012686 0.03956
NC_002090 NZ_CP012754 0.0053
NC_002090 NZ_CP012804 0.34681
NC_002090 NZ_CP012931 0.01143
NC_002090 NZ_CP012933 0.39704
NC_002090 NZ_CP012956 0.03517
NC_002090 NZ_CP012988 0.01472
NC_002090 NZ_CP012989 0.0057
NC_002090 NZ_CP012990 0.02419
NC_002090 NZ_CP012993 0.01472
NC_002090 NZ_CP012994 0.007
NC_002090 NZ_CP012995 0.01067
NC_002090 NZ_CP013024 0.02458
NC_002090 NZ_CP013027 0.01554
NC_002090 NZ_CP013186 0.02468
NC_002090 NZ_CP013221 0.01634
NC_002090 NZ_CP013224 0.01634
NC_002090 NZ_CP013323 0.00304
NC_002090 NZ_CP013324 0.01138
NC_002090 NZ_CP013325 0.03482
NC_002090 NZ_CP013326 0.02307
NC_002090 NZ_CP013340 0.00539
NC_002090 NZ_CP013657 0.01546
NC_002090 NZ_CP013832 0.01848
NC_002090 NZ_CP013833 0.01561
NC_002090 NZ_CP014005 0.01994
NC_002090 NZ_CP014006 0.02419
NC_002090 NZ_CP014073 0.00498
NC_002090 NZ_CP014110 0.00611
NC_002090 NZ_CP014121 0.00386
NC_002090 NZ_CP014320 0.02031
NC_002090 NZ_CP014321 0.02518
NC_002090 NZ_CP014489 0.02005
NC_002090 NZ_CP014496 0.00619
NC_002090 NZ_CP014498 0.01227
NC_002090 NZ_CP014523 0.00619
NC_002090 NZ_CP014524 0.01474
NC_002090 NZ_CP014648 0.0777
NC_002090 NZ_CP014650 0.0177
NC_002090 NZ_CP014668 0.00682
NC_002090 NZ_CP014697 0.00498
NC_002090 NZ_CP014757 0.02393
NC_002090 NZ_CP014758 0.04831
NC_002090 NZ_CP014763 0.00282
NC_002090 NZ_CP014772 0.08186
NC_002090 NZ_CP014775 0.00398
NC_002090 NZ_CP014995 0.00646
NC_002090 NZ_CP015026 0.00475
NC_002090 NZ_CP015071 0.01066
NC_002090 NZ_CP015072 0.017
NC_002090 NZ_CP015077 0.01547
NC_002090 NZ_CP015078 0.02463
NC_002090 NZ_CP015086 0.00764
NC_002090 NZ_CP015131 0.00577
NC_002090 NZ_CP015132 0.00344
NC_002090 NZ_CP015133 0.04836
NC_002090 NZ_CP015140 0.00991
NC_002090 NZ_CP015160 0.01105
NC_002090 NZ_CP015383 0.00802
NC_002090 NZ_CP015384 0.09134
NC_002090 NZ_CP015386 0.00875
NC_002090 NZ_CP015387 0.01464
NC_002090 NZ_CP015388 0.02427
NC_002090 NZ_CP015389 0.02196
NC_002090 NZ_CP015391 0.07358
NC_002090 NZ_CP015393 0.00384
NC_002090 NZ_CP015394 0.00758
NC_002090 NZ_CP015395 0.01729
NC_002090 NZ_CP015396 0.01686
NC_002090 NZ_CP015397 0.12826
NC_002090 NZ_CP015502 0.00624
NC_002090 NZ_CP015503 0.00854
NC_002090 NZ_CP015617 0.02861
NC_002090 NZ_CP015623 0.01102
NC_002090 NZ_CP015725 0.01028
NC_002090 NZ_CP015823 0.00841
NC_002090 NZ_CP015825 0.02556
NC_002090 NZ_CP015833 0.00316
NC_002090 NZ_CP015836 0.02049
NC_002090 NZ_CP015914 0.02167
NC_002090 NZ_CP015917 0.02072
NC_002090 NZ_CP015977 0.0196
NC_002090 NZ_CP015991 0.01863
NC_002090 NZ_CP015996 0.02012
NC_002090 NZ_CP016009 0.01994
NC_002090 NZ_CP016013 0.00634
NC_002090 NZ_CP016035 0.0198
NC_002090 NZ_CP016036 0.00787
NC_002090 NZ_CP016040 0.02632
NC_002090 NZ_CP016042 0.03909
NC_002090 NZ_CP016215 0.00345
NC_002090 NZ_CP016276 0.01414
NC_002090 NZ_CP016381 0.00552
NC_002090 NZ_CP016389 0.02056
NC_002090 NZ_CP016407 0.00453
NC_002090 NZ_CP016409 0.00453
NC_002090 NZ_CP016411 0.0046
NC_002090 NZ_CP016413 0.00245
NC_002090 NZ_CP016498 0.01796
NC_002090 NZ_CP016513 0.02523
NC_002090 NZ_CP016519 0.02441
NC_002090 NZ_CP016520 0.01966
NC_002090 NZ_CP016526 0.01395
NC_002090 NZ_CP016529 0.03997
NC_002090 NZ_CP016550 0.01871
NC_002090 NZ_CP016584 0.02523
NC_002090 NZ_CP016763 0.006
NC_002090 NZ_CP016764 0.00519
NC_002090 NZ_CP016765 0.07987
NC_002090 NZ_CP016810 0.00312
NC_002090 NZ_CP016812 0.0117
NC_002090 NZ_CP016838 0.00234
NC_002090 NZ_CP016891 5e-04
NC_002090 NZ_CP016919 0.03833
NC_002090 NZ_CP016921 0.00516
NC_002090 NZ_CP016925 0.04201
NC_002090 NZ_CP016927 0.01029
NC_002090 NZ_CP016933 0.00342
NC_002090 NZ_CP016936 0.00346
NC_002090 NZ_CP016939 0.00348
NC_002090 NZ_CP016943 0.00348
NC_002090 NZ_CP016946 0.00348
NC_002090 NZ_CP017055 0.00723
NC_002090 NZ_CP017058 0.01199
NC_002090 NZ_CP017059 0.01256
NC_002090 NZ_CP017083 0.03804
NC_002090 NZ_CP017084 0.01462
NC_002090 NZ_CP017086 0.04545
NC_002090 NZ_CP017182 0.00304
NC_002090 NZ_CP017221 0.02158
NC_002090 NZ_CP017222 0.02891
NC_002090 NZ_CP017223 0.02248
NC_002090 NZ_CP017233 0.02743
NC_002090 NZ_CP017246 0.0188
NC_002090 NZ_CP017283 0.01659
NC_002090 NZ_CP017285 0.01659
NC_002090 NZ_CP017287 0.04762
NC_002090 NZ_CP017386 0.00904
NC_002090 NZ_CP017387 0.00344
NC_002090 NZ_CP017451 0.00163
NC_002090 NZ_CP017452 0.00854
NC_002090 NZ_CP017588 0.00232
NC_002090 NZ_CP017632 0.00672
NC_002090 NZ_CP017633 0.01646
NC_002090 NZ_CP017722 0.01656
NC_002090 NZ_CP017782 0.00398
NC_002090 NZ_CP017845 0.02428
NC_002090 NZ_CP017850 0.0164
NC_002090 NZ_CP017852 0.05136
NC_002090 NZ_CP017930 0.0151
NC_002090 NZ_CP017932 0.0094
NC_002090 NZ_CP017935 0.00841
NC_002090 NZ_CP017936 0.0094
NC_002090 NZ_CP017937 0.03903
NC_002090 NZ_CP017981 0.02788
NC_002090 NZ_CP017987 0.00649
NC_002090 NZ_CP017989 0.04303
NC_002090 NZ_CP017992 0.009
NC_002090 NZ_CP017993 0.05539
NC_002090 NZ_CP018017 0.00268
NC_002090 NZ_CP018104 0.01708
NC_002090 NZ_CP018105 0.0108
NC_002090 NZ_CP018108 0.05618
NC_002090 NZ_CP018110 0.01679
NC_002090 NZ_CP018111 0.0108
NC_002090 NZ_CP018114 0.05618
NC_002090 NZ_CP018116 0.01708
NC_002090 NZ_CP018117 0.0108
NC_002090 NZ_CP018120 0.05618
NC_002090 NZ_CP018122 0.01679
NC_002090 NZ_CP018123 0.0108
NC_002090 NZ_CP018126 0.05618
NC_002090 NZ_CP018207 0.02405
NC_002090 NZ_CP018220 0.01141
NC_002090 NZ_CP018299 0.0023
NC_002090 NZ_CP018316 0.04302
NC_002090 NZ_CP018318 0.0078
NC_002090 NZ_CP018341 0.00901
NC_002090 NZ_CP018343 0.01524
NC_002090 NZ_CP018350 0.02581
NC_002090 NZ_CP018351 0.00437
NC_002090 NZ_CP018353 0.09845
NC_002090 NZ_CP018354 0.03819
NC_002090 NZ_CP018355 0.00831
NC_002090 NZ_CP018365 0.00372
NC_002090 NZ_CP018423 0.02466
NC_002090 NZ_CP018424 0.00828
NC_002090 NZ_CP018425 0.0898
NC_002090 NZ_CP018426 0.01335
NC_002090 NZ_CP018429 0.02466
NC_002090 NZ_CP018430 0.00828
NC_002090 NZ_CP018431 0.09061
NC_002090 NZ_CP018432 0.01335
NC_002090 NZ_CP018433 0.08958
NC_002090 NZ_CP018434 0.00828
NC_002090 NZ_CP018435 0.025
NC_002090 NZ_CP018436 0.01335
NC_002090 NZ_CP018441 0.01064
NC_002090 NZ_CP018442 0.02057
NC_002090 NZ_CP018448 0.02458
NC_002090 NZ_CP018449 0.01082
NC_002090 NZ_CP018451 0.02456
NC_002090 NZ_CP018452 0.01081
NC_002090 NZ_CP018455 0.01619
NC_002090 NZ_CP018457 0.00562
NC_002090 NZ_CP018460 0.00971
NC_002090 NZ_CP018462 0.01798
NC_002090 NZ_CP018625 0.02803
NC_002090 NZ_CP018643 0.01673
NC_002090 NZ_CP018646 0.03283
NC_002090 NZ_CP018649 0.03285
NC_002090 NZ_CP018652 0.00386
NC_002090 NZ_CP018656 0.00854
NC_002090 NZ_CP018662 0.03452
NC_002090 NZ_CP018668 0.03903
NC_002090 NZ_CP018669 0.00831
NC_002090 NZ_CP018674 0.01011
NC_002090 NZ_CP018675 0.00428
NC_002090 NZ_CP018689 0.0078
NC_002090 NZ_CP018691 0.04303
NC_002090 NZ_CP018693 0.01064
NC_002090 NZ_CP018698 0.0078
NC_002090 NZ_CP018699 0.04303
NC_002090 NZ_CP018704 0.0078
NC_002090 NZ_CP018705 0.04303
NC_002090 NZ_CP018710 0.0078
NC_002090 NZ_CP018711 0.04303
NC_002090 NZ_CP018716 0.0078
NC_002090 NZ_CP018718 0.04303
NC_002090 NZ_CP018722 0.0078
NC_002090 NZ_CP018724 0.04301
NC_002090 NZ_CP018737 0.03194
NC_002090 NZ_CP018773 0.0196
NC_002090 NZ_CP018815 0.01464
NC_002090 NZ_CP018818 0.00636
NC_002090 NZ_CP018819 0.02672
NC_002090 NZ_CP018884 0.02227
NC_002090 NZ_CP018886 0.00855
NC_002090 NZ_CP018887 0.00782
NC_002090 NZ_CP018943 0.02523
NC_002090 NZ_CP018945 0.0169
NC_002090 NZ_CP018947 0.00772
NC_002090 NZ_CP018949 0.01419
NC_002090 NZ_CP018951 0.02597
NC_002090 NZ_CP018952 0.006
NC_002090 NZ_CP018954 0.02123
NC_002090 NZ_CP018955 0.00739
NC_002090 NZ_CP018956 0.00849
NC_002090 NZ_CP018959 0.02859
NC_002090 NZ_CP018960 0.01041
NC_002090 NZ_CP018961 0.0068
NC_002090 NZ_CP018964 0.0079
NC_002090 NZ_CP018968 0.03
NC_002090 NZ_CP018969 0.01856
NC_002090 NZ_CP018974 0.02304
NC_002090 NZ_CP018975 0.01855
NC_002090 NZ_CP018978 0.0196
NC_002090 NZ_CP018982 0.0198
NC_002090 NZ_CP018987 0.01739
NC_002090 NZ_CP018989 0.0238
NC_002090 NZ_CP018990 0.00525
NC_002090 NZ_CP018992 0.01814
NC_002090 NZ_CP018993 0.00644
NC_002090 NZ_CP018994 0.01329
NC_002090 NZ_CP018998 0.00767
NC_002090 NZ_CP018999 0.02091
NC_002090 NZ_CP019001 0.00434
NC_002090 NZ_CP019003 0.00517
NC_002090 NZ_CP019006 0.01837
NC_002090 NZ_CP019009 0.01481
NC_002090 NZ_CP019010 0.04046
NC_002090 NZ_CP019011 0.00961
NC_002090 NZ_CP019014 0.00548
NC_002090 NZ_CP019017 0.03402
NC_002090 NZ_CP019019 0.00667
NC_002090 NZ_CP019023 0.02735
NC_002090 NZ_CP019025 0.02441
NC_002090 NZ_CP019026 0.01612
NC_002090 NZ_CP019028 0.00837
NC_002090 NZ_CP019048 0.00335
NC_002090 NZ_CP019053 0.00574
NC_002090 NZ_CP019054 0.01741
NC_002090 NZ_CP019073 0.0242
NC_002090 NZ_CP019074 0.0388
NC_002090 NZ_CP019076 0.00712
NC_002090 NZ_CP019214 0.00834
NC_002090 NZ_CP019220 0.04201
NC_002090 NZ_CP019443 0.00892
NC_002090 NZ_CP019444 0.02944
NC_002090 NZ_CP019561 0.00538
NC_002090 NZ_CP019647 0.00701
NC_002090 NZ_CP019773 0.00833
NC_002090 NZ_CP019774 0.01769
NC_002090 NZ_CP019775 0.02494
NC_002090 NZ_CP019776 0.09812
NC_002090 NZ_CP019842 0.00554
NC_002090 NZ_CP019890 0.0207
NC_002090 NZ_CP019891 0.01627
NC_002090 NZ_CP019904 0.00694
NC_002090 NZ_CP019905 0.0117
NC_002090 NZ_CP019908 0.0196
NC_002090 NZ_CP019910 0.01086
NC_002090 NZ_CP019987 0.00351
NC_002090 NZ_CP020049 0.00989
NC_002090 NZ_CP020057 0.05561
NC_002090 NZ_CP020059 0.02962
NC_002090 NZ_CP020060 0.05449
NC_002090 NZ_CP020062 0.00841
NC_002090 NZ_CP020064 0.01983
NC_002090 NZ_CP020066 0.02936
NC_002090 NZ_CP020068 0.0052
NC_002090 NZ_CP020069 0.00365
NC_002090 NZ_CP020070 0.04339
NC_002090 NZ_CP020072 0.00828
NC_002090 NZ_CP020073 0.01612
NC_002090 NZ_CP020074 0.02597
NC_002090 NZ_CP020075 0.05796
NC_002090 NZ_CP020090 0.01921
NC_002090 NZ_CP020091 0.03425
NC_002090 NZ_CP020109 0.00452
NC_002090 NZ_CP020110 0.03404
NC_002090 NZ_CP020111 0.02597
NC_002090 NZ_CP020112 0.09845
NC_002090 NZ_CP020117 0.01759
NC_002090 NZ_CP020119 0.04106
NC_002090 NZ_CP020417 0.09674
NC_002090 NZ_CP020493 0.00935
NC_002090 NZ_CP020596 0.00425
NC_002090 NZ_CP020838 0.00837
NC_002090 NZ_CP020839 0.02568
NC_002090 NZ_CP020840 0.04713
NC_002090 NZ_CP020842 0.00434
NC_002090 NZ_CP020843 0.00842
NC_002090 NZ_CP020848 0.00798
NC_002090 NZ_CP020849 0.10111
NC_002090 NZ_CP020851 0.00555
NC_002090 NZ_CP020854 0.00514
NC_002090 NZ_CP020855 0.00365
NC_002090 NZ_CP020856 0.02167
NC_002090 NZ_CP020902 0.00433
NC_002090 NZ_CP020903 0.0087
NC_002090 NZ_CP020904 0.018
NC_002090 NZ_CP020934 0.01577
NC_002090 NZ_CP020936 0.01026
NC_002090 NZ_CP021078 0.0155
NC_002090 NZ_CP021163 0.01068
NC_002090 NZ_CP021166 0.01805
NC_002090 NZ_CP021168 0.01022
NC_002090 NZ_CP021180 0.00931
NC_002090 NZ_CP021203 0.00755
NC_002090 NZ_CP021204 0.02115
NC_002090 NZ_CP021206 0.01597
NC_002090 NZ_CP021209 0.0034
NC_002090 NZ_CP021210 0.01555
NC_002090 NZ_CP021289 0.01835
NC_002090 NZ_CP021328 0.00425
NC_002090 NZ_CP021344 0.00366
NC_002090 NZ_CP021463 0.0064
NC_002090 NZ_CP021464 0.01729
NC_002090 NZ_CP021534 0.02419
NC_002090 NZ_CP021536 0.01126
NC_002090 NZ_CP021538 0.0205
NC_002090 NZ_CP021540 0.00384
NC_002090 NZ_CP021541 0.02244
NC_002090 NZ_CP021542 0.02597
NC_002090 NZ_CP021543 0.09168
NC_002090 NZ_CP021544 0.00828
NC_002090 NZ_CP021545 0.01653
NC_002090 NZ_CP021546 0.02393
NC_002090 NZ_CP021547 0.03823
NC_002090 NZ_CP021548 0.05052
NC_002090 NZ_CP021551 0.00878
NC_002090 NZ_CP021681 0.02807
NC_002090 NZ_CP021682 0.02261
NC_002090 NZ_CP021684 0.02877
NC_002090 NZ_CP021686 0.00416
NC_002090 NZ_CP021687 0.00389
NC_002090 NZ_CP021688 0.00996
NC_002090 NZ_CP021690 0.01292
NC_002090 NZ_CP021692 0.02419
NC_002090 NZ_CP021693 0.03476
NC_002090 NZ_CP021695 0.00656
NC_002090 NZ_CP021698 0.03127
NC_002090 NZ_CP021699 0.0038
NC_002090 NZ_CP021709 0.00744
NC_002090 NZ_CP021710 0.00367
NC_002090 NZ_CP021711 0.0267
NC_002090 NZ_CP021712 0.03832
NC_002090 NZ_CP021713 0.00828
NC_002090 NZ_CP021715 0.02597
NC_002090 NZ_CP021716 0.03841
NC_002090 NZ_CP021717 0.09168
NC_002090 NZ_CP021719 0.01068
NC_002090 NZ_CP021733 0.01643
NC_002090 NZ_CP021734 0.03066
NC_002090 NZ_CP021737 0.0064
NC_002090 NZ_CP021738 0.02419
NC_002090 NZ_CP021739 0.03476
NC_002090 NZ_CP021741 0.00841
NC_002090 NZ_CP021742 0.0094
NC_002090 NZ_CP021743 0.03903
NC_002090 NZ_CP021750 0.03903
NC_002090 NZ_CP021752 0.00823
NC_002090 NZ_CP021753 0.01716
NC_002090 NZ_CP021754 0.02364
NC_002090 NZ_CP021755 0.03823
NC_002090 NZ_CP021756 0.05089
NC_002090 NZ_CP021759 0.02419
NC_002090 NZ_CP021761 0.03614
NC_002090 NZ_CP021778 0.02702
NC_002090 NZ_CP021779 0.09388
NC_002090 NZ_CP021834 0.00822
NC_002090 NZ_CP021835 0.00859
NC_002090 NZ_CP021836 0.02597
NC_002090 NZ_CP021837 0.09168
NC_002090 NZ_CP021841 0.00657
NC_002090 NZ_CP021842 0.00829
NC_002090 NZ_CP021843 0.03306
NC_002090 NZ_CP021845 0.00659
NC_002090 NZ_CP021846 0.00879
NC_002090 NZ_CP021847 0.03306
NC_002090 NZ_CP021853 0.0086
NC_002090 NZ_CP021856 0.01182
NC_002090 NZ_CP021857 0.01922
NC_002090 NZ_CP021858 0.0397
NC_002090 NZ_CP021860 0.06298
NC_002090 NZ_CP021861 0.0227
NC_002090 NZ_CP021871 0.0093
NC_002090 NZ_CP021880 0.00548
NC_002090 NZ_CP021881 0.02567
NC_002090 NZ_CP021899 0.03322
NC_002090 NZ_CP021900 0.02998
NC_002090 NZ_CP021901 0.02597
NC_002090 NZ_CP021910 0.02535
NC_002090 NZ_CP021937 0.00795
NC_002090 NZ_CP021941 0.02393
NC_002090 NZ_CP021943 0.04831
NC_002090 NZ_CP021946 0.00632
NC_002090 NZ_CP021947 0.02393
NC_002090 NZ_CP021948 0.04831
NC_002090 NZ_CP021951 0.0042
NC_002090 NZ_CP021952 0.00441
NC_002090 NZ_CP021953 0.03965
NC_002090 NZ_CP021956 0.01745
NC_002090 NZ_CP021959 0.00971
NC_002090 NZ_CP021961 0.00822
NC_002090 NZ_CP022061 0.04119
NC_002090 NZ_CP022063 0.00421
NC_002090 NZ_CP022068 0.14541
NC_002090 NZ_CP022072 0.04658
NC_002090 NZ_CP022125 0.00397
NC_002090 NZ_CP022149 0.00658
NC_002090 NZ_CP022152 0.00265
NC_002090 NZ_CP022155 0.00581
NC_002090 NZ_CP022157 0.04759
NC_002090 NZ_CP022158 0.00327
NC_002090 NZ_CP022165 0.0033
NC_002090 NZ_CP022166 0.0154
NC_002090 NZ_CP022169 0.005
NC_002090 NZ_CP022170 0.00378
NC_002090 NZ_CP022176 0.00786
NC_002090 NZ_CP022226 0.0155
NC_002090 NZ_CP022227 0.00627
NC_002090 NZ_CP022274 0.00515
NC_002090 NZ_CP022275 0.00658
NC_002090 NZ_CP022276 0.01631
NC_002090 NZ_CP022349 0.00747
NC_002090 NZ_CP022350 0.00711
NC_002090 NZ_CP022351 0.0242
NC_002090 NZ_CP022359 0.00481
NC_002090 NZ_CP022451 0.00969
NC_002090 NZ_CP022453 0.01816
NC_002090 NZ_CP022454 0.07701
NC_002090 NZ_CP022533 0.0086
NC_002090 NZ_CP022534 0.00602
NC_002090 NZ_CP022574 0.01776
NC_002090 NZ_CP022575 0.02597
NC_002090 NZ_CP022576 0.09936
NC_002090 NZ_CP022612 0.00833
NC_002090 NZ_CP022692 0.00836
NC_002090 NZ_CP022693 0.01752
NC_002090 NZ_CP022694 0.02307
NC_002090 NZ_CP022696 0.00887
NC_002090 NZ_CP022697 0.01856
NC_002090 NZ_CP022698 0.01875
NC_002090 NZ_CP022824 0.00328
NC_002090 NZ_CP022825 0.00739
NC_002090 NZ_CP023143 0.00338
NC_002090 NZ_CP023145 0.0354
NC_002090 NZ_CP023167 0.01094
NC_002090 NZ_CP023186 0.00747
NC_002090 NZ_CP023187 0.00708
NC_002090 NZ_CP023188 0.0242
NC_002090 NZ_CP023261 0.06721
NC_002090 NZ_CP023274 0.0044
NC_002090 NZ_CP023351 0.02128
NC_002090 NZ_CP023360 0.02908
NC_002090 NZ_CP023361 0.00908
NC_002090 NZ_CP023363 0.01499
NC_002090 NZ_CP023372 0.00693
NC_002090 NZ_CP023374 0.08504
NC_002090 NZ_CP023378 0.01806
NC_002090 NZ_CP023380 0.03765
NC_002090 NZ_CP023387 0.01961
NC_002090 NZ_CP023419 0.01027
NC_002090 NZ_CP023420 0.03101
NC_002090 NZ_CP023443 0.01725
NC_002090 NZ_CP023479 0.00418
NC_002090 NZ_CP023480 0.0225
NC_002090 NZ_CP023488 0.00348
NC_002090 NZ_CP023489 0.00615
NC_002090 NZ_CP023526 0.00062
NC_002090 NZ_CP023534 0.02001
NC_002090 NZ_CP023552 0.02468
NC_002090 NZ_CP023554 0.00375
NC_002090 NZ_CP023555 0.01342
NC_002090 NZ_CP023724 0.01132
NC_002090 NZ_CP023725 0.01619
NC_002090 NZ_CP023733 0.00975
NC_002090 NZ_CP023816 0.0157
NC_002090 NZ_CP023871 0.00675
NC_002090 NZ_CP023893 0.00322
NC_002090 NZ_CP023894 0.02062
NC_002090 NZ_CP023895 0.02696
NC_002090 NZ_CP023897 0.0223
NC_002090 NZ_CP023903 0.00909
NC_002090 NZ_CP023904 0.0527
NC_002090 NZ_CP023910 0.02571
NC_002090 NZ_CP023912 0.01881
NC_002090 NZ_CP023914 0.00706
NC_002090 NZ_CP023916 0.01785
NC_002090 NZ_CP023917 0.0048
NC_002090 NZ_CP023922 0.01688
NC_002090 NZ_CP023923 0.01745
NC_002090 NZ_CP023928 0.0177
NC_002090 NZ_CP023934 0.01828
NC_002090 NZ_CP023937 0.0029
NC_002090 NZ_CP023938 0.0135
NC_002090 NZ_CP023943 0.004
NC_002090 NZ_CP023947 0.01561
NC_002090 NZ_CP023948 0.00347
NC_002090 NZ_CP023950 0.02268
NC_002090 NZ_CP023952 0.00867
NC_002090 NZ_CP023953 0.00895
NC_002090 NZ_CP023958 0.08021
NC_002090 NZ_CP023959 0.01927
NC_002090 NZ_CP023978 0.00357
NC_002090 NZ_CP023980 0.01347
NC_002090 NZ_CP023985 0.01034
NC_002090 NZ_CP024039 0.00997
NC_002090 NZ_CP024040 0.01757
NC_002090 NZ_CP024094 0.00547
NC_002090 NZ_CP024130 0.02058
NC_002090 NZ_CP024132 0.01896
NC_002090 NZ_CP024133 0.01156
NC_002090 NZ_CP024136 0.02043
NC_002090 NZ_CP024140 0.02264
NC_002090 NZ_CP024143 0.00954
NC_002090 NZ_CP024144 0.02438
NC_002090 NZ_CP024149 0.01961
NC_002090 NZ_CP024151 0.00695
NC_002090 NZ_CP024153 0.00848
NC_002090 NZ_CP024192 0.01282
NC_002090 NZ_CP024193 0.0051
NC_002090 NZ_CP024194 0.02565
NC_002090 NZ_CP024281 0.01393
NC_002090 NZ_CP024287 0.00574
NC_002090 NZ_CP024419 0.03854
NC_002090 NZ_CP024430 0.0213
NC_002090 NZ_CP024434 0.02831
NC_002090 NZ_CP024459 0.00364
NC_002090 NZ_CP024461 0.03268
NC_002090 NZ_CP024483 0.01158
NC_002090 NZ_CP024484 0.00998
NC_002090 NZ_CP024485 0.01893
NC_002090 NZ_CP024490 0.00998
NC_002090 NZ_CP024500 0.01158
NC_002090 NZ_CP024508 0.0121
NC_002090 NZ_CP024509 0.00558
NC_002090 NZ_CP024516 0.01238
NC_002090 NZ_CP024522 0.01282
NC_002090 NZ_CP024523 0.0051
NC_002090 NZ_CP024524 0.02565
NC_002090 NZ_CP024529 0.01282
NC_002090 NZ_CP024530 0.0051
NC_002090 NZ_CP024531 0.02565
NC_002090 NZ_CP024536 0.01455
NC_002090 NZ_CP024537 0.0051
NC_002090 NZ_CP024538 0.02565
NC_002090 NZ_CP024550 0.01455
NC_002090 NZ_CP024551 0.0051
NC_002090 NZ_CP024552 0.02565
NC_002090 NZ_CP024557 0.01222
NC_002090 NZ_CP024558 0.0051
NC_002090 NZ_CP024559 0.02565
NC_002090 NZ_CP024564 0.01455
NC_002090 NZ_CP024565 0.0051
NC_002090 NZ_CP024566 0.02565
NC_002090 NZ_CP024571 0.01455
NC_002090 NZ_CP024572 0.0051
NC_002090 NZ_CP024573 0.02565
NC_002090 NZ_CP024651 0.08703
NC_002090 NZ_CP024652 0.02217
NC_002090 NZ_CP024718 0.02421
NC_002090 NZ_CP024721 0.02421
NC_002090 NZ_CP024805 0.02121
NC_002090 NZ_CP024806 0.02265
NC_002090 NZ_CP024813 0.00754
NC_002090 NZ_CP024814 0.02476
NC_002090 NZ_CP024816 0.01208
NC_002090 NZ_CP024818 0.02419
NC_002090 NZ_CP024820 0.02419
NC_002090 NZ_CP024822 0.00635
NC_002090 NZ_CP024823 0.0284
NC_002090 NZ_CP024824 0.01149
NC_002090 NZ_CP024825 0.02419
NC_002090 NZ_CP024827 0.02999
NC_002090 NZ_CP024828 0.02265
NC_002090 NZ_CP024831 0.01192
NC_002090 NZ_CP024833 0.0242
NC_002090 NZ_CP024835 0.00664
NC_002090 NZ_CP024836 0.02571
NC_002090 NZ_CP024839 0.00602
NC_002090 NZ_CP024840 0.02571
NC_002090 NZ_CP024852 0.0129
NC_002090 NZ_CP024856 0.00526
NC_002090 NZ_CP024857 0.0103
NC_002090 NZ_CP024860 0.00544
NC_002090 NZ_CP024863 0.01813
NC_002090 NZ_CP024864 0.01931
NC_002090 NZ_CP024875 0.00364
NC_002090 NZ_CP024876 0.01861
NC_002090 NZ_CP024878 0.03528
NC_002090 NZ_CP024887 0.00686
NC_002090 NZ_CP024888 0.02356
NC_002090 NZ_CP024917 0.0204
NC_002090 NZ_CP025006 0.00452
NC_002090 NZ_CP025007 0.03846
NC_002090 NZ_CP025009 0.01631
NC_002090 NZ_CP025010 0.02111
NC_002090 NZ_CP025038 0.00391
NC_002090 NZ_CP025039 0.01446
NC_002090 NZ_CP025040 0.02423
NC_002090 NZ_CP025041 0.02406
NC_002090 NZ_CP025052 0.01996
NC_002090 NZ_CP025054 0.01996
NC_002090 NZ_CP025141 0.00887
NC_002090 NZ_CP025142 0.00499
NC_002090 NZ_CP025144 0.00881
NC_002090 NZ_CP025145 0.00509
NC_002090 NZ_CP025147 0.00881
NC_002090 NZ_CP025148 0.00469
NC_002090 NZ_CP025252 0.0444
NC_002090 NZ_CP025253 0.02234
NC_002090 NZ_CP025339 0.00618
NC_002090 NZ_CP025340 0.00355
NC_002090 NZ_CP025402 0.01132
NC_002090 NZ_CP025457 0.00341
NC_002090 NZ_CP025458 0.02115
NC_002090 NZ_CP025462 0.00724
NC_002090 NZ_CP025463 0.01663
NC_002090 NZ_CP025467 0.00748
NC_002090 NZ_CP025468 0.0085
NC_002090 NZ_CP025470 0.0187
NC_002090 NZ_CP025626 0.01672
NC_002090 NZ_CP025677 0.00926
NC_002090 NZ_CP025708 0.01141
NC_002090 NZ_CP025710 0.03792
NC_002090 NZ_CP025758 0.03584
NC_002090 NZ_CP025944 0.00897
NC_002090 NZ_CP025948 0.0246
NC_002090 NZ_CP025949 0.03298
NC_002090 NZ_CP025952 0.01577
NC_002090 NZ_CP025965 0.01226
NC_002090 NZ_CP025966 0.01409
NC_002090 NZ_CP026048 0.00591
NC_002090 NZ_CP026049 0.00364
NC_002090 NZ_CP026053 0.03747
NC_002090 NZ_CP026057 0.01133
NC_002090 NZ_CP026058 0.00243
NC_002090 NZ_CP026086 0.00713
NC_002090 NZ_CP026110 0.00828
NC_002090 NZ_CP026131 0.01598
NC_002090 NZ_CP026168 0.01352
NC_002090 NZ_CP026169 0.02327
NC_002090 NZ_CP026170 0.00594
NC_002090 NZ_CP026171 0.00233
NC_002090 NZ_CP026173 0.01136
NC_002090 NZ_CP026174 0.00785
NC_002090 NZ_CP026175 0.00491
NC_002090 NZ_CP026179 0.00894
NC_002090 NZ_CP026182 0.01187
NC_002090 NZ_CP026185 0.01638
NC_002090 NZ_CP026188 0.02912
NC_002090 NZ_CP026189 0.00453
NC_002090 NZ_CP026194 0.03054
NC_002090 NZ_CP026195 0.03205
NC_002090 NZ_CP026196 0.00257
NC_002090 NZ_CP026198 0.00831
NC_002090 NZ_CP026200 0.02804
NC_002090 NZ_CP026201 0.02677
NC_002090 NZ_CP026203 0.01984
NC_002090 NZ_CP026204 0.01613
NC_002090 NZ_CP026205 0.01608
NC_002090 NZ_CP026206 0.00425
NC_002090 NZ_CP026207 0.00391
NC_002090 NZ_CP026208 0.00259
NC_002090 NZ_CP026210 0.03138
NC_002090 NZ_CP026211 0.01522
NC_002090 NZ_CP026213 0.00674
NC_002090 NZ_CP026219 0.02347
NC_002090 NZ_CP026221 0.00447
NC_002090 NZ_CP026224 0.03287
NC_002090 NZ_CP026225 0.00662
NC_002090 NZ_CP026230 0.00992
NC_002090 NZ_CP026233 0.00383
NC_002090 NZ_CP026234 0.00288
NC_002090 NZ_CP026236 0.03033
NC_002090 NZ_CP026237 0.00383
NC_002090 NZ_CP026239 0.03901
NC_002090 NZ_CP026240 0.01103
NC_002090 NZ_CP026241 0.0096
NC_002090 NZ_CP026242 0.00357
NC_002090 NZ_CP026272 0.01569
NC_002090 NZ_CP026274 0.00656
NC_002090 NZ_CP026277 0.0239
NC_002090 NZ_CP026280 0.00501
NC_002090 NZ_CP026281 0.004
NC_002090 NZ_CP026282 0.00318
NC_002090 NZ_CP026284 0.00571
NC_002090 NZ_CP026385 0.02912
NC_002090 NZ_CP026389 0.02668
NC_002090 NZ_CP026390 0.00397
NC_002090 NZ_CP026391 0.00235
NC_002090 NZ_CP026395 0.03
NC_002090 NZ_CP026400 0.00271
NC_002090 NZ_CP026401 0.02922
NC_002090 NZ_CP026403 0.00764
NC_002090 NZ_CP026404 0.0064
NC_002090 NZ_CP026405 0.00415
NC_002090 NZ_CP026474 0.02209
NC_002090 NZ_CP026476 0.0223
NC_002090 NZ_CP026492 0.00932
NC_002090 NZ_CP026496 0.01781
NC_002090 NZ_CP026497 0.0127
NC_002090 NZ_CP026570 0.02745
NC_002090 NZ_CP026576 0.02666
NC_002090 NZ_CP026577 0.0246
NC_002090 NZ_CP026578 0.0207
NC_002090 NZ_CP026579 0.01997
NC_002090 NZ_CP026584 0.01683
NC_002090 NZ_CP026588 0.02072
NC_002090 NZ_CP026589 0.02938
NC_002090 NZ_CP026590 0.01465
NC_002090 NZ_CP026705 0.01087
NC_002090 NZ_CP026716 0.00415
NC_002090 NZ_CP026720 0.0098
NC_002090 NZ_CP026727 0.02268
NC_002090 NZ_CP026749 0.0157
NC_002090 NZ_CP026752 0.00365
NC_002090 NZ_CP026753 0.03773
NC_002090 NZ_CP026852 0.01754
NC_002090 NZ_CP027067 0.02297
NC_002090 NZ_CP027119 0.03655
NC_002090 NZ_CP027122 0.01087
NC_002090 NZ_CP027130 0.00548
NC_002090 NZ_CP027144 0.00242
NC_002090 NZ_CP027145 0.00726
NC_002090 NZ_CP027152 0.00826
NC_002090 NZ_CP027158 0.0177
NC_002090 NZ_CP027161 0.00831
NC_002090 NZ_CP027179 0.02472
NC_002090 NZ_CP027200 0.02713
NC_002090 NZ_CP027202 0.01304
NC_002090 NZ_CP027203 0.01316
NC_002090 NZ_CP027204 0.02504
NC_002090 NZ_CP027249 0.00712
NC_002090 NZ_CP027253 0.02429
NC_002090 NZ_CP027257 0.02049
NC_002090 NZ_CP027259 0.02097
NC_002090 NZ_CP027385 0.01653
NC_002090 NZ_CP027411 0.00331
NC_002090 NZ_CP027536 0.02484
NC_002090 NZ_CP027537 0.01787
NC_002090 NZ_CP027600 0.02458
NC_002090 NZ_CP027603 0.0044
NC_002090 NZ_CP027605 0.01549
NC_002090 NZ_CP027606 0.04048
NC_002090 NZ_CP027613 0.00407
NC_002090 NZ_CP027616 0.01571
NC_002090 NZ_CP027670 0.00541
NC_002090 NZ_CP027678 0.00274
NC_002090 NZ_CP027679 0.00447
NC_002090 NZ_CP027703 0.00747
NC_002090 NZ_CP027855 0.03145
NC_002090 NZ_CP028167 0.0196
NC_002090 NZ_CP028168 0.01695
NC_002090 NZ_CP028170 0.01247
NC_002090 NZ_CP028173 0.03527
NC_002090 NZ_CP028174 0.01961
NC_002090 NZ_CP028175 0.02381
NC_002090 NZ_CP028177 0.02166
NC_002090 NZ_CP028178 0.02551
NC_002090 NZ_CP028179 0.01867
NC_002090 NZ_CP028181 0.00914
NC_002090 NZ_CP028182 0.02553
NC_002090 NZ_CP028197 0.00676
NC_002090 NZ_CP028389 0.0201
NC_002090 NZ_CP028484 0.01466
NC_002090 NZ_CP028486 0.01382
NC_002090 NZ_CP028488 0.00467
NC_002090 NZ_CP028536 0.02514
NC_002090 NZ_CP028537 0.00463
NC_002090 NZ_CP028541 0.0159
NC_002090 NZ_CP028543 0.0048
NC_002090 NZ_CP028547 0.03538
NC_002090 NZ_CP028549 0.0029
NC_002090 NZ_CP028551 0.01023
NC_002090 NZ_CP028553 0.01725
NC_002090 NZ_CP028554 0.01592
NC_002090 NZ_CP028566 0.03287
NC_002090 NZ_CP028567 0.0074
NC_002090 NZ_CP028573 0.01127
NC_002090 NZ_CP028576 0.01853
NC_002090 NZ_CP028577 0.0246
NC_002090 NZ_CP028579 0.06113
NC_002090 NZ_CP028582 0.01228
NC_002090 NZ_CP028587 0.00627
NC_002090 NZ_CP028588 0.01591
NC_002090 NZ_CP028717 0.02704
NC_002090 NZ_CP028718 0.02419
NC_002090 NZ_CP028781 0.01404
NC_002090 NZ_CP028782 0.01036
NC_002090 NZ_CP028784 0.00421
NC_002090 NZ_CP028786 0.02167
NC_002090 NZ_CP028790 0.02511
NC_002090 NZ_CP028791 0.00273
NC_002090 NZ_CP028792 0.01382
NC_002090 NZ_CP028796 0.02335
NC_002090 NZ_CP028804 0.00571
NC_002090 NZ_CP028805 0.00761
NC_002090 NZ_CP028814 0.00554
NC_002090 NZ_CP028929 0.00516
NC_002090 NZ_CP028931 0.03832
NC_002090 NZ_CP028952 0.00445
NC_002090 NZ_CP028955 0.00724
NC_002090 NZ_CP028958 0.02144
NC_002090 NZ_CP028991 0.01054
NC_002090 NZ_CP028993 0.01468
NC_002090 NZ_CP028995 0.01753
NC_002090 NZ_CP028996 0.01513
NC_002090 NZ_CP029000 0.02143
NC_002090 NZ_CP029101 0.00833
NC_002090 NZ_CP029102 0.0177
NC_002090 NZ_CP029104 0.01069
NC_002090 NZ_CP029107 0.00964
NC_002090 NZ_CP029113 0.00657
NC_002090 NZ_CP029118 0.01453
NC_002090 NZ_CP029121 0.07018
NC_002090 NZ_CP029123 0.01424
NC_002090 NZ_CP029129 0.04439
NC_002090 NZ_CP029135 0.02791
NC_002090 NZ_CP029136 0.004
NC_002090 NZ_CP029138 0.00876
NC_002090 NZ_CP029142 0.0023
NC_002090 NZ_CP029181 0.00972
NC_002090 NZ_CP029182 0.04298
NC_002090 NZ_CP029243 0.0048
NC_002090 NZ_CP029244 0.02012
NC_002090 NZ_CP029245 0.0246
NC_002090 NZ_CP029248 0.00225
NC_002090 NZ_CP029249 0.01339
NC_002090 NZ_CP029368 0.00635
NC_002090 NZ_CP029381 0.01821
NC_002090 NZ_CP029382 0.00876
NC_002090 NZ_CP029386 0.02205
NC_002090 NZ_CP029387 0.0034
NC_002090 NZ_CP029428 0.01351
NC_002090 NZ_CP029429 0.0347
NC_002090 NZ_CP029430 0.00496
NC_002090 NZ_CP029431 0.00334
NC_002090 NZ_CP029434 0.01154
NC_002090 NZ_CP029435 0.00518
NC_002090 NZ_CP029436 0.00325
NC_002090 NZ_CP029439 0.03162
NC_002090 NZ_CP029440 0.01161
NC_002090 NZ_CP029441 0.00477
NC_002090 NZ_CP029442 0.00348
NC_002090 NZ_CP029493 0.02228
NC_002090 NZ_CP029575 0.00635
NC_002090 NZ_CP029577 0.01237
NC_002090 NZ_CP029578 0.00958
NC_002090 NZ_CP029580 0.01162
NC_002090 NZ_CP029586 0.03131
NC_002090 NZ_CP029588 0.01027
NC_002090 NZ_CP029591 0.01012
NC_002090 NZ_CP029598 0.00498
NC_002090 NZ_CP029631 0.01099
NC_002090 NZ_CP029688 0.01427
NC_002090 NZ_CP029717 0.00959
NC_002090 NZ_CP029718 0.0048
NC_002090 NZ_CP029723 0.0053
NC_002090 NZ_CP029724 0.00434
NC_002090 NZ_CP029729 0.01094
NC_002090 NZ_CP029730 0.00544
NC_002090 NZ_CP029734 0.03166
NC_002090 NZ_CP029737 0.0051
NC_002090 NZ_CP029740 0.00721
NC_002090 NZ_CP029743 0.00715
NC_002090 NZ_CP029744 0.00619
NC_002090 NZ_CP029748 0.01046
NC_002090 NZ_CP029802 0.00835
NC_002090 NZ_CP029974 0.01593
NC_002090 NZ_CP029975 0.01432
NC_002090 NZ_CP029978 0.00773
NC_002090 NZ_CP029988 0.01862
NC_002090 NZ_CP029993 0.02641
NC_002090 NZ_CP030004 0.02641
NC_002090 NZ_CP030077 0.01528
NC_002090 NZ_CP030079 0.00799
NC_002090 NZ_CP030080 0.00273
NC_002090 NZ_CP030109 0.00861
NC_002090 NZ_CP030112 0.02072
NC_002090 NZ_CP030132 0.01805
NC_002090 NZ_CP030133 0.02838
NC_002090 NZ_CP030134 0.01797
NC_002090 NZ_CP030182 0.01657
NC_002090 NZ_CP030186 0.00523
NC_002090 NZ_CP030212 0.02224
NC_002090 NZ_CP030215 0.00495
NC_002090 NZ_CP030224 0.00314
NC_002090 NZ_CP030267 0.01991
NC_002090 NZ_CP030283 0.01725
NC_002090 NZ_CP030285 0.02928
NC_002090 NZ_CP030329 0.01927
NC_002090 NZ_CP030332 0.02641
NC_002090 NZ_CP030335 0.03492
NC_002090 NZ_CP030342 0.0177
NC_002090 NZ_CP030343 0.00831
NC_002090 NZ_CP030770 0.01411
NC_002090 NZ_CP030780 0.02239
NC_002090 NZ_CP030795 0.0196
NC_002090 NZ_CP030920 0.00073
NC_002090 NZ_CP030940 0.01177
NC_002090 NZ_CP031102 0.00337
NC_002090 NZ_CP031106 0.00567
NC_002090 NZ_CP031109 0.01526
NC_002090 NZ_CP031110 0.03447
NC_002090 NZ_CP031122 0.01229
NC_002090 NZ_CP031135 0.00243
NC_002090 NZ_CP031137 0.02684
NC_002090 NZ_CP031138 0.02419
NC_002090 NZ_CP031216 0.02429
NC_002090 NZ_CP031261 0.01114
NC_002090 NZ_CP031262 0.01914
NC_002090 NZ_CP031291 0.01923
NC_002090 NZ_CP031322 0.03148
NC_002090 NZ_CP031547 0.00583
NC_002090 NZ_CP031549 0.00937
NC_002090 NZ_CP031575 0.00869
NC_002090 NZ_CP031576 0.0048
NC_002090 NZ_CP031610 0.0048
NC_002090 NZ_CP031614 0.00872
NC_002090 NZ_CP031615 0.00654
NC_002090 NZ_CP031655 0.02785
NC_002090 NZ_CP031658 0.07234
NC_002090 NZ_CP031717 0.08054
NC_002090 NZ_CP031720 0.01698
NC_002090 NZ_CP031723 0.03285
NC_002090 NZ_CP031724 0.00271
NC_002090 NZ_CP031725 0.0246
NC_002090 NZ_CP031735 0.00825
NC_002090 NZ_CP031736 0.00368
NC_002090 NZ_CP031802 0.01554
NC_002090 NZ_CP031804 0.01007
NC_002090 NZ_CP031811 0.0198
NC_002090 NZ_CP031883 0.01931
NC_002090 NZ_CP031884 0.01156
NC_002090 NZ_HG941719 0.01657
NC_002090 NZ_KX118608 0.03442
NC_002090 NZ_KX397572 0.00869
NC_002090 NZ_KX443694 0.00795
NC_002091 NZ_CP007622 0.0125
NC_002091 NZ_CP009645 0.0125
NC_002091 NZ_CP015256 0.0661
NC_002092 NC_002489 0.06717
NC_002092 NC_004554 0.11292
NC_002092 NC_019215 0.23021
NC_002092 NC_019301 0.3024
NC_002092 NC_019302 0.20379
NC_002093 NC_002129 0.01518
NC_002093 NC_002517 0.01311
NC_002093 NC_003140 0.01261
NC_002093 NC_003265 0.00715
NC_002093 NC_005007 0.02096
NC_002093 NC_005011 0.01449
NC_002093 NC_005024 0.00235
NC_002093 NC_005127 0.01658
NC_002093 NC_005243 0.01468
NC_002093 NC_006977 0.01519
NC_002093 NC_007931 0.01481
NC_002093 NC_009477 0.01066
NC_002093 NC_009619 0.01066
NC_002093 NC_010063 0.01175
NC_002093 NC_010066 0.01598
NC_002093 NC_010077 0.01006
NC_002093 NC_010111 0.01519
NC_002093 NC_010419 0.00953
NC_002093 NC_012547 0.00208
NC_002093 NC_013289 0.01173
NC_002093 NC_013290 0.01449
NC_002093 NC_013292 0.01228
NC_002093 NC_013293 0.01536
NC_002093 NC_013294 0.01173
NC_002093 NC_013296 0.01258
NC_002093 NC_013298 0.01174
NC_002093 NC_013299 0.01328
NC_002093 NC_013301 0.0145
NC_002093 NC_013303 0.01449
NC_002093 NC_013304 0.01536
NC_002093 NC_013313 0.01536
NC_002093 NC_013318 0.01212
NC_002093 NC_013320 0.00268
NC_002093 NC_013321 0.01263
NC_002093 NC_013323 0.0102
NC_002093 NC_013324 0.01047
NC_002093 NC_013326 0.01017
NC_002093 NC_013330 0.01244
NC_002093 NC_013331 0.01169
NC_002093 NC_013332 0.0113
NC_002093 NC_013333 0.01569
NC_002093 NC_013334 0.00689
NC_002093 NC_013335 0.01417
NC_002093 NC_013336 0.0168
NC_002093 NC_013337 0.0108
NC_002093 NC_013348 0.00767
NC_002093 NC_013351 0.01295
NC_002093 NC_013377 0.02452
NC_002093 NC_013381 0.01435
NC_002093 NC_013389 0.02263
NC_002093 NC_013391 0.01596
NC_002093 NC_013394 0.01522
NC_002093 NC_013550 0.01816
NC_002093 NC_015173 0.01459
NC_002093 NC_016942 0.01251
NC_002093 NC_017339 0.01536
NC_002093 NC_017344 0.01199
NC_002093 NC_017345 0.01262
NC_002093 NC_018952 0.01017
NC_002093 NC_018956 0.01174
NC_002093 NC_018957 0.01178
NC_002093 NC_018959 0.01174
NC_002093 NC_018961 0.01174
NC_002093 NC_018963 0.01178
NC_002093 NC_018968 0.01072
NC_002093 NC_018972 0.01212
NC_002093 NC_018974 0.01141
NC_002093 NC_018976 0.01213
NC_002093 NC_019007 0.01212
NC_002093 NC_019008 0.01212
NC_002093 NC_019010 0.01213
NC_002093 NC_019148 0.01472
NC_002093 NC_019150 0.01174
NC_002093 NC_020183 0.04801
NC_002093 NC_020530 0.01081
NC_002093 NC_020531 0.01081
NC_002093 NC_020534 0.01081
NC_002093 NC_020538 0.01345
NC_002093 NC_020539 0.01345
NC_002093 NC_020565 0.01038
NC_002093 NC_020567 0.01023
NC_002093 NC_021060 0.01213
NC_002093 NC_021552 0.01228
NC_002093 NC_022227 0.05981
NC_002093 NC_022598 0.00934
NC_002093 NC_022610 0.01186
NC_002093 NC_023278 0.01527
NC_002093 NC_023313 0.01481
NC_002093 NZ_CP007177 0.01174
NC_002093 NZ_CP007455 0.01166
NC_002093 NZ_CP007500 0.0122
NC_002093 NZ_CP007658 0.00928
NC_002093 NZ_CP007671 0.01599
NC_002093 NZ_CP007673 0.01412
NC_002093 NZ_CP007675 0.01414
NC_002093 NZ_CP007679 0.00908
NC_002093 NZ_CP009425 0.01153
NC_002093 NZ_CP010891 0.01212
NC_002093 NZ_CP012118 0.01173
NC_002093 NZ_CP012121 0.00533
NC_002093 NZ_CP012596 0.01512
NC_002093 NZ_CP012971 0.0149
NC_002093 NZ_CP012973 0.0149
NC_002093 NZ_CP012975 0.01757
NC_002093 NZ_CP012977 0.01757
NC_002093 NZ_CP012980 0.01402
NC_002093 NZ_CP013228 0.01163
NC_002093 NZ_CP013229 0.01144
NC_002093 NZ_CP013230 0.01182
NC_002093 NZ_CP013954 0.01228
NC_002093 NZ_CP013956 0.0126
NC_002093 NZ_CP013958 0.01054
NC_002093 NZ_CP013981 0.01262
NC_002093 NZ_CP013982 0.01376
NC_002093 NZ_CP014063 0.00941
NC_002093 NZ_CP014115 0.01903
NC_002093 NZ_CP014394 0.01195
NC_002093 NZ_CP014399 0.01195
NC_002093 NZ_CP014404 0.01195
NC_002093 NZ_CP014408 0.01173
NC_002093 NZ_CP014411 0.01173
NC_002093 NZ_CP014414 0.01173
NC_002093 NZ_CP014416 0.01173
NC_002093 NZ_CP014418 0.0351
NC_002093 NZ_CP014422 0.01173
NC_002093 NZ_CP014425 0.01173
NC_002093 NZ_CP014431 0.01173
NC_002093 NZ_CP014434 0.01174
NC_002093 NZ_CP014437 0.01173
NC_002093 NZ_CP014440 0.01174
NC_002093 NZ_CP014443 0.01174
NC_002093 NZ_CP014445 0.01173
NC_002093 NZ_CP014447 0.0351
NC_002093 NZ_CP015818 0.00896
NC_002093 NZ_CP016399 0.0573
NC_002093 NZ_CP016854 0.00685
NC_002093 NZ_CP016857 0.01212
NC_002093 NZ_CP016860 0.00534
NC_002093 NZ_CP016862 0.01173
NC_002093 NZ_CP017095 0.00981
NC_002093 NZ_CP017461 0.00761
NC_002093 NZ_CP017464 0.00587
NC_002093 NZ_CP017467 0.01033
NC_002093 NZ_CP017678 0.01213
NC_002093 NZ_CP017681 0.01448
NC_002093 NZ_CP017683 0.01043
NC_002093 NZ_CP018767 0.01182
NC_002093 NZ_CP018769 0.01192
NC_002093 NZ_CP018777 0.00292
NC_002093 NZ_CP019575 0.01406
NC_002093 NZ_CP020355 0.00897
NC_002093 NZ_CP020765 0.76076
NC_002093 NZ_CP021142 0.01443
NC_002093 NZ_CP022055 0.01992
NC_002093 NZ_CP022092 0.01887
NC_002093 NZ_CP022608 0.01701
NC_002093 NZ_CP022683 0.00668
NC_002093 NZ_CP022719 0.01536
NC_002093 NZ_CP022721 0.01536
NC_002093 NZ_CP022911 0.01417
NC_002093 NZ_CP023496 0.00476
NC_002093 NZ_CP024810 0.03511
NC_002093 NZ_CP024999 0.01536
NC_002093 NZ_CP025250 0.01398
NC_002093 NZ_CP025397 0.03511
NC_002093 NZ_CP025481 0.05961
NC_002093 NZ_CP025497 0.00533
NC_002093 NZ_CP029079 0.01228
NC_002093 NZ_CP029081 0.01213
NC_002093 NZ_CP029083 0.01536
NC_002093 NZ_CP029085 0.01212
NC_002093 NZ_CP029650 0.00924
NC_002093 NZ_CP029654 0.01212
NC_002093 NZ_CP029656 0.01213
NC_002093 NZ_CP029659 0.01213
NC_002093 NZ_CP029662 0.01214
NC_002093 NZ_CP029665 0.01178
NC_002093 NZ_CP029666 0.01164
NC_002093 NZ_CP029670 0.01212
NC_002093 NZ_CP029672 0.01212
NC_002093 NZ_CP029677 0.01174
NC_002093 NZ_CP029679 0.01212
NC_002093 NZ_CP030247 0.02263
NC_002093 NZ_CP030324 0.01168
NC_002093 NZ_CP030325 0.01066
NC_002093 NZ_CP031662 0.0203
NC_002093 NZ_CP031665 0.02026
NC_002093 NZ_CP031668 0.01824
NC_002093 NZ_CP031671 0.01824
NC_002093 NZ_HG813245 0.00324
NC_002096 NC_002129 0.10154
NC_002096 NC_005008 0.03274
NC_002096 NC_005243 0.01271
NC_002096 NC_006871 0.02521
NC_002096 NC_006977 0.10199
NC_002096 NC_007791 0.03274
NC_002096 NC_008445 0.01985
NC_002096 NC_009751 0.00749
NC_002096 NC_010111 0.09905
NC_002096 NC_010262 0.03273
NC_002096 NC_010284 0.03688
NC_002096 NC_013033 0.01415
NC_002096 NC_013306 0.01285
NC_002096 NC_013307 0.03274
NC_002096 NC_013308 0.01285
NC_002096 NC_013309 0.03274
NC_002096 NC_013311 0.03274
NC_002096 NC_013312 0.03249
NC_002096 NC_013320 0.00547
NC_002096 NC_013328 0.00847
NC_002096 NC_013336 0.03663
NC_002096 NC_013391 0.02525
NC_002096 NC_013394 0.01342
NC_002096 NC_013452 0.03399
NC_002096 NC_019148 0.00925
NC_002096 NC_019961 0.01359
NC_002096 NC_020237 0.00793
NC_002096 NC_023313 0.02828
NC_002096 NC_024966 0.03282
NC_002096 NZ_CP007658 0.00574
NC_002096 NZ_CP010403 0.00679
NC_002096 NZ_CP014418 0.0386
NC_002096 NZ_CP014447 0.0386
NC_002096 NZ_CP017110 0.00471
NC_002096 NZ_CP017683 0.00617
NC_002096 NZ_CP020486 0.02139
NC_002096 NZ_CP020490 0.02139
NC_002096 NZ_CP024440 0.03266
NC_002096 NZ_CP024844 0.00793
NC_002096 NZ_CP025078 0.00296
NC_002096 NZ_CP025250 0.00924
NC_002096 NZ_CP027519 0.0214
NC_002096 NZ_CP029708 0.03324
NC_002096 NZ_CP031668 0.00737
NC_002096 NZ_CP031671 0.00737
NC_002096 NZ_HG813243 0.03024
NC_002098 NC_003384 0.00634
NC_002098 NC_003486 0.08238
NC_002098 NC_004446 0.09778
NC_002098 NC_004464 0.01217
NC_002098 NC_005248 0.09873
NC_002098 NC_005327 0.01718
NC_002098 NC_006671 0.01272
NC_002098 NC_006816 0.01817
NC_002098 NC_006856 0.01132
NC_002098 NC_008357 0.01359
NC_002098 NC_009131 0.02342
NC_002098 NC_009132 0.02376
NC_002098 NC_009650 0.01224
NC_002098 NC_009651 0.0184
NC_002098 NC_009980 0.02577
NC_002098 NC_009981 0.00702
NC_002098 NC_010119 0.01257
NC_002098 NC_010378 0.02243
NC_002098 NC_010488 0.01138
NC_002098 NC_010558 0.00997
NC_002098 NC_010643 0.02857
NC_002098 NC_010726 0.03089
NC_002098 NC_010862 0.01221
NC_002098 NC_010881 0.6461
NC_002098 NC_010896 0.11819
NC_002098 NC_011382 0.02412
NC_002098 NC_011385 0.01717
NC_002098 NC_011409 0.02601
NC_002098 NC_011641 0.02189
NC_002098 NC_012555 0.00527
NC_002098 NC_012556 0.00522
NC_002098 NC_012690 0.00653
NC_002098 NC_013120 0.01514
NC_002098 NC_013121 0.02461
NC_002098 NC_013122 0.01199
NC_002098 NC_013365 0.00726
NC_002098 NC_013437 0.01223
NC_002098 NC_013546 0.01263
NC_002098 NC_013728 0.01419
NC_002098 NC_013950 0.01612
NC_002098 NC_014016 0.01128
NC_002098 NC_014312 0.00262
NC_002098 NC_014382 0.01964
NC_002098 NC_014383 0.01624
NC_002098 NC_014384 0.01365
NC_002098 NC_014385 0.0111
NC_002098 NC_014476 0.01379
NC_002098 NC_014615 0.0097
NC_002098 NC_014843 0.01431
NC_002098 NC_015154 0.01492
NC_002098 NC_015515 0.08714
NC_002098 NC_016839 0.01385
NC_002098 NC_016846 0.01277
NC_002098 NC_016966 0.00736
NC_002098 NC_017654 0.09229
NC_002098 NC_017659 0.00976
NC_002098 NC_018107 0.00476
NC_002098 NC_018659 0.01713
NC_002098 NC_018994 0.00676
NC_002098 NC_018995 0.01543
NC_002098 NC_019001 0.01203
NC_002098 NC_019047 0.03016
NC_002098 NC_019050 0.10631
NC_002098 NC_019051 0.08489
NC_002098 NC_019052 0.08583
NC_002098 NC_019053 0.11506
NC_002098 NC_019054 0.07432
NC_002098 NC_019056 0.06379
NC_002098 NC_019058 0.11312
NC_002098 NC_019062 0.03797
NC_002098 NC_019063 0.0124
NC_002098 NC_019067 0.03548
NC_002098 NC_019073 0.02025
NC_002098 NC_019079 0.08671
NC_002098 NC_019088 0.03041
NC_002098 NC_019090 0.0097
NC_002098 NC_019091 0.04404
NC_002098 NC_019095 0.02033
NC_002098 NC_019096 0.03548
NC_002098 NC_019105 0.01828
NC_002098 NC_019108 0.01379
NC_002098 NC_019109 0.01204
NC_002098 NC_019116 0.01307
NC_002098 NC_019118 0.01307
NC_002098 NC_019124 0.03545
NC_002098 NC_019137 0.01314
NC_002098 NC_019155 0.01118
NC_002098 NC_019156 0.0339
NC_002098 NC_019159 0.03641
NC_002098 NC_019165 0.01202
NC_002098 NC_019180 0.14761
NC_002098 NC_019181 0.10475
NC_002098 NC_019182 0.1481
NC_002098 NC_019183 0.10924
NC_002098 NC_019184 0.13927
NC_002098 NC_019185 0.10957
NC_002098 NC_019186 0.12037
NC_002098 NC_019211 0.68874
NC_002098 NC_019267 0.07411
NC_002098 NC_019368 0.01256
NC_002098 NC_019389 0.0127
NC_002098 NC_019424 0.01013
NC_002098 NC_019888 0.01593
NC_002098 NC_019889 0.01251
NC_002098 NC_020180 0.00735
NC_002098 NC_020228 0.14795
NC_002098 NC_020278 0.01915
NC_002098 NC_020893 0.00456
NC_002098 NC_020991 0.0162
NC_002098 NC_021079 0.02861
NC_002098 NC_021155 0.0086
NC_002098 NC_021199 0.01122
NC_002098 NC_021238 0.00183
NC_002098 NC_021652 0.05379
NC_002098 NC_021653 0.0538
NC_002098 NC_021655 0.01617
NC_002098 NC_021656 0.01325
NC_002098 NC_021665 0.05358
NC_002098 NC_021666 0.03459
NC_002098 NC_021811 0.00919
NC_002098 NC_022078 0.00524
NC_002098 NC_022345 0.01886
NC_002098 NC_022520 0.01642
NC_002098 NC_022651 0.01488
NC_002098 NC_022742 0.01701
NC_002098 NC_022885 0.01052
NC_002098 NC_022992 0.01242
NC_002098 NC_022996 0.01156
NC_002098 NC_023275 0.01091
NC_002098 NC_023277 0.00569
NC_002098 NC_023290 0.01142
NC_002098 NC_023326 0.01086
NC_002098 NC_023330 0.02609
NC_002098 NC_023331 0.00831
NC_002098 NC_023332 0.00741
NC_002098 NC_023334 0.00706
NC_002098 NC_023898 0.00939
NC_002098 NC_023903 0.01128
NC_002098 NC_023904 0.01128
NC_002098 NC_023905 0.01102
NC_002098 NC_023906 0.01128
NC_002098 NC_023907 0.00544
NC_002098 NC_024960 0.02327
NC_002098 NC_024961 0.03387
NC_002098 NC_024967 0.0209
NC_002098 NC_024976 0.01557
NC_002098 NC_024977 0.01136
NC_002098 NC_024983 0.00547
NC_002098 NC_024992 0.00826
NC_002098 NC_025019 0.02405
NC_002098 NC_025025 0.07767
NC_002098 NC_025106 0.01766
NC_002098 NC_025131 0.00962
NC_002098 NC_025134 0.01409
NC_002098 NC_025139 0.01103
NC_002098 NC_025140 0.01621
NC_002098 NC_025141 0.00731
NC_002098 NC_025148 0.09067
NC_002098 NC_025166 0.01128
NC_002098 NC_025167 0.01287
NC_002098 NC_025175 0.00896
NC_002098 NC_025180 0.01557
NC_002098 NC_025183 0.02403
NC_002098 NC_025185 0.01736
NC_002098 NC_025187 0.01128
NC_002098 NC_025191 0.45588
NC_002098 NC_032103 0.00373
NC_002098 NZ_CP003997 0.00878
NC_002098 NZ_CP004000 0.00481
NC_002098 NZ_CP006635 0.007
NC_002098 NZ_CP006642 0.01142
NC_002098 NZ_CP006662 0.01922
NC_002098 NZ_CP006801 0.01868
NC_002098 NZ_CP006919 0.02298
NC_002098 NZ_CP006922 0.0119
NC_002098 NZ_CP006924 0.08263
NC_002098 NZ_CP006926 0.01736
NC_002098 NZ_CP006928 0.06833
NC_002098 NZ_CP007636 0.00779
NC_002098 NZ_CP007728 0.03391
NC_002098 NZ_CP007730 0.01128
NC_002098 NZ_CP007733 0.01629
NC_002098 NZ_CP008715 0.01285
NC_002098 NZ_CP008791 0.00729
NC_002098 NZ_CP008798 0.01614
NC_002098 NZ_CP008799 0.01162
NC_002098 NZ_CP008825 0.00569
NC_002098 NZ_CP008826 0.02966
NC_002098 NZ_CP008828 0.03391
NC_002098 NZ_CP008830 0.01128
NC_002098 NZ_CP008832 0.03609
NC_002098 NZ_CP008833 0.01128
NC_002098 NZ_CP008930 0.00253
NC_002098 NZ_CP009053 0.01942
NC_002098 NZ_CP009115 0.0111
NC_002098 NZ_CP009116 0.01735
NC_002098 NZ_CP009409 0.00894
NC_002098 NZ_CP009579 0.01016
NC_002098 NZ_CP009773 0.01693
NC_002098 NZ_CP009776 0.01139
NC_002098 NZ_CP009778 0.03363
NC_002098 NZ_CP009835 0.004
NC_002098 NZ_CP009852 0.01677
NC_002098 NZ_CP009857 0.01704
NC_002098 NZ_CP009862 0.01672
NC_002098 NZ_CP009864 0.01461
NC_002098 NZ_CP009873 0.03609
NC_002098 NZ_CP009875 0.01128
NC_002098 NZ_CP009877 0.03391
NC_002098 NZ_CP010232 0.00766
NC_002098 NZ_CP010243 0.01268
NC_002098 NZ_CP010362 0.01696
NC_002098 NZ_CP010363 0.00963
NC_002098 NZ_CP010372 0.01055
NC_002098 NZ_CP010374 0.03188
NC_002098 NZ_CP010379 0.03188
NC_002098 NZ_CP010387 0.02757
NC_002098 NZ_CP010390 0.00849
NC_002098 NZ_CP010394 0.03609
NC_002098 NZ_CP010396 0.01857
NC_002098 NZ_CP010881 0.01217
NC_002098 NZ_CP010882 0.00963
NC_002098 NZ_CP011135 0.01252
NC_002098 NZ_CP011314 0.00436
NC_002098 NZ_CP011334 0.05134
NC_002098 NZ_CP011335 0.11142
NC_002098 NZ_CP011493 0.01155
NC_002098 NZ_CP011540 0.00705
NC_002098 NZ_CP011570 0.04009
NC_002098 NZ_CP011571 0.01741
NC_002098 NZ_CP011575 0.03188
NC_002098 NZ_CP011579 0.04009
NC_002098 NZ_CP011580 0.01741
NC_002098 NZ_CP011582 0.032
NC_002098 NZ_CP011583 0.0195
NC_002098 NZ_CP011598 0.03188
NC_002098 NZ_CP011601 0.00565
NC_002098 NZ_CP011608 0.0311
NC_002098 NZ_CP011611 0.00615
NC_002098 NZ_CP011620 0.03478
NC_002098 NZ_CP011621 0.01639
NC_002098 NZ_CP011622 0.00761
NC_002098 NZ_CP011627 0.08396
NC_002098 NZ_CP011629 0.04009
NC_002098 NZ_CP011632 0.01806
NC_002098 NZ_CP011634 0.00837
NC_002098 NZ_CP011635 0.0047
NC_002098 NZ_CP011639 0.01884
NC_002098 NZ_CP011645 0.01642
NC_002098 NZ_CP011648 0.04009
NC_002098 NZ_CP011649 0.01741
NC_002098 NZ_CP011656 0.01309
NC_002098 NZ_CP011659 0.04009
NC_002098 NZ_CP011661 0.01741
NC_002098 NZ_CP011839 0.02144
NC_002098 NZ_CP011977 0.00513
NC_002098 NZ_CP011978 0.01643
NC_002098 NZ_CP011979 0.06746
NC_002098 NZ_CP011982 0.02219
NC_002098 NZ_CP011984 0.03398
NC_002098 NZ_CP011986 0.01128
NC_002098 NZ_CP011987 0.00556
NC_002098 NZ_CP011988 0.03609
NC_002098 NZ_CP011990 0.00439
NC_002098 NZ_CP011991 0.01128
NC_002098 NZ_CP011993 0.03609
NC_002098 NZ_CP012163 0.0132
NC_002098 NZ_CP012168 0.0056
NC_002098 NZ_CP012169 0.00768
NC_002098 NZ_CP012626 0.01351
NC_002098 NZ_CP012632 0.01534
NC_002098 NZ_CP012636 0.00968
NC_002098 NZ_CP012686 0.04381
NC_002098 NZ_CP012931 0.00678
NC_002098 NZ_CP012988 0.00872
NC_002098 NZ_CP012993 0.00872
NC_002098 NZ_CP013024 0.01189
NC_002098 NZ_CP013027 0.00695
NC_002098 NZ_CP013186 0.01961
NC_002098 NZ_CP013221 0.01368
NC_002098 NZ_CP013224 0.01368
NC_002098 NZ_CP013324 0.00807
NC_002098 NZ_CP013325 0.02842
NC_002098 NZ_CP013326 0.01639
NC_002098 NZ_CP013657 0.01128
NC_002098 NZ_CP013832 0.01094
NC_002098 NZ_CP013833 0.00447
NC_002098 NZ_CP014005 0.00658
NC_002098 NZ_CP014320 0.0122
NC_002098 NZ_CP014321 0.01488
NC_002098 NZ_CP014489 0.00964
NC_002098 NZ_CP014498 0.00767
NC_002098 NZ_CP014648 0.01881
NC_002098 NZ_CP014650 0.01128
NC_002098 NZ_CP014758 0.03202
NC_002098 NZ_CP015077 0.01128
NC_002098 NZ_CP015078 0.01818
NC_002098 NZ_CP015086 0.00181
NC_002098 NZ_CP015160 0.00692
NC_002098 NZ_CP015384 0.03391
NC_002098 NZ_CP015387 0.00962
NC_002098 NZ_CP015388 0.01765
NC_002098 NZ_CP015389 0.00538
NC_002098 NZ_CP015394 0.00953
NC_002098 NZ_CP015395 0.01102
NC_002098 NZ_CP015396 0.00635
NC_002098 NZ_CP015397 0.04628
NC_002098 NZ_CP015725 0.00795
NC_002098 NZ_CP015836 0.01231
NC_002098 NZ_CP015914 0.01282
NC_002098 NZ_CP015991 0.00651
NC_002098 NZ_CP015996 0.01255
NC_002098 NZ_CP016035 0.01253
NC_002098 NZ_CP016389 0.00661
NC_002098 NZ_CP016498 0.01083
NC_002098 NZ_CP016520 0.01646
NC_002098 NZ_CP016526 0.00629
NC_002098 NZ_CP016529 0.03349
NC_002098 NZ_CP016765 0.0674
NC_002098 NZ_CP016810 0.00041
NC_002098 NZ_CP016919 0.01869
NC_002098 NZ_CP016925 0.02475
NC_002098 NZ_CP017058 0.0071
NC_002098 NZ_CP017059 0.00775
NC_002098 NZ_CP017083 0.01238
NC_002098 NZ_CP017084 0.00664
NC_002098 NZ_CP017086 0.02842
NC_002098 NZ_CP017221 0.00912
NC_002098 NZ_CP017222 0.02266
NC_002098 NZ_CP017233 0.01619
NC_002098 NZ_CP017287 0.02142
NC_002098 NZ_CP017633 0.00631
NC_002098 NZ_CP017852 0.02309
NC_002098 NZ_CP017937 0.03188
NC_002098 NZ_CP017981 0.01736
NC_002098 NZ_CP017989 0.02538
NC_002098 NZ_CP018104 0.01316
NC_002098 NZ_CP018110 0.01297
NC_002098 NZ_CP018116 0.01316
NC_002098 NZ_CP018122 0.01297
NC_002098 NZ_CP018207 0.01423
NC_002098 NZ_CP018220 0.00835
NC_002098 NZ_CP018316 0.02538
NC_002098 NZ_CP018353 0.03609
NC_002098 NZ_CP018354 0.01455
NC_002098 NZ_CP018425 0.03359
NC_002098 NZ_CP018431 0.03335
NC_002098 NZ_CP018433 0.03271
NC_002098 NZ_CP018448 0.01787
NC_002098 NZ_CP018451 0.01785
NC_002098 NZ_CP018455 0.01018
NC_002098 NZ_CP018460 0.00706
NC_002098 NZ_CP018625 0.01354
NC_002098 NZ_CP018643 0.01399
NC_002098 NZ_CP018646 0.02752
NC_002098 NZ_CP018649 0.02754
NC_002098 NZ_CP018656 0.00608
NC_002098 NZ_CP018662 0.02896
NC_002098 NZ_CP018668 0.03188
NC_002098 NZ_CP018691 0.02538
NC_002098 NZ_CP018699 0.02538
NC_002098 NZ_CP018705 0.02538
NC_002098 NZ_CP018711 0.02538
NC_002098 NZ_CP018718 0.02538
NC_002098 NZ_CP018724 0.02537
NC_002098 NZ_CP018737 0.01955
NC_002098 NZ_CP018815 0.00962
NC_002098 NZ_CP018819 0.01921
NC_002098 NZ_CP018884 0.01592
NC_002098 NZ_CP018945 0.00706
NC_002098 NZ_CP018947 0.00248
NC_002098 NZ_CP018954 0.01509
NC_002098 NZ_CP018956 0.00532
NC_002098 NZ_CP018959 0.01807
NC_002098 NZ_CP018961 0.00528
NC_002098 NZ_CP018968 0.02009
NC_002098 NZ_CP018969 0.00666
NC_002098 NZ_CP018974 0.01326
NC_002098 NZ_CP018975 0.01588
NC_002098 NZ_CP018978 0.00859
NC_002098 NZ_CP018982 0.01238
NC_002098 NZ_CP018989 0.01514
NC_002098 NZ_CP018992 0.01156
NC_002098 NZ_CP018994 0.00947
NC_002098 NZ_CP018999 0.01065
NC_002098 NZ_CP019001 0.00155
NC_002098 NZ_CP019006 0.01911
NC_002098 NZ_CP019009 0.00926
NC_002098 NZ_CP019010 0.0228
NC_002098 NZ_CP019017 0.01836
NC_002098 NZ_CP019026 0.01675
NC_002098 NZ_CP019053 0.00074
NC_002098 NZ_CP019074 0.01931
NC_002098 NZ_CP019220 0.02224
NC_002098 NZ_CP019443 0.0069
NC_002098 NZ_CP019444 0.01832
NC_002098 NZ_CP019647 0.00431
NC_002098 NZ_CP019774 0.01127
NC_002098 NZ_CP019776 0.03635
NC_002098 NZ_CP019890 0.01236
NC_002098 NZ_CP019891 0.01362
NC_002098 NZ_CP020057 0.03468
NC_002098 NZ_CP020059 0.0148
NC_002098 NZ_CP020060 0.03206
NC_002098 NZ_CP020064 0.01533
NC_002098 NZ_CP020066 0.01019
NC_002098 NZ_CP020070 0.03037
NC_002098 NZ_CP020075 0.0489
NC_002098 NZ_CP020091 0.02025
NC_002098 NZ_CP020110 0.01838
NC_002098 NZ_CP020112 0.03609
NC_002098 NZ_CP020117 0.011
NC_002098 NZ_CP020119 0.0242
NC_002098 NZ_CP020417 0.99018
NC_002098 NZ_CP020493 0.0038
NC_002098 NZ_CP020840 0.02389
NC_002098 NZ_CP020848 0.00419
NC_002098 NZ_CP020849 0.02441
NC_002098 NZ_CP020904 0.01104
NC_002098 NZ_CP021166 0.01069
NC_002098 NZ_CP021204 0.01698
NC_002098 NZ_CP021206 0.00998
NC_002098 NZ_CP021289 0.01092
NC_002098 NZ_CP021328 0.00098
NC_002098 NZ_CP021463 0.00465
NC_002098 NZ_CP021464 0.01231
NC_002098 NZ_CP021536 0.00668
NC_002098 NZ_CP021538 0.00747
NC_002098 NZ_CP021541 0.01192
NC_002098 NZ_CP021543 0.03373
NC_002098 NZ_CP021545 0.00874
NC_002098 NZ_CP021546 0.01697
NC_002098 NZ_CP021547 0.01453
NC_002098 NZ_CP021548 0.02465
NC_002098 NZ_CP021681 0.01642
NC_002098 NZ_CP021684 0.01822
NC_002098 NZ_CP021687 0.00429
NC_002098 NZ_CP021690 0.00831
NC_002098 NZ_CP021693 0.02928
NC_002098 NZ_CP021698 0.01847
NC_002098 NZ_CP021711 0.01943
NC_002098 NZ_CP021712 0.01869
NC_002098 NZ_CP021716 0.02715
NC_002098 NZ_CP021717 0.03373
NC_002098 NZ_CP021733 0.01025
NC_002098 NZ_CP021734 0.01812
NC_002098 NZ_CP021739 0.02928
NC_002098 NZ_CP021743 0.03188
NC_002098 NZ_CP021750 0.03188
NC_002098 NZ_CP021753 0.00907
NC_002098 NZ_CP021754 0.01668
NC_002098 NZ_CP021755 0.01453
NC_002098 NZ_CP021756 0.02501
NC_002098 NZ_CP021761 0.0213
NC_002098 NZ_CP021778 0.01775
NC_002098 NZ_CP021779 0.03514
NC_002098 NZ_CP021835 0.00538
NC_002098 NZ_CP021837 0.03373
NC_002098 NZ_CP021843 0.01992
NC_002098 NZ_CP021847 0.01992
NC_002098 NZ_CP021853 0.00128
NC_002098 NZ_CP021857 0.01015
NC_002098 NZ_CP021858 0.02109
NC_002098 NZ_CP021860 0.02338
NC_002098 NZ_CP021861 0.01609
NC_002098 NZ_CP021881 0.01295
NC_002098 NZ_CP021899 0.01897
NC_002098 NZ_CP021900 0.01971
NC_002098 NZ_CP021943 0.03202
NC_002098 NZ_CP021948 0.03202
NC_002098 NZ_CP021953 0.0232
NC_002098 NZ_CP021956 0.00935
NC_002098 NZ_CP022061 0.03201
NC_002098 NZ_CP022068 0.1051
NC_002098 NZ_CP022072 0.03318
NC_002098 NZ_CP022157 0.02801
NC_002098 NZ_CP022166 0.00913
NC_002098 NZ_CP022275 0.00271
NC_002098 NZ_CP022276 0.00772
NC_002098 NZ_CP022349 0.00307
NC_002098 NZ_CP022451 0.00688
NC_002098 NZ_CP022533 0.00509
NC_002098 NZ_CP022574 0.00771
NC_002098 NZ_CP022576 0.03718
NC_002098 NZ_CP022612 0.00408
NC_002098 NZ_CP022693 0.0111
NC_002098 NZ_CP022696 0.00525
NC_002098 NZ_CP022697 0.01096
NC_002098 NZ_CP022698 0.01195
NC_002098 NZ_CP023145 0.01704
NC_002098 NZ_CP023167 0.00617
NC_002098 NZ_CP023186 0.00307
NC_002098 NZ_CP023351 0.01279
NC_002098 NZ_CP023360 0.02277
NC_002098 NZ_CP023363 0.01095
NC_002098 NZ_CP023380 0.0322
NC_002098 NZ_CP023387 0.01414
NC_002098 NZ_CP023420 0.02367
NC_002098 NZ_CP023443 0.01099
NC_002098 NZ_CP023480 0.03794
NC_002098 NZ_CP023534 0.01682
NC_002098 NZ_CP023552 0.0196
NC_002098 NZ_CP023555 0.00849
NC_002098 NZ_CP023724 0.00702
NC_002098 NZ_CP023725 0.00412
NC_002098 NZ_CP023816 0.01141
NC_002098 NZ_CP023895 0.01707
NC_002098 NZ_CP023910 0.01287
NC_002098 NZ_CP023912 0.00968
NC_002098 NZ_CP023916 0.00791
NC_002098 NZ_CP023922 0.01038
NC_002098 NZ_CP023923 0.01047
NC_002098 NZ_CP023928 0.01128
NC_002098 NZ_CP023934 0.00911
NC_002098 NZ_CP023938 0.00455
NC_002098 NZ_CP023947 0.01135
NC_002098 NZ_CP023950 0.01648
NC_002098 NZ_CP023952 0.00549
NC_002098 NZ_CP023959 0.01222
NC_002098 NZ_CP024040 0.01084
NC_002098 NZ_CP024133 0.00893
NC_002098 NZ_CP024136 0.01263
NC_002098 NZ_CP024140 0.00833
NC_002098 NZ_CP024192 0.0076
NC_002098 NZ_CP024194 0.01854
NC_002098 NZ_CP024430 0.01257
NC_002098 NZ_CP024461 0.0199
NC_002098 NZ_CP024483 0.00686
NC_002098 NZ_CP024500 0.00686
NC_002098 NZ_CP024508 0.00717
NC_002098 NZ_CP024516 0.00733
NC_002098 NZ_CP024522 0.0076
NC_002098 NZ_CP024524 0.01854
NC_002098 NZ_CP024529 0.0076
NC_002098 NZ_CP024531 0.01854
NC_002098 NZ_CP024536 0.00862
NC_002098 NZ_CP024538 0.01854
NC_002098 NZ_CP024550 0.00862
NC_002098 NZ_CP024552 0.01854
NC_002098 NZ_CP024557 0.00674
NC_002098 NZ_CP024559 0.01854
NC_002098 NZ_CP024564 0.00862
NC_002098 NZ_CP024566 0.01854
NC_002098 NZ_CP024571 0.00862
NC_002098 NZ_CP024573 0.01853
NC_002098 NZ_CP024651 0.06715
NC_002098 NZ_CP024652 0.0124
NC_002098 NZ_CP024718 0.01433
NC_002098 NZ_CP024721 0.01433
NC_002098 NZ_CP024805 0.01413
NC_002098 NZ_CP024813 0.00548
NC_002098 NZ_CP024816 0.00924
NC_002098 NZ_CP024823 0.01087
NC_002098 NZ_CP024827 0.01314
NC_002098 NZ_CP024831 0.00924
NC_002098 NZ_CP024836 0.01628
NC_002098 NZ_CP024840 0.01628
NC_002098 NZ_CP024852 0.00966
NC_002098 NZ_CP024863 0.01206
NC_002098 NZ_CP024864 0.01627
NC_002098 NZ_CP024876 0.00088
NC_002098 NZ_CP024878 0.02081
NC_002098 NZ_CP024888 0.01971
NC_002098 NZ_CP024917 0.01187
NC_002098 NZ_CP025009 0.00408
NC_002098 NZ_CP025010 0.01141
NC_002098 NZ_CP025039 0.0095
NC_002098 NZ_CP025040 0.01279
NC_002098 NZ_CP025052 0.02465
NC_002098 NZ_CP025054 0.02465
NC_002098 NZ_CP025141 0.00555
NC_002098 NZ_CP025144 0.00552
NC_002098 NZ_CP025147 0.00552
NC_002098 NZ_CP025252 0.03422
NC_002098 NZ_CP025253 0.0125
NC_002098 NZ_CP025402 0.00585
NC_002098 NZ_CP025458 0.01327
NC_002098 NZ_CP025462 0.00448
NC_002098 NZ_CP025463 0.0104
NC_002098 NZ_CP025467 0.0046
NC_002098 NZ_CP025468 0.00305
NC_002098 NZ_CP025470 0.01438
NC_002098 NZ_CP025626 0.01215
NC_002098 NZ_CP025677 0.00317
NC_002098 NZ_CP025708 0.00832
NC_002098 NZ_CP025710 0.01888
NC_002098 NZ_CP025758 0.01461
NC_002098 NZ_CP025949 0.02118
NC_002098 NZ_CP025952 0.0099
NC_002098 NZ_CP025966 0.00089
NC_002098 NZ_CP026053 0.03147
NC_002098 NZ_CP026131 0.01004
NC_002098 NZ_CP026179 0.00584
NC_002098 NZ_CP026188 0.01563
NC_002098 NZ_CP026194 0.01639
NC_002098 NZ_CP026200 0.01657
NC_002098 NZ_CP026201 0.01584
NC_002098 NZ_CP026210 0.01681
NC_002098 NZ_CP026219 0.02498
NC_002098 NZ_CP026224 0.02299
NC_002098 NZ_CP026236 0.02015
NC_002098 NZ_CP026239 0.03186
NC_002098 NZ_CP026241 0.00592
NC_002098 NZ_CP026272 0.01031
NC_002098 NZ_CP026385 0.01563
NC_002098 NZ_CP026395 0.01609
NC_002098 NZ_CP026474 0.01471
NC_002098 NZ_CP026496 0.00331
NC_002098 NZ_CP026570 0.0162
NC_002098 NZ_CP026576 0.01009
NC_002098 NZ_CP026578 0.01313
NC_002098 NZ_CP026579 0.01445
NC_002098 NZ_CP026584 0.01057
NC_002098 NZ_CP026588 0.01241
NC_002098 NZ_CP026589 0.01843
NC_002098 NZ_CP026753 0.0184
NC_002098 NZ_CP027067 0.01441
NC_002098 NZ_CP027119 0.0175
NC_002098 NZ_CP027158 0.01128
NC_002098 NZ_CP027200 0.01963
NC_002098 NZ_CP027202 0.00616
NC_002098 NZ_CP027385 0.01027
NC_002098 NZ_CP027536 0.02079
NC_002098 NZ_CP027537 0.01144
NC_002098 NZ_CP027600 0.01189
NC_002098 NZ_CP027603 0.00273
NC_002098 NZ_CP027605 0.01296
NC_002098 NZ_CP027606 0.01568
NC_002098 NZ_CP027616 0.01033
NC_002098 NZ_CP028168 0.01207
NC_002098 NZ_CP028170 0.00766
NC_002098 NZ_CP028173 0.02959
NC_002098 NZ_CP028177 0.01195
NC_002098 NZ_CP028178 0.01287
NC_002098 NZ_CP028181 0.00583
NC_002098 NZ_CP028197 0.00401
NC_002098 NZ_CP028389 0.00621
NC_002098 NZ_CP028484 0.00918
NC_002098 NZ_CP028541 0.00998
NC_002098 NZ_CP028547 0.02218
NC_002098 NZ_CP028553 0.01334
NC_002098 NZ_CP028554 0.01027
NC_002098 NZ_CP028566 0.02299
NC_002098 NZ_CP028576 0.01077
NC_002098 NZ_CP028579 0.04513
NC_002098 NZ_CP028582 0.00374
NC_002098 NZ_CP028717 0.01191
NC_002098 NZ_CP028790 0.01577
NC_002098 NZ_CP028796 0.01467
NC_002098 NZ_CP028805 0.00234
NC_002098 NZ_CP028931 0.01868
NC_002098 NZ_CP028952 0.00276
NC_002098 NZ_CP028955 0.00093
NC_002098 NZ_CP028991 0.00135
NC_002098 NZ_CP028995 0.01038
NC_002098 NZ_CP028996 0.00897
NC_002098 NZ_CP029000 0.01268
NC_002098 NZ_CP029102 0.01127
NC_002098 NZ_CP029104 0.00124
NC_002098 NZ_CP029118 0.00727
NC_002098 NZ_CP029135 0.02168
NC_002098 NZ_CP029244 0.01193
NC_002098 NZ_CP029249 0.01037
NC_002098 NZ_CP029381 0.01144
NC_002098 NZ_CP029429 0.02014
NC_002098 NZ_CP029439 0.0234
NC_002098 NZ_CP029493 0.00918
NC_002098 NZ_CP029577 0.00742
NC_002098 NZ_CP029580 0.00725
NC_002098 NZ_CP029586 0.01847
NC_002098 NZ_CP029588 0.00747
NC_002098 NZ_CP029591 0.00736
NC_002098 NZ_CP029631 0.00553
NC_002098 NZ_CP029688 0.01044
NC_002098 NZ_CP029717 0.00568
NC_002098 NZ_CP029723 0.00068
NC_002098 NZ_CP029729 0.0055
NC_002098 NZ_CP029734 0.02004
NC_002098 NZ_CP029748 0.00629
NC_002098 NZ_CP029975 0.00862
NC_002098 NZ_CP030077 0.00894
NC_002098 NZ_CP030112 0.01327
NC_002098 NZ_CP030132 0.00768
NC_002098 NZ_CP030134 0.00643
NC_002098 NZ_CP030182 0.00725
NC_002098 NZ_CP030267 0.02104
NC_002098 NZ_CP030283 0.00666
NC_002098 NZ_CP030285 0.01732
NC_002098 NZ_CP030329 0.01222
NC_002098 NZ_CP030335 0.01729
NC_002098 NZ_CP030342 0.01128
NC_002098 NZ_CP030770 0.0094
NC_002098 NZ_CP030780 0.01861
NC_002098 NZ_CP030940 0.00698
NC_002098 NZ_CP031110 0.02893
NC_002098 NZ_CP031122 0.00933
NC_002098 NZ_CP031137 0.01909
NC_002098 NZ_CP031216 0.01126
NC_002098 NZ_CP031262 0.01598
NC_002098 NZ_CP031322 0.01443
NC_002098 NZ_CP031575 0.00514
NC_002098 NZ_CP031655 0.0166
NC_002098 NZ_CP031720 0.01067
NC_002098 NZ_CP031723 0.01943
NC_002098 NZ_CP031735 0.00541
NC_002098 NZ_CP031802 0.01232
NC_002098 NZ_CP031811 0.00948
NC_002098 NZ_CP031883 0.01269
NC_002098 NZ_HG941719 0.01204
NC_002098 NZ_KX118608 0.01843
NC_002099 NC_011030 0.16647
NC_002099 NZ_CP004351 0.16647
NC_002102 NC_002137 0.00927
NC_002102 NC_002138 0.0162
NC_002102 NC_002150 0.0162
NC_002102 NC_002502 0.01476
NC_002102 NC_002748 0.01681
NC_002102 NC_003383 0.00141
NC_002102 NC_004163 0.01613
NC_002102 NC_004164 0.01774
NC_002102 NC_004652 0.01664
NC_002102 NC_004653 0.01698
NC_002102 NC_004955 0.00668
NC_002102 NC_004959 0.01242
NC_002102 NC_004960 0.01405
NC_002102 NC_004966 0.01031
NC_002102 NC_005952 0.00846
NC_002102 NC_006530 0.00412
NC_002102 NC_007191 0.00797
NC_002102 NC_008498 0.00501
NC_002102 NC_008499 0.00492
NC_002102 NC_008504 0.00924
NC_002102 NC_008505 0.009
NC_002102 NC_008507 0.00765
NC_002102 NC_008594 0.01616
NC_002102 NC_010621 0.00779
NC_002102 NC_011352 0.0062
NC_002102 NC_011610 0.00908
NC_002102 NC_011839 0.00542
NC_002102 NC_013789 0.00619
NC_002102 NC_014508 0.00824
NC_002102 NC_015319 0.00798
NC_002102 NC_015420 0.00315
NC_002102 NC_015429 0.00284
NC_002102 NC_015598 0.00339
NC_002102 NC_015603 0.01401
NC_002102 NC_015698 0.00779
NC_002102 NC_015860 0.02072
NC_002102 NC_015863 0.00798
NC_002102 NC_015864 0.0083
NC_002102 NC_015900 0.00945
NC_002102 NC_015901 0.01142
NC_002102 NC_015979 0.00442
NC_002102 NC_016042 0.00482
NC_002102 NC_016970 0.00703
NC_002102 NC_016971 0.00572
NC_002102 NC_017019 0.00359
NC_002102 NC_017468 0.00998
NC_002102 NC_017484 0.00403
NC_002102 NC_017485 0.01556
NC_002102 NC_017487 0.00536
NC_002102 NC_017498 0.0083
NC_002102 NC_017500 0.00875
NC_002102 NC_018611 0.01418
NC_002102 NC_019350 0.00575
NC_002102 NC_019371 0.00538
NC_002102 NC_019430 0.00413
NC_002102 NC_019433 0.0162
NC_002102 NC_019434 0.0084
NC_002102 NC_019553 0.01232
NC_002102 NC_019554 0.00748
NC_002102 NC_021234 0.00393
NC_002102 NC_021516 0.0022
NC_002102 NC_021518 0.00426
NC_002102 NC_021912 0.00556
NC_002102 NC_022045 0.00086
NC_002102 NC_022046 0.00187
NC_002102 NC_022047 0.00187
NC_002102 NC_022051 0.00187
NC_002102 NC_022114 0.00391
NC_002102 NC_023913 0.00443
NC_002102 NZ_AP017399 0.00551
NC_002102 NZ_CP008839 0.00503
NC_002102 NZ_CP008840 0.00593
NC_002102 NZ_CP009908 0.05365
NC_002102 NZ_CP011405 0.00514
NC_002102 NZ_CP011537 0.00677
NC_002102 NZ_CP012188 0.00506
NC_002102 NZ_CP012190 0.00652
NC_002102 NZ_CP012271 0.00422
NC_002102 NZ_CP012273 0.0061
NC_002102 NZ_CP012274 0.00888
NC_002102 NZ_CP012276 0.00399
NC_002102 NZ_CP012278 0.00458
NC_002102 NZ_CP012279 0.00349
NC_002102 NZ_CP012286 0.00609
NC_002102 NZ_CP012287 0.00882
NC_002102 NZ_CP012291 0.00451
NC_002102 NZ_CP012292 0.00172
NC_002102 NZ_CP012295 0.00415
NC_002102 NZ_CP012296 0.01101
NC_002102 NZ_CP012652 0.00622
NC_002102 NZ_CP012657 0.00282
NC_002102 NZ_CP012891 0.02776
NC_002102 NZ_CP012892 0.00896
NC_002102 NZ_CP012893 0.03103
NC_002102 NZ_CP013150 0.00169
NC_002102 NZ_CP014254 0.00195
NC_002102 NZ_CP014333 0.00188
NC_002102 NZ_CP014624 0.00625
NC_002102 NZ_CP014630 0.0075
NC_002102 NZ_CP014631 0.00907
NC_002102 NZ_CP014875 0.00267
NC_002102 NZ_CP014882 0.00515
NC_002102 NZ_CP014883 0.0047
NC_002102 NZ_CP014884 0.00459
NC_002102 NZ_CP014887 0.00468
NC_002102 NZ_CP014888 0.003
NC_002102 NZ_CP014889 0.00792
NC_002102 NZ_CP014891 0.00458
NC_002102 NZ_CP014892 0.00464
NC_002102 NZ_CP014893 0.00571
NC_002102 NZ_CP014897 0.01302
NC_002102 NZ_CP014901 0.00267
NC_002102 NZ_CP014914 0.00231
NC_002102 NZ_CP014916 0.00668
NC_002102 NZ_CP014918 0.00454
NC_002102 NZ_CP014919 0.00646
NC_002102 NZ_CP014920 0.00307
NC_002102 NZ_CP014926 0.00399
NC_002102 NZ_CP014927 0.00189
NC_002102 NZ_CP014928 0.00423
NC_002102 NZ_CP014929 0.00205
NC_002102 NZ_CP014930 0.00476
NC_002102 NZ_CP014932 0.01015
NC_002102 NZ_CP014934 0.00631
NC_002102 NZ_CP014937 0.00631
NC_002102 NZ_CP014939 0.00317
NC_002102 NZ_CP015340 0.00523
NC_002102 NZ_CP015445 0.01013
NC_002102 NZ_CP015497 0.03202
NC_002102 NZ_CP015499 0.0477
NC_002102 NZ_CP015509 0.00267
NC_002102 NZ_CP015859 0.00478
NC_002102 NZ_CP015861 0.00555
NC_002102 NZ_CP015862 0.00683
NC_002102 NZ_CP015967 0.00566
NC_002102 NZ_CP016492 0.00729
NC_002102 NZ_CP016690 0.01562
NC_002102 NZ_CP016696 0.00699
NC_002102 NZ_CP016697 0.01539
NC_002102 NZ_CP016698 0.00722
NC_002102 NZ_CP016699 0.00248
NC_002102 NZ_CP016700 0.00428
NC_002102 NZ_CP016704 0.00657
NC_002102 NZ_CP016705 0.00696
NC_002102 NZ_CP016709 0.01065
NC_002102 NZ_CP016710 0.01453
NC_002102 NZ_CP016713 0.01542
NC_002102 NZ_CP016716 0.00708
NC_002102 NZ_CP016718 0.01465
NC_002102 NZ_CP016722 0.00629
NC_002102 NZ_CP016723 0.00748
NC_002102 NZ_CP016728 0.00748
NC_002102 NZ_CP016737 0.009
NC_002102 NZ_CP016739 0.00771
NC_002102 NZ_CP016745 0.00435
NC_002102 NZ_CP016748 0.00623
NC_002102 NZ_CP016749 0.00392
NC_002102 NZ_CP016751 0.0146
NC_002102 NZ_CP016799 0.00748
NC_002102 NZ_CP016800 0.00704
NC_002102 NZ_CP017262 0.00126
NC_002102 NZ_CP017356 0.00666
NC_002102 NZ_CP017358 0.00296
NC_002102 NZ_CP017364 0.00127
NC_002102 NZ_CP017366 0.00666
NC_002102 NZ_CP017368 0.00302
NC_002102 NZ_CP017375 0.00695
NC_002102 NZ_CP017376 0.00686
NC_002102 NZ_CP017380 0.00534
NC_002102 NZ_CP017407 0.00463
NC_002102 NZ_CP017408 0.00202
NC_002102 NZ_CP017410 0.00885
NC_002102 NZ_CP017698 0.00287
NC_002102 NZ_CP017699 0.00192
NC_002102 NZ_CP017957 0.00653
NC_002102 NZ_CP017997 0.00452
NC_002102 NZ_CP018066 0.00061
NC_002102 NZ_CP018211 0.00173
NC_002102 NZ_CP018325 0.00126
NC_002102 NZ_CP018326 0.00185
NC_002102 NZ_CP018327 0.0039
NC_002102 NZ_CP018328 0.00379
NC_002102 NZ_CP018765 0.00716
NC_002102 NZ_CP018797 0.0149
NC_002102 NZ_CP018798 0.01235
NC_002102 NZ_CP018868 0.00316
NC_002102 NZ_CP019031 0.0048
NC_002102 NZ_CP019324 0.00732
NC_002102 NZ_CP019723 0.01012
NC_002102 NZ_CP019752 0.00704
NC_002102 NZ_CP019753 0.00748
NC_002102 NZ_CP019982 0.00365
NC_002102 NZ_CP019983 0.00273
NC_002102 NZ_CP019984 0.00558
NC_002102 NZ_CP020095 0.00705
NC_002102 NZ_CP020606 0.00674
NC_002102 NZ_CP020609 0.01344
NC_002102 NZ_CP020611 0.0063
NC_002102 NZ_CP020834 0.00135
NC_002102 NZ_CP021459 0.00411
NC_002102 NZ_CP021461 0.0067
NC_002102 NZ_CP021472 0.00156
NC_002102 NZ_CP021475 0.00214
NC_002102 NZ_CP021673 0.00551
NC_002102 NZ_CP022021 0.00086
NC_002102 NZ_CP022131 0.00431
NC_002102 NZ_CP022710 0.00143
NC_002102 NZ_CP023773 0.00442
NC_002102 NZ_CP024414 0.00156
NC_002102 NZ_CP025204 0.00175
NC_002102 NZ_CP025207 0.00373
NC_002102 NZ_CP025415 0.00684
NC_002102 NZ_CP025416 0.00391
NC_002102 NZ_CP025421 0.00733
NC_002102 NZ_CP027191 0.0135
NC_002102 NZ_CP027195 0.00684
NC_002102 NZ_CP027196 0.00503
NC_002102 NZ_CP029350 0.01012
NC_002102 NZ_CP029967 0.00568
NC_002102 NZ_CP030883 0.00277
NC_002102 NZ_CP031004 0.00283
NC_002102 NZ_CP031543 0.0134
NC_002108 NC_017197 0.9806
NC_002108 NC_017213 0.96582
NC_002108 NC_018885 0.9806
NC_002108 NC_019227 0.96063
NC_002108 NC_019228 0.96063
NC_002108 NZ_CP004859 0.9806
NC_002108 NZ_CP004878 0.9806
NC_002108 NZ_CP010008 0.9806
NC_002109 NC_003123 0.06013
NC_002109 NC_003124 0.09187
NC_002109 NC_003292 0.0259
NC_002109 NC_004429 0.13408
NC_002109 NC_004952 0.5556
NC_002109 NC_009838 0.00562
NC_002109 NC_011419 0.01322
NC_002109 NC_013092 0.02721
NC_002109 NZ_CP009352 0.55075
NC_002109 NZ_CP009443 0.0293
NC_002109 NZ_CP011653 0.01365
NC_002109 NZ_CP014772 0.04675
NC_002109 NZ_CP017782 0.00714
NC_002110 NC_004767 0.16854
NC_002110 NC_004845 0.01573
NC_002110 NC_004950 0.00914
NC_002110 NC_008087 0.0117
NC_002110 NC_010884 0.0287
NC_002110 NC_011334 0.00819
NC_002110 NC_013547 0.01346
NC_002110 NC_014161 0.02869
NC_002110 NC_014556 0.00961
NC_002110 NC_017064 0.01245
NC_002110 NC_017356 0.0202
NC_002110 NC_017363 0.00812
NC_002110 NC_017377 0.01434
NC_002110 NC_017734 0.01267
NC_002110 NC_019561 0.0114
NC_002110 NC_019564 0.01405
NC_002110 NZ_CP009260 0.02757
NC_002110 NZ_CP018824 0.02751
NC_002110 NZ_CP022410 0.18607
NC_002111 NC_002130 0.28468
NC_002113 NC_002114 0.04918
NC_002115 NC_010243 0.983
NC_002115 NZ_CP012412 0.9615
NC_002115 NZ_CP016336 0.99057
NC_002115 NZ_CP018174 0.93453
NC_002117 NC_004720 0.02192
NC_002117 NC_007900 0.00863
NC_002117 NC_015217 0.96991
NC_002117 NC_017288 0.97259
NC_002117 NC_018634 0.95955
NC_002117 NC_018635 0.52227
NC_002117 NC_018636 0.94167
NC_002117 NC_018637 0.62671
NC_002117 NC_018639 0.96302
NC_002117 NC_018640 0.99467
NC_002117 NC_019392 0.96174
NC_002117 NZ_CP006572 0.01136
NC_002117 NZ_CP015841 0.00688
NC_002117 NZ_CP019793 0.00689
NC_002117 NZ_CP024452 0.97259
NC_002117 NZ_CP024454 0.97259
NC_002117 NZ_CP024456 0.97523
NC_002117 NZ_CP025424 0.97523
NC_002118 NC_002131 0.60055
NC_002118 NC_004704 0.95487
NC_002118 NC_009726 0.46371
NC_002118 NC_010115 0.94795
NC_002118 NC_010258 0.53996
NC_002118 NC_011526 0.53932
NC_002118 NZ_CP007556 0.53001
NC_002118 NZ_CP013668 0.92496
NC_002118 NZ_CP014355 0.92547
NC_002118 NZ_CP014547 0.92547
NC_002118 NZ_CP014550 0.91997
NC_002118 NZ_CP014552 0.92236
NC_002118 NZ_CP014554 0.92236
NC_002118 NZ_CP014556 0.92132
NC_002118 NZ_CP014558 0.92132
NC_002118 NZ_CP014560 0.94847
NC_002118 NZ_CP014562 0.94731
NC_002118 NZ_CP014564 0.54276
NC_002118 NZ_CP018006 0.95272
NC_002118 NZ_CP020617 0.94961
NC_002119 NC_009793 0.17693
NC_002119 NC_011382 0.08398
NC_002119 NC_015175 0.01101
NC_002119 NC_018953 0.17707
NC_002119 NC_019156 0.1298
NC_002119 NC_019159 0.12296
NC_002119 NC_021656 0.05174
NC_002119 NC_021666 0.13167
NC_002119 NC_022083 0.22212
NC_002119 NZ_CP006919 0.08889
NC_002119 NZ_CP006928 0.13488
NC_002119 NZ_CP007728 0.12978
NC_002119 NZ_CP008799 0.04125
NC_002119 NZ_CP008828 0.12978
NC_002119 NZ_CP008832 0.12337
NC_002119 NZ_CP009772 0.17556
NC_002119 NZ_CP009778 0.12881
NC_002119 NZ_CP009873 0.12337
NC_002119 NZ_CP009877 0.12925
NC_002119 NZ_CP010362 0.03154
NC_002119 NZ_CP010394 0.12305
NC_002119 NZ_CP011137 0.00625
NC_002119 NZ_CP011979 0.1304
NC_002119 NZ_CP011982 0.07749
NC_002119 NZ_CP011984 0.11794
NC_002119 NZ_CP011988 0.1231
NC_002119 NZ_CP011993 0.12289
NC_002119 NZ_CP014122 0.13865
NC_002119 NZ_CP014648 0.07314
NC_002119 NZ_CP015384 0.12879
NC_002119 NZ_CP015389 0.01395
NC_002119 NZ_CP015391 0.10849
NC_002119 NZ_CP015396 0.02505
NC_002119 NZ_CP017388 0.17331
NC_002119 NZ_CP018348 0.17434
NC_002119 NZ_CP018353 0.12337
NC_002119 NZ_CP018425 0.12881
NC_002119 NZ_CP018431 0.1274
NC_002119 NZ_CP018433 0.1288
NC_002119 NZ_CP018445 0.17578
NC_002119 NZ_CP018672 0.17578
NC_002119 NZ_CP018738 0.01201
NC_002119 NZ_CP018968 0.00283
NC_002119 NZ_CP018987 0.00625
NC_002119 NZ_CP019010 0.04726
NC_002119 NZ_CP019776 0.12239
NC_002119 NZ_CP020066 0.03863
NC_002119 NZ_CP020075 0.09867
NC_002119 NZ_CP020112 0.12337
NC_002119 NZ_CP020840 0.11082
NC_002119 NZ_CP021543 0.12835
NC_002119 NZ_CP021548 0.09677
NC_002119 NZ_CP021717 0.12876
NC_002119 NZ_CP021756 0.09678
NC_002119 NZ_CP021779 0.1292
NC_002119 NZ_CP021837 0.12845
NC_002119 NZ_CP021860 0.08435
NC_002119 NZ_CP022075 0.17701
NC_002119 NZ_CP022576 0.12337
NC_002119 NZ_CP023528 0.17489
NC_002119 NZ_CP023557 0.17831
NC_002119 NZ_CP023932 0.18166
NC_002119 NZ_CP023936 0.00688
NC_002119 NZ_CP023944 0.20349
NC_002119 NZ_CP024463 0.24909
NC_002119 NZ_CP024651 0.13505
NC_002119 NZ_CP024884 0.17765
NC_002119 NZ_CP025009 0.01464
NC_002119 NZ_CP025252 0.0708
NC_002119 NZ_CP025459 0.20358
NC_002119 NZ_CP025460 0.00688
NC_002119 NZ_CP025464 0.20358
NC_002119 NZ_CP025465 0.00688
NC_002119 NZ_CP026582 0.20503
NC_002119 NZ_CP026583 0.00688
NC_002119 NZ_CP026710 0.17434
NC_002119 NZ_CP027065 0.20503
NC_002119 NZ_CP027066 0.00688
NC_002119 NZ_CP028539 0.20474
NC_002119 NZ_CP028540 0.00688
NC_002119 NZ_CP028545 0.20503
NC_002119 NZ_CP028546 0.00688
NC_002119 NZ_CP028580 0.17632
NC_002119 NZ_CP028581 0.00688
NC_002119 NZ_CP028788 0.20496
NC_002119 NZ_CP028789 0.00688
NC_002119 NZ_CP028795 0.00688
NC_002119 NZ_CP028801 0.20438
NC_002119 NZ_CP028998 0.17255
NC_002119 NZ_CP029379 0.18257
NC_002119 NZ_CP029380 0.00688
NC_002119 NZ_CP030130 0.20489
NC_002119 NZ_CP030131 0.00688
NC_002119 NZ_CP031718 0.20358
NC_002119 NZ_CP031719 0.00688
NC_002119 NZ_CP031807 0.17578
NC_002120 NC_003131 0.33448
NC_002120 NC_003486 0.00418
NC_002120 NC_004464 0.00214
NC_002120 NC_004564 0.38578
NC_002120 NC_004836 0.33391
NC_002120 NC_004839 0.3338
NC_002120 NC_004998 0.00191
NC_002120 NC_005017 0.37283
NC_002120 NC_005248 0.00422
NC_002120 NC_005327 0.00112
NC_002120 NC_005813 0.33464
NC_002120 NC_006153 0.34333
NC_002120 NC_006671 0.00213
NC_002120 NC_008122 0.33486
NC_002120 NC_008357 0.00199
NC_002120 NC_008791 0.37277
NC_002120 NC_009131 0.00256
NC_002120 NC_009132 0.00258
NC_002120 NC_009377 0.32941
NC_002120 NC_009425 0.00075
NC_002120 NC_009595 0.33421
NC_002120 NC_009649 0.00049
NC_002120 NC_009650 0.00216
NC_002120 NC_009980 0.00269
NC_002120 NC_010119 0.00082
NC_002120 NC_010157 0.34044
NC_002120 NC_010378 0.00287
NC_002120 NC_010488 0.00127
NC_002120 NC_010558 0.00106
NC_002120 NC_010635 0.33994
NC_002120 NC_010643 0.00293
NC_002120 NC_010726 0.00312
NC_002120 NC_010862 0.00208
NC_002120 NC_010896 0.00443
NC_002120 NC_011382 0.00359
NC_002120 NC_011385 0.00261
NC_002120 NC_011413 0.00077
NC_002120 NC_011641 0.00247
NC_002120 NC_012555 0.00108
NC_002120 NC_012556 0.00108
NC_002120 NC_013120 0.0021
NC_002120 NC_013121 0.00132
NC_002120 NC_013122 0.00091
NC_002120 NC_013950 0.00233
NC_002120 NC_014017 0.34141
NC_002120 NC_014312 0.00171
NC_002120 NC_014368 0.00252
NC_002120 NC_014382 0.00254
NC_002120 NC_014383 0.00215
NC_002120 NC_014384 0.00198
NC_002120 NC_014385 0.00173
NC_002120 NC_014476 0.00207
NC_002120 NC_014843 0.00194
NC_002120 NC_015054 0.01505
NC_002120 NC_015055 0.01852
NC_002120 NC_015056 0.33234
NC_002120 NC_015063 0.0042
NC_002120 NC_015068 0.01496
NC_002120 NC_015154 0.00238
NC_002120 NC_015475 0.95652
NC_002120 NC_015515 0.00433
NC_002120 NC_015963 7e-04
NC_002120 NC_016819 0.00126
NC_002120 NC_016966 0.00095
NC_002120 NC_016980 0.00105
NC_002120 NC_017153 0.34102
NC_002120 NC_017157 0.33704
NC_002120 NC_017263 0.34035
NC_002120 NC_017565 0.83844
NC_002120 NC_017639 0.00125
NC_002120 NC_017654 0.00422
NC_002120 NC_018107 0.00088
NC_002120 NC_018659 0.00221
NC_002120 NC_018994 0.00128
NC_002120 NC_018995 0.00222
NC_002120 NC_019001 0.00189
NC_002120 NC_019062 0.00335
NC_002120 NC_019063 0.00217
NC_002120 NC_019067 0.00316
NC_002120 NC_019073 0.00161
NC_002120 NC_019079 0.00408
NC_002120 NC_019088 0.00291
NC_002120 NC_019090 0.00163
NC_002120 NC_019095 0.0016
NC_002120 NC_019096 0.00316
NC_002120 NC_019105 0.00205
NC_002120 NC_019108 0.00207
NC_002120 NC_019109 0.00189
NC_002120 NC_019116 0.00181
NC_002120 NC_019118 0.00181
NC_002120 NC_019124 0.00312
NC_002120 NC_019125 0.00072
NC_002120 NC_019156 0.00396
NC_002120 NC_019157 0.00167
NC_002120 NC_019159 0.00404
NC_002120 NC_019162 0.00152
NC_002120 NC_019165 0.00112
NC_002120 NC_019234 0.38828
NC_002120 NC_019384 0.00152
NC_002120 NC_019389 0.00085
NC_002120 NC_019424 0.00167
NC_002120 NC_019888 0.00216
NC_002120 NC_019889 0.00218
NC_002120 NC_020278 0.00159
NC_002120 NC_020552 0.00152
NC_002120 NC_020811 0.00152
NC_002120 NC_020991 0.0022
NC_002120 NC_021079 0.00324
NC_002120 NC_021199 0.00075
NC_002120 NC_021576 0.00302
NC_002120 NC_021654 0.00042
NC_002120 NC_021656 0.00282
NC_002120 NC_021666 0.00398
NC_002120 NC_022078 0.00121
NC_002120 NC_022520 0.00238
NC_002120 NC_022651 0.00206
NC_002120 NC_022740 0.00162
NC_002120 NC_022742 0.00221
NC_002120 NC_022885 0.00112
NC_002120 NC_023275 0.00177
NC_002120 NC_023277 0.00097
NC_002120 NC_023290 0.00183
NC_002120 NC_023330 0.00302
NC_002120 NC_023331 0.00284
NC_002120 NC_023332 0.00096
NC_002120 NC_023333 0.00052
NC_002120 NC_023334 0.00045
NC_002120 NC_023898 0.00144
NC_002120 NC_023907 0.0023
NC_002120 NC_023914 0.00152
NC_002120 NC_024960 0.00256
NC_002120 NC_024961 0.00306
NC_002120 NC_024967 0.00244
NC_002120 NC_024976 0.00217
NC_002120 NC_024983 0.00048
NC_002120 NC_024992 0.00172
NC_002120 NC_025019 0.00261
NC_002120 NC_025106 0.00233
NC_002120 NC_025130 0.00154
NC_002120 NC_025134 0.00207
NC_002120 NC_025139 0.00173
NC_002120 NC_025140 0.00219
NC_002120 NC_025141 0.00194
NC_002120 NC_025148 0.0042
NC_002120 NC_025180 0.00217
NC_002120 NC_025183 0.00261
NC_002120 NZ_CP004000 0.00118
NC_002120 NZ_CP006635 0.00168
NC_002120 NZ_CP006642 0.00169
NC_002120 NZ_CP006662 0.00106
NC_002120 NZ_CP006747 0.32942
NC_002120 NZ_CP006750 0.32938
NC_002120 NZ_CP006753 0.32923
NC_002120 NZ_CP006757 0.3294
NC_002120 NZ_CP006761 0.32919
NC_002120 NZ_CP006780 0.32941
NC_002120 NZ_CP006791 0.33371
NC_002120 NZ_CP006795 0.33324
NC_002120 NZ_CP006799 0.00099
NC_002120 NZ_CP006801 0.0026
NC_002120 NZ_CP006807 0.15829
NC_002120 NZ_CP006919 0.00353
NC_002120 NZ_CP006922 0.00235
NC_002120 NZ_CP006924 0.0042
NC_002120 NZ_CP006928 0.00401
NC_002120 NZ_CP007449 0.00597
NC_002120 NZ_CP007728 0.00396
NC_002120 NZ_CP007729 0.00042
NC_002120 NZ_CP007733 0.00225
NC_002120 NZ_CP008798 0.0025
NC_002120 NZ_CP008799 0.00274
NC_002120 NZ_CP008825 0.00107
NC_002120 NZ_CP008826 0.00292
NC_002120 NZ_CP008828 0.00396
NC_002120 NZ_CP008829 0.00042
NC_002120 NZ_CP008832 0.00403
NC_002120 NZ_CP008842 0.00038
NC_002120 NZ_CP008901 0.00292
NC_002120 NZ_CP008908 0.00292
NC_002120 NZ_CP008930 0.00182
NC_002120 NZ_CP008933 0.00099
NC_002120 NZ_CP009115 0.00195
NC_002120 NZ_CP009116 0.00238
NC_002120 NZ_CP009366 0.38775
NC_002120 NZ_CP009409 0.00138
NC_002120 NZ_CP009491 0.33427
NC_002120 NZ_CP009703 0.33947
NC_002120 NZ_CP009711 0.34337
NC_002120 NZ_CP009713 0.32948
NC_002120 NZ_CP009721 0.33421
NC_002120 NZ_CP009758 0.34485
NC_002120 NZ_CP009776 0.00102
NC_002120 NZ_CP009777 0.00043
NC_002120 NZ_CP009778 0.00396
NC_002120 NZ_CP009779 0.3401
NC_002120 NZ_CP009783 0.33421
NC_002120 NZ_CP009835 0.33231
NC_002120 NZ_CP009837 0.95894
NC_002120 NZ_CP009842 0.33448
NC_002120 NZ_CP009852 0.00229
NC_002120 NZ_CP009853 0.00279
NC_002120 NZ_CP009857 0.00217
NC_002120 NZ_CP009858 0.00292
NC_002120 NZ_CP009860 0.00126
NC_002120 NZ_CP009862 0.00234
NC_002120 NZ_CP009864 0.00264
NC_002120 NZ_CP009865 0.00198
NC_002120 NZ_CP009867 0.00283
NC_002120 NZ_CP009873 0.00403
NC_002120 NZ_CP009877 0.00379
NC_002120 NZ_CP009879 0.00159
NC_002120 NZ_CP009881 0.00292
NC_002120 NZ_CP009905 0.33417
NC_002120 NZ_CP009937 0.34044
NC_002120 NZ_CP009972 0.33437
NC_002120 NZ_CP009993 0.01505
NC_002120 NZ_CP009994 0.01493
NC_002120 NZ_CP009995 0.33214
NC_002120 NZ_CP010022 0.3344
NC_002120 NZ_CP010069 0.32342
NC_002120 NZ_CP010239 0.0011
NC_002120 NZ_CP010243 0.00189
NC_002120 NZ_CP010246 0.32925
NC_002120 NZ_CP010362 0.00233
NC_002120 NZ_CP010373 0.00139
NC_002120 NZ_CP010374 0.00301
NC_002120 NZ_CP010379 0.00301
NC_002120 NZ_CP010387 0.00294
NC_002120 NZ_CP010390 0.0015
NC_002120 NZ_CP010393 0.00048
NC_002120 NZ_CP010394 0.00403
NC_002120 NZ_CP010395 0.00166
NC_002120 NZ_CP010396 0.00247
NC_002120 NZ_CP010881 0.00106
NC_002120 NZ_CP011133 0.00031
NC_002120 NZ_CP011287 0.94946
NC_002120 NZ_CP011314 0.00095
NC_002120 NZ_CP011338 0.00421
NC_002120 NZ_CP011493 0.00175
NC_002120 NZ_CP011570 0.00332
NC_002120 NZ_CP011571 0.0022
NC_002120 NZ_CP011575 0.00301
NC_002120 NZ_CP011579 0.00332
NC_002120 NZ_CP011580 0.0022
NC_002120 NZ_CP011582 0.00302
NC_002120 NZ_CP011583 0.00235
NC_002120 NZ_CP011589 0.00273
NC_002120 NZ_CP011590 0.00081
NC_002120 NZ_CP011595 0.00119
NC_002120 NZ_CP011598 0.00301
NC_002120 NZ_CP011600 0.00038
NC_002120 NZ_CP011601 0.00103
NC_002120 NZ_CP011608 0.00298
NC_002120 NZ_CP011611 0.00113
NC_002120 NZ_CP011615 0.00119
NC_002120 NZ_CP011620 0.00313
NC_002120 NZ_CP011621 0.00256
NC_002120 NZ_CP011622 0.0014
NC_002120 NZ_CP011627 0.00413
NC_002120 NZ_CP011629 0.00332
NC_002120 NZ_CP011632 0.00222
NC_002120 NZ_CP011634 0.00163
NC_002120 NZ_CP011635 0.00086
NC_002120 NZ_CP011639 0.0025
NC_002120 NZ_CP011641 0.00038
NC_002120 NZ_CP011645 0.00238
NC_002120 NZ_CP011646 0.00201
NC_002120 NZ_CP011648 0.00332
NC_002120 NZ_CP011649 0.0022
NC_002120 NZ_CP011656 0.00184
NC_002120 NZ_CP011659 0.00332
NC_002120 NZ_CP011661 0.0022
NC_002120 NZ_CP011839 0.0025
NC_002120 NZ_CP011977 0.00163
NC_002120 NZ_CP011978 0.00238
NC_002120 NZ_CP011979 0.00398
NC_002120 NZ_CP011982 0.00361
NC_002120 NZ_CP011983 0.00166
NC_002120 NZ_CP011984 0.00328
NC_002120 NZ_CP011987 0.00241
NC_002120 NZ_CP011988 0.00403
NC_002120 NZ_CP011990 0.00188
NC_002120 NZ_CP011992 0.00166
NC_002120 NZ_CP011993 0.00403
NC_002120 NZ_CP012163 0.00206
NC_002120 NZ_CP012168 0.00104
NC_002120 NZ_CP012169 0.00139
NC_002120 NZ_CP012498 0.00045
NC_002120 NZ_CP012499 5e-04
NC_002120 NZ_CP012500 0.00049
NC_002120 NZ_CP012564 0.00218
NC_002120 NZ_CP012567 0.00045
NC_002120 NZ_CP012632 0.00232
NC_002120 NZ_CP012754 0.00101
NC_002120 NZ_CP012884 0.00047
NC_002120 NZ_CP012931 0.00112
NC_002120 NZ_CP012988 0.00153
NC_002120 NZ_CP012990 0.00162
NC_002120 NZ_CP012993 0.00153
NC_002120 NZ_CP012995 0.00169
NC_002120 NZ_CP013221 0.0019
NC_002120 NZ_CP013224 0.0019
NC_002120 NZ_CP013324 0.00146
NC_002120 NZ_CP013325 0.00286
NC_002120 NZ_CP013326 0.00256
NC_002120 NZ_CP013657 0.00078
NC_002120 NZ_CP013832 0.0017
NC_002120 NZ_CP013833 0.00189
NC_002120 NZ_CP014005 0.00231
NC_002120 NZ_CP014006 0.00162
NC_002120 NZ_CP014073 0.00099
NC_002120 NZ_CP014320 0.00198
NC_002120 NZ_CP014321 0.00206
NC_002120 NZ_CP014648 0.00357
NC_002120 NZ_CP014697 0.00099
NC_002120 NZ_CP014757 0.00282
NC_002120 NZ_CP015072 0.00171
NC_002120 NZ_CP015078 0.00246
NC_002120 NZ_CP015086 0.00101
NC_002120 NZ_CP015132 4e-04
NC_002120 NZ_CP015140 0.00127
NC_002120 NZ_CP015383 0.00157
NC_002120 NZ_CP015384 0.00396
NC_002120 NZ_CP015386 5e-04
NC_002120 NZ_CP015388 0.00114
NC_002120 NZ_CP015389 0.00103
NC_002120 NZ_CP015391 0.00417
NC_002120 NZ_CP015393 0.00047
NC_002120 NZ_CP015396 0.00207
NC_002120 NZ_CP015397 0.00426
NC_002120 NZ_CP015823 0.00048
NC_002120 NZ_CP015825 0.00166
NC_002120 NZ_CP015836 0.00199
NC_002120 NZ_CP015914 0.00202
NC_002120 NZ_CP016035 0.0012
NC_002120 NZ_CP016274 0.33404
NC_002120 NZ_CP016389 0.00168
NC_002120 NZ_CP016498 0.00203
NC_002120 NZ_CP016520 0.00213
NC_002120 NZ_CP016526 0.00112
NC_002120 NZ_CP016529 0.00304
NC_002120 NZ_CP016765 0.0039
NC_002120 NZ_CP016810 0.00034
NC_002120 NZ_CP016919 0.0026
NC_002120 NZ_CP016921 0.00099
NC_002120 NZ_CP016925 0.00273
NC_002120 NZ_CP016933 0.76411
NC_002120 NZ_CP016936 0.74948
NC_002120 NZ_CP016939 0.75146
NC_002120 NZ_CP016943 0.74987
NC_002120 NZ_CP016946 0.75029
NC_002120 NZ_CP017058 0.0012
NC_002120 NZ_CP017086 0.00186
NC_002120 NZ_CP017221 0.00163
NC_002120 NZ_CP017222 0.00269
NC_002120 NZ_CP017233 0.00239
NC_002120 NZ_CP017287 0.00161
NC_002120 NZ_CP017386 0.00175
NC_002120 NZ_CP017588 0.00133
NC_002120 NZ_CP017590 0.00098
NC_002120 NZ_CP017632 0.00082
NC_002120 NZ_CP017633 0.00132
NC_002120 NZ_CP017721 0.00861
NC_002120 NZ_CP017852 0.00168
NC_002120 NZ_CP017929 0.00119
NC_002120 NZ_CP017937 0.00301
NC_002120 NZ_CP017981 0.00147
NC_002120 NZ_CP017989 0.00273
NC_002120 NZ_CP017991 0.00052
NC_002120 NZ_CP017993 0.00381
NC_002120 NZ_CP018207 0.00208
NC_002120 NZ_CP018316 0.00273
NC_002120 NZ_CP018343 0.00139
NC_002120 NZ_CP018351 0.00045
NC_002120 NZ_CP018353 0.00403
NC_002120 NZ_CP018354 0.00301
NC_002120 NZ_CP018355 0.00048
NC_002120 NZ_CP018361 0.00031
NC_002120 NZ_CP018365 0.00091
NC_002120 NZ_CP018423 0.00163
NC_002120 NZ_CP018424 0.00048
NC_002120 NZ_CP018425 0.00396
NC_002120 NZ_CP018429 0.00163
NC_002120 NZ_CP018430 0.00048
NC_002120 NZ_CP018431 0.00394
NC_002120 NZ_CP018433 0.00396
NC_002120 NZ_CP018434 0.00048
NC_002120 NZ_CP018435 0.00163
NC_002120 NZ_CP018441 0.00112
NC_002120 NZ_CP018455 0.00103
NC_002120 NZ_CP018460 0.00082
NC_002120 NZ_CP018643 0.00203
NC_002120 NZ_CP018646 0.00279
NC_002120 NZ_CP018649 0.00279
NC_002120 NZ_CP018662 0.00285
NC_002120 NZ_CP018668 0.00301
NC_002120 NZ_CP018691 0.00273
NC_002120 NZ_CP018693 0.00112
NC_002120 NZ_CP018699 0.00273
NC_002120 NZ_CP018705 0.00273
NC_002120 NZ_CP018711 0.00273
NC_002120 NZ_CP018718 0.00273
NC_002120 NZ_CP018724 0.00273
NC_002120 NZ_CP018737 0.0014
NC_002120 NZ_CP018819 0.00106
NC_002120 NZ_CP018884 0.00119
NC_002120 NZ_CP018886 0.00045
NC_002120 NZ_CP018920 0.00057
NC_002120 NZ_CP018945 0.00278
NC_002120 NZ_CP018951 0.00166
NC_002120 NZ_CP018959 0.00285
NC_002120 NZ_CP018964 0.00103
NC_002120 NZ_CP018968 0.00281
NC_002120 NZ_CP018969 0.00158
NC_002120 NZ_CP018975 0.00217
NC_002120 NZ_CP018978 0.00195
NC_002120 NZ_CP019010 0.00286
NC_002120 NZ_CP019017 0.00244
NC_002120 NZ_CP019019 0.00123
NC_002120 NZ_CP019028 0.00114
NC_002120 NZ_CP019048 4e-04
NC_002120 NZ_CP019054 0.00184
NC_002120 NZ_CP019063 0.00027
NC_002120 NZ_CP019073 0.00162
NC_002120 NZ_CP019074 0.00282
NC_002120 NZ_CP019076 0.00098
NC_002120 NZ_CP019190 0.00047
NC_002120 NZ_CP019214 0.00097
NC_002120 NZ_CP019444 0.00137
NC_002120 NZ_CP019773 0.00048
NC_002120 NZ_CP019775 0.00164
NC_002120 NZ_CP019776 0.00403
NC_002120 NZ_CP019890 0.00174
NC_002120 NZ_CP019891 0.00186
NC_002120 NZ_CP020049 0.00163
NC_002120 NZ_CP020059 0.00241
NC_002120 NZ_CP020060 0.00309
NC_002120 NZ_CP020062 0.0017
NC_002120 NZ_CP020064 0.00241
NC_002120 NZ_CP020066 0.00259
NC_002120 NZ_CP020068 0.00099
NC_002120 NZ_CP020070 0.00321
NC_002120 NZ_CP020072 0.00048
NC_002120 NZ_CP020074 0.00166
NC_002120 NZ_CP020090 0.00143
NC_002120 NZ_CP020091 0.00257
NC_002120 NZ_CP020109 5e-04
NC_002120 NZ_CP020110 0.00244
NC_002120 NZ_CP020111 0.00166
NC_002120 NZ_CP020112 0.00403
NC_002120 NZ_CP020119 0.00212
NC_002120 NZ_CP020838 0.00048
NC_002120 NZ_CP020839 0.00165
NC_002120 NZ_CP020840 0.00412
NC_002120 NZ_CP020848 0.00087
NC_002120 NZ_CP020849 0.00421
NC_002120 NZ_CP020854 0.00098
NC_002120 NZ_CP020856 0.00268
NC_002120 NZ_CP020902 0.00113
NC_002120 NZ_CP020903 0.00044
NC_002120 NZ_CP020904 0.00105
NC_002120 NZ_CP020934 0.00175
NC_002120 NZ_CP021166 0.00165
NC_002120 NZ_CP021180 0.00121
NC_002120 NZ_CP021203 0.00152
NC_002120 NZ_CP021210 0.00159
NC_002120 NZ_CP021289 0.00206
NC_002120 NZ_CP021328 0.001
NC_002120 NZ_CP021463 0.00043
NC_002120 NZ_CP021534 0.00162
NC_002120 NZ_CP021536 0.00126
NC_002120 NZ_CP021538 0.00185
NC_002120 NZ_CP021541 0.0019
NC_002120 NZ_CP021542 0.00166
NC_002120 NZ_CP021543 0.00396
NC_002120 NZ_CP021544 0.00048
NC_002120 NZ_CP021545 0.00194
NC_002120 NZ_CP021546 0.00243
NC_002120 NZ_CP021547 0.00301
NC_002120 NZ_CP021551 0.00151
NC_002120 NZ_CP021681 0.00216
NC_002120 NZ_CP021682 0.00157
NC_002120 NZ_CP021684 0.0015
NC_002120 NZ_CP021688 0.00124
NC_002120 NZ_CP021692 0.00162
NC_002120 NZ_CP021693 0.00295
NC_002120 NZ_CP021698 0.00232
NC_002120 NZ_CP021699 0.00046
NC_002120 NZ_CP021709 0.00132
NC_002120 NZ_CP021711 0.0012
NC_002120 NZ_CP021712 0.0026
NC_002120 NZ_CP021713 0.00048
NC_002120 NZ_CP021715 0.00166
NC_002120 NZ_CP021716 0.00302
NC_002120 NZ_CP021717 0.00396
NC_002120 NZ_CP021719 0.00172
NC_002120 NZ_CP021734 0.00227
NC_002120 NZ_CP021738 0.00162
NC_002120 NZ_CP021739 0.00295
NC_002120 NZ_CP021743 0.00301
NC_002120 NZ_CP021750 0.00301
NC_002120 NZ_CP021752 0.00044
NC_002120 NZ_CP021753 0.00199
NC_002120 NZ_CP021754 0.00243
NC_002120 NZ_CP021755 0.00301
NC_002120 NZ_CP021759 0.00162
NC_002120 NZ_CP021761 0.00252
NC_002120 NZ_CP021779 0.00397
NC_002120 NZ_CP021834 0.00043
NC_002120 NZ_CP021836 0.00166
NC_002120 NZ_CP021837 0.00396
NC_002120 NZ_CP021843 0.0025
NC_002120 NZ_CP021847 0.0025
NC_002120 NZ_CP021853 0.00138
NC_002120 NZ_CP021857 0.00213
NC_002120 NZ_CP021858 0.00296
NC_002120 NZ_CP021860 0.00355
NC_002120 NZ_CP021861 0.00235
NC_002120 NZ_CP021871 0.00121
NC_002120 NZ_CP021880 0.00082
NC_002120 NZ_CP021881 0.00266
NC_002120 NZ_CP021899 0.00238
NC_002120 NZ_CP021901 0.00166
NC_002120 NZ_CP021941 0.00282
NC_002120 NZ_CP021947 0.00282
NC_002120 NZ_CP021953 0.00255
NC_002120 NZ_CP021956 0.00172
NC_002120 NZ_CP021959 0.001
NC_002120 NZ_CP022068 0.00433
NC_002120 NZ_CP022149 0.00117
NC_002120 NZ_CP022157 0.00282
NC_002120 NZ_CP022166 0.00159
NC_002120 NZ_CP022227 0.00091
NC_002120 NZ_CP022275 0.00223
NC_002120 NZ_CP022276 0.00275
NC_002120 NZ_CP022280 0.00043
NC_002120 NZ_CP022349 0.00243
NC_002120 NZ_CP022351 0.00162
NC_002120 NZ_CP022359 6e-04
NC_002120 NZ_CP022533 0.00089
NC_002120 NZ_CP022574 0.00049
NC_002120 NZ_CP022575 0.00166
NC_002120 NZ_CP022576 0.00403
NC_002120 NZ_CP022612 9e-04
NC_002120 NZ_CP022692 5e-04
NC_002120 NZ_CP022694 0.00164
NC_002120 NZ_CP022696 0.00097
NC_002120 NZ_CP022697 0.00197
NC_002120 NZ_CP023167 0.00116
NC_002120 NZ_CP023186 0.00243
NC_002120 NZ_CP023188 0.00162
NC_002120 NZ_CP023360 0.00269
NC_002120 NZ_CP023378 0.00127
NC_002120 NZ_CP023380 0.00303
NC_002120 NZ_CP023387 0.00235
NC_002120 NZ_CP023417 0.00029
NC_002120 NZ_CP023526 0.00045
NC_002120 NZ_CP023534 0.00219
NC_002120 NZ_CP023555 0.00089
NC_002120 NZ_CP023725 0.00139
NC_002120 NZ_CP023816 0.00091
NC_002120 NZ_CP023871 0.00095
NC_002120 NZ_CP023894 0.00256
NC_002120 NZ_CP023895 0.00142
NC_002120 NZ_CP023897 0.00156
NC_002120 NZ_CP023903 0.00109
NC_002120 NZ_CP023910 0.00204
NC_002120 NZ_CP023912 0.00078
NC_002120 NZ_CP023916 0.00201
NC_002120 NZ_CP023922 0.00104
NC_002120 NZ_CP023923 0.00116
NC_002120 NZ_CP023937 0.00035
NC_002120 NZ_CP023943 0.00043
NC_002120 NZ_CP023947 0.00092
NC_002120 NZ_CP023950 0.00096
NC_002120 NZ_CP023959 0.00121
NC_002120 NZ_CP024039 0.00124
NC_002120 NZ_CP024040 0.00107
NC_002120 NZ_CP024140 0.00166
NC_002120 NZ_CP024143 0.00108
NC_002120 NZ_CP024144 0.00145
NC_002120 NZ_CP024192 0.00124
NC_002120 NZ_CP024194 0.00129
NC_002120 NZ_CP024281 0.00234
NC_002120 NZ_CP024430 0.00199
NC_002120 NZ_CP024461 0.00236
NC_002120 NZ_CP024483 0.00129
NC_002120 NZ_CP024500 0.00129
NC_002120 NZ_CP024508 0.00133
NC_002120 NZ_CP024516 0.00136
NC_002120 NZ_CP024522 0.00124
NC_002120 NZ_CP024524 0.00129
NC_002120 NZ_CP024529 0.00124
NC_002120 NZ_CP024531 0.00129
NC_002120 NZ_CP024536 0.00136
NC_002120 NZ_CP024538 0.00129
NC_002120 NZ_CP024550 0.00136
NC_002120 NZ_CP024552 0.00129
NC_002120 NZ_CP024557 0.00124
NC_002120 NZ_CP024559 0.00129
NC_002120 NZ_CP024564 0.00136
NC_002120 NZ_CP024566 0.00129
NC_002120 NZ_CP024571 0.00136
NC_002120 NZ_CP024573 0.00129
NC_002120 NZ_CP024651 0.00401
NC_002120 NZ_CP024652 0.00206
NC_002120 NZ_CP024718 0.00201
NC_002120 NZ_CP024721 0.00201
NC_002120 NZ_CP024805 0.00107
NC_002120 NZ_CP024806 0.00156
NC_002120 NZ_CP024813 0.00048
NC_002120 NZ_CP024814 0.00164
NC_002120 NZ_CP024818 0.00162
NC_002120 NZ_CP024820 0.00162
NC_002120 NZ_CP024823 0.00175
NC_002120 NZ_CP024825 0.00162
NC_002120 NZ_CP024827 0.00198
NC_002120 NZ_CP024828 0.00156
NC_002120 NZ_CP024833 0.00162
NC_002120 NZ_CP024836 0.00138
NC_002120 NZ_CP024840 0.00138
NC_002120 NZ_CP024856 0.00079
NC_002120 NZ_CP024860 0.00081
NC_002120 NZ_CP024863 0.00096
NC_002120 NZ_CP024864 0.00248
NC_002120 NZ_CP024876 0.00207
NC_002120 NZ_CP024878 0.0024
NC_002120 NZ_CP024888 0.00259
NC_002120 NZ_CP024917 0.00209
NC_002120 NZ_CP025007 0.00186
NC_002120 NZ_CP025009 0.00185
NC_002120 NZ_CP025010 0.00207
NC_002120 NZ_CP025038 0.00045
NC_002120 NZ_CP025040 0.00245
NC_002120 NZ_CP025041 0.0016
NC_002120 NZ_CP025252 0.00322
NC_002120 NZ_CP025253 0.00207
NC_002120 NZ_CP025402 0.00111
NC_002120 NZ_CP025458 0.00121
NC_002120 NZ_CP025463 0.00103
NC_002120 NZ_CP025626 0.00096
NC_002120 NZ_CP025710 0.00251
NC_002120 NZ_CP025758 0.00264
NC_002120 NZ_CP025948 0.00162
NC_002120 NZ_CP025949 0.00145
NC_002120 NZ_CP025952 0.00101
NC_002120 NZ_CP025964 0.00037
NC_002120 NZ_CP026053 0.00296
NC_002120 NZ_CP026131 0.00102
NC_002120 NZ_CP026169 0.00304
NC_002120 NZ_CP026170 0.00116
NC_002120 NZ_CP026188 0.0022
NC_002120 NZ_CP026194 0.00226
NC_002120 NZ_CP026198 0.00171
NC_002120 NZ_CP026200 0.00216
NC_002120 NZ_CP026201 0.00218
NC_002120 NZ_CP026204 0.00179
NC_002120 NZ_CP026205 0.00183
NC_002120 NZ_CP026210 0.00229
NC_002120 NZ_CP026213 0.00127
NC_002120 NZ_CP026224 0.00294
NC_002120 NZ_CP026225 0.00096
NC_002120 NZ_CP026239 0.00301
NC_002120 NZ_CP026274 0.0012
NC_002120 NZ_CP026276 0.00033
NC_002120 NZ_CP026277 0.00277
NC_002120 NZ_CP026283 0.00059
NC_002120 NZ_CP026385 0.0022
NC_002120 NZ_CP026389 0.00292
NC_002120 NZ_CP026390 0.00085
NC_002120 NZ_CP026395 0.00224
NC_002120 NZ_CP026474 0.0011
NC_002120 NZ_CP026476 0.00156
NC_002120 NZ_CP026492 0.00108
NC_002120 NZ_CP026570 0.0024
NC_002120 NZ_CP026576 0.00167
NC_002120 NZ_CP026577 0.00162
NC_002120 NZ_CP026578 0.00184
NC_002120 NZ_CP026584 0.00106
NC_002120 NZ_CP026588 0.00209
NC_002120 NZ_CP026589 0.00148
NC_002120 NZ_CP026727 0.00156
NC_002120 NZ_CP026753 0.00258
NC_002120 NZ_CP027067 0.00127
NC_002120 NZ_CP027130 0.00082
NC_002120 NZ_CP027152 0.00048
NC_002120 NZ_CP027161 0.00048
NC_002120 NZ_CP027202 0.00107
NC_002120 NZ_CP027204 0.00163
NC_002120 NZ_CP027425 0.00039
NC_002120 NZ_CP027438 0.00101
NC_002120 NZ_CP027536 0.00267
NC_002120 NZ_CP027551 0.00063
NC_002120 NZ_CP027603 0.00023
NC_002120 NZ_CP027605 0.0018
NC_002120 NZ_CP027606 0.00222
NC_002120 NZ_CP027703 0.00103
NC_002120 NZ_CP028170 0.00062
NC_002120 NZ_CP028173 0.00288
NC_002120 NZ_CP028177 0.0021
NC_002120 NZ_CP028178 0.00204
NC_002120 NZ_CP028181 0.00044
NC_002120 NZ_CP028182 0.00166
NC_002120 NZ_CP028197 0.00072
NC_002120 NZ_CP028389 0.00175
NC_002120 NZ_CP028488 0.0021
NC_002120 NZ_CP028536 0.00163
NC_002120 NZ_CP028541 0.00102
NC_002120 NZ_CP028543 0.00052
NC_002120 NZ_CP028547 0.00161
NC_002120 NZ_CP028549 0.00131
NC_002120 NZ_CP028554 0.00245
NC_002120 NZ_CP028566 0.00294
NC_002120 NZ_CP028576 0.00105
NC_002120 NZ_CP028577 0.00162
NC_002120 NZ_CP028582 0.00176
NC_002120 NZ_CP028587 0.00091
NC_002120 NZ_CP028717 0.00203
NC_002120 NZ_CP028718 0.00162
NC_002120 NZ_CP028781 0.00112
NC_002120 NZ_CP028786 0.00152
NC_002120 NZ_CP028790 0.00135
NC_002120 NZ_CP028796 0.00129
NC_002120 NZ_CP028804 0.00028
NC_002120 NZ_CP028929 0.00099
NC_002120 NZ_CP028931 0.0026
NC_002120 NZ_CP028952 0.00023
NC_002120 NZ_CP028958 0.00254
NC_002120 NZ_CP028995 0.00195
NC_002120 NZ_CP028996 0.00142
NC_002120 NZ_CP029000 0.00208
NC_002120 NZ_CP029101 0.00048
NC_002120 NZ_CP029107 0.00114
NC_002120 NZ_CP029118 0.0014
NC_002120 NZ_CP029123 0.00207
NC_002120 NZ_CP029181 0.00178
NC_002120 NZ_CP029182 0.00354
NC_002120 NZ_CP029244 0.00184
NC_002120 NZ_CP029245 0.00162
NC_002120 NZ_CP029368 0.00087
NC_002120 NZ_CP029381 0.00112
NC_002120 NZ_CP029386 0.00154
NC_002120 NZ_CP029387 0.00044
NC_002120 NZ_CP029429 0.00121
NC_002120 NZ_CP029431 0.00081
NC_002120 NZ_CP029436 0.00079
NC_002120 NZ_CP029442 0.00084
NC_002120 NZ_CP029493 0.00158
NC_002120 NZ_CP029575 0.00091
NC_002120 NZ_CP029586 0.00229
NC_002120 NZ_CP029588 0.00096
NC_002120 NZ_CP029591 0.00095
NC_002120 NZ_CP029598 0.00099
NC_002120 NZ_CP029631 0.00112
NC_002120 NZ_CP029717 0.00097
NC_002120 NZ_CP029729 0.00111
NC_002120 NZ_CP029734 0.00158
NC_002120 NZ_CP029748 0.00122
NC_002120 NZ_CP029974 0.00163
NC_002120 NZ_CP030077 0.00149
NC_002120 NZ_CP030132 0.00134
NC_002120 NZ_CP030133 0.00206
NC_002120 NZ_CP030182 0.00118
NC_002120 NZ_CP030186 0.00106
NC_002120 NZ_CP030283 0.00131
NC_002120 NZ_CP030285 0.0022
NC_002120 NZ_CP030329 0.00121
NC_002120 NZ_CP030335 0.00241
NC_002120 NZ_CP030343 0.00048
NC_002120 NZ_CP030780 0.00236
NC_002120 NZ_CP030940 0.00114
NC_002120 NZ_CP031103 0.00115
NC_002120 NZ_CP031110 0.00285
NC_002120 NZ_CP031138 0.00162
NC_002120 NZ_CP031216 0.00205
NC_002120 NZ_CP031262 0.00238
NC_002120 NZ_CP031322 0.00237
NC_002120 NZ_CP031323 0.00089
NC_002120 NZ_CP031547 0.00109
NC_002120 NZ_CP031575 9e-04
NC_002120 NZ_CP031655 0.00228
NC_002120 NZ_CP031720 0.00107
NC_002120 NZ_CP031723 0.00233
NC_002120 NZ_CP031725 0.00162
NC_002120 NZ_CP031736 0.00048
NC_002120 NZ_CP031799 0.00069
NC_002120 NZ_CP031811 0.00158
NC_002120 NZ_CP031884 0.00137
NC_002120 NZ_HG941719 0.00087
NC_002120 NZ_KX118608 0.00241
NC_002122 NC_002128 0.01703
NC_002122 NC_002134 0.01703
NC_002122 NC_002142 0.01116
NC_002122 NC_002483 0.01649
NC_002122 NC_002698 0.00678
NC_002122 NC_003277 0.00061
NC_002122 NC_004851 0.00692
NC_002122 NC_004998 0.01376
NC_002122 NC_005014 0.47906
NC_002122 NC_005327 0.01735
NC_002122 NC_006671 0.03547
NC_002122 NC_006816 0.03033
NC_002122 NC_006856 0.13506
NC_002122 NC_007208 0.00061
NC_002122 NC_007365 0.0685
NC_002122 NC_007414 0.01727
NC_002122 NC_007607 0.00287
NC_002122 NC_007635 0.10701
NC_002122 NC_007675 0.01035
NC_002122 NC_007941 0.03051
NC_002122 NC_008460 0.03207
NC_002122 NC_009133 0.01703
NC_002122 NC_009602 0.01533
NC_002122 NC_009786 0.01418
NC_002122 NC_009787 0.01804
NC_002122 NC_009788 0.13919
NC_002122 NC_009790 0.01418
NC_002122 NC_009837 0.01594
NC_002122 NC_010119 0.02035
NC_002122 NC_010409 0.01657
NC_002122 NC_010488 0.01624
NC_002122 NC_010558 0.0123
NC_002122 NC_010719 0.01227
NC_002122 NC_010720 0.02842
NC_002122 NC_010862 0.00892
NC_002122 NC_011076 0.02375
NC_002122 NC_011077 0.71452
NC_002122 NC_011078 0.01926
NC_002122 NC_011081 0.81789
NC_002122 NC_011350 0.01729
NC_002122 NC_011413 0.03524
NC_002122 NC_011419 0.43754
NC_002122 NC_011514 0.0273
NC_002122 NC_011749 0.0295
NC_002122 NC_011752 0.00849
NC_002122 NC_011754 0.04796
NC_002122 NC_011812 0.02895
NC_002122 NC_011964 0.00699
NC_002122 NC_011980 0.00888
NC_002122 NC_012487 0.06859
NC_002122 NC_012944 0.01406
NC_002122 NC_013010 0.01729
NC_002122 NC_013120 0.42937
NC_002122 NC_013121 0.02064
NC_002122 NC_013122 0.02267
NC_002122 NC_013175 0.03098
NC_002122 NC_013354 0.00982
NC_002122 NC_013362 0.02243
NC_002122 NC_013366 0.01096
NC_002122 NC_013369 0.03885
NC_002122 NC_013437 0.00055
NC_002122 NC_013507 0.01084
NC_002122 NC_013542 0.02731
NC_002122 NC_013717 0.00096
NC_002122 NC_013727 0.02738
NC_002122 NC_013728 0.03342
NC_002122 NC_013942 0.0385
NC_002122 NC_013951 0.02299
NC_002122 NC_014232 0.0112
NC_002122 NC_014233 0.02223
NC_002122 NC_014234 0.23155
NC_002122 NC_014382 0.02623
NC_002122 NC_014383 0.36266
NC_002122 NC_014384 0.02257
NC_002122 NC_014385 0.01999
NC_002122 NC_014476 0.00065
NC_002122 NC_014477 0.07465
NC_002122 NC_014615 0.01506
NC_002122 NC_014843 0.07095
NC_002122 NC_015965 0.37871
NC_002122 NC_016039 0.02728
NC_002122 NC_016855 0.00061
NC_002122 NC_016858 0.00061
NC_002122 NC_016864 0.00061
NC_002122 NC_016966 0.00042
NC_002122 NC_017054 0.00061
NC_002122 NC_017627 0.02178
NC_002122 NC_017630 0.03021
NC_002122 NC_017637 0.38858
NC_002122 NC_017639 0.01852
NC_002122 NC_017640 0.01734
NC_002122 NC_017642 0.56637
NC_002122 NC_017643 0.00979
NC_002122 NC_017647 0.0096
NC_002122 NC_017657 0.03896
NC_002122 NC_017659 0.00851
NC_002122 NC_017665 0.38886
NC_002122 NC_017675 0.5412
NC_002122 NC_017718 0.5412
NC_002122 NC_017720 0.00061
NC_002122 NC_017907 0.01726
NC_002122 NC_018654 0.02658
NC_002122 NC_018659 0.37494
NC_002122 NC_018662 0.02643
NC_002122 NC_018666 0.02693
NC_002122 NC_018954 0.02375
NC_002122 NC_018966 0.02383
NC_002122 NC_018995 0.07758
NC_002122 NC_018998 0.02201
NC_002122 NC_019000 0.00843
NC_002122 NC_019001 0.00301
NC_002122 NC_019037 0.01591
NC_002122 NC_019041 0.01727
NC_002122 NC_019043 0.48326
NC_002122 NC_019044 0.56889
NC_002122 NC_019057 0.02737
NC_002122 NC_019061 0.44655
NC_002122 NC_019071 0.02748
NC_002122 NC_019072 0.02749
NC_002122 NC_019073 0.01873
NC_002122 NC_019089 0.01504
NC_002122 NC_019090 0.01899
NC_002122 NC_019094 0.03679
NC_002122 NC_019095 0.01877
NC_002122 NC_019097 0.41246
NC_002122 NC_019099 0.93931
NC_002122 NC_019104 0.59514
NC_002122 NC_019105 0.0291
NC_002122 NC_019108 0.00065
NC_002122 NC_019109 0.00301
NC_002122 NC_019111 0.48278
NC_002122 NC_019112 0.00064
NC_002122 NC_019117 0.03575
NC_002122 NC_019122 0.03539
NC_002122 NC_019123 0.45444
NC_002122 NC_019131 0.59425
NC_002122 NC_019137 0.4538
NC_002122 NC_019197 0.00156
NC_002122 NC_019254 0.00264
NC_002122 NC_019424 0.01938
NC_002122 NC_020261 0.00131
NC_002122 NC_020271 0.01313
NC_002122 NC_020278 0.01872
NC_002122 NC_020893 0.00062
NC_002122 NC_020991 0.42815
NC_002122 NC_021155 0.13163
NC_002122 NC_021811 0.42006
NC_002122 NC_022267 0.46583
NC_002122 NC_022371 0.07115
NC_002122 NC_022372 0.00252
NC_002122 NC_022651 0.0237
NC_002122 NC_022742 0.37491
NC_002122 NC_022743 0.02643
NC_002122 NC_022885 0.28289
NC_002122 NC_022992 0.04691
NC_002122 NC_022996 0.06764
NC_002122 NC_023275 0.5262
NC_002122 NC_023276 0.62509
NC_002122 NC_023290 0.54968
NC_002122 NC_023315 0.02512
NC_002122 NC_023326 0.32341
NC_002122 NC_023327 0.01126
NC_002122 NC_023329 0.63591
NC_002122 NC_023332 0.00362
NC_002122 NC_023333 0.00039
NC_002122 NC_023899 0.64741
NC_002122 NC_023900 0.77714
NC_002122 NC_024955 0.64998
NC_002122 NC_024956 0.01282
NC_002122 NC_024975 0.47761
NC_002122 NC_024976 0.47814
NC_002122 NC_024977 0.42185
NC_002122 NC_024978 0.6924
NC_002122 NC_024979 0.65848
NC_002122 NC_024980 0.5999
NC_002122 NC_024996 0.007
NC_002122 NC_025106 0.01801
NC_002122 NC_025138 0.07377
NC_002122 NC_025139 0.01581
NC_002122 NC_025140 0.38459
NC_002122 NC_025141 0.0161
NC_002122 NC_025142 0.67147
NC_002122 NC_025143 0.65181
NC_002122 NC_025144 0.67127
NC_002122 NC_025145 0.05425
NC_002122 NC_025147 0.50269
NC_002122 NC_025175 0.01939
NC_002122 NC_025176 0.64927
NC_002122 NC_025177 0.03542
NC_002122 NC_025178 0.00188
NC_002122 NC_025179 0.01081
NC_002122 NC_025180 0.47708
NC_002122 NC_025198 0.53591
NC_002122 NC_032099 0.0614
NC_002122 NC_032100 0.39263
NC_002122 NZ_CP005931 0.01054
NC_002122 NZ_CP006028 0.03818
NC_002122 NZ_CP006263 0.01029
NC_002122 NZ_CP006635 0.00685
NC_002122 NZ_CP006641 0.70543
NC_002122 NZ_CP007135 0.01029
NC_002122 NZ_CP007138 0.03818
NC_002122 NZ_CP007489 0.00061
NC_002122 NZ_CP007582 6e-04
NC_002122 NZ_CP008715 0.01732
NC_002122 NZ_CP008745 0.00061
NC_002122 NZ_CP008806 0.01717
NC_002122 NZ_CP008958 0.01732
NC_002122 NZ_CP009052 0.0792
NC_002122 NZ_CP009053 0.0082
NC_002122 NZ_CP009105 0.07072
NC_002122 NZ_CP009107 0.04991
NC_002122 NZ_CP009167 0.01608
NC_002122 NZ_CP009566 0.56065
NC_002122 NZ_CP009579 0.024
NC_002122 NZ_CP009860 0.02412
NC_002122 NZ_CP010120 0.03171
NC_002122 NZ_CP010181 0.01811
NC_002122 NZ_CP010184 0.01814
NC_002122 NZ_CP010201 0.01275
NC_002122 NZ_CP010207 0.01021
NC_002122 NZ_CP010209 0.01748
NC_002122 NZ_CP010214 0.00988
NC_002122 NZ_CP010215 0.01748
NC_002122 NZ_CP010220 0.00067
NC_002122 NZ_CP010222 0.00988
NC_002122 NZ_CP010223 0.01748
NC_002122 NZ_CP010232 0.01872
NC_002122 NZ_CP010233 0.5368
NC_002122 NZ_CP010234 0.00099
NC_002122 NZ_CP010239 0.01773
NC_002122 NZ_CP010241 0.03199
NC_002122 NZ_CP010243 0.001
NC_002122 NZ_CP010305 0.01729
NC_002122 NZ_CP010316 0.02393
NC_002122 NZ_CP010317 0.47301
NC_002122 NZ_CP010345 0.02061
NC_002122 NZ_CP010372 0.01342
NC_002122 NZ_CP010882 0.02552
NC_002122 NZ_CP011019 0.018
NC_002122 NZ_CP011064 0.01266
NC_002122 NZ_CP011065 0.0255
NC_002122 NZ_CP011135 0.02385
NC_002122 NZ_CP011136 0.00557
NC_002122 NZ_CP011332 0.02651
NC_002122 NZ_CP011333 0.09862
NC_002122 NZ_CP011335 0.0315
NC_002122 NZ_CP011336 0.09967
NC_002122 NZ_CP011337 0.14552
NC_002122 NZ_CP011338 0.06756
NC_002122 NZ_CP011417 0.01273
NC_002122 NZ_CP011418 0.0119
NC_002122 NZ_CP011493 0.02265
NC_002122 NZ_CP011496 0.02111
NC_002122 NZ_CP011916 0.03228
NC_002122 NZ_CP012039 0.48577
NC_002122 NZ_CP012256 0.0013
NC_002122 NZ_CP012348 0.00064
NC_002122 NZ_CP012492 0.01278
NC_002122 NZ_CP012493 0.02091
NC_002122 NZ_CP012498 0.01567
NC_002122 NZ_CP012499 0.01995
NC_002122 NZ_CP012500 0.01981
NC_002122 NZ_CP012501 0.01738
NC_002122 NZ_CP012567 0.00045
NC_002122 NZ_CP012572 0.00051
NC_002122 NZ_CP012626 0.01314
NC_002122 NZ_CP012627 0.51491
NC_002122 NZ_CP012632 0.02148
NC_002122 NZ_CP012634 0.03066
NC_002122 NZ_CP012636 0.02327
NC_002122 NZ_CP012683 0.02888
NC_002122 NZ_CP012803 0.01726
NC_002122 NZ_CP012835 0.23249
NC_002122 NZ_CP012923 0.73091
NC_002122 NZ_CP012928 0.02659
NC_002122 NZ_CP012929 0.76586
NC_002122 NZ_CP012936 0.73144
NC_002122 NZ_CP013024 0.06859
NC_002122 NZ_CP013026 0.01923
NC_002122 NZ_CP013027 0.02201
NC_002122 NZ_CP013028 0.00826
NC_002122 NZ_CP013186 0.00778
NC_002122 NZ_CP013191 0.01372
NC_002122 NZ_CP013192 0.01916
NC_002122 NZ_CP013193 0.19769
NC_002122 NZ_CP013194 0.00576
NC_002122 NZ_CP013221 0.42721
NC_002122 NZ_CP013224 0.42721
NC_002122 NZ_CP013657 0.02011
NC_002122 NZ_CP013721 0.00061
NC_002122 NZ_CP013832 0.022
NC_002122 NZ_CP013833 0.02165
NC_002122 NZ_CP013834 0.02014
NC_002122 NZ_CP014050 0.00061
NC_002122 NZ_CP014110 0.03034
NC_002122 NZ_CP014112 0.02398
NC_002122 NZ_CP014271 0.00976
NC_002122 NZ_CP014273 0.01031
NC_002122 NZ_CP014320 0.00762
NC_002122 NZ_CP014321 0.02371
NC_002122 NZ_CP014357 0.00061
NC_002122 NZ_CP014359 0.00061
NC_002122 NZ_CP014489 0.02349
NC_002122 NZ_CP014496 0.03059
NC_002122 NZ_CP014498 0.02177
NC_002122 NZ_CP014523 0.03068
NC_002122 NZ_CP014537 0.00061
NC_002122 NZ_CP014577 0.00061
NC_002122 NZ_CP014668 0.02817
NC_002122 NZ_CP015021 0.01852
NC_002122 NZ_CP015022 0.01725
NC_002122 NZ_CP015070 0.02237
NC_002122 NZ_CP015072 0.0198
NC_002122 NZ_CP015077 0.02229
NC_002122 NZ_CP015086 0.02144
NC_002122 NZ_CP015131 0.02802
NC_002122 NZ_CP015140 0.02531
NC_002122 NZ_CP015141 0.07935
NC_002122 NZ_CP015158 0.00061
NC_002122 NZ_CP015160 0.02648
NC_002122 NZ_CP015161 0.42232
NC_002122 NZ_CP015239 0.01921
NC_002122 NZ_CP015242 0.03896
NC_002122 NZ_CP015246 0.05755
NC_002122 NZ_CP015388 0.01762
NC_002122 NZ_CP015503 0.01576
NC_002122 NZ_CP015816 0.01729
NC_002122 NZ_CP015836 0.00751
NC_002122 NZ_CP015838 0.16895
NC_002122 NZ_CP015844 0.01731
NC_002122 NZ_CP015847 0.01731
NC_002122 NZ_CP015856 0.01722
NC_002122 NZ_CP015914 0.0354
NC_002122 NZ_CP015916 0.55324
NC_002122 NZ_CP015996 0.49531
NC_002122 NZ_CP016035 0.02091
NC_002122 NZ_CP016387 0.39713
NC_002122 NZ_CP016389 0.01959
NC_002122 NZ_CP016390 0.00061
NC_002122 NZ_CP016407 0.15441
NC_002122 NZ_CP016409 0.15432
NC_002122 NZ_CP016411 0.1565
NC_002122 NZ_CP016413 0.15645
NC_002122 NZ_CP016498 0.01835
NC_002122 NZ_CP016516 0.7312
NC_002122 NZ_CP016520 0.48124
NC_002122 NZ_CP016522 0.70875
NC_002122 NZ_CP016533 0.55136
NC_002122 NZ_CP016548 0.08751
NC_002122 NZ_CP016568 0.73056
NC_002122 NZ_CP016572 0.7303
NC_002122 NZ_CP016585 0.48575
NC_002122 NZ_CP016626 0.01731
NC_002122 NZ_CP017086 0.00078
NC_002122 NZ_CP017221 0.01735
NC_002122 NZ_CP017250 0.01726
NC_002122 NZ_CP017252 0.01726
NC_002122 NZ_CP017287 0.01936
NC_002122 NZ_CP017435 0.01673
NC_002122 NZ_CP017437 0.01673
NC_002122 NZ_CP017439 0.01673
NC_002122 NZ_CP017441 0.01726
NC_002122 NZ_CP017443 0.01673
NC_002122 NZ_CP017445 0.01715
NC_002122 NZ_CP017447 0.01673
NC_002122 NZ_CP017620 0.00061
NC_002122 NZ_CP017632 0.00083
NC_002122 NZ_CP017633 0.01523
NC_002122 NZ_CP017670 0.01726
NC_002122 NZ_CP017721 0.00532
NC_002122 NZ_CP017729 0.00061
NC_002122 NZ_CP017852 0.02003
NC_002122 NZ_CP017981 0.01734
NC_002122 NZ_CP018104 0.53031
NC_002122 NZ_CP018105 0.00318
NC_002122 NZ_CP018107 0.02468
NC_002122 NZ_CP018110 0.52623
NC_002122 NZ_CP018111 0.00318
NC_002122 NZ_CP018113 0.0245
NC_002122 NZ_CP018116 0.53039
NC_002122 NZ_CP018117 0.00318
NC_002122 NZ_CP018119 0.02468
NC_002122 NZ_CP018122 0.52623
NC_002122 NZ_CP018123 0.00318
NC_002122 NZ_CP018125 0.02468
NC_002122 NZ_CP018220 0.0022
NC_002122 NZ_CP018238 0.01739
NC_002122 NZ_CP018240 0.01734
NC_002122 NZ_CP018242 0.01738
NC_002122 NZ_CP018244 0.01738
NC_002122 NZ_CP018246 0.01734
NC_002122 NZ_CP018248 0.0176
NC_002122 NZ_CP018251 0.01734
NC_002122 NZ_CP018253 0.01735
NC_002122 NZ_CP018343 0.0215
NC_002122 NZ_CP018455 0.01285
NC_002122 NZ_CP018462 0.0252
NC_002122 NZ_CP018625 0.46679
NC_002122 NZ_CP018626 0.01728
NC_002122 NZ_CP018638 0.34161
NC_002122 NZ_CP018643 0.02392
NC_002122 NZ_CP018658 0.00061
NC_002122 NZ_CP018771 0.08445
NC_002122 NZ_CP018946 0.40147
NC_002122 NZ_CP018947 0.01349
NC_002122 NZ_CP018952 0.02436
NC_002122 NZ_CP018954 0.00651
NC_002122 NZ_CP018958 0.00072
NC_002122 NZ_CP018960 0.02291
NC_002122 NZ_CP018964 0.01875
NC_002122 NZ_CP018969 0.02627
NC_002122 NZ_CP018973 0.02633
NC_002122 NZ_CP018975 0.42174
NC_002122 NZ_CP018978 0.0223
NC_002122 NZ_CP018982 0.02466
NC_002122 NZ_CP018990 0.01386
NC_002122 NZ_CP018993 0.38107
NC_002122 NZ_CP018994 0.02293
NC_002122 NZ_CP018998 0.02405
NC_002122 NZ_CP018999 0.00045
NC_002122 NZ_CP019001 0.00776
NC_002122 NZ_CP019007 0.02151
NC_002122 NZ_CP019009 0.02088
NC_002122 NZ_CP019011 0.04536
NC_002122 NZ_CP019014 0.02026
NC_002122 NZ_CP019018 0.02849
NC_002122 NZ_CP019028 0.01336
NC_002122 NZ_CP019055 0.01297
NC_002122 NZ_CP019074 0.00598
NC_002122 NZ_CP019076 0.01092
NC_002122 NZ_CP019173 0.41744
NC_002122 NZ_CP019190 0.00974
NC_002122 NZ_CP019193 0.00049
NC_002122 NZ_CP019205 0.41705
NC_002122 NZ_CP019207 0.4171
NC_002122 NZ_CP019215 0.49754
NC_002122 NZ_CP019216 0.0012
NC_002122 NZ_CP019220 0.12948
NC_002122 NZ_CP019444 0.01828
NC_002122 NZ_CP019456 0.00815
NC_002122 NZ_CP019561 0.02578
NC_002122 NZ_CP019905 0.44151
NC_002122 NZ_CP019909 0.0085
NC_002122 NZ_CP019910 0.02774
NC_002122 NZ_CP020057 0.00873
NC_002122 NZ_CP020117 0.02713
NC_002122 NZ_CP020359 5e-04
NC_002122 NZ_CP020494 0.44368
NC_002122 NZ_CP020903 0.00045
NC_002122 NZ_CP020923 0.00061
NC_002122 NZ_CP020934 0.00708
NC_002122 NZ_CP020936 0.00216
NC_002122 NZ_CP021180 0.02434
NC_002122 NZ_CP021203 0.01147
NC_002122 NZ_CP021204 0.01722
NC_002122 NZ_CP021208 0.45484
NC_002122 NZ_CP021210 0.01872
NC_002122 NZ_CP021211 0.01118
NC_002122 NZ_CP021212 0.01791
NC_002122 NZ_CP021289 0.01863
NC_002122 NZ_CP021337 0.01808
NC_002122 NZ_CP021341 0.01816
NC_002122 NZ_CP021464 0.00055
NC_002122 NZ_CP021533 0.17239
NC_002122 NZ_CP021536 0.00979
NC_002122 NZ_CP021681 0.00335
NC_002122 NZ_CP021684 0.01772
NC_002122 NZ_CP021690 0.02339
NC_002122 NZ_CP021693 0.18359
NC_002122 NZ_CP021711 0.01844
NC_002122 NZ_CP021733 0.01778
NC_002122 NZ_CP021734 0.00226
NC_002122 NZ_CP021737 0.01131
NC_002122 NZ_CP021739 0.18351
NC_002122 NZ_CP021841 0.33772
NC_002122 NZ_CP021842 0.00098
NC_002122 NZ_CP021843 0.01588
NC_002122 NZ_CP021845 0.33828
NC_002122 NZ_CP021846 0.00098
NC_002122 NZ_CP021847 0.01588
NC_002122 NZ_CP021871 0.0243
NC_002122 NZ_CP021880 0.01297
NC_002122 NZ_CP021882 0.28156
NC_002122 NZ_CP021937 0.01686
NC_002122 NZ_CP021938 0.03298
NC_002122 NZ_CP022052 0.01731
NC_002122 NZ_CP022064 0.72503
NC_002122 NZ_CP022071 0.00061
NC_002122 NZ_CP022087 0.02643
NC_002122 NZ_CP022118 4e-04
NC_002122 NZ_CP022140 0.0011
NC_002122 NZ_CP022166 0.01627
NC_002122 NZ_CP022227 0.01166
NC_002122 NZ_CP022280 0.01782
NC_002122 NZ_CP022408 0.01859
NC_002122 NZ_CP022453 0.00466
NC_002122 NZ_CP022492 7e-04
NC_002122 NZ_CP022502 0.01903
NC_002122 NZ_CP022688 0.0173
NC_002122 NZ_CP022913 0.01354
NC_002122 NZ_CP022914 0.00939
NC_002122 NZ_CP023144 0.05224
NC_002122 NZ_CP023145 0.01003
NC_002122 NZ_CP023347 0.03497
NC_002122 NZ_CP023348 0.01744
NC_002122 NZ_CP023350 0.14085
NC_002122 NZ_CP023351 0.02329
NC_002122 NZ_CP023352 0.0482
NC_002122 NZ_CP023354 0.0256
NC_002122 NZ_CP023355 0.03373
NC_002122 NZ_CP023356 0.53328
NC_002122 NZ_CP023358 0.01203
NC_002122 NZ_CP023361 0.01015
NC_002122 NZ_CP023362 0.39384
NC_002122 NZ_CP023363 0.02496
NC_002122 NZ_CP023365 0.54877
NC_002122 NZ_CP023367 0.03923
NC_002122 NZ_CP023369 0.02581
NC_002122 NZ_CP023370 0.70137
NC_002122 NZ_CP023372 0.01663
NC_002122 NZ_CP023376 0.54862
NC_002122 NZ_CP023378 0.01488
NC_002122 NZ_CP023382 0.52514
NC_002122 NZ_CP023384 0.02566
NC_002122 NZ_CP023385 0.51389
NC_002122 NZ_CP023387 0.0731
NC_002122 NZ_CP023389 0.0341
NC_002122 NZ_CP023418 0.00049
NC_002122 NZ_CP023471 0.01546
NC_002122 NZ_CP023530 0.02643
NC_002122 NZ_CP023532 0.09738
NC_002122 NZ_CP023533 0.02643
NC_002122 NZ_CP023534 0.37215
NC_002122 NZ_CP023542 0.0499
NC_002122 NZ_CP023552 0.00778
NC_002122 NZ_CP023674 0.01687
NC_002122 NZ_CP023725 0.00119
NC_002122 NZ_CP023733 0.01936
NC_002122 NZ_CP023734 0.0036
NC_002122 NZ_CP023816 0.01973
NC_002122 NZ_CP023871 0.01059
NC_002122 NZ_CP023890 0.00055
NC_002122 NZ_CP023895 0.0154
NC_002122 NZ_CP023900 0.11046
NC_002122 NZ_CP023903 0.04038
NC_002122 NZ_CP023923 0.01388
NC_002122 NZ_CP023934 0.01822
NC_002122 NZ_CP023938 0.00102
NC_002122 NZ_CP023957 0.17247
NC_002122 NZ_CP023959 0.00763
NC_002122 NZ_CP024039 0.01467
NC_002122 NZ_CP024055 0.01687
NC_002122 NZ_CP024093 0.49442
NC_002122 NZ_CP024129 0.031
NC_002122 NZ_CP024130 0.00618
NC_002122 NZ_CP024133 0.01057
NC_002122 NZ_CP024137 0.00485
NC_002122 NZ_CP024140 0.00801
NC_002122 NZ_CP024144 0.00591
NC_002122 NZ_CP024145 0.01888
NC_002122 NZ_CP024146 0.49327
NC_002122 NZ_CP024150 0.02147
NC_002122 NZ_CP024151 0.02949
NC_002122 NZ_CP024152 0.5031
NC_002122 NZ_CP024154 0.07542
NC_002122 NZ_CP024166 0.00045
NC_002122 NZ_CP024227 0.01021
NC_002122 NZ_CP024231 0.04266
NC_002122 NZ_CP024235 0.0212
NC_002122 NZ_CP024237 0.02193
NC_002122 NZ_CP024242 0.01802
NC_002122 NZ_CP024244 0.05436
NC_002122 NZ_CP024248 0.00975
NC_002122 NZ_CP024254 0.06769
NC_002122 NZ_CP024255 0.01887
NC_002122 NZ_CP024258 0.01936
NC_002122 NZ_CP024259 0.01884
NC_002122 NZ_CP024262 0.01144
NC_002122 NZ_CP024265 0.01033
NC_002122 NZ_CP024272 0.01024
NC_002122 NZ_CP024274 0.01036
NC_002122 NZ_CP024277 0.01189
NC_002122 NZ_CP024281 0.02078
NC_002122 NZ_CP024284 0.02599
NC_002122 NZ_CP024285 0.48418
NC_002122 NZ_CP024286 0.00368
NC_002122 NZ_CP024287 0.02766
NC_002122 NZ_CP024291 0.03007
NC_002122 NZ_CP024292 0.42303
NC_002122 NZ_CP024294 0.00676
NC_002122 NZ_CP024295 0.01366
NC_002122 NZ_CP024296 0.01877
NC_002122 NZ_CP024430 0.01297
NC_002122 NZ_CP024480 0.00967
NC_002122 NZ_CP024481 0.43848
NC_002122 NZ_CP024617 0.01672
NC_002122 NZ_CP024652 0.01641
NC_002122 NZ_CP024662 0.03826
NC_002122 NZ_CP024668 0.03657
NC_002122 NZ_CP024669 0.01761
NC_002122 NZ_CP024718 0.02516
NC_002122 NZ_CP024721 0.02594
NC_002122 NZ_CP024805 0.01614
NC_002122 NZ_CP024816 0.01197
NC_002122 NZ_CP024822 0.56995
NC_002122 NZ_CP024823 0.02015
NC_002122 NZ_CP024827 0.00959
NC_002122 NZ_CP024831 0.01187
NC_002122 NZ_CP024836 0.01502
NC_002122 NZ_CP024840 0.01502
NC_002122 NZ_CP024852 0.01483
NC_002122 NZ_CP024854 0.50743
NC_002122 NZ_CP024856 0.01591
NC_002122 NZ_CP024860 0.01277
NC_002122 NZ_CP024863 0.0215
NC_002122 NZ_CP024864 0.0211
NC_002122 NZ_CP024887 0.05393
NC_002122 NZ_CP024888 0.01754
NC_002122 NZ_CP024918 0.37893
NC_002122 NZ_CP024975 0.02404
NC_002122 NZ_CP024976 0.28745
NC_002122 NZ_CP024977 0.00099
NC_002122 NZ_CP024994 0.02639
NC_002122 NZ_CP025253 0.01649
NC_002122 NZ_CP025339 0.31668
NC_002122 NZ_CP025403 0.0239
NC_002122 NZ_CP025458 0.01505
NC_002122 NZ_CP025463 0.01313
NC_002122 NZ_CP025556 0.00061
NC_002122 NZ_CP025625 0.05152
NC_002122 NZ_CP025626 0.01069
NC_002122 NZ_CP025677 0.01735
NC_002122 NZ_CP025678 0.00334
NC_002122 NZ_CP025708 0.01158
NC_002122 NZ_CP025751 0.53128
NC_002122 NZ_CP025949 0.01914
NC_002122 NZ_CP025952 0.01262
NC_002122 NZ_CP025981 0.0056
NC_002122 NZ_CP026131 0.01274
NC_002122 NZ_CP026200 0.00335
NC_002122 NZ_CP026201 0.01688
NC_002122 NZ_CP026206 0.00685
NC_002122 NZ_CP026237 0.00243
NC_002122 NZ_CP026276 0.00034
NC_002122 NZ_CP026403 0.02858
NC_002122 NZ_CP026474 0.01565
NC_002122 NZ_CP026475 0.00059
NC_002122 NZ_CP026494 0.01016
NC_002122 NZ_CP026576 0.01948
NC_002122 NZ_CP026579 0.03024
NC_002122 NZ_CP026584 0.01316
NC_002122 NZ_CP026589 0.01759
NC_002122 NZ_CP026701 0.00061
NC_002122 NZ_CP026724 0.02703
NC_002122 NZ_CP026726 0.40804
NC_002122 NZ_CP026754 0.02278
NC_002122 NZ_CP026854 0.02497
NC_002122 NZ_CP026855 0.07311
NC_002122 NZ_CP027028 0.00592
NC_002122 NZ_CP027067 0.01579
NC_002122 NZ_CP027106 0.01048
NC_002122 NZ_CP027119 0.00956
NC_002122 NZ_CP027120 0.02307
NC_002122 NZ_CP027130 0.01296
NC_002122 NZ_CP027200 0.03046
NC_002122 NZ_CP027220 0.03677
NC_002122 NZ_CP027222 0.01043
NC_002122 NZ_CP027256 0.02259
NC_002122 NZ_CP027311 0.03237
NC_002122 NZ_CP027314 0.02164
NC_002122 NZ_CP027315 0.03703
NC_002122 NZ_CP027318 0.0186
NC_002122 NZ_CP027324 0.073
NC_002122 NZ_CP027326 0.00826
NC_002122 NZ_CP027327 0.69448
NC_002122 NZ_CP027339 0.03701
NC_002122 NZ_CP027343 0.02666
NC_002122 NZ_CP027367 0.01772
NC_002122 NZ_CP027374 0.49405
NC_002122 NZ_CP027375 0.02907
NC_002122 NZ_CP027385 0.01784
NC_002122 NZ_CP027391 0.03686
NC_002122 NZ_CP027392 0.02642
NC_002122 NZ_CP027409 0.2659
NC_002122 NZ_CP027413 0.00061
NC_002122 NZ_CP027415 0.56308
NC_002122 NZ_CP027436 0.01858
NC_002122 NZ_CP027438 0.02178
NC_002122 NZ_CP027439 0.01217
NC_002122 NZ_CP027441 0.0654
NC_002122 NZ_CP027444 0.03734
NC_002122 NZ_CP027446 0.00921
NC_002122 NZ_CP027448 0.01958
NC_002122 NZ_CP027451 0.06543
NC_002122 NZ_CP027453 0.05702
NC_002122 NZ_CP027455 0.03795
NC_002122 NZ_CP027456 0.0186
NC_002122 NZ_CP027458 0.03026
NC_002122 NZ_CP027460 0.00921
NC_002122 NZ_CP027465 0.07137
NC_002122 NZ_CP027470 0.03743
NC_002122 NZ_CP027535 0.64349
NC_002122 NZ_CP027536 0.018
NC_002122 NZ_CP027537 0.02363
NC_002122 NZ_CP027545 0.00059
NC_002122 NZ_CP027547 0.03689
NC_002122 NZ_CP027549 0.00065
NC_002122 NZ_CP027551 0.01427
NC_002122 NZ_CP027553 0.01943
NC_002122 NZ_CP027576 0.01537
NC_002122 NZ_CP027581 0.02908
NC_002122 NZ_CP027585 0.06722
NC_002122 NZ_CP027596 0.01771
NC_002122 NZ_CP027600 0.06799
NC_002122 NZ_CP027703 0.01293
NC_002122 NZ_CP027767 0.01945
NC_002122 NZ_CP028111 0.01858
NC_002122 NZ_CP028113 0.03771
NC_002122 NZ_CP028115 0.03759
NC_002122 NZ_CP028118 0.01537
NC_002122 NZ_CP028120 0.06158
NC_002122 NZ_CP028121 0.0298
NC_002122 NZ_CP028124 0.03989
NC_002122 NZ_CP028168 0.42325
NC_002122 NZ_CP028193 0.00072
NC_002122 NZ_CP028195 0.01635
NC_002122 NZ_CP028200 0.00061
NC_002122 NZ_CP028382 0.06731
NC_002122 NZ_CP028383 0.02037
NC_002122 NZ_CP028431 0.01553
NC_002122 NZ_CP028434 0.01553
NC_002122 NZ_CP028484 0.02495
NC_002122 NZ_CP028485 0.58492
NC_002122 NZ_CP028541 0.01268
NC_002122 NZ_CP028547 0.00119
NC_002122 NZ_CP028576 0.01581
NC_002122 NZ_CP028582 0.00096
NC_002122 NZ_CP028587 0.01166
NC_002122 NZ_CP028790 0.01657
NC_002122 NZ_CP028796 0.01595
NC_002122 NZ_CP029104 0.01949
NC_002122 NZ_CP029107 0.01514
NC_002122 NZ_CP029113 0.01151
NC_002122 NZ_CP029181 0.00062
NC_002122 NZ_CP029243 0.01611
NC_002122 NZ_CP029244 0.00332
NC_002122 NZ_CP029365 9e-04
NC_002122 NZ_CP029367 0.14286
NC_002122 NZ_CP029368 0.01293
NC_002122 NZ_CP029381 0.01372
NC_002122 NZ_CP029493 0.00055
NC_002122 NZ_CP029575 0.01428
NC_002122 NZ_CP029577 0.02761
NC_002122 NZ_CP029578 0.0252
NC_002122 NZ_CP029580 0.02138
NC_002122 NZ_CP029588 0.00043
NC_002122 NZ_CP029591 0.00042
NC_002122 NZ_CP029594 0.00061
NC_002122 NZ_CP029596 0.00061
NC_002122 NZ_CP029688 6e-04
NC_002122 NZ_CP029691 0.01538
NC_002122 NZ_CP029734 0.01864
NC_002122 NZ_CP029742 0.05293
NC_002122 NZ_CP029743 0.00298
NC_002122 NZ_CP029744 0.02115
NC_002122 NZ_CP029748 0.00589
NC_002122 NZ_CP029974 0.01882
NC_002122 NZ_CP029975 0.63276
NC_002122 NZ_CP029978 0.01464
NC_002122 NZ_CP029980 0.01102
NC_002122 NZ_CP029982 0.01499
NC_002122 NZ_CP030000 0.70268
NC_002122 NZ_CP030003 0.38339
NC_002122 NZ_CP030025 0.71911
NC_002122 NZ_CP030112 0.02621
NC_002122 NZ_CP030133 0.00136
NC_002122 NZ_CP030191 0.49392
NC_002122 NZ_CP030197 0.00566
NC_002122 NZ_CP030198 0.00089
NC_002122 NZ_CP030204 0.00809
NC_002122 NZ_CP030218 0.00604
NC_002122 NZ_CP030232 0.41432
NC_002122 NZ_CP030234 0.59656
NC_002122 NZ_CP030282 0.40351
NC_002122 NZ_CP030283 0.01566
NC_002122 NZ_CP030285 9e-04
NC_002122 NZ_CP030289 0.00464
NC_002122 NZ_CP030329 0.00763
NC_002122 NZ_CP030770 0.02665
NC_002122 NZ_CP030779 0.03542
NC_002122 NZ_CP030780 0.01655
NC_002122 NZ_CP030785 0.02929
NC_002122 NZ_CP030786 0.00127
NC_002122 NZ_CP030791 0.01011
NC_002122 NZ_CP030921 0.33136
NC_002122 NZ_CP031107 0.01051
NC_002122 NZ_CP031111 0.45748
NC_002122 NZ_CP031137 0.00906
NC_002122 NZ_CP031323 0.02192
NC_002122 NZ_CP031548 0.02122
NC_002122 NZ_CP031549 0.00213
NC_002122 NZ_CP031615 0.42519
NC_002122 NZ_CP031655 0.01026
NC_002122 NZ_CP031656 0.2444
NC_002122 NZ_CP031720 0.01324
NC_002122 NZ_CP031804 0.01753
NC_002122 NZ_HG941719 0.02095
NC_002122 NZ_KX443694 0.50559
NC_002123 NC_014367 0.03895
NC_002126 NC_010523 0.03611
NC_002126 NZ_CP014333 0.00688
NC_002126 NZ_CP014632 0.00513
NC_002126 NZ_CP014928 0.00229
NC_002126 NZ_CP019984 0.0047
NC_002126 NZ_CP029970 0.01808
NC_002127 NC_002487 0.03322
NC_002127 NC_002773 0.03851
NC_002127 NC_002809 0.0324
NC_002127 NC_003079 0.03285
NC_002127 NC_003114 0.13066
NC_002127 NC_003132 0.01931
NC_002127 NC_003457 0.03142
NC_002127 NC_004446 0.04423
NC_002127 NC_004837 0.01932
NC_002127 NC_005018 0.04145
NC_002127 NC_005019 0.0284
NC_002127 NC_005816 0.01932
NC_002127 NC_006815 0.15339
NC_002127 NC_006881 0.01569
NC_002127 NC_008119 0.01928
NC_002127 NC_008121 0.01929
NC_002127 NC_008444 0.13066
NC_002127 NC_008488 0.03425
NC_002127 NC_009791 0.02309
NC_002127 NC_010158 0.00235
NC_002127 NC_010485 0.02131
NC_002127 NC_010896 0.31316
NC_002127 NC_010904 0.0392
NC_002127 NC_011214 0.02752
NC_002127 NC_011215 0.25502
NC_002127 NC_011227 0.05143
NC_002127 NC_011407 0.02898
NC_002127 NC_011799 0.02726
NC_002127 NC_013363 0.02767
NC_002127 NC_013589 0.10073
NC_002127 NC_014003 0.03082
NC_002127 NC_014027 0.01932
NC_002127 NC_014235 0.02651
NC_002127 NC_014543 0.05143
NC_002127 NC_015055 0.01282
NC_002127 NC_015570 0.04109
NC_002127 NC_015575 0.04086
NC_002127 NC_017156 0.01931
NC_002127 NC_017159 0.01932
NC_002127 NC_017264 0.01933
NC_002127 NC_017649 0.04509
[truncated: 77,115,160 more chars]
