# Supplementary material for: Large-scale network analysis captures biological features of bacterial plasmids
Source: Nat Commun. 2020 May 15;11:2452. doi: 10.1038/s41467-020-16282-w (PMC7229196; doi:10.1038/s41467-020-16282-w)
Supplement: Supplementary file 6 — Source Data [file 41467_2020_16282_MOESM6_ESM.zip › source_data/gene_annotations.tsv]

Gene	Non.unique.Gene.name	Annotation	No..isolates	No..sequences	Avg.sequences.per.isolate	Genome.Fragment	Order.within.Fragment	Accessory.Fragment	Accessory.Order.with.Fragment	QC	Min.group.size.nuc	Max.group.size.nuc	Avg.group.size.nuc	GO_BioProcess	GO_CellularComponent	GO_MolecularFunction	GO_IDs
3,6		3,6-diketocamphane 1,6 monooxygenase	1	1	1	2	16407	2	2684		1106	1106	1106	NA	NA	monooxygenase activity;oxidoreductase activity, acting on paired donors, with incorporation or reduction of molecular oxygen	GO:0004497;GO:0016705
aaaT		L-amino acid N-acetyltransferase AaaT	1	1	1	1	341738	1	22273		533	533	533	NA	NA	N-acetyltransferase activity;phenylalanine N-acetyltransferase activity	GO:0008080;GO:0050176
aac		Aminoglycoside 2'-N-acetyltransferase	1	1	1	4	3383	4	232		572	572	572	response to antibiotic	NA	aminoglycoside 2'-N-acetyltransferase activity	GO:0046677;GO:0047921
aacA-aphD		Bifunctional AAC/APH	11	11	1	1	260881	1	239286		503	1208	759	response to antibiotic	cytoplasm	ATP binding;kinase activity;transferase activity, transferring acyl groups	GO:0005524;GO:0005737;GO:0016301;GO:0016746;GO:0046677
aacA4		Aminoglycoside N(6')-acetyltransferase type 1	102	102	1	1	292461	1	124424		404	683	599	response to antibiotic	NA	aminoglycoside 6'-N-acetyltransferase activity	GO:0046677;GO:0047663
aacA4_1		Aminoglycoside N(6')-acetyltransferase type 1	2	2	1	1	112943	1	163553		599	692	645	response to antibiotic	NA	aminoglycoside 6'-N-acetyltransferase activity	GO:0046677;GO:0047663
aacA4_2		Aminoglycoside N(6')-acetyltransferase type 1	2	2	1	1	338940	1	181615		518	554	536	response to antibiotic	NA	aminoglycoside 6'-N-acetyltransferase activity	GO:0046677;GO:0047663
aacA4_3		Aminoglycoside N(6')-acetyltransferase type 1	1	1	1	1	290972	1	123595		599	599	599	response to antibiotic	NA	aminoglycoside 6'-N-acetyltransferase activity	GO:0046677;GO:0047663
aacC1		Gentamicin 3-N-acetyltransferase	14	14	1	1	123060	1	359620		464	533	468	response to antibiotic	NA	aminoglycoside 3-N-acetyltransferase activity	GO:0046353;GO:0046677
aadB		2''-aminoglycoside nucleotidyltransferase	35	35	1	1	115201	1	180764		533	1040	731	response to antibiotic	NA	NA	GO:0046677
aadK		Aminoglycoside 6-adenylyltransferase	87	87	1	1	274176	1	236220		302	908	582	NA	NA	transferase activity	GO:0016740
aadK_1		Aminoglycoside 6-adenylyltransferase	5	5	1	1	233475	1	204653		668	848	704	NA	NA	transferase activity	GO:0016740
aadK_2		Aminoglycoside 6-adenylyltransferase	4	4	1	1	255988	1	226252		272	272	272	NA	NA	transferase activity	GO:0016740
aadR		hypothetical protein	16	16	1	1	46951	1	95462		665	665	665	NA	NA	DNA binding;DNA-binding transcription factor activity	GO:0003677;GO:0003700
aaeA		hypothetical protein	22	22	1	1	59600	1	80953		1232	1232	1232	transmembrane transport	plasma membrane	transmembrane transporter activity	GO:0005886;GO:0022857;GO:0055085
aaeA_1		p-hydroxybenzoic acid efflux pump subunit AaeA	1	1	1	1	90165	1	34786		1118	1118	1118	transmembrane transport	plasma membrane	transmembrane transporter activity	GO:0005886;GO:0022857;GO:0055085
aaeA_2		p-hydroxybenzoic acid efflux pump subunit AaeA	2	2	1	1	300197	1	159185		971	971	971	carboxylic acid transport	plasma membrane;integral component of membrane	transmembrane transporter activity	GO:0005886;GO:0016021;GO:0022857;GO:0046942
aaeA_3		p-hydroxybenzoic acid efflux pump subunit AaeA	1	1	1	1	49910	1	85808		560	560	560	transmembrane transport	plasma membrane	transmembrane transporter activity	GO:0005886;GO:0022857;GO:0055085
aaeB		p-hydroxybenzoic acid efflux pump subunit AaeB	3	3	1	1	349198	1	260594		2072	2087	2082	transmembrane transport	plasma membrane	transmembrane transporter activity	GO:0005886;GO:0022857;GO:0055085
aaeB_1		p-hydroxybenzoic acid efflux pump subunit AaeB	1	1	1	1	4283	1	140585		2087	2087	2087	transmembrane transport	plasma membrane	transmembrane transporter activity	GO:0005886;GO:0022857;GO:0055085
aaeB_2		p-hydroxybenzoic acid efflux pump subunit AaeB	1	1	1	1	125578	1	163178		2177	2177	2177	transmembrane transport	plasma membrane	transmembrane transporter activity	GO:0005886;GO:0022857;GO:0055085
aaeB_3		p-hydroxybenzoic acid efflux pump subunit AaeB	2	2	1	1	308825	1	320689		2045	2165	2105	transmembrane transport	plasma membrane	transmembrane transporter activity	GO:0005886;GO:0022857;GO:0055085
aaeB_4		p-hydroxybenzoic acid efflux pump subunit AaeB	1	1	1	1	296141	1	159337		2153	2153	2153	transmembrane transport	plasma membrane	transmembrane transporter activity	GO:0005886;GO:0022857;GO:0055085
aaeX		Protein AaeX	3	3	1	1	349197	1	260593		206	206	206	NA	plasma membrane	NA	GO:0005886
aaeX_1		Protein AaeX	1	1	1	1	120276	1	278639		200	200	200	NA	plasma membrane	NA	GO:0005886
aaeX_2		Protein AaeX	1	1	1	1	120069	1	249033		212	212	212	NA	plasma membrane	NA	GO:0005886
aam		Acylamidase	3	3	1	1	8524	1	40588		1448	1448	1448	cellular amide catabolic process	NA	amidase activity;aminoacylase activity;indoleacetamide hydrolase activity;aryl-acylamidase activity	GO:0004040;GO:0004046;GO:0043605;GO:0043864;GO:0047680
aam_1		Acylamidase	2	2	1	1	8110	1	264295		1400	1400	1400	cellular amide catabolic process	NA	amidase activity;aminoacylase activity;indoleacetamide hydrolase activity;aryl-acylamidase activity	GO:0004040;GO:0004046;GO:0043605;GO:0043864;GO:0047680
aam_2		Acylamidase	3	3	1	1	8194	1	264355		1412	1415	1414	cellular amide catabolic process	NA	amidase activity;aminoacylase activity;indoleacetamide hydrolase activity;aryl-acylamidase activity	GO:0004040;GO:0004046;GO:0043605;GO:0043864;GO:0047680
aam_3		Acylamidase	1	1	1	1	222845	1	152466		1454	1454	1454	cellular amide catabolic process	NA	amidase activity;aminoacylase activity;indoleacetamide hydrolase activity;aryl-acylamidase activity	GO:0004040;GO:0004046;GO:0043605;GO:0043864;GO:0047680
aao		putative D-amino-acid oxidase	3	3	1	1	106368	1	179862		1100	1100	1100	D-amino acid metabolic process	NA	D-amino-acid oxidase activity;cofactor binding;FAD binding	GO:0003884;GO:0046416;GO:0048037;GO:0071949
aarA		Citrate synthase	3	3	1	1	61108	1	56301		1289	1370	1343	tricarboxylic acid cycle	NA	citrate (Si)-synthase activity	GO:0004108;GO:0006099
aas		Bifunctional protein Aas	3	3	1	1	8127	1	264996		3410	3410	3410	NA	plasma membrane	acyl-[acyl-carrier-protein]-phospholipid O-acyltransferase activity;long-chain fatty acid [acyl-carrier-protein] ligase activity	GO:0005886;GO:0008779;GO:0008922
aas_1		Bifunctional protein Aas	2	2	1	1	317976	1	193935		221	221	221	fatty acid metabolic process;phospholipid biosynthetic process	plasma membrane;integral component of membrane	ATP binding;acyl-[acyl-carrier-protein]-phospholipid O-acyltransferase activity;long-chain fatty acid [acyl-carrier-protein] ligase activity	GO:0005524;GO:0005886;GO:0006631;GO:0008654;GO:0008779;GO:0008922;GO:0016021
aas_2		Bifunctional protein Aas	2	2	1	1	317984	1	193943		533	533	533	fatty acid metabolic process;phospholipid biosynthetic process	plasma membrane;integral component of membrane	ATP binding;acyl-[acyl-carrier-protein]-phospholipid O-acyltransferase activity;long-chain fatty acid [acyl-carrier-protein] ligase activity	GO:0005524;GO:0005886;GO:0006631;GO:0008654;GO:0008779;GO:0008922;GO:0016021
aat		Leucyl/phenylalanyl-tRNA--protein transferase	1	1	1	1	199029	1	174371		722	722	722	protein catabolic process	cytoplasm	leucyltransferase activity;transferase activity, transferring amino-acyl groups	GO:0005737;GO:0008914;GO:0016755;GO:0030163
aauA		Aralkylamine dehydrogenase light chain	1	1	1	1	141229	1	143036		521	521	521	amine metabolic process	periplasmic space	amine dehydrogenase activity;aralkylamine dehydrogenase (azurin) activity	GO:0009308;GO:0030058;GO:0030059;GO:0042597
aauB		Aralkylamine dehydrogenase heavy chain	1	1	1	1	141232	1	143039		1217	1217	1217	NA	periplasmic space	amine dehydrogenase activity;aralkylamine dehydrogenase (azurin) activity	GO:0030058;GO:0030059;GO:0042597
aaxC		Arginine/agmatine antiporter	8	8	1	1	263856	1	230433		1463	1463	1463	amino acid transport;pathogenesis	plasma membrane;integral component of membrane	antiporter activity	GO:0005886;GO:0006865;GO:0009405;GO:0015297;GO:0016021
abf2		Intracellular exo-alpha-L-arabinofuranosidase 2	1	1	1	1	140639	1	142353		1604	1604	1604	arabinan catabolic process;L-arabinose metabolic process	cytoplasm	alpha-L-arabinofuranosidase activity	GO:0005737;GO:0031222;GO:0046373;GO:0046556
abf2_1		Intracellular exo-alpha-L-arabinofuranosidase 2	1	1	1	1	129417	1	141973		917	917	917	arabinan catabolic process;L-arabinose metabolic process	cytoplasm	alpha-L-arabinofuranosidase activity	GO:0005737;GO:0031222;GO:0046373;GO:0046556
abf2_2		Intracellular exo-alpha-L-arabinofuranosidase 2	1	1	1	1	129418	1	141974		659	659	659	arabinan catabolic process;L-arabinose metabolic process	cytoplasm	alpha-L-arabinofuranosidase activity	GO:0005737;GO:0031222;GO:0046373;GO:0046556
abfA		Intracellular exo-alpha-(1->5)-L-arabinofuranosidase	46	46	1	1	71432	1	57418		1508	1508	1508	arabinan catabolic process;L-arabinose metabolic process	cytoplasm	alpha-L-arabinofuranosidase activity	GO:0005737;GO:0031222;GO:0046373;GO:0046556
abfB		Extracellular exo-alpha-L-arabinofuranosidase	1	1	1	4	2725	4	132		506	506	506	xylan catabolic process;L-arabinose metabolic process	extracellular region	carbohydrate binding;alpha-L-arabinofuranosidase activity	GO:0005576;GO:0030246;GO:0045493;GO:0046373;GO:0046556
abfD		4-hydroxybutyryl-CoA dehydratase/vinylacetyl-CoA-Delta-isomerase	1	1	1	2	1164	2	19515		1406	1406	1406	NA	NA	oxidoreductase activity, acting on the CH-CH group of donors;4-hydroxybutanoyl-CoA dehydratase activity;metal ion binding;vinylacetyl-CoA delta-isomerase activity;4 iron, 4 sulfur cluster binding	GO:0016627;GO:0043721;GO:0046872;GO:0050393;GO:0051539
abgB		p-aminobenzoyl-glutamate hydrolase subunit B	8	8	1	1	59868	1	64398		1448	1511	1455	folic acid catabolic process	cytoplasm	dipeptidase activity;protein heterodimerization activity;para-aminobenzoyl-glutamate hydrolase activity	GO:0005737;GO:0016805;GO:0046657;GO:0046982;GO:0071713
abgB_1		p-aminobenzoyl-glutamate hydrolase subunit B	1	1	1	1	127256	1	310173		1592	1592	1592	folic acid catabolic process	cytoplasm	dipeptidase activity;protein heterodimerization activity;para-aminobenzoyl-glutamate hydrolase activity	GO:0005737;GO:0016805;GO:0046657;GO:0046982;GO:0071713
abgB_2		p-aminobenzoyl-glutamate hydrolase subunit B	1	1	1	1	168871	1	66589		1460	1460	1460	folic acid catabolic process	cytoplasm	dipeptidase activity;protein heterodimerization activity;para-aminobenzoyl-glutamate hydrolase activity	GO:0005737;GO:0016805;GO:0046657;GO:0046982;GO:0071713
abgT		p-aminobenzoyl-glutamate transport protein	5	5	1	1	91600	1	115865		1544	1550	1548	amino acid transport;p-aminobenzoyl-glutamate transport;p-aminobenzoyl-glutamate transmembrane transport	plasma membrane;integral component of membrane	secondary active transmembrane transporter activity;secondary active p-aminobenzoyl-glutamate transmembrane transporter activity	GO:0005886;GO:0006865;GO:0015291;GO:0015558;GO:0015814;GO:0016021;GO:1902604
abgT_1		p-aminobenzoyl-glutamate transport protein	1	1	1	1	106744	1	177565		1556	1556	1556	amino acid transport;p-aminobenzoyl-glutamate transport;p-aminobenzoyl-glutamate transmembrane transport	plasma membrane;integral component of membrane	secondary active transmembrane transporter activity;secondary active p-aminobenzoyl-glutamate transmembrane transporter activity	GO:0005886;GO:0006865;GO:0015291;GO:0015558;GO:0015814;GO:0016021;GO:1902604
abgT_2		p-aminobenzoyl-glutamate transport protein	1	1	1	1	106895	1	177716		1604	1604	1604	amino acid transport;p-aminobenzoyl-glutamate transport;p-aminobenzoyl-glutamate transmembrane transport	plasma membrane;integral component of membrane	secondary active transmembrane transporter activity;secondary active p-aminobenzoyl-glutamate transmembrane transporter activity	GO:0005886;GO:0006865;GO:0015291;GO:0015558;GO:0015814;GO:0016021;GO:1902604
abh		Putative transition state regulator Abh	2	2	1	54	133	54	133		275	275	275	NA	NA	DNA binding	GO:0003677
abh_1		Putative transition state regulator Abh	1	1	1	65	216	65	423		284	284	284	NA	NA	DNA binding	GO:0003677
abh_2		Putative transition state regulator Abh	1	1	1	65	157	65	8		257	257	257	NA	NA	DNA binding	GO:0003677
abiQ		Endoribonuclease AbiQ	1	1	1	1	272210	1	227675		551	551	551	defense response to virus	cytoplasm	RNA binding;endoribonuclease activity	GO:0003723;GO:0004521;GO:0005737;GO:0051607
abnA		Extracellular endo-alpha-(1->5)-L-arabinanase 1	1	1	1	4	4841	4	4815		932	932	932	arabinan catabolic process	extracellular region	arabinan endo-1,5-alpha-L-arabinosidase activity;metal ion binding	GO:0005576;GO:0031222;GO:0046558;GO:0046872
abo		4-methylaminobutanoate oxidase (formaldehyde-forming)	22	22	1	1	182648	1	300924		2420	2420	2420	nicotine catabolic process	NA	4-methylaminobutyrate oxidase (demethylating) activity	GO:0019608;GO:0102317
abo_1		4-methylaminobutanoate oxidase (formaldehyde-forming)	21	21	1	1	360661	1	12275		1322	1322	1322	nicotine catabolic process	NA	4-methylaminobutyrate oxidase (demethylating) activity	GO:0019608;GO:0102317
abo_2		4-methylaminobutanoate oxidase (formaldehyde-forming)	21	21	1	1	74934	1	23224		2420	2420	2420	nicotine catabolic process	NA	4-methylaminobutyrate oxidase (demethylating) activity	GO:0019608;GO:0102317
abo_3		4-methylaminobutanoate oxidase (formaldehyde-forming)	2	2	1	1	145923	1	5147		2420	2420	2420	nicotine catabolic process	NA	4-methylaminobutyrate oxidase (demethylating) activity	GO:0019608;GO:0102317
abo_4		4-methylaminobutanoate oxidase (formaldehyde-forming)	4	4	1	1	77899	1	97193		1334	1334	1334	nicotine catabolic process	NA	4-methylaminobutyrate oxidase (demethylating) activity	GO:0019608;GO:0102317
abo_5		4-methylaminobutanoate oxidase (formaldehyde-forming)	1	1	1	1	816	1	31329		2447	2447	2447	nicotine catabolic process	NA	4-methylaminobutyrate oxidase (demethylating) activity	GO:0019608;GO:0102317
abrB		Transition state regulatory protein AbrB	37	37	1	1	254866	1	220292		203	203	203	sporulation resulting in formation of a cellular spore;regulation of sporulation	NA	DNA binding;identical protein binding	GO:0003677;GO:0030435;GO:0042802;GO:0043937
abrB_1		Transition state regulatory protein AbrB	2	2	1	1	252344	1	218863		281	281	281	sporulation resulting in formation of a cellular spore;regulation of sporulation	NA	DNA binding;identical protein binding	GO:0003677;GO:0030435;GO:0042802;GO:0043937
abrB_2		Transition state regulatory protein AbrB	1	1	1	1	241362	1	222168		281	281	281	sporulation resulting in formation of a cellular spore;regulation of sporulation	NA	DNA binding;identical protein binding	GO:0003677;GO:0030435;GO:0042802;GO:0043937
abrB_3		Transition state regulatory protein AbrB	1	1	1	1	249602	1	205608		278	278	278	sporulation resulting in formation of a cellular spore;regulation of sporulation	NA	DNA binding;identical protein binding	GO:0003677;GO:0030435;GO:0042802;GO:0043937
abrB_4		Transition state regulatory protein AbrB	1	1	1	1	245700	1	224498		278	278	278	sporulation resulting in formation of a cellular spore;regulation of sporulation	NA	DNA binding;identical protein binding	GO:0003677;GO:0030435;GO:0042802;GO:0043937
acbK		Acarbose 7(IV)-phosphotransferase	1	1	1	91	20	90	42		698	698	698	NA	NA	kinase activity;phosphotransferase activity, alcohol group as acceptor	GO:0016301;GO:0016773
acbM		2-epi-5-epi-valiolone 7-kinase	2	2	1	2	23059	2	8132		1046	1046	1046	NA	NA	kinase activity	GO:0016301
accA		Acetyl-coenzyme A carboxylase carboxyl transferase subunit alpha	7	7	1	1	265895	1	244955		770	770	770	fatty acid biosynthetic process;malonyl-CoA biosynthetic process	acetyl-CoA carboxylase complex	acetyl-CoA carboxylase activity;ATP binding;carboxyl- or carbamoyltransferase activity	GO:0003989;GO:0005524;GO:0006633;GO:0009317;GO:0016743;GO:2001295
accA1		Acetyl-/propionyl-coenzyme A carboxylase alpha chain	10	10	1	1	52117	1	86570		1862	1862	1862	fatty acid biosynthetic process	plasma membrane	biotin carboxylase activity;ATP binding;metal ion binding	GO:0004075;GO:0005524;GO:0005886;GO:0006633;GO:0046872
accA1_1		Acetyl-/propionyl-coenzyme A carboxylase alpha chain	21	21	1	1	30160	1	112640		2012	2012	2012	fatty acid biosynthetic process	plasma membrane	biotin carboxylase activity;ATP binding;metal ion binding	GO:0004075;GO:0005524;GO:0005886;GO:0006633;GO:0046872
accA1_2		Acetyl-/propionyl-coenzyme A carboxylase alpha chain	21	21	1	1	34239	1	108466		1988	1988	1988	fatty acid biosynthetic process	plasma membrane	biotin carboxylase activity;ATP binding;metal ion binding	GO:0004075;GO:0005524;GO:0005886;GO:0006633;GO:0046872
accA1_3		Acetyl-/propionyl-coenzyme A carboxylase alpha chain	3	3	1	1	185276	1	274277		2006	2006	2006	fatty acid biosynthetic process	plasma membrane	biotin carboxylase activity;ATP binding;metal ion binding	GO:0004075;GO:0005524;GO:0005886;GO:0006633;GO:0046872
accA1_4		Acetyl-/propionyl-coenzyme A carboxylase alpha chain	1	1	1	1	185256	1	274268		2006	2006	2006	fatty acid biosynthetic process	plasma membrane	biotin carboxylase activity;ATP binding;metal ion binding	GO:0004075;GO:0005524;GO:0005886;GO:0006633;GO:0046872
accB		Biotin carboxyl carrier protein of acetyl-CoA carboxylase	11	11	1	1	70832	1	88980		431	431	431	fatty acid biosynthetic process;protein biotinylation	cytoplasm;cytosol;acetyl-CoA carboxylase complex	acetyl-CoA carboxylase activity	GO:0003989;GO:0005737;GO:0005829;GO:0006633;GO:0009305;GO:0009317
accB_1		Biotin carboxyl carrier protein of acetyl-CoA carboxylase	1	1	1	1	289450	1	276599		428	428	428	fatty acid biosynthetic process;protein biotinylation	cytoplasm;cytosol;acetyl-CoA carboxylase complex	acetyl-CoA carboxylase activity	GO:0003989;GO:0005737;GO:0005829;GO:0006633;GO:0009305;GO:0009317
accB_2		Biotin carboxyl carrier protein of acetyl-CoA carboxylase	1	1	1	1	289455	1	276594		509	509	509	fatty acid biosynthetic process;protein biotinylation	cytoplasm;cytosol;acetyl-CoA carboxylase complex	acetyl-CoA carboxylase activity	GO:0003989;GO:0005737;GO:0005829;GO:0006633;GO:0009305;GO:0009317
accC		Biotin carboxylase	20	20	1	1	70831	1	88979		1391	1394	1393	fatty acid biosynthetic process;malonyl-CoA biosynthetic process	NA	acetyl-CoA carboxylase activity;biotin carboxylase activity;ATP binding;metal ion binding	GO:0003989;GO:0004075;GO:0005524;GO:0006633;GO:0046872;GO:2001295
accC_1		Biotin carboxylase	1	1	1	1	199033	1	174375		1343	1343	1343	fatty acid biosynthetic process;malonyl-CoA biosynthetic process	NA	acetyl-CoA carboxylase activity;biotin carboxylase activity;ATP binding;metal ion binding	GO:0003989;GO:0004075;GO:0005524;GO:0006633;GO:0046872;GO:2001295
accC_2		Biotin carboxylase	1	1	1	1	198943	1	174285		1343	1343	1343	fatty acid biosynthetic process;negative regulation of fatty acid biosynthetic process;malonyl-CoA biosynthetic process	cytoplasm;cytosol	acetyl-CoA carboxylase activity;biotin carboxylase activity;ATP binding;metal ion binding	GO:0003989;GO:0004075;GO:0005524;GO:0005737;GO:0005829;GO:0006633;GO:0045717;GO:0046872;GO:2001295
accD		Acetyl-coenzyme A carboxylase carboxyl transferase subunit beta	7	7	1	1	265894	1	244954		728	842	825	fatty acid biosynthetic process;malonyl-CoA biosynthetic process	acetyl-CoA carboxylase complex	acetyl-CoA carboxylase activity;ATP binding;zinc ion binding;carboxyl- or carbamoyltransferase activity	GO:0003989;GO:0005524;GO:0006633;GO:0008270;GO:0009317;GO:0016743;GO:2001295
accD5		putative propionyl-CoA carboxylase beta chain 5	1	1	1	1	175986	1	287187		1607	1607	1607	carbon fixation	cell wall;plasma membrane;acetyl-CoA carboxylase complex;protein-containing complex	acetyl-CoA carboxylase activity;propionyl-CoA carboxylase activity;ATP binding;identical protein binding	GO:0003989;GO:0004658;GO:0005524;GO:0005618;GO:0005886;GO:0009317;GO:0015977;GO:0032991;GO:0042802
accD6		putative propionyl-CoA carboxylase beta chain 6	1	1	1	2	17529	2	17205		1232	1232	1232	NA	NA	propionyl-CoA carboxylase activity;ATP binding	GO:0004658;GO:0005524
Acd		Glutaryl-CoA dehydrogenase	1	1	1	1	181221	1	291389		1232	1232	1232	aromatic compound catabolic process	NA	acyl-CoA dehydrogenase activity;flavin adenine dinucleotide binding	GO:0003995;GO:0019439;GO:0050660
Acd_1		Glutaryl-CoA dehydrogenase	1	1	1	1	168382	1	66280		1232	1232	1232	aromatic compound catabolic process	NA	acyl-CoA dehydrogenase activity;flavin adenine dinucleotide binding	GO:0003995;GO:0019439;GO:0050660
Acd_2		Glutaryl-CoA dehydrogenase	1	1	1	1	168404	1	66302		1205	1205	1205	aromatic compound catabolic process	NA	acyl-CoA dehydrogenase activity;flavin adenine dinucleotide binding	GO:0003995;GO:0019439;GO:0050660
acdA		Acyl-CoA dehydrogenase	3	3	1	1	5609	1	264917		1139	1139	1139	fatty acid beta-oxidation	mitochondrion	acyl-CoA dehydrogenase activity;flavin adenine dinucleotide binding	GO:0003995;GO:0005739;GO:0006635;GO:0050660
acdA_1		Acyl-CoA dehydrogenase	44	44	1	1	52137	1	86587		1145	1145	1145	fatty acid beta-oxidation	mitochondrion	acyl-CoA dehydrogenase activity;flavin adenine dinucleotide binding	GO:0003995;GO:0005739;GO:0006635;GO:0050660
acdA_2		Acyl-CoA dehydrogenase	44	44	1	1	38771	1	92878		1160	1169	1160	fatty acid beta-oxidation	mitochondrion	acyl-CoA dehydrogenase activity;flavin adenine dinucleotide binding	GO:0003995;GO:0005739;GO:0006635;GO:0050660
acdA_3		Acyl-CoA dehydrogenase	30	30	1	1	34252	1	108457		1163	1163	1163	fatty acid beta-oxidation	mitochondrion	acyl-CoA dehydrogenase activity;flavin adenine dinucleotide binding	GO:0003995;GO:0005739;GO:0006635;GO:0050660
acdA_4		Acyl-CoA dehydrogenase	3	3	1	1	137120	1	274382		1112	1112	1112	fatty acid beta-oxidation	mitochondrion	acyl-CoA dehydrogenase activity;flavin adenine dinucleotide binding	GO:0003995;GO:0005739;GO:0006635;GO:0050660
acdS		1-aminocyclopropane-1-carboxylate deaminase	17	17	1	1	323255	1	254059		1016	1016	1016	amine catabolic process;1-aminocyclopropane-1-carboxylate metabolic process	NA	1-aminocyclopropane-1-carboxylate deaminase activity;pyridoxal phosphate binding	GO:0008660;GO:0009310;GO:0018871;GO:0030170
acdT		Bacteriocin acidocin 8912	4	4	1	1	263630	1	242791		140	140	140	cytolysis;defense response to bacterium	extracellular region	NA	GO:0005576;GO:0019835;GO:0042742
aceA		Isocitrate lyase	2	2	1	1	167780	1	67128		1619	1619	1619	glyoxylate cycle;tricarboxylic acid cycle	NA	magnesium ion binding;isocitrate lyase activity;transition metal ion binding	GO:0000287;GO:0004451;GO:0006097;GO:0006099;GO:0046914
aceB		Malate synthase A	2	2	1	1	167779	1	67127		1625	1625	1625	glyoxylate cycle;tricarboxylic acid cycle	cytoplasm	malate synthase activity	GO:0004474;GO:0005737;GO:0006097;GO:0006099
aceB_1		Malate synthase A	1	1	1	4	4944	4	3294		1568	1568	1568	glyoxylate cycle;tricarboxylic acid cycle	cytoplasm	malate synthase activity	GO:0004474;GO:0005737;GO:0006097;GO:0006099
aceB_2		Malate synthase A	1	1	1	4	5903	4	3865		1040	1040	1040	glyoxylate cycle;tricarboxylic acid cycle	cytoplasm	malate synthase activity	GO:0004474;GO:0005737;GO:0006097;GO:0006099
aceE		Pyruvate dehydrogenase E1 component	6	6	1	1	88092	1	68449		917	2366	2124	glycolytic process	NA	pyruvate dehydrogenase (acetyl-transferring) activity	GO:0004739;GO:0006096
aceE_1		Pyruvate dehydrogenase E1 component	1	1	1	1	313133	1	269916		2678	2678	2678	glycolytic process	NA	pyruvate dehydrogenase (acetyl-transferring) activity;metal ion binding	GO:0004739;GO:0006096;GO:0046872
aceE_2		Pyruvate dehydrogenase E1 component	1	1	1	1	332427	1	201770		395	395	395	glycolytic process	NA	pyruvate dehydrogenase (acetyl-transferring) activity;metal ion binding	GO:0004739;GO:0006096;GO:0046872
aceE_3		Pyruvate dehydrogenase E1 component	1	1	1	1	313194	1	199753		215	215	215	glycolytic process	NA	pyruvate dehydrogenase (acetyl-transferring) activity;metal ion binding	GO:0004739;GO:0006096;GO:0046872
aceE_4		Pyruvate dehydrogenase E1 component	1	1	1	1	320862	1	200456		2696	2696	2696	glycolytic process	NA	pyruvate dehydrogenase (acetyl-transferring) activity;metal ion binding	GO:0004739;GO:0006096;GO:0046872
aceF		Dihydrolipoyllysine-residue acetyltransferase component of pyruvate dehydrogenase complex	12	12	1	1	186340	1	295899		878	878	878	acetyl-CoA biosynthetic process from pyruvate;glycolytic process	cytoplasm;pyruvate dehydrogenase complex	dihydrolipoyllysine-residue acetyltransferase activity;acetyltransferase activity;lipoic acid binding	GO:0004742;GO:0005737;GO:0006086;GO:0006096;GO:0016407;GO:0031405;GO:0045254
aceF_1		Dihydrolipoyllysine-residue acetyltransferase component of pyruvate dehydrogenase complex	1	1	1	1	128638	1	317070		650	650	650	acetyl-CoA biosynthetic process from pyruvate;pyruvate metabolic process;glycolytic process	cytoplasm;pyruvate dehydrogenase complex	dihydrolipoyllysine-residue acetyltransferase activity;acetyltransferase activity;lipoic acid binding	GO:0004742;GO:0005737;GO:0006086;GO:0006090;GO:0006096;GO:0016407;GO:0031405;GO:0045254
aceF_2		Dihydrolipoyllysine-residue acetyltransferase component of pyruvate dehydrogenase complex	1	1	1	1	128613	1	317102		650	650	650	acetyl-CoA biosynthetic process from pyruvate;pyruvate metabolic process;glycolytic process	cytoplasm;pyruvate dehydrogenase complex	dihydrolipoyllysine-residue acetyltransferase activity;acetyltransferase activity;lipoic acid binding	GO:0004742;GO:0005737;GO:0006086;GO:0006090;GO:0006096;GO:0016407;GO:0031405;GO:0045254
aceK		Isocitrate dehydrogenase kinase/phosphatase	1	1	1	1	235816	1	215954		1751	1751	1751	glucose metabolic process;glyoxylate cycle;tricarboxylic acid cycle	cytoplasm	protein serine/threonine kinase activity;phosphoprotein phosphatase activity;ATP binding;[isocitrate dehydrogenase (NADP+)] kinase activity	GO:0004674;GO:0004721;GO:0005524;GO:0005737;GO:0006006;GO:0006097;GO:0006099;GO:0008772
acg		Putative NAD(P)H nitroreductase acg	1	1	1	2	3748	2	23910		971	971	971	response to hypoxia;response to host immune response	cell wall;cytosol;plasma membrane	oxidoreductase activity	GO:0001666;GO:0005618;GO:0005829;GO:0005886;GO:0016491;GO:0052572
ackA		Acetate kinase	21	21	1	1	31651	1	111440		1178	1178	1178	organic acid metabolic process;acetyl-CoA biosynthetic process	cytoplasm	magnesium ion binding;ATP binding;acetate kinase activity	GO:0000287;GO:0005524;GO:0005737;GO:0006082;GO:0006085;GO:0008776
ackA_1		Acetate kinase	1	1	1	1	94263	1	335952		1070	1070	1070	organic acid metabolic process;acetyl-CoA biosynthetic process	cytoplasm	magnesium ion binding;ATP binding;acetate kinase activity	GO:0000287;GO:0005524;GO:0005737;GO:0006082;GO:0006085;GO:0008776
ackA_2		Acetate kinase	1	1	1	1	358963	1	79815		1172	1172	1172	organic acid metabolic process;acetyl-CoA biosynthetic process	cytoplasm	magnesium ion binding;ATP binding;acetate kinase activity	GO:0000287;GO:0005524;GO:0005737;GO:0006082;GO:0006085;GO:0008776
acm		Lysozyme M1	6	6	1	1	218271	1	147633		623	623	623	peptidoglycan catabolic process;cell wall macromolecule catabolic process	extracellular space	lysozyme activity	GO:0003796;GO:0005615;GO:0009253;GO:0016998
acn		Aconitate hydratase A	2	2	1	1	302523	1	323763		2669	2759	2714	tricarboxylic acid cycle;citrate metabolic process;propionate metabolic process, methylcitrate cycle	cytosol	mRNA binding;mRNA 3'-UTR binding;aconitate hydratase activity;metal ion binding;2-methylisocitrate dehydratase activity;4 iron, 4 sulfur cluster binding	GO:0003729;GO:0003730;GO:0003994;GO:0005829;GO:0006099;GO:0006101;GO:0019679;GO:0046872;GO:0047456;GO:0051539
acn_1		Aconitate hydratase A	1	1	1	1	26207	1	12148		137	137	137	tricarboxylic acid cycle;propionate metabolic process, methylcitrate cycle	NA	mRNA binding;mRNA 3'-UTR binding;aconitate hydratase activity;metal ion binding;2-methylisocitrate dehydratase activity;4 iron, 4 sulfur cluster binding	GO:0003729;GO:0003730;GO:0003994;GO:0006099;GO:0019679;GO:0046872;GO:0047456;GO:0051539
acn_2		Aconitate hydratase A	2	2	1	1	26246	1	12149		452	590	521	tricarboxylic acid cycle;propionate metabolic process, methylcitrate cycle	NA	mRNA binding;mRNA 3'-UTR binding;aconitate hydratase activity;metal ion binding;2-methylisocitrate dehydratase activity;4 iron, 4 sulfur cluster binding	GO:0003729;GO:0003730;GO:0003994;GO:0006099;GO:0019679;GO:0046872;GO:0047456;GO:0051539
acnA		Aconitate hydratase A	5	5	1	1	89806	1	68213		380	380	380	glyoxylate cycle;tricarboxylic acid cycle;citrate metabolic process;response to oxidative stress;anaerobic respiration	cytoplasm;cytosol	mRNA binding;mRNA 3'-UTR binding;aconitate hydratase activity;iron ion binding;metal ion binding;4 iron, 4 sulfur cluster binding	GO:0003729;GO:0003730;GO:0003994;GO:0005506;GO:0005737;GO:0005829;GO:0006097;GO:0006099;GO:0006101;GO:0006979;GO:0009061;GO:0046872;GO:0051539
acnA_1		Aconitate hydratase A	1	1	1	1	303503	1	319809		341	341	341	tricarboxylic acid cycle;citrate metabolic process;propionate metabolic process, methylcitrate cycle	cytosol	mRNA binding;mRNA 3'-UTR binding;aconitate hydratase activity;metal ion binding;2-methylisocitrate dehydratase activity;4 iron, 4 sulfur cluster binding	GO:0003729;GO:0003730;GO:0003994;GO:0005829;GO:0006099;GO:0006101;GO:0019679;GO:0046872;GO:0047456;GO:0051539
acnA_2		Aconitate hydratase A	1	1	1	1	303504	1	319821		671	671	671	tricarboxylic acid cycle;propionate metabolic process, methylcitrate cycle	NA	mRNA binding;mRNA 3'-UTR binding;aconitate hydratase activity;metal ion binding;2-methylisocitrate dehydratase activity;4 iron, 4 sulfur cluster binding	GO:0003729;GO:0003730;GO:0003994;GO:0006099;GO:0019679;GO:0046872;GO:0047456;GO:0051539
acnB		Aconitate hydratase B	10	10	1	1	324455	1	252702		1361	2591	2468	tricarboxylic acid cycle;propionate catabolic process, 2-methylcitrate cycle	cytosol	mRNA binding;mRNA 3'-UTR binding;aconitate hydratase activity;metal ion binding;2-methylisocitrate dehydratase activity;4 iron, 4 sulfur cluster binding	GO:0003729;GO:0003730;GO:0003994;GO:0005829;GO:0006099;GO:0019629;GO:0046872;GO:0047456;GO:0051539
acnB_2		Aconitate hydratase B	1	1	1	1	324107	1	252583		1232	1232	1232	tricarboxylic acid cycle;propionate catabolic process, 2-methylcitrate cycle	cytosol	mRNA binding;mRNA 3'-UTR binding;aconitate hydratase activity;metal ion binding;2-methylisocitrate dehydratase activity;4 iron, 4 sulfur cluster binding	GO:0003729;GO:0003730;GO:0003994;GO:0005829;GO:0006099;GO:0019629;GO:0046872;GO:0047456;GO:0051539
acnD		2-methylcitrate dehydratase (2-methyl-trans-aconitate forming)	1	1	1	1	107338	1	178159		2594	2594	2594	tricarboxylic acid cycle;citrate metabolic process;propionate catabolic process, 2-methylcitrate cycle;propionate metabolic process, methylcitrate cycle	cytosol	aconitate hydratase activity;hydro-lyase activity;metal ion binding;4 iron, 4 sulfur cluster binding	GO:0003994;GO:0005829;GO:0006099;GO:0006101;GO:0016836;GO:0019629;GO:0019679;GO:0046872;GO:0051539
acnD_1		2-methylcitrate dehydratase (2-methyl-trans-aconitate forming)	1	1	1	1	123354	1	165046		2600	2600	2600	tricarboxylic acid cycle;citrate metabolic process;propionate catabolic process, 2-methylcitrate cycle;propionate metabolic process, methylcitrate cycle	cytosol	aconitate hydratase activity;hydro-lyase activity;metal ion binding;4 iron, 4 sulfur cluster binding	GO:0003994;GO:0005829;GO:0006099;GO:0006101;GO:0016836;GO:0019629;GO:0019679;GO:0046872;GO:0051539
acnD_2		2-methylcitrate dehydratase (2-methyl-trans-aconitate forming)	1	1	1	1	123405	1	165097		2600	2600	2600	tricarboxylic acid cycle;citrate metabolic process;propionate catabolic process, 2-methylcitrate cycle;propionate metabolic process, methylcitrate cycle	cytosol	aconitate hydratase activity;hydro-lyase activity;metal ion binding;4 iron, 4 sulfur cluster binding	GO:0003994;GO:0005829;GO:0006099;GO:0006101;GO:0016836;GO:0019629;GO:0019679;GO:0046872;GO:0051539
acnD_3		2-methylcitrate dehydratase (2-methyl-trans-aconitate forming)	1	1	1	1	321163	1	193819		377	377	377	tricarboxylic acid cycle;citrate metabolic process;propionate catabolic process, 2-methylcitrate cycle;propionate metabolic process, methylcitrate cycle	cytosol	aconitate hydratase activity;hydro-lyase activity;metal ion binding;4 iron, 4 sulfur cluster binding	GO:0003994;GO:0005829;GO:0006099;GO:0006101;GO:0016836;GO:0019629;GO:0019679;GO:0046872;GO:0051539
acnM		Aconitate hydratase A	10	10	1	1	323807	1	254570		2597	2597	2597	tricarboxylic acid cycle;propionate metabolic process, methylcitrate cycle	NA	mRNA binding;mRNA 3'-UTR binding;aconitate hydratase activity;metal ion binding;2-methylisocitrate dehydratase activity;4 iron, 4 sulfur cluster binding	GO:0003729;GO:0003730;GO:0003994;GO:0006099;GO:0019679;GO:0046872;GO:0047456;GO:0051539
acnR		hypothetical protein	6	6	1	1	72674	1	40782		566	617	608	regulation of transcription, DNA-templated	NA	magnesium ion binding;DNA binding	GO:0000287;GO:0003677;GO:0006355
acoA		Acetoin:2,6-dichlorophenolindophenol oxidoreductase subunit alpha	12	12	1	1	186474	1	295903		995	995	995	acetoin catabolic process	NA	oxidoreductase activity, acting on the aldehyde or oxo group of donors, disulfide as acceptor	GO:0016624;GO:0045150
acoA_1		Acetoin:2,6-dichlorophenolindophenol oxidoreductase subunit alpha	5	5	1	1	47265	1	91596		977	977	977	acetoin catabolic process	NA	oxidoreductase activity, acting on the aldehyde or oxo group of donors, disulfide as acceptor	GO:0016624;GO:0045150
acoA_2		Acetoin:2,6-dichlorophenolindophenol oxidoreductase subunit alpha	6	6	1	1	47294	1	91612		977	977	977	acetoin catabolic process	NA	oxidoreductase activity, acting on the aldehyde or oxo group of donors, disulfide as acceptor	GO:0016624;GO:0045150
acoA_3		Acetoin:2,6-dichlorophenolindophenol oxidoreductase subunit alpha	3	3	1	1	47350	1	91437		977	977	977	acetoin catabolic process	NA	oxidoreductase activity, acting on the aldehyde or oxo group of donors, disulfide as acceptor	GO:0016624;GO:0045150
acoA_4		Acetoin:2,6-dichlorophenolindophenol oxidoreductase subunit alpha	2	2	1	1	65092	1	91463		977	977	977	acetoin catabolic process	NA	oxidoreductase activity, acting on the aldehyde or oxo group of donors, disulfide as acceptor	GO:0016624;GO:0045150
acoA_5		Acetoin:2,6-dichlorophenolindophenol oxidoreductase subunit alpha	1	1	1	1	65075	1	91442		248	248	248	acetoin catabolic process	NA	oxidoreductase activity, acting on the aldehyde or oxo group of donors, disulfide as acceptor	GO:0016624;GO:0045150
acoB		Acetoin:2,6-dichlorophenolindophenol oxidoreductase subunit beta	3	3	1	1	151827	1	1996		983	983	983	acetoin catabolic process	NA	oxidoreductase activity	GO:0016491;GO:0045150
acoB_1		Acetoin:2,6-dichlorophenolindophenol oxidoreductase subunit beta	6	6	1	1	47284	1	91611		1007	1007	1007	acetoin catabolic process	NA	oxidoreductase activity	GO:0016491;GO:0045150
acoB_2		Acetoin:2,6-dichlorophenolindophenol oxidoreductase subunit beta	5	5	1	1	47264	1	91595		1007	1055	1016	acetoin catabolic process	NA	oxidoreductase activity	GO:0016491;GO:0045150
acoB_3		Acetoin:2,6-dichlorophenolindophenol oxidoreductase subunit beta	2	2	1	1	65091	1	91464		1007	1007	1007	acetoin catabolic process	NA	oxidoreductase activity	GO:0016491;GO:0045150
acoC		Dihydrolipoyllysine-residue acetyltransferase component of acetoin cleaving system	2	2	1	1	17642	1	100341		1118	1118	1118	acetoin catabolic process	NA	dihydrolipoyllysine-residue acetyltransferase activity	GO:0004742;GO:0045150
acoC_1		Dihydrolipoyllysine-residue acetyltransferase component of acetoin cleaving system	3	3	1	1	47339	1	91426		1118	1118	1118	acetoin catabolic process	NA	dihydrolipoyllysine-residue acetyltransferase activity	GO:0004742;GO:0045150
acoC_2		Dihydrolipoyllysine-residue acetyltransferase component of acetoin cleaving system	3	3	1	1	47352	1	91439		1118	1118	1118	acetoin catabolic process	NA	dihydrolipoyllysine-residue acetyltransferase activity	GO:0004742;GO:0045150
acoC_3		Dihydrolipoyllysine-residue acetyltransferase component of acetoin cleaving system	1	1	1	1	65090	1	91454		1118	1118	1118	acetoin catabolic process	NA	dihydrolipoyllysine-residue acetyltransferase activity	GO:0004742;GO:0045150
acoD		Acetaldehyde dehydrogenase 2	3	3	1	1	39155	1	82035		1508	1508	1508	ethanol catabolic process;acetoin catabolic process	NA	aldehyde dehydrogenase (NAD) activity;glyceraldehyde-3-phosphate dehydrogenase (NAD+) (non-phosphorylating) activity	GO:0004029;GO:0006068;GO:0043878;GO:0045150
acoR		Acetoin catabolism regulatory protein	21	21	1	1	28587	1	113727		1883	1907	1884	phosphorelay signal transduction system;regulation of transcription, DNA-templated;acetoin catabolic process	NA	ATP binding;transcription factor binding;sequence-specific DNA binding	GO:0000160;GO:0005524;GO:0006355;GO:0008134;GO:0043565;GO:0045150
acoR_1		Acetoin catabolism regulatory protein	2	2	1	1	300582	1	256964		2114	2114	2114	phosphorelay signal transduction system;regulation of transcription, DNA-templated;acetoin catabolic process	NA	ATP binding;transcription factor binding;sequence-specific DNA binding	GO:0000160;GO:0005524;GO:0006355;GO:0008134;GO:0043565;GO:0045150
acoR_2		Acetoin dehydrogenase operon transcriptional activator AcoR	1	1	1	1	296097	1	190122		2069	2069	2069	phosphorelay signal transduction system;regulation of transcription, DNA-templated	NA	ATP binding;transcription factor binding;sequence-specific DNA binding	GO:0000160;GO:0005524;GO:0006355;GO:0008134;GO:0043565
acoR_3		Acetoin catabolism regulatory protein	2	2	1	1	305353	1	321848		668	1997	1332	phosphorelay signal transduction system;regulation of transcription, DNA-templated;acetoin catabolic process	NA	ATP binding;transcription factor binding;sequence-specific DNA binding	GO:0000160;GO:0005524;GO:0006355;GO:0008134;GO:0043565;GO:0045150
acoR_4		Acetoin catabolism regulatory protein	1	1	1	1	222428	1	152049		1790	1790	1790	phosphorelay signal transduction system;regulation of transcription, DNA-templated;acetoin catabolic process	NA	ATP binding;transcription factor binding;sequence-specific DNA binding	GO:0000160;GO:0005524;GO:0006355;GO:0008134;GO:0043565;GO:0045150
acoR_5		Acetoin catabolism regulatory protein	1	1	1	1	222199	1	151820		1748	1748	1748	phosphorelay signal transduction system;regulation of transcription, DNA-templated;acetoin catabolic process	NA	ATP binding;transcription factor binding;sequence-specific DNA binding	GO:0000160;GO:0005524;GO:0006355;GO:0008134;GO:0043565;GO:0045150
acp		Sodium/proton-dependent alanine carrier protein	1	1	1	1	317781	1	193137		1487	1487	1487	NA	plasma membrane;integral component of membrane	alanine:sodium symporter activity	GO:0005886;GO:0015655;GO:0016021
acpA		Capsule synthesis positive regulator AcpA	32	32	1	1	255487	1	206918		1307	1460	1448	regulation of transcription, DNA-templated;pathogenesis	NA	NA	GO:0006355;GO:0009405
acpA_1		Capsule synthesis positive regulator AcpA	1	1	1	1	254901	1	206233		1064	1064	1064	regulation of transcription, DNA-templated;pathogenesis	NA	NA	GO:0006355;GO:0009405
acpB		Capsule synthesis positive regulator AcpB	33	33	1	1	255461	1	206882		1106	1448	1437	regulation of transcription, DNA-templated;pathogenesis	NA	NA	GO:0006355;GO:0009405
acpB_1		Capsule synthesis positive regulator AcpB	1	1	1	1	259476	1	239509		1514	1514	1514	regulation of transcription, DNA-templated;pathogenesis	NA	NA	GO:0006355;GO:0009405
acpB_2		Capsule synthesis positive regulator AcpB	1	1	1	1	255459	1	206239		302	302	302	regulation of transcription, DNA-templated;pathogenesis	NA	NA	GO:0006355;GO:0009405
acpB_3		Capsule synthesis positive regulator AcpB	1	1	1	1	242026	1	225259		1430	1430	1430	regulation of transcription, DNA-templated;pathogenesis	NA	NA	GO:0006355;GO:0009405
acpH		Acyl carrier protein phosphodiesterase	1	1	1	1	125466	1	163066		584	584	584	fatty acid biosynthetic process	NA	[acyl-carrier-protein] phosphodiesterase activity	GO:0006633;GO:0008770
acpK		Polyketide biosynthesis acyl-carrier-protein AcpK	1	1	1	1	4951	1	264427		263	263	263	antibiotic biosynthetic process	cytoplasm	NA	GO:0005737;GO:0017000
acpM		Meromycolate extension acyl carrier protein	10	10	1	1	324321	1	252539		245	245	245	NA	cytoplasm	acyl carrier activity	GO:0000036;GO:0005737
acpP		Acyl carrier protein AcpP	20	20	1	1	14227	1	107999		248	275	254	NA	NA	acyl carrier activity	GO:0000036
acpP_1		Acyl carrier protein	2	2	1	1	90491	1	19253		263	302	282	fatty acid biosynthetic process	cytoplasm;chloroplast	acyl carrier activity	GO:0000036;GO:0005737;GO:0006633;GO:0009507
acpP_2		Acyl carrier protein	8	8	1	1	90492	1	19260		263	263	263	fatty acid biosynthetic process	cytoplasm;chloroplast	acyl carrier activity	GO:0000036;GO:0005737;GO:0006633;GO:0009507
acpS		Holo-[acyl-carrier-protein] synthase	3	3	1	1	347812	1	262689		455	467	459	fatty acid biosynthetic process	cytoplasm	magnesium ion binding;holo-[acyl-carrier-protein] synthase activity	GO:0000287;GO:0005737;GO:0006633;GO:0008897
acr1		Fatty acyl-CoA reductase	2	2	1	10	1627	10	899		623	623	623	lipid metabolic process	NA	oxidoreductase activity	GO:0006629;GO:0016491
acr3		Arsenical-resistance protein Acr3	9	9	1	1	142174	1	8261		1067	1067	1067	response to arsenic-containing substance	plasma membrane;integral component of membrane	inorganic anion transmembrane transporter activity;antiporter activity	GO:0005886;GO:0015103;GO:0015297;GO:0016021;GO:0046685
acr3_1		Arsenical-resistance protein Acr3	2	2	1	1	271751	1	204328		251	251	251	response to arsenic-containing substance	plasma membrane;integral component of membrane	inorganic anion transmembrane transporter activity;antiporter activity	GO:0005886;GO:0015103;GO:0015297;GO:0016021;GO:0046685
acr3_2		Arsenical-resistance protein Acr3	2	2	1	1	271766	1	204346		1034	1034	1034	response to arsenic-containing substance	plasma membrane;integral component of membrane	inorganic anion transmembrane transporter activity;antiporter activity	GO:0005886;GO:0015103;GO:0015297;GO:0016021;GO:0046685
acr3_3		Arsenical-resistance protein Acr3	1	1	1	2	22048	2	11550		1127	1127	1127	response to arsenic-containing substance	plasma membrane;integral component of membrane	inorganic anion transmembrane transporter activity;antiporter activity	GO:0005886;GO:0015103;GO:0015297;GO:0016021;GO:0046685
acr3_4		Arsenical-resistance protein Acr3	1	1	1	2	22074	2	11576		1097	1097	1097	response to arsenic-containing substance	plasma membrane;integral component of membrane	inorganic anion transmembrane transporter activity;antiporter activity	GO:0005886;GO:0015103;GO:0015297;GO:0016021;GO:0046685
acrA		Multidrug efflux pump subunit AcrA	3	3	1	1	202135	1	165815		1163	1163	1163	drug transmembrane transport;bile acid and bile salt transport;response to antibiotic	plasma membrane;outer membrane-bounded periplasmic space;intrinsic component of plasma membrane;efflux pump complex	drug transmembrane transporter activity;identical protein binding	GO:0005886;GO:0006855;GO:0015238;GO:0015721;GO:0030288;GO:0031226;GO:0042802;GO:0046677;GO:1990281
acrB		Multidrug efflux pump subunit AcrB	18	18	1	1	326288	1	272733		3152	3161	3154	NA	plasma membrane	drug transmembrane transporter activity;efflux transmembrane transporter activity	GO:0005886;GO:0015238;GO:0015562
acrB_1		Multidrug efflux pump subunit AcrB	1	1	1	1	204307	1	167411		1682	1682	1682	drug transmembrane transport;response to drug	plasma membrane;integral component of plasma membrane;membrane;efflux pump complex	drug transmembrane transporter activity;drug:proton antiporter activity;efflux transmembrane transporter activity;identical protein binding	GO:0005886;GO:0005887;GO:0006855;GO:0015238;GO:0015307;GO:0015562;GO:0016020;GO:0042493;GO:0042802;GO:1990281
acrB_2		Multidrug efflux pump subunit AcrB	2	2	1	1	204306	1	167410		1451	3113	2282	drug transmembrane transport;response to drug	plasma membrane;integral component of plasma membrane;membrane;efflux pump complex	drug transmembrane transporter activity;drug:proton antiporter activity;efflux transmembrane transporter activity;identical protein binding	GO:0005886;GO:0005887;GO:0006855;GO:0015238;GO:0015307;GO:0015562;GO:0016020;GO:0042493;GO:0042802;GO:1990281
acrC		Acryloyl-CoA reductase (NADH)	2	2	1	1	150519	1	146695		1205	1205	1205	NA	cytoplasm	acyl-CoA dehydrogenase activity;oxidoreductase activity, acting on the CH-CH group of donors, NAD or NADP as acceptor;FAD binding	GO:0003995;GO:0005737;GO:0016628;GO:0071949
acrC_1		Acryloyl-CoA reductase (NADH)	3	3	1	1	137136	1	274395		1154	1154	1154	NA	cytoplasm	acyl-CoA dehydrogenase activity;oxidoreductase activity, acting on the CH-CH group of donors, NAD or NADP as acceptor;FAD binding	GO:0003995;GO:0005737;GO:0016628;GO:0071949
acrC_2		Acryloyl-CoA reductase (NADH)	3	3	1	1	137153	1	274413		1157	1157	1157	NA	cytoplasm	acyl-CoA dehydrogenase activity;oxidoreductase activity, acting on the CH-CH group of donors, NAD or NADP as acceptor;FAD binding	GO:0003995;GO:0005737;GO:0016628;GO:0071949
acrC_3		Acryloyl-CoA reductase (NADH)	1	1	1	1	298452	1	321971		1133	1133	1133	NA	cytoplasm	acyl-CoA dehydrogenase activity;oxidoreductase activity, acting on the CH-CH group of donors, NAD or NADP as acceptor;FAD binding	GO:0003995;GO:0005737;GO:0016628;GO:0071949
acrC_4		Acryloyl-CoA reductase (NADH)	1	1	1	1	298474	1	321949		1142	1142	1142	NA	cytoplasm	acyl-CoA dehydrogenase activity;oxidoreductase activity, acting on the CH-CH group of donors, NAD or NADP as acceptor;FAD binding	GO:0003995;GO:0005737;GO:0016628;GO:0071949
acrE		Multidrug export protein AcrE	3	3	1	1	116729	1	173673		1163	1163	1163	drug transmembrane transport;response to drug;response to antibiotic	plasma membrane;intrinsic component of plasma membrane	drug transmembrane transporter activity	GO:0005886;GO:0006855;GO:0015238;GO:0031226;GO:0042493;GO:0046677
acrF		Multidrug export protein AcrF	15	15	1	1	324094	1	251401		1736	3149	2902	drug transmembrane transport	plasma membrane;integral component of membrane	efflux transmembrane transporter activity	GO:0005886;GO:0006855;GO:0015562;GO:0016021
acrF_1		Multidrug export protein AcrF	1	1	1	1	324092	1	251394		410	410	410	drug transmembrane transport	plasma membrane;integral component of membrane	efflux transmembrane transporter activity	GO:0005886;GO:0006855;GO:0015562;GO:0016021
acrF_2		Multidrug export protein AcrF	1	1	1	1	40825	1	87715		3161	3161	3161	drug transmembrane transport	plasma membrane;integral component of membrane	efflux transmembrane transporter activity	GO:0005886;GO:0006855;GO:0015562;GO:0016021
acrR		HTH-type transcriptional regulator AcrR	2	2	1	1	253534	1	207555		590	590	590	transcription, DNA-templated;response to drug;negative regulation of transcription, DNA-templated	NA	DNA-binding transcription factor activity;drug binding;sequence-specific DNA binding	GO:0003700;GO:0006351;GO:0008144;GO:0042493;GO:0043565;GO:0045892
acrR_1		HTH-type transcriptional regulator AcrR	1	1	1	1	194452	1	169025		662	662	662	transcription, DNA-templated;response to drug;negative regulation of transcription, DNA-templated	NA	DNA-binding transcription factor activity;drug binding;sequence-specific DNA binding	GO:0003700;GO:0006351;GO:0008144;GO:0042493;GO:0043565;GO:0045892
acrR_2		HTH-type transcriptional regulator AcrR	1	1	1	1	197278	1	354282		653	653	653	transcription, DNA-templated;response to drug;negative regulation of transcription, DNA-templated	NA	DNA-binding transcription factor activity;drug binding;sequence-specific DNA binding	GO:0003700;GO:0006351;GO:0008144;GO:0042493;GO:0043565;GO:0045892
acrZ		Multidrug efflux pump accessory protein AcrZ	1	1	1	1	336438	1	135993		149	149	149	cellular response to cell envelope stress;response to antibiotic	plasma membrane;cell outer membrane;integral component of membrane	drug transmembrane transporter activity	GO:0005886;GO:0009279;GO:0015238;GO:0016021;GO:0036460;GO:0046677
acs		Acetyl-coenzyme A synthetase	5	5	1	1	188620	1	185043		1499	1499	1499	chemotaxis;acetyl-CoA biosynthetic process from acetate	NA	acetate-CoA ligase activity	GO:0003987;GO:0006935;GO:0019427
acs_1		Acetyl-coenzyme A synthetase	1	1	1	1	276108	1	353306		1958	1958	1958	chemotaxis;acetyl-CoA biosynthetic process from acetate	NA	acetate-CoA ligase activity;ATP binding;AMP binding;metal ion binding	GO:0003987;GO:0005524;GO:0006935;GO:0016208;GO:0019427;GO:0046872
acs_2		Acetyl-coenzyme A synthetase	1	1	1	1	197379	1	354383		1886	1886	1886	chemotaxis;acetyl-CoA biosynthetic process from acetate	NA	acetate-CoA ligase activity;ATP binding;AMP binding;metal ion binding	GO:0003987;GO:0005524;GO:0006935;GO:0016208;GO:0019427;GO:0046872
acsA		Acetyl-coenzyme A synthetase	9	9	1	1	356335	1	14051		383	632	457	acetyl-CoA biosynthetic process from acetate	NA	acetate-CoA ligase activity;ATP binding;AMP binding;metal ion binding	GO:0003987;GO:0005524;GO:0016208;GO:0019427;GO:0046872
acsA_1		Acetyl-coenzyme A synthetase	17	17	1	1	323263	1	254070		1163	1721	1676	NA	NA	acetate-CoA ligase activity;ATP binding;metal ion binding	GO:0003987;GO:0005524;GO:0046872
acsA_2		Acetyl-coenzyme A synthetase	18	18	1	1	325752	1	250424		1688	1688	1688	NA	NA	acetate-CoA ligase activity;ATP binding;metal ion binding	GO:0003987;GO:0005524;GO:0046872
acsA_3		Acetyl-coenzyme A synthetase	2	2	1	2	16883	2	6381		1166	1166	1166	NA	NA	acetate-CoA ligase activity;ATP binding;metal ion binding	GO:0003987;GO:0005524;GO:0046872
acsA_4		Acetyl-coenzyme A synthetase	2	2	1	2	16584	2	17277		1925	1925	1925	acetyl-CoA biosynthetic process from acetate	NA	acetate-CoA ligase activity;ATP binding;AMP binding;metal ion binding	GO:0003987;GO:0005524;GO:0016208;GO:0019427;GO:0046872
acsA_5		Acetyl-coenzyme A synthetase	1	1	1	2	16997	2	6427		1019	1019	1019	acetyl-CoA biosynthetic process from acetate	NA	acetate-CoA ligase activity;ATP binding;AMP binding;metal ion binding	GO:0003987;GO:0005524;GO:0016208;GO:0019427;GO:0046872
acsAB		Cellulose synthase 1	4	4	1	1	26596	1	24281		1856	2840	2102	NA	NA	NA	NA
acsC		Cellulose synthase operon protein C	1	1	1	1	164614	1	315596		3701	3701	3701	UDP-glucose metabolic process;cellulose biosynthetic process	cell outer membrane	NA	GO:0006011;GO:0009279;GO:0030244
act		Methanol dehydrogenase activator	1	1	1	1	19546	1	99554		365	365	365	NA	NA	magnesium ion binding;hydrolase activity;hydrolase activity, acting on acid anhydrides, in phosphorus-containing anhydrides	GO:0000287;GO:0016787;GO:0016818
actIII		Putative ketoacyl reductase	15	15	1	1	55028	1	84036		791	791	791	NA	NA	NA	NA
actIII_1		Putative ketoacyl reductase	2	2	1	37	258	37	110		785	785	785	antibiotic biosynthetic process	NA	oxidoreductase activity	GO:0016491;GO:0017000
actIII_2		Putative ketoacyl reductase	2	2	1	37	354	37	206		785	785	785	antibiotic biosynthetic process	NA	oxidoreductase activity	GO:0016491;GO:0017000
actP		Copper-transporting P-type ATPase	24	24	1	1	186011	1	290925		2510	2531	2516	copper ion transport	plasma membrane;integral component of membrane	copper ion binding;ATP binding;cation-transporting ATPase activity	GO:0005507;GO:0005524;GO:0005886;GO:0006825;GO:0016021;GO:0019829
actP_1		Copper-transporting P-type ATPase	2	2	1	1	171837	1	300228		2510	2510	2510	copper ion transport	plasma membrane;integral component of membrane	copper ion binding;ATP binding;cation-transporting ATPase activity	GO:0005507;GO:0005524;GO:0005886;GO:0006825;GO:0016021;GO:0019829
actP_2		Copper-transporting P-type ATPase	4	4	1	1	184286	1	291082		2327	2327	2327	copper ion transport	plasma membrane;integral component of membrane	ATP binding;oxidoreductase activity;cation-transporting ATPase activity;metal ion binding	GO:0005524;GO:0005886;GO:0006825;GO:0016021;GO:0016491;GO:0019829;GO:0046872
actP_3		Cation/acetate symporter ActP	1	1	1	1	314005	1	199727		1913	1913	1913	NA	plasma membrane	acetate transmembrane transporter activity	GO:0005886;GO:0015123
acuA		Acetoin utilization protein AcuA	1	1	1	1	235928	1	216204		632	632	632	cellular response to nutrient levels;butanediol catabolic process;cellular response to glucose starvation;acetoin catabolic process	NA	acetoin dehydrogenase activity;acetyl-CoA synthetase acetyltransferase activity	GO:0019152;GO:0031669;GO:0034078;GO:0042149;GO:0043894;GO:0045150
acuC		Acetoin utilization protein AcuC	1	1	1	1	235930	1	216202		1178	1178	1178	acetoin catabolic process	NA	NA	GO:0045150
acuI		putative acrylyl-CoA reductase AcuI	41	41	1	1	258892	1	236186		971	971	971	NA	cytoplasm	acryloyl-CoA reductase (NADP+) activity	GO:0005737;GO:0043957
acuI_1		Acrylyl-CoA reductase AcuI	1	1	1	1	189300	1	324818		407	407	407	NA	cytoplasm	acryloyl-CoA reductase (NADP+) activity	GO:0005737;GO:0043957
acuI_2		Acrylyl-CoA reductase AcuI	1	1	1	1	215967	1	130038		983	983	983	NA	cytoplasm	acryloyl-CoA reductase (NADP+) activity	GO:0005737;GO:0043957
acuI_4		putative acrylyl-CoA reductase AcuI	3	3	1	1	258888	1	235310		389	416	405	NA	cytoplasm	acryloyl-CoA reductase (NADP+) activity	GO:0005737;GO:0043957
acuR		hypothetical protein	14	14	1	1	262619	1	237566		431	590	577	NA	NA	DNA binding	GO:0003677
acuR_1		Transcriptional regulator AcuR	1	1	1	2	26460	2	14243		572	572	572	NA	NA	DNA binding	GO:0003677
acuR_2		Transcriptional regulator AcuR	1	1	1	2	26493	2	14276		617	617	617	NA	NA	DNA binding	GO:0003677
acuR_3		Transcriptional regulator AcuR	1	1	1	2	26547	2	14330		653	653	653	NA	NA	DNA binding	GO:0003677
acxA		Acetone carboxylase beta subunit	15	15	1	1	26866	1	118213		2129	2129	2129	acetone metabolic process	NA	ATP binding;hydrolase activity;acetone carboxylase activity	GO:0005524;GO:0016787;GO:0018710;GO:0043443
acxB		Acetone carboxylase alpha subunit	15	15	1	1	26862	1	118214		2192	2192	2192	acetone metabolic process	NA	ATP binding;acetone carboxylase activity	GO:0005524;GO:0018710;GO:0043443
acxC		Acetone carboxylase gamma subunit	14	14	1	1	26861	1	118215		497	497	497	acetone metabolic process	NA	ATP binding;acetone carboxylase activity	GO:0005524;GO:0018710;GO:0043443
acyI		Acylase ACY 1 proenzyme	4	4	1	1	168845	1	66794		1559	1559	1559	glutathione catabolic process;response to antibiotic	NA	glutaryl-7-aminocephalosporanic-acid acylase activity;glutathione hydrolase activity;hypoglycin A gamma-glutamyl transpeptidase activity;leukotriene C4 gamma-glutamyl transferase activity	GO:0006751;GO:0033968;GO:0036374;GO:0046677;GO:0102953;GO:0103068
acyII		Penicillin acylase 2 proenzyme	2	2	1	1	300700	1	154098		2420	2420	2420	antibiotic biosynthetic process;response to antibiotic	NA	penicillin amidase activity	GO:0008953;GO:0017000;GO:0046677
acyP		Acylphosphatase	21	21	1	1	30058	1	112921		284	287	284	NA	NA	acylphosphatase activity	GO:0003998
ada		Bifunctional transcriptional activator/DNA repair enzyme Ada	2	2	1	1	177576	1	297715		1046	1046	1046	DNA dealkylation involved in DNA repair;cellular response to DNA damage stimulus;peptidyl-cysteine methylation;negative regulation of transcription, DNA-templated;positive regulation of transcription, DNA-templated;DNA demethylation	NA	DNA-binding transcription factor activity;methylated-DNA-[protein]-cysteine S-methyltransferase activity;zinc ion binding;sequence-specific DNA binding	GO:0003700;GO:0003908;GO:0006307;GO:0006974;GO:0008270;GO:0018125;GO:0043565;GO:0045892;GO:0045893;GO:0080111
ada_1		Bifunctional transcriptional activator/DNA repair enzyme Ada	1	1	1	1	198601	1	172382		1064	1064	1064	DNA dealkylation involved in DNA repair;cellular response to DNA damage stimulus;peptidyl-cysteine methylation;negative regulation of transcription, DNA-templated;positive regulation of transcription, DNA-templated;DNA demethylation	NA	DNA-binding transcription factor activity;methylated-DNA-[protein]-cysteine S-methyltransferase activity;zinc ion binding;sequence-specific DNA binding	GO:0003700;GO:0003908;GO:0006307;GO:0006974;GO:0008270;GO:0018125;GO:0043565;GO:0045892;GO:0045893;GO:0080111
ada_2		Bifunctional transcriptional activator/DNA repair enzyme Ada	1	1	1	1	198596	1	172387		512	512	512	DNA dealkylation involved in DNA repair;cellular response to DNA damage stimulus;peptidyl-cysteine methylation;negative regulation of transcription, DNA-templated;positive regulation of transcription, DNA-templated;DNA demethylation	NA	DNA-binding transcription factor activity;methylated-DNA-[protein]-cysteine S-methyltransferase activity;zinc ion binding;sequence-specific DNA binding	GO:0003700;GO:0003908;GO:0006307;GO:0006974;GO:0008270;GO:0018125;GO:0043565;GO:0045892;GO:0045893;GO:0080111
ada_3		Bifunctional transcriptional activator/DNA repair enzyme Ada	1	1	1	1	335051	1	172390		530	530	530	DNA dealkylation involved in DNA repair;cellular response to DNA damage stimulus;peptidyl-cysteine methylation;negative regulation of transcription, DNA-templated;positive regulation of transcription, DNA-templated;DNA demethylation	NA	DNA-binding transcription factor activity;methylated-DNA-[protein]-cysteine S-methyltransferase activity;zinc ion binding;sequence-specific DNA binding	GO:0003700;GO:0003908;GO:0006307;GO:0006974;GO:0008270;GO:0018125;GO:0043565;GO:0045892;GO:0045893;GO:0080111
adaA		Bifunctional transcriptional activator/DNA repair enzyme AdaA	3	3	1	1	259942	1	238956		353	728	482	NA	NA	DNA-binding transcription factor activity;sequence-specific DNA binding	GO:0003700;GO:0043565
adaB		Methylated-DNA--protein-cysteine methyltransferase, inducible	1	1	1	1	258129	1	234838		494	494	494	DNA repair	NA	methylated-DNA-[protein]-cysteine S-methyltransferase activity	GO:0003908;GO:0006281
adc		putative acetoacetate decarboxylase	19	19	1	1	322857	1	253426		743	794	751	NA	NA	acetoacetate decarboxylase activity	GO:0047602
adcR		Transcriptional regulator AdcR	1	1	1	1	292774	1	232742		368	368	368	NA	NA	DNA binding;DNA-binding transcription factor activity;metal ion binding	GO:0003677;GO:0003700;GO:0046872
add		Adenosine deaminase	1	1	1	33	703	33	695		992	992	992	adenosine catabolic process;nucleotide metabolic process;purine ribonucleoside monophosphate biosynthetic process;hypoxanthine salvage;inosine biosynthetic process	cytosol	adenosine deaminase activity;zinc ion binding	GO:0004000;GO:0005829;GO:0006154;GO:0008270;GO:0009117;GO:0009168;GO:0043103;GO:0046103
add2		Aminodeoxyfutalosine deaminase	2	2	1	1	184214	1	273918		965	965	965	menaquinone biosynthetic process	NA	deaminase activity;metal ion binding	GO:0009234;GO:0019239;GO:0046872
addA		ATP-dependent helicase/nuclease subunit A	131	131	1	1	288224	1	331419		953	1520	1506	double-strand break repair via homologous recombination	NA	double-stranded DNA binding;ATP-dependent DNA helicase activity;ATP binding;3'-5' exonuclease activity	GO:0000724;GO:0003690;GO:0004003;GO:0005524;GO:0008408
addA_1		ATP-dependent helicase/nuclease subunit A	1	1	1	4	2173	4	7179		1661	1661	1661	double-strand break repair via homologous recombination	NA	double-stranded DNA binding;ATP-dependent DNA helicase activity;ATP binding;3'-5' exonuclease activity	GO:0000724;GO:0003690;GO:0004003;GO:0005524;GO:0008408
addA_2		RecBCD enzyme subunit RecB	2	2	1	436	25	435	12		428	1055	741	double-strand break repair via homologous recombination	NA	ATP-dependent DNA helicase activity;ATP binding	GO:0000724;GO:0004003;GO:0005524
addB		ATP-dependent helicase/deoxyribonuclease subunit B	3	3	1	10	271	10	1806		1583	2582	2244	double-strand break repair via homologous recombination	NA	double-stranded DNA binding;ATP binding;5'-3' exonuclease activity;iron-sulfur cluster binding	GO:0000724;GO:0003690;GO:0005524;GO:0008409;GO:0051536
ade		Adenine deaminase	27	27	1	3	1373	3	1309		140	1646	1432	adenine catabolic process	NA	adenine deaminase activity	GO:0000034;GO:0006146
ade_1		Adenine deaminase	4	4	1	3	1352	3	1308		236	236	236	adenine catabolic process	NA	adenine deaminase activity	GO:0000034;GO:0006146
ade_2		Adenine deaminase	1	1	1	1	159451	1	10712		1445	1445	1445	NA	NA	adenine deaminase activity	GO:0000034
ade_3		Adenine deaminase	7	7	1	3	1357	3	2659		194	218	207	NA	NA	adenine deaminase activity	GO:0000034
ade2		Adenine deaminase 2	21	21	1	1	31888	1	110885		1781	1781	1781	adenine catabolic process	NA	adenine deaminase activity	GO:0000034;GO:0006146
adeC		Adenine deaminase	12	12	1	1	27357	1	115213		1007	1802	1735	adenine catabolic process;hypoxanthine biosynthetic process	NA	adenine deaminase activity	GO:0000034;GO:0006146;GO:0046101
adeP		Adenine permease AdeP	32	32	1	1	31885	1	110889		1292	1376	1302	adenine transport	plasma membrane;integral component of plasma membrane	purine nucleobase transmembrane transporter activity;adenine transmembrane transporter activity;solute:proton symporter activity	GO:0005345;GO:0005886;GO:0005887;GO:0015207;GO:0015295;GO:0015853
adeP_1		Adenine permease AdeP	2	2	1	22	37	22	74		1355	1355	1355	adenine transport	plasma membrane;integral component of plasma membrane	purine nucleobase transmembrane transporter activity;adenine transmembrane transporter activity;solute:proton symporter activity	GO:0005345;GO:0005886;GO:0005887;GO:0015207;GO:0015295;GO:0015853
adeP_2		Adenine permease AdeP	1	1	1	1	31683	1	34543		1292	1292	1292	adenine transport	plasma membrane;integral component of plasma membrane	purine nucleobase transmembrane transporter activity;adenine transmembrane transporter activity;solute:proton symporter activity	GO:0005345;GO:0005886;GO:0005887;GO:0015207;GO:0015295;GO:0015853
adeQ		Adenine permease AdeQ	2	2	1	1	323553	1	254357		509	509	509	adenine transport	plasma membrane;integral component of plasma membrane	purine nucleobase transmembrane transporter activity;adenine transmembrane transporter activity	GO:0005345;GO:0005886;GO:0005887;GO:0015207;GO:0015853
adh		D-arabitol-phosphate dehydrogenase	21	21	1	1	1869	1	62199		1067	2468	1182	NA	NA	zinc ion binding	GO:0008270
adh_1		Alcohol dehydrogenase	7	7	1	1	57656	1	83772		989	989	989	NA	NA	(R,R)-butanediol dehydrogenase activity;alcohol dehydrogenase (NAD) activity;aldehyde dehydrogenase (NAD) activity;zinc ion binding;glyceraldehyde-3-phosphate dehydrogenase (NAD+) (non-phosphorylating) activity	GO:0000721;GO:0004022;GO:0004029;GO:0008270;GO:0043878
adh_2		Alcohol dehydrogenase	17	17	1	1	1871	1	62200		419	1073	1034	NA	NA	zinc ion binding	GO:0008270
adh1		Long-chain-alcohol dehydrogenase 1	33	33	1	1	58029	1	56969		1133	1133	1133	NA	NA	glycerol dehydrogenase [NAD+] activity;metal ion binding;long-chain-alcohol dehydrogenase activity	GO:0008888;GO:0046872;GO:0050060
adh1_1		Long-chain-alcohol dehydrogenase 1	2	2	1	1	353726	1	14262		1229	1229	1229	NA	NA	glycerol dehydrogenase [NAD+] activity;metal ion binding;long-chain-alcohol dehydrogenase activity	GO:0008888;GO:0046872;GO:0050060
adh1_2		Long-chain-alcohol dehydrogenase 1	3	3	1	1	359613	1	59856		1121	1121	1121	NA	NA	glycerol dehydrogenase [NAD+] activity;metal ion binding;long-chain-alcohol dehydrogenase activity	GO:0008888;GO:0046872;GO:0050060
adh1_3		Long-chain-alcohol dehydrogenase 1	4	4	1	1	353709	1	14267		1229	1229	1229	NA	NA	glycerol dehydrogenase [NAD+] activity;metal ion binding;long-chain-alcohol dehydrogenase activity	GO:0008888;GO:0046872;GO:0050060
adh2		Long-chain-alcohol dehydrogenase 2	1	1	1	20	957	20	596		1193	1193	1193	NA	NA	metal ion binding;long-chain-alcohol dehydrogenase activity	GO:0046872;GO:0050060
adhA		putative alcohol dehydrogenase AdhA	26	26	1	1	58316	1	95931		335	671	617	NA	NA	alcohol dehydrogenase (NAD) activity;zinc ion binding;oxidoreductase activity, acting on the CH-OH group of donors, NAD or NADP as acceptor	GO:0004022;GO:0008270;GO:0016616
adhA_1		putative formaldehyde dehydrogenase AdhA	1	1	1	1	298051	1	201438		1064	1064	1064	NA	NA	zinc ion binding;oxidoreductase activity, acting on the CH-OH group of donors, NAD or NADP as acceptor	GO:0008270;GO:0016616
adhA_2		putative alcohol dehydrogenase AdhA	1	1	1	1	314170	1	190714		983	983	983	NA	NA	alcohol dehydrogenase (NAD) activity;zinc ion binding;oxidoreductase activity, acting on the CH-OH group of donors, NAD or NADP as acceptor	GO:0004022;GO:0008270;GO:0016616
adhB		Alcohol dehydrogenase (quinone), cytochrome c subunit	24	24	1	1	186005	1	290917		917	917	917	NA	plasma membrane;respiratory chain	iron ion binding;electron transfer activity;oxidoreductase activity, acting on CH-OH group of donors;heme binding	GO:0005506;GO:0005886;GO:0009055;GO:0016614;GO:0020037;GO:0070469
adhB_1		Alcohol dehydrogenase (quinone), cytochrome c subunit	1	1	1	1	223229	1	152850		1343	1343	1343	NA	plasma membrane;respiratory chain	iron ion binding;electron transfer activity;oxidoreductase activity, acting on CH-OH group of donors;heme binding	GO:0005506;GO:0005886;GO:0009055;GO:0016614;GO:0020037;GO:0070469
adhB_2		Alcohol dehydrogenase 2	1	1	1	1	222529	1	152150		1163	1163	1163	NA	NA	alcohol dehydrogenase (NAD) activity;metal ion binding	GO:0004022;GO:0046872
adhC		NADP-dependent alcohol dehydrogenase C	10	10	1	1	325175	1	250100		1067	1067	1067	NA	cell wall;cytosol;plasma membrane	alcohol dehydrogenase (NADP+) activity;zinc ion binding;oxidoreductase activity, acting on the CH-OH group of donors, NAD or NADP as acceptor	GO:0005618;GO:0005829;GO:0005886;GO:0008106;GO:0008270;GO:0016616
adhc1		NADP-dependent alcohol dehydrogenase C 1	2	2	1	1	328518	1	251746		1064	1064	1064	NA	NA	alcohol dehydrogenase (NADP+) activity;zinc ion binding	GO:0008106;GO:0008270
adhc1_1		NADP-dependent alcohol dehydrogenase C 1	1	1	1	1	277440	1	135574		1061	1061	1061	NA	NA	alcohol dehydrogenase (NADP+) activity;zinc ion binding	GO:0008106;GO:0008270
adhc1_2		NADP-dependent alcohol dehydrogenase C 1	1	1	1	1	98004	1	168257		1049	1049	1049	NA	NA	alcohol dehydrogenase (NADP+) activity;zinc ion binding	GO:0008106;GO:0008270
adhD		Putative alcohol dehydrogenase D	6	6	1	1	34659	1	40632		1124	1124	1124	response to acidic pH;growth of symbiont in host cell;formaldehyde catabolic process	cell wall;cytosol	alcohol dehydrogenase activity, zinc-dependent;zinc ion binding;S-(hydroxymethyl)glutathione dehydrogenase activity	GO:0004024;GO:0005618;GO:0005829;GO:0008270;GO:0010447;GO:0044119;GO:0046294;GO:0051903
adhD_1		Putative alcohol dehydrogenase D	2	2	1	2	2437	2	24565		1109	1109	1109	response to acidic pH;growth of symbiont in host cell;formaldehyde catabolic process	cell wall;cytosol	alcohol dehydrogenase activity, zinc-dependent;zinc ion binding;S-(hydroxymethyl)glutathione dehydrogenase activity	GO:0004024;GO:0005618;GO:0005829;GO:0008270;GO:0010447;GO:0044119;GO:0046294;GO:0051903
adhD_2		Putative alcohol dehydrogenase D	1	1	1	2	8588	2	28282		1106	1106	1106	response to acidic pH;growth of symbiont in host cell;formaldehyde catabolic process	cell wall;cytosol	alcohol dehydrogenase activity, zinc-dependent;zinc ion binding;S-(hydroxymethyl)glutathione dehydrogenase activity	GO:0004024;GO:0005618;GO:0005829;GO:0008270;GO:0010447;GO:0044119;GO:0046294;GO:0051903
adhE		Aldehyde-alcohol dehydrogenase	7	7	1	1	241815	1	216548		176	2633	2115	alcohol metabolic process;carbon utilization	NA	alcohol dehydrogenase (NAD) activity;aldehyde dehydrogenase (NAD) activity;acetaldehyde dehydrogenase (acetylating) activity;glyceraldehyde-3-phosphate dehydrogenase (NAD+) (non-phosphorylating) activity;metal ion binding	GO:0004022;GO:0004029;GO:0006066;GO:0008774;GO:0015976;GO:0043878;GO:0046872
adhE_1		Aldehyde-alcohol dehydrogenase	4	4	1	31	34	31	217		2576	2576	2576	alcohol metabolic process;carbon utilization	NA	alcohol dehydrogenase (NAD) activity;aldehyde dehydrogenase (NAD) activity;acetaldehyde dehydrogenase (acetylating) activity;glyceraldehyde-3-phosphate dehydrogenase (NAD+) (non-phosphorylating) activity;metal ion binding	GO:0004022;GO:0004029;GO:0006066;GO:0008774;GO:0015976;GO:0043878;GO:0046872
adhE_2		Aldehyde-alcohol dehydrogenase	4	4	1	31	156	31	68		2588	2588	2588	alcohol metabolic process;carbon utilization	NA	alcohol dehydrogenase (NAD) activity;aldehyde dehydrogenase (NAD) activity;acetaldehyde dehydrogenase (acetylating) activity;glyceraldehyde-3-phosphate dehydrogenase (NAD+) (non-phosphorylating) activity;metal ion binding	GO:0004022;GO:0004029;GO:0006066;GO:0008774;GO:0015976;GO:0043878;GO:0046872
adhE_3		Aldehyde-alcohol dehydrogenase	1	1	1	1	188385	1	184495		1112	1112	1112	ethanol biosynthetic process;carbon utilization	cytosol;membrane	alcohol dehydrogenase (NAD) activity;acetaldehyde dehydrogenase (acetylating) activity;identical protein binding;metal ion binding	GO:0004022;GO:0005829;GO:0006115;GO:0008774;GO:0015976;GO:0016020;GO:0042802;GO:0046872
adhE_4		Aldehyde-alcohol dehydrogenase	1	1	1	1	241800	1	216517		464	464	464	alcohol metabolic process;carbon utilization	NA	alcohol dehydrogenase (NAD) activity;aldehyde dehydrogenase (NAD) activity;acetaldehyde dehydrogenase (acetylating) activity;glyceraldehyde-3-phosphate dehydrogenase (NAD+) (non-phosphorylating) activity;metal ion binding	GO:0004022;GO:0004029;GO:0006066;GO:0008774;GO:0015976;GO:0043878;GO:0046872
adhP		Alcohol dehydrogenase, propanol-preferring	1	1	1	1	223625	1	153246		1010	1010	1010	cellular response to DNA damage stimulus;response to ethanol;acetaldehyde catabolic process	NA	alcohol dehydrogenase (NAD) activity;zinc ion binding;oxidoreductase activity, acting on the CH-OH group of donors, NAD or NADP as acceptor	GO:0004022;GO:0006974;GO:0008270;GO:0016616;GO:0045471;GO:0046187
adhR		HTH-type transcriptional regulator AdhR	2	2	1	1	7552	1	260578		413	416	414	regulation of transcription, DNA-templated	NA	DNA binding	GO:0003677;GO:0006355
adhR_1		HTH-type transcriptional regulator AdhR	1	1	1	1	261749	1	239363		413	413	413	regulation of transcription, DNA-templated	NA	DNA binding	GO:0003677;GO:0006355
adhR_2		HTH-type transcriptional regulator AdhR	1	1	1	1	261757	1	239355		401	401	401	regulation of transcription, DNA-templated	NA	DNA binding	GO:0003677;GO:0006355
adhT		Alcohol dehydrogenase	5	5	1	1	72649	1	29628		1130	1130	1130	NA	NA	alcohol dehydrogenase (NAD) activity;zinc ion binding	GO:0004022;GO:0008270
adhT_1		Alcohol dehydrogenase	14	14	1	1	341101	1	14642		482	1022	912	NA	NA	alcohol dehydrogenase (NAD) activity;zinc ion binding	GO:0004022;GO:0008270
adhT_2		Alcohol dehydrogenase	19	19	1	1	74981	1	23269		1034	1034	1034	NA	NA	alcohol dehydrogenase (NAD) activity;zinc ion binding	GO:0004022;GO:0008270
adiA		Biodegradative arginine decarboxylase	6	6	1	1	282891	1	177236		2162	2267	2232	arginine catabolic process;intracellular pH elevation	cytosol	arginine decarboxylase activity;pyridoxal phosphate binding	GO:0005829;GO:0006527;GO:0008792;GO:0030170;GO:0051454
adiA_1		Biodegradative arginine decarboxylase	1	1	1	1	201270	1	355868		2372	2372	2372	arginine catabolic process;intracellular pH elevation	cytosol	arginine decarboxylase activity;pyridoxal phosphate binding	GO:0005829;GO:0006527;GO:0008792;GO:0030170;GO:0051454
adiC		Arginine/agmatine antiporter	20	20	1	1	91725	1	119922		932	1343	1299	amino acid transport	plasma membrane;integral component of membrane	antiporter activity;identical protein binding	GO:0005886;GO:0006865;GO:0015297;GO:0016021;GO:0042802
adiC_1		Arginine/agmatine antiporter	1	1	1	1	82602	1	104441		1565	1565	1565	amino acid transport	plasma membrane;integral component of membrane	antiporter activity;identical protein binding	GO:0005886;GO:0006865;GO:0015297;GO:0016021;GO:0042802
adiC_2		Arginine/agmatine antiporter	1	1	1	1	82600	1	104439		1382	1382	1382	amino acid transport	plasma membrane;integral component of membrane	antiporter activity;identical protein binding	GO:0005886;GO:0006865;GO:0015297;GO:0016021;GO:0042802
adk		Adenylate kinase	3	3	1	1	48231	1	19935		584	584	584	AMP salvage	cytoplasm	adenylate kinase activity;ATP binding	GO:0004017;GO:0005524;GO:0005737;GO:0044209
adk_1		Adenylate kinase	1	1	1	1	149039	1	8310		662	662	662	AMP salvage	cytoplasm	adenylate kinase activity;ATP binding;zinc ion binding	GO:0004017;GO:0005524;GO:0005737;GO:0008270;GO:0044209
adk_2		Adenylate kinase	1	1	1	1	155260	1	18		662	662	662	AMP salvage	cytoplasm	adenylate kinase activity;ATP binding;zinc ion binding	GO:0004017;GO:0005524;GO:0005737;GO:0008270;GO:0044209
adoK		Adenosine kinase	2	2	1	37	267	37	119		983	983	983	purine ribonucleoside salvage;AMP salvage	NA	adenosine kinase activity;ATP binding	GO:0004001;GO:0005524;GO:0006166;GO:0044209
aer		hypothetical protein	20	26	1.3	1	214003	1	135554		290	1577	543	chemotaxis;signal transduction	plasma membrane	NA	GO:0005886;GO:0006935;GO:0007165
aer_1		Aerotaxis receptor	12	12	1	1	327175	1	251262		1589	1589	1589	chemotaxis;signal transduction;positive aerotaxis	plasma membrane;integral component of plasma membrane	transmembrane signaling receptor activity;identical protein binding	GO:0004888;GO:0005886;GO:0005887;GO:0006935;GO:0007165;GO:0042802;GO:0052131
aer_2		Aerotaxis receptor	11	11	1	1	325675	1	250342		1058	1544	1499	chemotaxis;signal transduction;positive aerotaxis	plasma membrane;integral component of plasma membrane	transmembrane signaling receptor activity;identical protein binding	GO:0004888;GO:0005886;GO:0005887;GO:0006935;GO:0007165;GO:0042802;GO:0052131
aer_3		Aerotaxis receptor	1	1	1	1	222197	1	151818		1565	1565	1565	chemotaxis;signal transduction;positive aerotaxis	plasma membrane;integral component of plasma membrane	transmembrane signaling receptor activity;identical protein binding	GO:0004888;GO:0005886;GO:0005887;GO:0006935;GO:0007165;GO:0042802;GO:0052131
aer_4		Aerotaxis receptor	1	1	1	1	222039	1	151660		1565	1565	1565	chemotaxis;signal transduction;positive aerotaxis	plasma membrane;integral component of plasma membrane	transmembrane signaling receptor activity;identical protein binding	GO:0004888;GO:0005886;GO:0005887;GO:0006935;GO:0007165;GO:0042802;GO:0052131
aerA		Aerolysin	1	1	1	1	108382	1	180165		1445	1445	1445	NA	extracellular region;integral component of membrane;host cell plasma membrane	identical protein binding;toxin activity	GO:0005576;GO:0016021;GO:0020002;GO:0042802;GO:0090729
aes		Acetyl esterase	30	30	1	1	38744	1	89163		911	911	911	NA	cytoplasm	carboxylic ester hydrolase activity	GO:0005737;GO:0052689
aes_1		Acetyl esterase	2	2	1	1	263734	1	241334		905	905	905	NA	cytoplasm	carboxylic ester hydrolase activity	GO:0005737;GO:0052689
aes_2		Acetyl esterase	2	2	1	1	60576	1	71722		782	782	782	NA	cytoplasm	carboxylic ester hydrolase activity	GO:0005737;GO:0052689
aes_3		Acetyl esterase	3	3	1	1	324815	1	250057		1082	1082	1082	NA	cytoplasm	carboxylic ester hydrolase activity	GO:0005737;GO:0052689
afaD		Protein AfaD	2	2	1	1	215035	1	135684		422	422	422	NA	NA	NA	NA
afr		1,5-anhydro-D-fructose reductase	10	10	1	1	57404	1	83060		1034	1034	1034	NA	NA	1,5-anhydro-D-fructose reductase (1,5-anhydro-D-mannitol-forming) activity	GO:0033712
afr_1		1,5-anhydro-D-fructose reductase	21	21	1	1	31548	1	111748		1019	1019	1019	NA	NA	1,5-anhydro-D-fructose reductase (1,5-anhydro-D-mannitol-forming) activity	GO:0033712
afr_2		1,5-anhydro-D-fructose reductase	46	46	1	1	2509	1	97439		1046	1193	1058	NA	NA	NA	NA
afr_3		1,5-anhydro-D-fructose reductase	2	2	1	1	15647	1	111969		1028	1028	1028	NA	NA	1,5-anhydro-D-fructose reductase (1,5-anhydro-D-mannitol-forming) activity	GO:0033712
afsK		Serine/threonine-protein kinase AfsK	1	1	1	2	22405	2	17174		398	398	398	NA	NA	protein serine/threonine kinase activity;ATP binding	GO:0004674;GO:0005524
afsQ1		Transcriptional regulatory protein AfsQ1	1	1	1	2	20942	2	12435		683	683	683	NA	cytosol	phosphorelay response regulator activity;DNA binding;DNA-binding transcription factor activity	GO:0000156;GO:0003677;GO:0003700;GO:0005829
afsR		Regulatory protein AfsR	1	1	1	2	23610	2	8882		2132	2132	2132	phosphorelay signal transduction system;regulation of transcription, DNA-templated;antibiotic biosynthetic process	NA	DNA binding;ATP binding;pigment binding;ADP binding	GO:0000160;GO:0003677;GO:0005524;GO:0006355;GO:0017000;GO:0031409;GO:0043531
afsR_1		Regulatory protein AfsR	2	2	1	2	28459	2	17977		887	887	887	phosphorelay signal transduction system;regulation of transcription, DNA-templated;antibiotic biosynthetic process	NA	DNA binding;ATP binding;pigment binding;ADP binding	GO:0000160;GO:0003677;GO:0005524;GO:0006355;GO:0017000;GO:0031409;GO:0043531
afsR_2		Regulatory protein AfsR	2	2	1	2	28460	2	17978		2249	2249	2249	phosphorelay signal transduction system;regulation of transcription, DNA-templated;antibiotic biosynthetic process	NA	DNA binding;ATP binding;pigment binding;ADP binding	GO:0000160;GO:0003677;GO:0005524;GO:0006355;GO:0017000;GO:0031409;GO:0043531
afsR_3		Regulatory protein AfsR	3	3	1	37	323	37	176		821	845	829	phosphorelay signal transduction system;regulation of transcription, DNA-templated;antibiotic biosynthetic process	NA	DNA binding;ATP binding;pigment binding;ADP binding	GO:0000160;GO:0003677;GO:0005524;GO:0006355;GO:0017000;GO:0031409;GO:0043531
afsR_4		Regulatory protein AfsR	2	2	1	37	287	37	139		821	821	821	phosphorelay signal transduction system;regulation of transcription, DNA-templated;antibiotic biosynthetic process	NA	DNA binding;ATP binding;pigment binding;ADP binding	GO:0000160;GO:0003677;GO:0005524;GO:0006355;GO:0017000;GO:0031409;GO:0043531
aftC		Alpha-(1->3)-arabinofuranosyltransferase	1	1	1	2	13403	2	18896		1262	1262	1262	capsule polysaccharide biosynthetic process;cell wall organization	integral component of membrane	transferase activity, transferring hexosyl groups	GO:0016021;GO:0016758;GO:0045227;GO:0071555
agaA		N-acetylgalactosamine-6-phosphate deacetylase	4	4	1	10	1611	10	1630		1067	1067	1067	carbohydrate metabolic process;N-acetylglucosamine metabolic process	NA	N-acetylglucosamine-6-phosphate deacetylase activity;metal ion binding	GO:0005975;GO:0006044;GO:0008448;GO:0046872
agaA_1		Alpha-galactosidase AgaA	10	10	1	1	262878	1	239196		2183	2183	2183	stachyose metabolic process;raffinose catabolic process;protein homotetramerization	NA	alpha-galactosidase activity;raffinose alpha-galactosidase activity	GO:0004557;GO:0033531;GO:0034484;GO:0051289;GO:0052692
agaA_2		Alpha-galactosidase AgaA	9	9	1	1	262072	1	239685		2249	2249	2249	stachyose metabolic process;raffinose catabolic process;protein homotetramerization	NA	alpha-galactosidase activity;raffinose alpha-galactosidase activity	GO:0004557;GO:0033531;GO:0034484;GO:0051289;GO:0052692
agaAII		N-acetylgalactosamine-6-phosphate deacetylase	2	2	1	1	17787	1	100469		1130	1133	1131	carbohydrate metabolic process;N-acetylglucosamine metabolic process	cytoplasm	N-acetylglucosamine-6-phosphate deacetylase activity;metal ion binding;N-acetylgalactosamine-6-phosphate deacetylase activity	GO:0005737;GO:0005975;GO:0006044;GO:0008448;GO:0046872;GO:0047419
agaC		N-acetylgalactosamine permease IIC component 1	3	3	1	1	274412	1	133105		770	770	770	phosphoenolpyruvate-dependent sugar phosphotransferase system	plasma membrane;integral component of plasma membrane	NA	GO:0005886;GO:0005887;GO:0009401
agaD		Beta-agarase D	1	1	1	7	1175	7	2913		1502	1502	1502	carbohydrate metabolic process	extracellular region	beta-agarase activity	GO:0005576;GO:0005975;GO:0033916
agaK		N-acetylgalactosamine kinase AgaK	2	2	1	1	177071	1	299367		908	908	908	N-acetylglucosamine metabolic process	cytoplasm	ATP binding;N-acetylglucosamine kinase activity;metal ion binding	GO:0005524;GO:0005737;GO:0006044;GO:0045127;GO:0046872
agaS		D-galactosamine-6-phosphate deaminase AgaS	28	28	1	1	261079	1	240068		1169	1169	1169	carbohydrate metabolic process;carbohydrate derivative metabolic process	NA	hydrolase activity;isomerase activity;carbohydrate derivative binding	GO:0005975;GO:0016787;GO:0016853;GO:0097367;GO:1901135
agaSK		Bifunctional alpha-galactosidase/sucrose kinase AgaSK	1	1	1	29	127	28	712		650	650	650	melibiose catabolic process;stachyose metabolic process;raffinose catabolic process;protein homotetramerization	NA	magnesium ion binding;alpha-galactosidase activity;ATP binding;nucleotidyltransferase activity;carbohydrate kinase activity;raffinose alpha-galactosidase activity	GO:0000287;GO:0004557;GO:0005524;GO:0005995;GO:0016779;GO:0019200;GO:0033531;GO:0034484;GO:0051289;GO:0052692
aggB		Protein AggB	11	11	1	1	193618	1	344505		296	437	378	NA	NA	NA	NA
agp		Glucose-1-phosphatase	63	63	1	1	98658	1	246659		341	743	580	glucose catabolic process	outer membrane-bounded periplasmic space	glucose-1-phosphatase activity;3-phytase activity	GO:0006007;GO:0008877;GO:0016158;GO:0030288
agrA		Accessory gene regulator A	5	5	1	1	259017	1	235163		740	740	740	phosphorelay signal transduction system	cytoplasm	DNA binding	GO:0000160;GO:0003677;GO:0005737
agrA_1		Accessory gene regulator A	4	4	1	1	263004	1	237084		794	794	794	phosphorelay signal transduction system	cytoplasm	DNA binding	GO:0000160;GO:0003677;GO:0005737
agrA_2		Accessory gene regulator A	3	3	1	1	257076	1	236917		140	737	538	phosphorelay signal transduction system	cytoplasm	DNA binding	GO:0000160;GO:0003677;GO:0005737
agrB		Accessory gene regulator protein B	1	1	1	1	261622	1	240517		608	608	608	quorum sensing;pathogenesis	plasma membrane;integral component of membrane	peptidase activity	GO:0005886;GO:0008233;GO:0009372;GO:0009405;GO:0016021
agrB_1		Accessory gene regulator protein B	1	1	1	46	499	46	290		578	578	578	quorum sensing	plasma membrane	peptidase activity	GO:0005886;GO:0008233;GO:0009372
agrB_2		Accessory gene regulator protein B	1	1	1	46	519	46	310		563	563	563	quorum sensing	plasma membrane	peptidase activity	GO:0005886;GO:0008233;GO:0009372
aguA		Putative agmatine deiminase	1	1	1	14	1401	14	1321		1073	1073	1073	putrescine biosynthetic process	NA	protein-arginine deiminase activity;agmatine deiminase activity	GO:0004668;GO:0009446;GO:0047632
aguA_1		Putative agmatine deiminase	3	3	1	1	267634	1	242495		1094	1094	1094	putrescine biosynthetic process	NA	protein-arginine deiminase activity;agmatine deiminase activity	GO:0004668;GO:0009446;GO:0047632
aguA_2		Agmatine deiminase	3	3	1	1	265988	1	244393		1109	1109	1109	putrescine biosynthetic process from arginine	NA	protein-arginine deiminase activity;agmatine deiminase activity	GO:0004668;GO:0033388;GO:0047632
aguA_3		Putative agmatine deiminase	1	1	1	1	224405	1	149217		1040	1040	1040	putrescine biosynthetic process	NA	protein-arginine deiminase activity;agmatine deiminase activity	GO:0004668;GO:0009446;GO:0047632
ahcY		Adenosylhomocysteinase	9	9	1	1	268493	1	231597		113	1154	830	one-carbon metabolic process	cytoplasm	adenosylhomocysteinase activity;trialkylsulfonium hydrolase activity	GO:0004013;GO:0005737;GO:0006730;GO:0016802
ahpC		Alkyl hydroperoxide reductase C	18	18	1	1	327189	1	251247		563	563	563	response to oxidative stress;cell redox homeostasis	extracellular region;cytoplasm	peroxidase activity;peroxiredoxin activity	GO:0004601;GO:0005576;GO:0005737;GO:0006979;GO:0045454;GO:0051920
ahpC_1		Alkyl hydroperoxide reductase C	1	1	1	1	197348	1	354352		602	602	602	response to oxidative stress;hydrogen peroxide catabolic process;cell redox homeostasis	cytosol	thioredoxin peroxidase activity	GO:0005829;GO:0006979;GO:0008379;GO:0042744;GO:0045454
ahpC_2		Alkyl hydroperoxide reductase C	1	1	1	1	223604	1	153225		563	563	563	response to oxidative stress;iron assimilation by chelation and transport;hydrogen peroxide catabolic process;cell redox homeostasis	cytosol	thioredoxin peroxidase activity	GO:0005829;GO:0006979;GO:0008379;GO:0033214;GO:0042744;GO:0045454
ahpD		Alkyl hydroperoxide reductase AhpD	2	2	1	1	293241	1	234777		659	659	659	NA	NA	alkyl hydroperoxide reductase activity;antioxidant activity	GO:0008785;GO:0016209
ahpE		Alkyl hydroperoxide reductase E	1	1	1	1	6189	1	260045		467	467	467	cellular response to oxidative stress;cell redox homeostasis;response to nitrosative stress;evasion or tolerance by symbiont of host-produced nitric oxide	cytoplasm;cytosol	peroxidase activity;thioredoxin peroxidase activity;peroxiredoxin activity	GO:0004601;GO:0005737;GO:0005829;GO:0008379;GO:0034599;GO:0045454;GO:0051409;GO:0051920;GO:0052060
ahpF		Alkyl hydroperoxide reductase subunit F	18	18	1	1	327188	1	251248		1574	1574	1574	response to reactive oxygen species;cell redox homeostasis	NA	alkyl hydroperoxide reductase activity;electron transfer activity;protein disulfide oxidoreductase activity;NAD binding	GO:0000302;GO:0008785;GO:0009055;GO:0015035;GO:0045454;GO:0051287
ahpF_1		Alkyl hydroperoxide reductase subunit F	2	2	1	1	9656	1	26150		449	449	449	response to reactive oxygen species;cell redox homeostasis	cytosol;alkyl hydroperoxide reductase complex	alkyl hydroperoxide reductase activity;electron transfer activity;protein disulfide oxidoreductase activity;NAD binding;FAD binding	GO:0000302;GO:0005829;GO:0008785;GO:0009055;GO:0009321;GO:0015035;GO:0045454;GO:0051287;GO:0071949
ahpF_2		Alkyl hydroperoxide reductase subunit F	2	2	1	1	9655	1	26151		269	269	269	response to reactive oxygen species;cell redox homeostasis	cell	alkyl hydroperoxide reductase activity;electron transfer activity;protein disulfide oxidoreductase activity;flavin adenine dinucleotide binding;NAD binding	GO:0000302;GO:0005623;GO:0008785;GO:0009055;GO:0015035;GO:0045454;GO:0050660;GO:0051287
ahr		Aldehyde reductase Ahr	22	22	1	1	216124	1	246696		227	227	227	fatty acid metabolic process	NA	alcohol dehydrogenase (NADP+) activity;zinc ion binding;oxidoreductase activity, acting on the CH-OH group of donors, NAD or NADP as acceptor	GO:0006631;GO:0008106;GO:0008270;GO:0016616
ahr_2		Aldehyde reductase Ahr	1	1	1	1	166087	1	161125		227	227	227	fatty acid metabolic process	NA	alcohol dehydrogenase (NADP+) activity;zinc ion binding;oxidoreductase activity, acting on the CH-OH group of donors, NAD or NADP as acceptor	GO:0006631;GO:0008106;GO:0008270;GO:0016616
aidA-I		AIDA-I autotransporter	1	1	1	1	288151	1	136552		2594	2594	2594	cell adhesion;pathogenesis	extracellular region;cell outer membrane;cell surface;integral component of membrane;periplasmic space	NA	GO:0005576;GO:0007155;GO:0009279;GO:0009405;GO:0009986;GO:0016021;GO:0042597
aidB		Putative acyl-CoA dehydrogenase AidB	1	1	1	1	199611	1	174953		1682	1682	1682	cellular response to DNA damage stimulus;negative regulation of transcription, DNA-templated	cytoplasm	DNA binding;isovaleryl-CoA dehydrogenase activity;identical protein binding;sequence-specific DNA binding	GO:0003677;GO:0005737;GO:0006974;GO:0008470;GO:0042802;GO:0043565;GO:0045892
aiiA		N-acyl homoserine lactonase	6	6	1	1	328189	1	252075		368	842	714	NA	NA	metal ion binding;acyl-L-homoserine-lactone lactonohydrolase activity	GO:0046872;GO:0102007
aiiB		N-acyl homoserine lactonase AiiB	2	2	1	1	342256	1	17811		830	830	830	NA	NA	metal ion binding;acyl-L-homoserine-lactone lactonohydrolase activity	GO:0046872;GO:0102007
ail		Attachment invasion locus protein	69	69	1	1	280424	1	356433		464	557	555	pathogenesis	cell outer membrane;integral component of membrane	NA	GO:0009279;GO:0009405;GO:0016021
ail_1		Attachment invasion locus protein	1	1	1	1	337208	1	355404		557	557	557	pathogenesis	cell outer membrane;integral component of membrane	NA	GO:0009279;GO:0009405;GO:0016021
ail_2		Attachment invasion locus protein	1	1	1	1	280420	1	356378		557	557	557	pathogenesis	cell outer membrane;integral component of membrane	NA	GO:0009279;GO:0009405;GO:0016021
ail_3		Attachment invasion locus protein	1	1	1	1	197069	1	331779		524	524	524	pathogenesis	cell outer membrane;integral component of membrane	NA	GO:0009279;GO:0009405;GO:0016021
aioA		Arsenite oxidase subunit AioA	6	6	1	10	857	10	794		203	2585	1446	NA	NA	molybdopterin cofactor binding;metal ion binding;arsenate reductase (azurin) activity;3 iron, 4 sulfur cluster binding	GO:0043546;GO:0046872;GO:0050611;GO:0051538
aioB		Arsenite oxidase subunit AioB	3	3	1	1	319040	1	248445		518	518	518	NA	membrane	oxidoreductase activity, acting on diphenols and related substances as donors;metal ion binding;arsenate reductase (azurin) activity;2 iron, 2 sulfur cluster binding	GO:0016020;GO:0016679;GO:0046872;GO:0050611;GO:0051537
ais		Lipopolysaccharide core heptose(II)-phosphate phosphatase	126	126	1	1	213589	1	353654		140	584	577	lipopolysaccharide metabolic process	periplasmic space	phosphatase activity	GO:0008653;GO:0016791;GO:0042597
ais_1		Lipopolysaccharide core heptose(II)-phosphate phosphatase	1	1	1	1	225035	1	334421		686	686	686	lipopolysaccharide metabolic process	periplasmic space	phosphatase activity	GO:0008653;GO:0016791;GO:0042597
ais_2		Lipopolysaccharide core heptose(II)-phosphate phosphatase	1	1	1	1	222978	1	152599		683	683	683	lipopolysaccharide metabolic process	periplasmic space	phosphatase activity	GO:0008653;GO:0016791;GO:0042597
aknK		Aclacinomycin-T 2-deoxy-L-fucose transferase	2	2	1	111	66	111	64		1379	1379	1379	antibiotic biosynthetic process	NA	transferase activity, transferring glycosyl groups	GO:0016757;GO:0017000
aknOx		Aclacinomycin-N/aclacinomycin-A oxidase	1	1	1	12	106	12	1372		1631	1631	1631	antibiotic biosynthetic process	NA	oxidoreductase activity;FAD binding	GO:0016491;GO:0017000;GO:0071949
aknOx_1		Aclacinomycin-N/aclacinomycin-A oxidase	2	2	1	2	16646	2	6801		1472	1472	1472	antibiotic biosynthetic process	NA	oxidoreductase activity;FAD binding	GO:0016491;GO:0017000;GO:0071949
aknOx_2		Aclacinomycin-N/aclacinomycin-A oxidase	2	2	1	2	16633	2	6814		1616	1616	1616	antibiotic biosynthetic process	NA	oxidoreductase activity;FAD binding	GO:0016491;GO:0017000;GO:0071949
ala		Delta(1)-pyrroline-2-carboxylate reductase	16	16	1	1	356102	1	26503		950	950	950	NA	NA	NA	NA
ala_1		Alanine dehydrogenase	1	1	1	1	42400	1	105757		410	410	410	alanine metabolic process	NA	alanine dehydrogenase activity;NAD binding	GO:0000286;GO:0006522;GO:0051287
ala_2		Alanine dehydrogenase	1	1	1	1	47669	1	91032		980	980	980	alanine metabolic process	NA	alanine dehydrogenase activity;NAD binding	GO:0000286;GO:0006522;GO:0051287
ala_3		Alanine dehydrogenase	1	1	1	1	144383	1	87401		1016	1016	1016	alanine metabolic process	NA	alanine dehydrogenase activity;NAD binding	GO:0000286;GO:0006522;GO:0051287
alaA		Glutamate-pyruvate aminotransferase AlaA	1	1	1	1	221792	1	151413		1211	1211	1211	alanine biosynthetic process;cellular response to DNA damage stimulus;L-alanine biosynthetic process from pyruvate;D-alanine biosynthetic process;response to antibiotic	cytoplasm	L-alanine:2-oxoglutarate aminotransferase activity;transaminase activity;pyridoxal phosphate binding	GO:0004021;GO:0005737;GO:0006523;GO:0006974;GO:0008483;GO:0019272;GO:0030170;GO:0030632;GO:0046677
alaC		Glutamate-pyruvate aminotransferase AlaC	30	30	1	1	34800	1	105260		1295	1295	1295	alanine biosynthetic process;L-alanine biosynthetic process from pyruvate;D-alanine biosynthetic process	cytoplasm	L-alanine:2-oxoglutarate aminotransferase activity;transaminase activity;pyridoxal phosphate binding	GO:0004021;GO:0005737;GO:0006523;GO:0008483;GO:0019272;GO:0030170;GO:0030632
alaE		L-alanine exporter AlaE	1	1	1	1	73308	1	16738		464	464	464	L-alanine transport;amino acid export across plasma membrane	plasma membrane;integral component of plasma membrane	solute:proton antiporter activity;L-amino acid efflux transmembrane transporter activity	GO:0005886;GO:0005887;GO:0015299;GO:0015808;GO:0032973;GO:0034639
alaS		hypothetical protein	6	6	1	1	58051	1	83859		740	878	763	tRNA modification;alanyl-tRNA aminoacylation;negative regulation of transcription, DNA-templated	cytosol;membrane	tRNA binding;bacterial-type RNA polymerase transcriptional repressor activity, sequence-specific DNA binding;aminoacyl-tRNA editing activity;Ser-tRNA(Ala) hydrolase activity;alanine-tRNA ligase activity;ATP binding;zinc ion binding;amino acid binding;identical protein binding	GO:0000049;GO:0001217;GO:0002161;GO:0002196;GO:0004813;GO:0005524;GO:0005829;GO:0006400;GO:0006419;GO:0008270;GO:0016020;GO:0016597;GO:0042802;GO:0045892
alaS_1		Alanine--tRNA ligase	1	1	1	1	362012	1	30452		2693	2693	2693	tRNA modification;alanyl-tRNA aminoacylation;negative regulation of transcription, DNA-templated	cytosol;membrane	tRNA binding;bacterial-type RNA polymerase transcriptional repressor activity, sequence-specific DNA binding;aminoacyl-tRNA editing activity;Ser-tRNA(Ala) hydrolase activity;alanine-tRNA ligase activity;ATP binding;zinc ion binding;amino acid binding;identical protein binding	GO:0000049;GO:0001217;GO:0002161;GO:0002196;GO:0004813;GO:0005524;GO:0005829;GO:0006400;GO:0006419;GO:0008270;GO:0016020;GO:0016597;GO:0042802;GO:0045892
alaS_2		Alanine--tRNA ligase	1	1	1	1	222554	1	152175		632	632	632	alanyl-tRNA aminoacylation	cytoplasm	tRNA binding;alanine-tRNA ligase activity;ATP binding;zinc ion binding	GO:0000049;GO:0004813;GO:0005524;GO:0005737;GO:0006419;GO:0008270
albA		hypothetical protein	8	8	1	1	239122	1	220864		110	1490	454	bacteriocin biosynthetic process	cytoplasm	oxidoreductase activity;metal ion binding;4 iron, 4 sulfur cluster binding	GO:0005737;GO:0016491;GO:0030152;GO:0046872;GO:0051539
albC		Putative ABC transporter ATP-binding protein AlbC	5	5	1	1	201012	1	339146		668	728	704	protein transport;bacteriocin immunity;bacteriocin transport	NA	ATP binding;ATPase activity	GO:0005524;GO:0015031;GO:0016887;GO:0030153;GO:0043213
alc		allantoicase	21	21	1	1	31865	1	110891		986	1220	1030	allantoin catabolic process	NA	allantoicase activity	GO:0000256;GO:0004037
ald		Putative aldehyde dehydrogenase	22	22	1	1	184056	1	288361		1439	1439	1439	cellular aldehyde metabolic process	NA	aldehyde dehydrogenase (NAD) activity;glyceraldehyde-3-phosphate dehydrogenase (NAD+) (non-phosphorylating) activity	GO:0004029;GO:0006081;GO:0043878
ald_1		3-succinoylsemialdehyde-pyridine dehydrogenase	2	2	1	1	67598	1	98045		1424	1424	1424	nicotine catabolic process	NA	oxidoreductase activity, acting on the aldehyde or oxo group of donors, NAD or NADP as acceptor	GO:0016620;GO:0019608
ald_2		3-succinoylsemialdehyde-pyridine dehydrogenase	2	2	1	1	77977	1	97159		1430	1430	1430	nicotine catabolic process	NA	oxidoreductase activity, acting on the aldehyde or oxo group of donors, NAD or NADP as acceptor	GO:0016620;GO:0019608
ald_3		3-succinoylsemialdehyde-pyridine dehydrogenase	2	2	1	1	296165	1	159056		1427	1427	1427	nicotine catabolic process	NA	oxidoreductase activity, acting on the aldehyde or oxo group of donors, NAD or NADP as acceptor	GO:0016620;GO:0019608
ald_4		3-succinoylsemialdehyde-pyridine dehydrogenase	2	2	1	1	314478	1	191290		1418	1418	1418	nicotine catabolic process	NA	oxidoreductase activity, acting on the aldehyde or oxo group of donors, NAD or NADP as acceptor	GO:0016620;GO:0019608
ald_5		Alanine dehydrogenase	1	1	1	1	296472	1	190102		1118	1118	1118	L-alanine catabolic process	NA	nucleotide binding;alanine dehydrogenase activity;metal ion binding	GO:0000166;GO:0000286;GO:0042853;GO:0046872
ald1		Long-chain-aldehyde dehydrogenase	2	2	1	1	333361	1	329672		1511	1511	1511	protein homotetramerization	NA	long-chain-aldehyde dehydrogenase activity	GO:0050061;GO:0051289
ald1_1		Alanine dehydrogenase 1	6	6	1	1	241821	1	216567		1112	1112	1112	L-alanine catabolic process	NA	alanine dehydrogenase activity	GO:0000286;GO:0042853
ald1_2		Alanine dehydrogenase 1	3	3	1	1	241662	1	213582		269	1196	859	L-alanine catabolic process	NA	alanine dehydrogenase activity	GO:0000286;GO:0042853
ald1_3		Alanine dehydrogenase 1	1	1	1	1	237035	1	210617		1112	1112	1112	L-alanine catabolic process	NA	alanine dehydrogenase activity	GO:0000286;GO:0042853
ald2		Alanine dehydrogenase 2	2	2	1	77	350	77	231		1121	1148	1134	L-alanine catabolic process	NA	alanine dehydrogenase activity	GO:0000286;GO:0042853
aldA		Lactaldehyde dehydrogenase	5	5	1	1	46128	1	34467		1427	1427	1427	rhamnose catabolic process;L-fucose catabolic process;protein homotetramerization	cytosol	succinate-semialdehyde dehydrogenase (NAD+) activity;lactaldehyde dehydrogenase activity;succinate-semialdehyde dehydrogenase [NAD(P)+] activity;identical protein binding;glycolaldehyde dehydrogenase activity	GO:0004777;GO:0005829;GO:0008911;GO:0009013;GO:0019301;GO:0042355;GO:0042802;GO:0050569;GO:0051289
aldA_1		Putative aldehyde dehydrogenase AldA	3	3	1	1	6605	1	264931		1493	1493	1493	NA	NA	NA	NA
aldA_2		Putative aldehyde dehydrogenase AldA	2	2	1	1	352795	1	265176		1499	1499	1499	NA	NA	aldehyde dehydrogenase (NAD) activity;glyceraldehyde-3-phosphate dehydrogenase (NAD+) (non-phosphorylating) activity	GO:0004029;GO:0043878
aldA_3		Putative aldehyde dehydrogenase AldA	1	1	1	1	116121	1	273933		1514	1514	1514	NA	NA	aldehyde dehydrogenase (NAD) activity;glyceraldehyde-3-phosphate dehydrogenase (NAD+) (non-phosphorylating) activity	GO:0004029;GO:0043878
aldB		Aldehyde dehydrogenase B	11	11	1	1	156724	1	309270		692	1520	1444	cellular response to DNA damage stimulus;response to ethanol	NA	aldehyde dehydrogenase (NAD) activity;oxidoreductase activity	GO:0004029;GO:0006974;GO:0016491;GO:0045471
aldC		Alpha-acetolactate decarboxylase	7	7	1	1	259187	1	237363		665	665	665	acetoin biosynthetic process	NA	acetolactate decarboxylase activity	GO:0045151;GO:0047605
aldC_2		Alpha-acetolactate decarboxylase	1	1	1	1	262369	1	239001		665	665	665	acetoin biosynthetic process	NA	acetolactate decarboxylase activity	GO:0045151;GO:0047605
aldh		Aldehyde dehydrogenase	1	1	1	151	162	151	108		1382	1382	1382	D-xylose catabolic process	NA	aldehyde dehydrogenase (NAD) activity;aldehyde dehydrogenase [NAD(P)+] activity;aldehyde dehydrogenase (NADP+) activity;glyceraldehyde-3-phosphate dehydrogenase (NAD+) (non-phosphorylating) activity;NADP binding;NAD binding	GO:0004029;GO:0004030;GO:0033721;GO:0042843;GO:0043878;GO:0050661;GO:0051287
aldH		NADP-dependent fatty aldehyde dehydrogenase	4	4	1	1	38142	1	81004		1517	1517	1517	NA	NA	aldehyde dehydrogenase (NADP+) activity	GO:0033721
aldH_1		NADP-dependent fatty aldehyde dehydrogenase	1	1	1	1	176844	1	289856		1502	1502	1502	NA	NA	aldehyde dehydrogenase (NADP+) activity	GO:0033721
aldH_2		NADP-dependent fatty aldehyde dehydrogenase	1	1	1	1	176861	1	289873		1508	1508	1508	NA	NA	aldehyde dehydrogenase (NADP+) activity	GO:0033721
aldHT		Aldehyde dehydrogenase, thermostable	38	38	1	1	182724	1	300930		1448	1448	1448	ethanol catabolic process	NA	aldehyde dehydrogenase [NAD(P)+] activity	GO:0004030;GO:0006068
aldHT_1		Aldehyde dehydrogenase, thermostable	1	1	1	1	86486	1	297822		1133	1133	1133	ethanol catabolic process	NA	aldehyde dehydrogenase [NAD(P)+] activity	GO:0004030;GO:0006068
aldHT_2		Aldehyde dehydrogenase, thermostable	3	3	1	1	182567	1	300953		1451	1451	1451	ethanol catabolic process	NA	aldehyde dehydrogenase [NAD(P)+] activity	GO:0004030;GO:0006068
alg8		Mannuronan synthase	1	1	1	1	125558	1	163158		1481	1481	1481	hyaluronan biosynthetic process;alginic acid biosynthetic process;extracellular polysaccharide biosynthetic process;extracellular matrix assembly	integral component of plasma membrane	alginate synthase activity;hyaluronan synthase activity	GO:0005887;GO:0030213;GO:0042121;GO:0045226;GO:0047643;GO:0050501;GO:0085029
alg8_1		Mannuronan synthase	1	1	1	1	339619	1	15694		1655	1655	1655	hyaluronan biosynthetic process;alginic acid biosynthetic process;extracellular polysaccharide biosynthetic process;extracellular matrix assembly	integral component of plasma membrane	alginate synthase activity;hyaluronan synthase activity	GO:0005887;GO:0030213;GO:0042121;GO:0045226;GO:0047643;GO:0050501;GO:0085029
alg8_2		Mannuronan synthase	1	1	1	1	78815	1	104149		1466	1466	1466	hyaluronan biosynthetic process;alginic acid biosynthetic process;extracellular polysaccharide biosynthetic process;extracellular matrix assembly	integral component of plasma membrane	alginate synthase activity;hyaluronan synthase activity	GO:0005887;GO:0030213;GO:0042121;GO:0045226;GO:0047643;GO:0050501;GO:0085029
algA		Alginate biosynthesis protein AlgA	38	38	1	1	170667	1	303435		1421	1421	1421	GDP-mannose biosynthetic process;alginic acid biosynthetic process	NA	mannose-1-phosphate guanylyltransferase activity;mannose-6-phosphate isomerase activity;GTP binding	GO:0004475;GO:0004476;GO:0005525;GO:0009298;GO:0042121
algA_1		Alginate biosynthesis protein AlgA	1	1	1	14	887	14	807		1067	1067	1067	GDP-mannose biosynthetic process;alginic acid biosynthetic process	NA	mannose-1-phosphate guanylyltransferase activity;mannose-6-phosphate isomerase activity;GTP binding	GO:0004475;GO:0004476;GO:0005525;GO:0009298;GO:0042121
algA_2		Alginate biosynthesis protein AlgA	1	1	1	1	78817	1	104147		1442	1442	1442	GDP-mannose biosynthetic process;alginic acid biosynthetic process	NA	mannose-1-phosphate guanylyltransferase activity;mannose-6-phosphate isomerase activity;GTP binding	GO:0004475;GO:0004476;GO:0005525;GO:0009298;GO:0042121
algB		Alginate biosynthesis transcriptional regulatory protein AlgB	1	1	1	1	225398	1	335144		1346	1346	1346	phosphorelay signal transduction system;alginic acid biosynthetic process;positive regulation of proteolysis;positive regulation of transcription, DNA-templated;negative regulation of single-species biofilm formation on inanimate substrate;positive regulation of secondary metabolite biosynthetic process;positive regulation of cell motility	NA	ATP binding;transcription factor binding;sequence-specific DNA binding;transcription regulatory region DNA binding	GO:0000160;GO:0005524;GO:0008134;GO:0042121;GO:0043565;GO:0044212;GO:0045862;GO:0045893;GO:1900232;GO:1900378;GO:2000147
algC		Phosphomannomutase/phosphoglucomutase	6	6	1	1	34418	1	105496		1241	1547	1496	lipopolysaccharide biosynthetic process;GDP-mannose biosynthetic process;pathogenesis;alginic acid biosynthetic process	NA	magnesium ion binding;phosphoglucomutase activity;phosphomannomutase activity	GO:0000287;GO:0004614;GO:0004615;GO:0009103;GO:0009298;GO:0009405;GO:0042121
algC_2		Phosphomannomutase/phosphoglucomutase	1	1	1	1	76641	1	34157		1244	1244	1244	lipopolysaccharide biosynthetic process;GDP-mannose biosynthetic process;pathogenesis;alginic acid biosynthetic process	NA	magnesium ion binding;phosphoglucomutase activity;phosphomannomutase activity	GO:0000287;GO:0004614;GO:0004615;GO:0009103;GO:0009298;GO:0009405;GO:0042121
algD		GDP-mannose 6-dehydrogenase	1	1	1	1	125557	1	163157		1316	1316	1316	alginic acid biosynthetic process	NA	GDP-mannose 6-dehydrogenase activity;NAD binding	GO:0042121;GO:0047919;GO:0051287
algD_1		GDP-mannose 6-dehydrogenase	1	1	1	1	339620	1	15695		1391	1391	1391	alginic acid biosynthetic process	NA	GDP-mannose 6-dehydrogenase activity;NAD binding	GO:0042121;GO:0047919;GO:0051287
algD_2		GDP-mannose 6-dehydrogenase	1	1	1	1	78814	1	104150		1319	1319	1319	response to osmotic stress;cellular response to cell envelope stress;alginic acid biosynthetic process;single-species biofilm formation	NA	GDP-mannose 6-dehydrogenase activity;NAD binding	GO:0006970;GO:0036460;GO:0042121;GO:0044010;GO:0047919;GO:0051287
algE		Alginate production protein AlgE	1	1	1	1	125561	1	163161		1478	1478	1478	alginic acid biosynthetic process	cell outer membrane	NA	GO:0009279;GO:0042121
algE1_1		Mannuronan C5-epimerase AlgE1	1	1	1	5	950	5	3553		1016	1016	1016	alginic acid biosynthetic process	extracellular space	calcium ion binding;isomerase activity	GO:0005509;GO:0005615;GO:0016853;GO:0042121
algE1_2		Mannuronan C5-epimerase AlgE1	1	1	1	5	5791	5	2257		1016	1016	1016	alginic acid biosynthetic process	extracellular space	calcium ion binding;isomerase activity	GO:0005509;GO:0005615;GO:0016853;GO:0042121
algE2		Mannuronan C5-epimerase AlgE2	1	1	1	1	7442	1	261099		1640	1640	1640	alginic acid biosynthetic process	extracellular space	calcium ion binding;isomerase activity	GO:0005509;GO:0005615;GO:0016853;GO:0042121
algE5		Mannuronan C5-epimerase AlgE5	1	1	1	1	173809	1	296811		1892	1892	1892	alginic acid biosynthetic process	extracellular space	calcium ion binding;isomerase activity	GO:0005509;GO:0005615;GO:0016853;GO:0042121
algE7		Alginate lyase 7	1	1	1	1	218169	1	161479		1511	1511	1511	alginic acid biosynthetic process	extracellular space	calcium ion binding;isomerase activity;poly(beta-D-mannuronate) lyase activity	GO:0005509;GO:0005615;GO:0016853;GO:0042121;GO:0045135
algG		Mannuronan C5-epimerase	1	1	1	1	125562	1	163162		1559	1559	1559	alginic acid biosynthetic process	periplasmic space	isomerase activity	GO:0016853;GO:0042121;GO:0042597
algJ		putative alginate O-acetylase AlgJ	1	1	1	4	4653	4	5344		1160	1160	1160	alginic acid biosynthetic process	plasma membrane;periplasmic space	transferase activity, transferring acyl groups	GO:0005886;GO:0016746;GO:0042121;GO:0042597
algK		Alginate biosynthesis protein AlgK	1	1	1	1	125560	1	163160		1427	1427	1427	alginic acid biosynthetic process	cell outer membrane	NA	GO:0009279;GO:0042121
algL		Alginate lyase	1	1	1	1	78825	1	104139		1076	1076	1076	alginic acid catabolic process	periplasmic space	poly(beta-D-mannuronate) lyase activity	GO:0042122;GO:0042597;GO:0045135
algL_1		Alginate lyase	1	1	1	1	32357	1	73206		1103	1103	1103	alginic acid catabolic process	periplasmic space	poly(beta-D-mannuronate) lyase activity	GO:0042122;GO:0042597;GO:0045135
algL_2		Alginate lyase	1	1	1	1	32368	1	73217		1172	1172	1172	alginic acid catabolic process	periplasmic space	poly(beta-D-mannuronate) lyase activity	GO:0042122;GO:0042597;GO:0045135
algX		Alginate biosynthesis protein AlgX	1	1	1	1	125563	1	163163		1442	1442	1442	alginic acid biosynthetic process;single-species biofilm formation	periplasmic space	transferase activity, transferring acyl groups	GO:0016746;GO:0042121;GO:0042597;GO:0044010
alkA		putative bifunctional transcriptional activator/DNA repair enzyme AlkA	1	1	1	1	107511	1	178332		1358	1358	1358	base-excision repair, AP site formation;DNA dealkylation involved in DNA repair;response to nitrosative stress	cell wall;cytoplasm;plasma membrane;protein-DNA complex	DNA-binding transcription factor activity;methyltransferase activity;zinc ion binding;DNA-3-methyladenine glycosylase activity;alkylated DNA binding;sequence-specific DNA binding;DNA-7-methylguanine glycosylase activity;DNA-7-methyladenine glycosylase activity;DNA-3-methylguanine glycosylase activity	GO:0003700;GO:0005618;GO:0005737;GO:0005886;GO:0006285;GO:0006307;GO:0008168;GO:0008270;GO:0008725;GO:0032131;GO:0032993;GO:0043565;GO:0043916;GO:0051409;GO:0052821;GO:0052822
alkB		Alkane 1-monooxygenase	3	3	1	1	116655	1	361044		1109	1115	1113	lipid metabolic process;alkane catabolic process	plasma membrane;integral component of membrane	alkane 1-monooxygenase activity;metal ion binding;arachidonic acid omega-hydroxylase activity	GO:0005886;GO:0006629;GO:0016021;GO:0018685;GO:0043448;GO:0046872;GO:0052869
alkB_1		Alpha-ketoglutarate-dependent dioxygenase AlkB	1	1	1	1	320257	1	270901		644	644	644	DNA repair;DNA dealkylation involved in DNA repair;oxidative single-stranded DNA demethylation;oxidative single-stranded RNA demethylation;RNA repair;oxidative demethylation;DNA demethylation	NA	ferrous iron binding;oxidative RNA demethylase activity;DNA-N1-methyladenine dioxygenase activity;dioxygenase activity;1-ethyladenine demethylase activity	GO:0006281;GO:0006307;GO:0008198;GO:0035515;GO:0035552;GO:0035553;GO:0042245;GO:0043734;GO:0051213;GO:0070989;GO:0080111;GO:0103053
alkB_2		Alpha-ketoglutarate-dependent dioxygenase AlkB	1	1	1	1	198598	1	172385		638	638	638	DNA repair;DNA dealkylation involved in DNA repair;oxidative single-stranded DNA demethylation;oxidative single-stranded RNA demethylation;RNA repair;oxidative demethylation;DNA demethylation	NA	ferrous iron binding;oxidative RNA demethylase activity;DNA-N1-methyladenine dioxygenase activity;dioxygenase activity;1-ethyladenine demethylase activity	GO:0006281;GO:0006307;GO:0008198;GO:0035515;GO:0035552;GO:0035553;GO:0042245;GO:0043734;GO:0051213;GO:0070989;GO:0080111;GO:0103053
alkB1		Alkane 1-monooxygenase 1	2	2	1	1	140592	1	142056		1103	1103	1103	lipid metabolic process;alkane catabolic process	plasma membrane;integral component of membrane	alkane 1-monooxygenase activity;metal ion binding;arachidonic acid omega-hydroxylase activity	GO:0005886;GO:0006629;GO:0016021;GO:0018685;GO:0043448;GO:0046872;GO:0052869
alkB2		Alkane 1-monooxygenase 2	1	1	1	1	306752	1	192183		1001	1001	1001	lipid metabolic process;alkane catabolic process	plasma membrane;integral component of membrane	alkane 1-monooxygenase activity;metal ion binding;arachidonic acid omega-hydroxylase activity	GO:0005886;GO:0006629;GO:0016021;GO:0018685;GO:0043448;GO:0046872;GO:0052869
alkF		Rubredoxin-1	1	1	1	42	43	42	43		191	191	191	alkane catabolic process;oxidation-reduction process	cytoplasm	iron ion binding	GO:0005506;GO:0005737;GO:0043448;GO:0055114
alkG		Rubredoxin-2	1	1	1	1	171081	1	274477		467	467	467	alkane catabolic process;oxidation-reduction process	cytoplasm	iron ion binding	GO:0005506;GO:0005737;GO:0043448;GO:0055114
alkH		Aldehyde dehydrogenase	1	1	1	1	320521	1	258000		1355	1355	1355	cellular aldehyde metabolic process;alkane catabolic process	NA	aldehyde dehydrogenase (NAD) activity;glyceraldehyde-3-phosphate dehydrogenase (NAD+) (non-phosphorylating) activity	GO:0004029;GO:0006081;GO:0043448;GO:0043878
alkJ		Alcohol dehydrogenase [acceptor]	46	46	1	1	53217	1	90564		1595	1604	1595	NA	plasma membrane	oxidoreductase activity, acting on CH-OH group of donors;flavin adenine dinucleotide binding	GO:0005886;GO:0016614;GO:0050660
alkJ_1		Alcohol dehydrogenase [acceptor]	10	10	1	1	31491	1	31736		1601	1601	1601	NA	plasma membrane	oxidoreductase activity, acting on CH-OH group of donors;flavin adenine dinucleotide binding	GO:0005886;GO:0016614;GO:0050660
alkJ_2		Alcohol dehydrogenase [acceptor]	8	8	1	1	360131	1	61681		1619	1631	1625	NA	plasma membrane	oxidoreductase activity, acting on CH-OH group of donors;flavin adenine dinucleotide binding	GO:0005886;GO:0016614;GO:0050660
alkJ_3		Alcohol dehydrogenase [acceptor]	3	3	1	1	52293	1	29407		1595	1595	1595	NA	plasma membrane	oxidoreductase activity, acting on CH-OH group of donors;flavin adenine dinucleotide binding	GO:0005886;GO:0016614;GO:0050660
alkJ_4		Alcohol dehydrogenase [acceptor]	1	1	1	1	154269	1	145399		1607	1607	1607	NA	plasma membrane	oxidoreductase activity, acting on CH-OH group of donors;flavin adenine dinucleotide binding	GO:0005886;GO:0016614;GO:0050660
alkS		HTH-type transcriptional regulator AlkS	1	1	1	1	155483	1	8822		2675	2675	2675	regulation of transcription, DNA-templated;alkane catabolic process	NA	DNA binding;ATP binding	GO:0003677;GO:0005524;GO:0006355;GO:0043448
alkT		Rubredoxin-NAD(+) reductase	1	1	1	1	171078	1	274480		1172	1172	1172	alkane catabolic process	cytoplasm	rubredoxin-NAD+ reductase activity;rubredoxin-NADP reductase activity;flavin adenine dinucleotide binding	GO:0005737;GO:0015044;GO:0015046;GO:0043448;GO:0050660
allA		Ureidoglycolate lyase	5	5	1	1	15938	1	27564		491	491	491	allantoin catabolic process;purine nucleobase catabolic process	NA	ureidoglycolate hydrolase activity;ureidoglycolate lyase activity	GO:0000256;GO:0004848;GO:0006145;GO:0050385
allA_1		Ureidoglycolate lyase	21	21	1	1	30534	1	112499		491	491	491	allantoin catabolic process;purine nucleobase catabolic process	NA	ureidoglycolate hydrolase activity;ureidoglycolate lyase activity	GO:0000256;GO:0004848;GO:0006145;GO:0050385
allA_2		Ureidoglycolate lyase	21	21	1	1	30965	1	112133		512	512	512	allantoin catabolic process;purine nucleobase catabolic process	NA	ureidoglycolate hydrolase activity;ureidoglycolate lyase activity	GO:0000256;GO:0004848;GO:0006145;GO:0050385
allB		Allantoinase	17	17	1	1	97066	1	163664		1346	1346	1346	purine nucleobase catabolic process;allantoin assimilation pathway	cytoplasm	allantoinase activity;zinc ion binding;cobalt ion binding	GO:0004038;GO:0005737;GO:0006145;GO:0008270;GO:0009442;GO:0050897
allB_1		Allantoinase	2	2	1	1	357432	1	25129		1412	1412	1412	allantoin catabolic process;purine nucleobase metabolic process	NA	allantoinase activity;zinc ion binding;cobalt ion binding	GO:0000256;GO:0004038;GO:0006144;GO:0008270;GO:0050897
allB_2		Allantoinase	1	1	1	64	240	64	154		338	338	338	allantoin catabolic process;purine nucleobase catabolic process	cytoplasm	allantoinase activity;zinc ion binding;cobalt ion binding	GO:0000256;GO:0004038;GO:0005737;GO:0006145;GO:0008270;GO:0050897
allC		Allantoate amidohydrolase	2	2	1	1	248299	1	223073		1241	1241	1241	purine nucleobase metabolic process;allantoin assimilation pathway	cytoplasm	zinc ion binding;manganese ion binding;protein homodimerization activity;allantoate deiminase activity	GO:0005737;GO:0006144;GO:0008270;GO:0009442;GO:0030145;GO:0042803;GO:0047652
allC_1		Allantoate amidohydrolase	1	1	1	1	174819	1	67672		1259	1259	1259	purine nucleobase metabolic process;allantoin assimilation pathway	cytoplasm	zinc ion binding;manganese ion binding;protein homodimerization activity;allantoate deiminase activity	GO:0005737;GO:0006144;GO:0008270;GO:0009442;GO:0030145;GO:0042803;GO:0047652
allC_2		Allantoate amidohydrolase	1	1	1	1	177349	1	296307		1244	1244	1244	purine nucleobase metabolic process;allantoin assimilation pathway	cytoplasm	zinc ion binding;manganese ion binding;protein homodimerization activity;allantoate deiminase activity	GO:0005737;GO:0006144;GO:0008270;GO:0009442;GO:0030145;GO:0042803;GO:0047652
allD		Ureidoglycolate dehydrogenase (NAD(+))	3	3	1	1	360022	1	64282		1055	1061	1059	NA	cytoplasm	NA	GO:0005737
allD_1		Ureidoglycolate dehydrogenase (NAD(+))	1	1	1	1	261288	1	240183		1094	1094	1094	purine nucleobase metabolic process;allantoin assimilation pathway	cytoplasm	ureidoglycolate dehydrogenase activity	GO:0005737;GO:0006144;GO:0009040;GO:0009442
allD_2		Ureidoglycolate dehydrogenase (NAD(+))	1	1	1	1	261284	1	240179		1052	1052	1052	purine nucleobase metabolic process;allantoin assimilation pathway	cytoplasm	ureidoglycolate dehydrogenase activity	GO:0005737;GO:0006144;GO:0009040;GO:0009442
allE		(S)-ureidoglycine aminohydrolase	38	38	1	1	44006	1	78336		821	821	821	purine nucleobase metabolic process	cytoplasm	manganese ion binding;ureidoglycine aminohydrolase activity	GO:0005737;GO:0006144;GO:0030145;GO:0071522
allR		HTH-type transcriptional repressor AllR	46	46	1	1	53258	1	90640		833	839	836	cellular response to DNA damage stimulus;negative regulation of transcription, DNA-templated	cytosol	DNA binding;DNA-binding transcription factor activity;identical protein binding	GO:0003677;GO:0003700;GO:0005829;GO:0006974;GO:0042802;GO:0045892
allR_1		HTH-type transcriptional repressor AllR	1	1	1	1	79223	1	92857		839	839	839	cellular response to DNA damage stimulus;negative regulation of transcription, DNA-templated	cytosol	DNA binding;DNA-binding transcription factor activity;identical protein binding	GO:0003677;GO:0003700;GO:0005829;GO:0006974;GO:0042802;GO:0045892
allR_2		HTH-type transcriptional repressor AllR	3	3	1	1	296546	1	190179		842	860	852	cellular response to DNA damage stimulus;negative regulation of transcription, DNA-templated	cytosol	DNA binding;DNA-binding transcription factor activity;identical protein binding	GO:0003677;GO:0003700;GO:0005829;GO:0006974;GO:0042802;GO:0045892
allS		HTH-type transcriptional activator AllS	2	2	1	1	323179	1	254090		899	899	899	regulation of transcription, DNA-templated;positive regulation of transcription, DNA-templated	NA	DNA-binding transcription factor activity;sequence-specific DNA binding	GO:0003700;GO:0006355;GO:0043565;GO:0045893
alr		Alanine racemase	15	15	1	1	92000	1	65583		1133	1133	1133	D-alanine biosynthetic process	NA	alanine racemase activity;pyridoxal phosphate binding	GO:0008784;GO:0030170;GO:0030632
alr_1		Alanine racemase	1	1	1	1	226201	1	334942		1073	1073	1073	D-alanine biosynthetic process	NA	alanine racemase activity;pyridoxal phosphate binding	GO:0008784;GO:0030170;GO:0030632
alr_2		Alanine racemase	1	1	1	1	223311	1	152932		1229	1229	1229	D-alanine biosynthetic process	NA	alanine racemase activity;pyridoxal phosphate binding	GO:0008784;GO:0030170;GO:0030632
alr1		Alanine racemase 1	1	1	1	26	200	26	264		1139	1139	1139	D-alanine biosynthetic process	NA	alanine racemase activity;pyridoxal phosphate binding	GO:0008784;GO:0030170;GO:0030632
alr2		Alanine racemase 2	1	1	1	1	7845	1	263984		1181	1181	1181	D-alanine biosynthetic process	NA	alanine racemase activity;pyridoxal phosphate binding	GO:0008784;GO:0030170;GO:0030632
alsB		D-allose-binding periplasmic protein	3	3	1	1	59573	1	28890		854	947	916	carbohydrate transport	membrane;outer membrane-bounded periplasmic space	monosaccharide binding	GO:0008643;GO:0016020;GO:0030288;GO:0048029
alsC		D-allose transport system permease protein AlsC	17	17	1	1	30784	1	112221		995	995	995	carbohydrate transport	plasma membrane;integral component of plasma membrane;integral component of membrane;ATP-binding cassette (ABC) transporter complex	transmembrane transporter activity	GO:0005886;GO:0005887;GO:0008643;GO:0016021;GO:0022857;GO:0043190
alsC_1		D-allose transport system permease protein AlsC	1	1	1	1	52856	1	18817		1043	1043	1043	carbohydrate transport	plasma membrane;integral component of plasma membrane;integral component of membrane;ATP-binding cassette (ABC) transporter complex	transmembrane transporter activity	GO:0005886;GO:0005887;GO:0008643;GO:0016021;GO:0022857;GO:0043190
alsC_2		D-allose transport system permease protein AlsC	3	3	1	1	52302	1	29399		1001	1001	1001	NA	plasma membrane;integral component of plasma membrane;integral component of membrane;ATP-binding cassette (ABC) transporter complex	NA	GO:0005886;GO:0005887;GO:0016021;GO:0043190
alsC_3		D-allose transport system permease protein AlsC	1	1	1	40	662	40	529		1013	1013	1013	carbohydrate transport	plasma membrane;integral component of plasma membrane;integral component of membrane;ATP-binding cassette (ABC) transporter complex	transmembrane transporter activity	GO:0005886;GO:0005887;GO:0008643;GO:0016021;GO:0022857;GO:0043190
alsD		Alpha-acetolactate decarboxylase	5	5	1	1	198180	1	247284		782	782	782	acetoin biosynthetic process	NA	acetolactate decarboxylase activity	GO:0045151;GO:0047605
alsD_1		Alpha-acetolactate decarboxylase	1	1	1	1	190865	1	169155		242	242	242	acetoin biosynthetic process	NA	acetolactate decarboxylase activity	GO:0045151;GO:0047605
alsD_2		Alpha-acetolactate decarboxylase	1	1	1	1	190866	1	169156		485	485	485	acetoin biosynthetic process	NA	acetolactate decarboxylase activity	GO:0045151;GO:0047605
alsE		D-allulose-6-phosphate 3-epimerase	8	8	1	1	1890	1	61835		701	701	701	pentose-phosphate shunt, non-oxidative branch;D-allose catabolic process;pentose catabolic process;cellular carbohydrate metabolic process	cytosol	ribulose-phosphate 3-epimerase activity;allulose 6-phosphate 3-epimerase activity;metal ion binding	GO:0004750;GO:0005829;GO:0009052;GO:0019316;GO:0019323;GO:0034700;GO:0044262;GO:0046872
alsK		D-allose kinase	1	1	1	1	78155	1	36269		1004	1004	1004	D-allose catabolic process	NA	ATP binding;allose kinase activity	GO:0005524;GO:0008787;GO:0019316
alsS		Acetolactate synthase	6	6	1	1	264767	1	245810		1676	1676	1676	butanediol metabolic process;acetoin biosynthetic process	NA	magnesium ion binding;acetolactate synthase activity;thiamine pyrophosphate binding	GO:0000287;GO:0003984;GO:0030976;GO:0034077;GO:0045151
alsS_1		Acetolactate synthase	1	1	1	1	467	1	54790		1106	1106	1106	butanediol metabolic process;acetoin biosynthetic process	NA	magnesium ion binding;acetolactate synthase activity;thiamine pyrophosphate binding	GO:0000287;GO:0003984;GO:0030976;GO:0034077;GO:0045151
alsS_2		Acetolactate synthase	1	1	1	1	85525	1	65810		1106	1106	1106	butanediol metabolic process;acetoin biosynthetic process	NA	magnesium ion binding;acetolactate synthase activity;thiamine pyrophosphate binding	GO:0000287;GO:0003984;GO:0030976;GO:0034077;GO:0045151
alsT		Amino-acid carrier protein AlsT	38	38	1	1	184019	1	288468		1376	1376	1376	NA	plasma membrane;integral component of membrane	alanine:sodium symporter activity	GO:0005886;GO:0015655;GO:0016021
alsT_1		Amino-acid carrier protein AlsT	1	1	1	1	173155	1	289443		1421	1421	1421	NA	plasma membrane;integral component of membrane	alanine:sodium symporter activity	GO:0005886;GO:0015655;GO:0016021
alsT_2		Amino-acid carrier protein AlsT	2	2	1	1	91562	1	115778		599	599	599	NA	plasma membrane;integral component of membrane	alanine:sodium symporter activity	GO:0005886;GO:0015655;GO:0016021
alv		Alveolysin	2	2	1	1	247043	1	224783		1529	1538	1533	hemolysis in other organism	extracellular region;integral component of membrane;host cell plasma membrane	cholesterol binding;toxin activity	GO:0005576;GO:0015485;GO:0016021;GO:0020002;GO:0044179;GO:0090729
alx		Putative membrane-bound redox modulator Alx	73	73	1	1	119651	1	357413		1040	1040	1040	NA	plasma membrane;integral component of membrane	NA	GO:0005886;GO:0016021
amaA		putative hydrolase YxeP	2	2	1	1	262917	1	204598		389	1196	792	NA	NA	NA	NA
amaB		N-carbamoyl-L-amino acid hydrolase	3	3	1	1	163226	1	75347		1331	1331	1331	NA	NA	hydrolase activity, acting on carbon-nitrogen (but not peptide) bonds, in linear amidines;metal ion binding;N-carbamoyl-L-amino-acid hydrolase activity	GO:0016813;GO:0046872;GO:0050538
amaB_1		N-carbamoyl-L-amino acid hydrolase	1	1	1	1	134186	1	311695		1286	1286	1286	NA	NA	hydrolase activity, acting on carbon-nitrogen (but not peptide) bonds, in linear amidines;manganese ion binding;identical protein binding;N-carbamoyl-L-amino-acid hydrolase activity;cobalt ion binding	GO:0016813;GO:0030145;GO:0042802;GO:0050538;GO:0050897
amaB_2		N-carbamoyl-L-amino acid hydrolase	1	1	1	1	134197	1	311706		1256	1256	1256	NA	NA	hydrolase activity, acting on carbon-nitrogen (but not peptide) bonds, in linear amidines;manganese ion binding;identical protein binding;N-carbamoyl-L-amino-acid hydrolase activity;cobalt ion binding	GO:0016813;GO:0030145;GO:0042802;GO:0050538;GO:0050897
amdA		Amidase	1	1	1	1	284613	1	156142		1541	1541	1541	NA	NA	amidase activity;indoleacetamide hydrolase activity	GO:0004040;GO:0043864
amgK		N-acetylmuramate/N-acetylglucosamine kinase	1	1	1	1	225659	1	335443		1019	1019	1019	regulation of cell shape;peptidoglycan biosynthetic process;peptidoglycan turnover;response to antibiotic;cell wall organization;N-acetylmuramic acid metabolic process	NA	ATP binding;carbohydrate kinase activity	GO:0005524;GO:0008360;GO:0009252;GO:0009254;GO:0019200;GO:0046677;GO:0071555;GO:0097172
amiA		N-acetylmuramoyl-L-alanine amidase AmiA	3	3	1	1	347909	1	262791		797	797	797	peptidoglycan catabolic process;cell wall organization	outer membrane-bounded periplasmic space;periplasmic space	N-acetylmuramoyl-L-alanine amidase activity	GO:0008745;GO:0009253;GO:0030288;GO:0042597;GO:0071555
amiA2		Putative amidase AmiA2	2	2	1	2	17716	2	6868		896	896	896	NA	NA	amidase activity;indoleacetamide hydrolase activity	GO:0004040;GO:0043864
amiB		N-acetylmuramoyl-L-alanine amidase AmiB	1	1	1	1	190594	1	169215		1319	1319	1319	peptidoglycan catabolic process;FtsZ-dependent cytokinesis;cell wall organization	outer membrane-bounded periplasmic space	N-acetylmuramoyl-L-alanine amidase activity	GO:0008745;GO:0009253;GO:0030288;GO:0043093;GO:0071555
amiB2		Putative amidase AmiB2	2	2	1	2	28462	2	6687		1397	1397	1397	NA	NA	amidase activity;indoleacetamide hydrolase activity	GO:0004040;GO:0043864
amiC		Aliphatic amidase expression-regulating protein	70	70	1	1	193934	1	344620		1127	1127	1127	amino acid transport;regulation of cellular amide catabolic process;negative regulation of hydrolase activity	NA	kinase activity;amide binding	GO:0006865;GO:0016301;GO:0033218;GO:0034251;GO:0051346
amiC_1		Aliphatic amidase expression-regulating protein	12	12	1	1	96787	1	325555		842	1280	1243	amino acid transport;regulation of cellular amide catabolic process;negative regulation of hydrolase activity	NA	kinase activity;amide binding	GO:0006865;GO:0016301;GO:0033218;GO:0034251;GO:0051346
amiC_2		Aliphatic amidase expression-regulating protein	10	10	1	1	59869	1	64405		1133	1133	1133	amino acid transport;regulation of cellular amide catabolic process;negative regulation of hydrolase activity	NA	kinase activity;amide binding	GO:0006865;GO:0016301;GO:0033218;GO:0034251;GO:0051346
amiC_3		Aliphatic amidase expression-regulating protein	1	1	1	1	66710	1	295001		1190	1190	1190	amino acid transport;regulation of cellular amide catabolic process;negative regulation of hydrolase activity	NA	kinase activity;amide binding	GO:0006865;GO:0016301;GO:0033218;GO:0034251;GO:0051346
amiC_4		Aliphatic amidase expression-regulating protein	1	1	1	1	222483	1	152104		1157	1157	1157	amino acid transport;regulation of cellular amide catabolic process;negative regulation of hydrolase activity	NA	kinase activity;amide binding	GO:0006865;GO:0016301;GO:0033218;GO:0034251;GO:0051346
amiD		Putative amidase AmiD	21	21	1	1	92497	1	118480		1415	1415	1415	NA	cytosol	amidase activity;indoleacetamide hydrolase activity	GO:0004040;GO:0005829;GO:0043864
amiD_1		N-acetylmuramoyl-L-alanine amidase AmiD	1	1	1	1	125877	1	165631		761	761	761	peptidoglycan catabolic process;peptidoglycan turnover;cell wall organization	cell outer membrane;outer membrane	zinc ion binding;N-acetylmuramoyl-L-alanine amidase activity;N-acetyl-anhydromuramoyl-L-alanine amidase activity	GO:0008270;GO:0008745;GO:0009253;GO:0009254;GO:0009279;GO:0009392;GO:0019867;GO:0071555
amiD_2		Putative amidase AmiD	1	1	1	2	13359	2	18852		875	875	875	NA	cytosol	amidase activity;indoleacetamide hydrolase activity	GO:0004040;GO:0005829;GO:0043864
amiE		Aliphatic amidase	3	3	1	1	334797	1	185665		1043	1043	1043	carbon utilization;cellular amide catabolic process	NA	amidase activity;indoleacetamide hydrolase activity	GO:0004040;GO:0015976;GO:0043605;GO:0043864
amiF		Formamidase	13	13	1	1	357918	1	57709		1016	1016	1016	nitrogen compound metabolic process	NA	formamidase activity	GO:0004328;GO:0006807
amiF_1		Formamidase	1	1	1	1	127274	1	310155		1001	1001	1001	NA	NA	formamidase activity	GO:0004328
amiF_2		Formamidase	1	1	1	1	127348	1	308813		1667	1667	1667	NA	NA	formamidase activity	GO:0004328
amiR		Aliphatic amidase regulator	10	10	1	1	59828	1	64404		617	626	622	carbon utilization;transcription antitermination;regulation of cellular amide catabolic process;cellular catabolic process;positive regulation of hydrolase activity	NA	RNA binding	GO:0003723;GO:0015976;GO:0031564;GO:0034251;GO:0044248;GO:0051345
amj		Lipid II flippase Amj	2	2	1	1	239186	1	210875		809	809	809	regulation of cell shape;peptidoglycan biosynthetic process;cell wall organization	integral component of plasma membrane	lipid-linked peptidoglycan transporter activity	GO:0005887;GO:0008360;GO:0009252;GO:0015648;GO:0071555
aml		Alpha-amylase	1	1	1	1	331908	1	198377		434	434	434	carbohydrate metabolic process	NA	alpha-amylase activity;metal ion binding;alpha-amylase activity (releasing maltohexaose);starch binding	GO:0004556;GO:0005975;GO:0046872;GO:0103025;GO:2001070
amn		AMP nucleosidase	18	18	1	1	327268	1	251564		1481	1601	1487	nucleoside metabolic process;AMP salvage	cytosol	AMP nucleosidase activity	GO:0005829;GO:0008714;GO:0009116;GO:0044209
amnC		2-aminomuconic 6-semialdehyde dehydrogenase	2	2	1	1	183068	1	287037		1511	1511	1511	aromatic compound catabolic process	NA	aminomuconate-semialdehyde dehydrogenase activity	GO:0019439;GO:0047102
amnC_1		2-aminomuconic 6-semialdehyde dehydrogenase	1	1	1	2	9580	2	22258		1475	1475	1475	aromatic compound catabolic process	NA	aminomuconate-semialdehyde dehydrogenase activity	GO:0019439;GO:0047102
amnC_2		2-aminomuconic 6-semialdehyde dehydrogenase	1	1	1	2	9571	2	22249		1442	1442	1442	aromatic compound catabolic process	NA	aminomuconate-semialdehyde dehydrogenase activity	GO:0019439;GO:0047102
amnD		2-aminomuconate deaminase	4	4	1	1	326827	1	250735		377	377	377	NA	NA	NA	NA
amnD_1		2-aminomuconate deaminase	1	1	1	1	327069	1	248848		443	443	443	aromatic compound catabolic process	NA	2-aminomuconate deaminase activity	GO:0019439;GO:0050540
amnD_2		2-aminomuconate deaminase	1	1	1	1	307793	1	52341		410	410	410	aromatic compound catabolic process	NA	2-aminomuconate deaminase activity	GO:0019439;GO:0050540
amnE		4-oxalocrotonate decarboxylase	3	3	1	1	326019	1	272217		791	791	791	aromatic compound catabolic process	NA	4-oxalocrotonate decarboxylase activity	GO:0019439;GO:0047437
amnF		2-oxopent-4-enoate hydratase	3	3	1	1	326020	1	272216		797	797	797	aromatic compound catabolic process	NA	2-oxopent-4-enoate hydratase activity	GO:0008684;GO:0019439
ampC		Beta-lactamase	53	53	1	1	202449	1	353551		728	1145	1134	antibiotic catabolic process;response to antibiotic	outer membrane-bounded periplasmic space	beta-lactamase activity	GO:0008800;GO:0017001;GO:0030288;GO:0046677
ampC_1		Beta-lactamase	11	11	1	1	196058	1	326058		1145	1145	1145	antibiotic catabolic process;response to antibiotic	outer membrane-bounded periplasmic space	beta-lactamase activity	GO:0008800;GO:0017001;GO:0030288;GO:0046677
ampC_2		Beta-lactamase	2	2	1	1	196692	1	171450		1145	1145	1145	antibiotic catabolic process;response to antibiotic	outer membrane-bounded periplasmic space	beta-lactamase activity	GO:0008800;GO:0017001;GO:0030288;GO:0046677
ampD		1,6-anhydro-N-acetylmuramyl-L-alanine amidase AmpD	1	1	1	1	125631	1	163231		572	572	572	peptidoglycan catabolic process;cell wall organization	cytoplasm	N-acetylmuramoyl-L-alanine amidase activity;metal ion binding	GO:0005737;GO:0008745;GO:0009253;GO:0046872;GO:0071555
ampE		Protein AmpE	1	1	1	1	276576	1	186159		854	854	854	response to antibiotic	plasma membrane;integral component of plasma membrane	NA	GO:0005886;GO:0005887;GO:0046677
ampG		Protein AmpG	12	12	1	1	196833	1	177266		1280	1280	1280	peptidoglycan transport	plasma membrane;integral component of membrane	solute:proton symporter activity	GO:0005886;GO:0015295;GO:0015835;GO:0016021
ampG_1		Protein AmpG	1	1	1	14	890	14	810		1298	1298	1298	peptidoglycan transport	plasma membrane;integral component of membrane	solute:proton symporter activity	GO:0005886;GO:0015295;GO:0015835;GO:0016021
ampG_2		Protein AmpG	1	1	1	12	492	12	1344		1277	1277	1277	peptidoglycan transport	plasma membrane;integral component of membrane	solute:proton symporter activity	GO:0005886;GO:0015295;GO:0015835;GO:0016021
ampH		D-alanyl-D-alanine-carboxypeptidase/endopeptidase AmpH	4	4	1	1	282288	1	129465		1160	1160	1160	regulation of cell shape;peptidoglycan catabolic process;cell wall organization	plasma membrane	endopeptidase activity;carboxypeptidase activity;penicillin binding	GO:0004175;GO:0004180;GO:0005886;GO:0008360;GO:0008658;GO:0009253;GO:0071555
ampH_1		D-alanyl-D-alanine-carboxypeptidase/endopeptidase AmpH	4	4	1	1	75855	1	76677		1157	1157	1157	regulation of cell shape;peptidoglycan catabolic process;cell wall organization	plasma membrane	endopeptidase activity;carboxypeptidase activity;penicillin binding	GO:0004175;GO:0004180;GO:0005886;GO:0008360;GO:0008658;GO:0009253;GO:0071555
ampH_2		D-alanyl-D-alanine-carboxypeptidase/endopeptidase AmpH	4	4	1	1	75854	1	76676		659	1148	1025	regulation of cell shape;peptidoglycan catabolic process;cell wall organization	plasma membrane	endopeptidase activity;carboxypeptidase activity;penicillin binding	GO:0004175;GO:0004180;GO:0005886;GO:0008360;GO:0008658;GO:0009253;GO:0071555
ampH_3		D-alanyl-D-alanine-carboxypeptidase/endopeptidase AmpH	1	1	1	1	75853	1	76675		491	491	491	regulation of cell shape;peptidoglycan catabolic process;cell wall organization	plasma membrane	endopeptidase activity;carboxypeptidase activity;penicillin binding	GO:0004175;GO:0004180;GO:0005886;GO:0008360;GO:0008658;GO:0009253;GO:0071555
ampR		HTH-type transcriptional activator AmpR	21	21	1	1	46421	1	117121		884	884	884	transcription, DNA-templated;regulation of transcription, DNA-templated;positive regulation of proteolysis;positive regulation of protein secretion;negative regulation of single-species biofilm formation on inanimate substrate;positive regulation of secondary metabolite biosynthetic process	cytoplasm;protein-DNA complex	DNA-binding transcription factor activity;sequence-specific DNA binding	GO:0003700;GO:0005737;GO:0006351;GO:0006355;GO:0032993;GO:0043565;GO:0045862;GO:0050714;GO:1900232;GO:1900378
ampR_1		HTH-type transcriptional activator AmpR	1	1	1	1	290529	1	165791		848	848	848	transcription, DNA-templated;regulation of transcription, DNA-templated;positive regulation of proteolysis;positive regulation of protein secretion;negative regulation of single-species biofilm formation on inanimate substrate;positive regulation of secondary metabolite biosynthetic process	cytoplasm;protein-DNA complex	DNA-binding transcription factor activity;sequence-specific DNA binding	GO:0003700;GO:0005737;GO:0006351;GO:0006355;GO:0032993;GO:0043565;GO:0045862;GO:0050714;GO:1900232;GO:1900378
ampR_2		HTH-type transcriptional activator AmpR	1	1	1	1	308400	1	321330		926	926	926	transcription, DNA-templated;regulation of transcription, DNA-templated;positive regulation of proteolysis;positive regulation of protein secretion;negative regulation of single-species biofilm formation on inanimate substrate;positive regulation of secondary metabolite biosynthetic process	cytoplasm;protein-DNA complex	DNA-binding transcription factor activity;sequence-specific DNA binding	GO:0003700;GO:0005737;GO:0006351;GO:0006355;GO:0032993;GO:0043565;GO:0045862;GO:0050714;GO:1900232;GO:1900378
ams		Amylosucrase	1	1	1	1	250791	1	213015		1859	1859	1859	carbohydrate metabolic process	extracellular region	amylosucrase activity	GO:0005576;GO:0005975;GO:0047669
amsI		putative low molecular weight protein-tyrosine-phosphatase AmsI	2	2	1	1	177753	1	66066		449	449	449	polysaccharide biosynthetic process;pathogenesis	NA	protein tyrosine phosphatase activity	GO:0000271;GO:0004725;GO:0009405
amt		Ammonia channel	1	1	1	540	7	536	7		1373	1373	1373	nitrogen utilization	integral component of plasma membrane	ammonium transmembrane transporter activity	GO:0005887;GO:0008519;GO:0019740
amt_1		Ammonia channel	1	1	1	7	865	7	636		1157	1157	1157	nitrogen utilization	integral component of plasma membrane	ammonium transmembrane transporter activity	GO:0005887;GO:0008519;GO:0019740
amt_2		Ammonia channel	1	1	1	7	2974	7	107		1331	1331	1331	nitrogen utilization	integral component of plasma membrane	ammonium transmembrane transporter activity	GO:0005887;GO:0008519;GO:0019740
amtB		Ammonia channel	2	2	1	1	87407	1	298797		1388	1388	1388	NA	plasma membrane;integral component of membrane	ammonium transmembrane transporter activity	GO:0005886;GO:0008519;GO:0016021
amtB_1		Ammonia channel	1	1	1	88	7	88	284		1325	1325	1325	NA	plasma membrane;integral component of membrane	ammonium transmembrane transporter activity	GO:0005886;GO:0008519;GO:0016021
amtB_2		Ammonia channel	1	1	1	1	223270	1	152891		1301	1301	1301	NA	plasma membrane;integral component of membrane	ammonium transmembrane transporter activity	GO:0005886;GO:0008519;GO:0016021
amtB_3		Ammonia channel	1	1	1	1	222034	1	151655		1208	1208	1208	NA	plasma membrane;integral component of membrane	ammonium transmembrane transporter activity	GO:0005886;GO:0008519;GO:0016021
amy		Alpha-amylase	1	1	1	1	147608	1	3530		1811	1811	1811	carbohydrate metabolic process	extracellular region	alpha-amylase activity;carbohydrate binding;metal ion binding;alpha-amylase activity (releasing maltohexaose)	GO:0004556;GO:0005576;GO:0005975;GO:0030246;GO:0046872;GO:0103025
amyA		Cyclomaltodextrin glucanotransferase	10	10	1	1	237614	1	221034		2084	2084	2084	carbohydrate metabolic process	extracellular region	cyclomaltodextrin glucanotransferase activity;metal ion binding;starch binding	GO:0005576;GO:0005975;GO:0043895;GO:0046872;GO:2001070
amyA_1		Cytoplasmic alpha-amylase	1	1	1	1	97964	1	358655		245	245	245	carbohydrate metabolic process	cytoplasm	alpha-amylase activity;calcium ion binding;alpha-amylase activity (releasing maltohexaose)	GO:0004556;GO:0005509;GO:0005737;GO:0005975;GO:0103025
amyA_2		Cytoplasmic alpha-amylase	1	1	1	1	97965	1	358656		173	173	173	carbohydrate metabolic process	cytoplasm	alpha-amylase activity;calcium ion binding;alpha-amylase activity (releasing maltohexaose)	GO:0004556;GO:0005509;GO:0005737;GO:0005975;GO:0103025
amyA_3		Cytoplasmic alpha-amylase	2	2	1	1	217451	1	134079		1478	1478	1478	carbohydrate metabolic process	cytoplasm	alpha-amylase activity;calcium ion binding;alpha-amylase activity (releasing maltohexaose)	GO:0004556;GO:0005509;GO:0005737;GO:0005975;GO:0103025
amyB		Alpha-amylase 2	1	1	1	7	866	7	637		1400	1400	1400	carbohydrate metabolic process	cytoplasm	alpha-amylase activity;metal ion binding;alpha-amylase activity (releasing maltohexaose)	GO:0004556;GO:0005737;GO:0005975;GO:0046872;GO:0103025
amyE		Alpha-amylase	1	1	1	14	182	14	94		1421	1421	1421	carbohydrate metabolic process	extracellular region	alpha-amylase activity;metal ion binding;alpha-amylase activity (releasing maltohexaose)	GO:0004556;GO:0005576;GO:0005975;GO:0046872;GO:0103025
amyS		Alpha-amylase	2	2	1	1	263284	1	230038		1475	1475	1475	carbohydrate metabolic process	extracellular region	alpha-amylase activity;calcium ion binding;alpha-amylase activity (releasing maltohexaose)	GO:0004556;GO:0005509;GO:0005576;GO:0005975;GO:0103025
amyX		Pullulanase	1	1	1	1	234760	1	215010		2564	2564	2564	carbohydrate metabolic process	NA	pullulanase activity	GO:0005975;GO:0051060
amyX_1		Pullulanase	1	1	1	1	235952	1	216180		782	782	782	carbohydrate metabolic process	NA	pullulanase activity	GO:0005975;GO:0051060
amyX_2		Pullulanase	1	1	1	1	235953	1	216179		1358	1358	1358	carbohydrate metabolic process	NA	pullulanase activity	GO:0005975;GO:0051060
andAa		Anthranilate 1,2-dioxygenase system ferredoxin--NAD(+) reductase component	16	16	1	1	81169	1	20585		1226	1226	1226	aromatic compound catabolic process	NA	ferredoxin-NAD+ reductase activity;flavin adenine dinucleotide binding	GO:0008860;GO:0019439;GO:0050660
andAa_1		Anthranilate 1,2-dioxygenase system ferredoxin--NAD(+) reductase component	2	2	1	1	28743	1	25735		1205	1205	1205	aromatic compound catabolic process	NA	ferredoxin-NAD+ reductase activity;flavin adenine dinucleotide binding	GO:0008860;GO:0019439;GO:0050660
andAa_2		Anthranilate 1,2-dioxygenase system ferredoxin--NAD(+) reductase component	2	2	1	1	81417	1	20405		1226	1226	1226	aromatic compound catabolic process	NA	ferredoxin-NAD+ reductase activity;flavin adenine dinucleotide binding	GO:0008860;GO:0019439;GO:0050660
andAb		Anthranilate 1,2-dioxygenase ferredoxin subunit	1	1	1	1	316827	1	188169		323	323	323	anthranilate catabolic process	NA	oxidoreductase activity;metal ion binding;2 iron, 2 sulfur cluster binding	GO:0016491;GO:0043421;GO:0046872;GO:0051537
andAc		Anthranilate 1,2-dioxygenase large subunit	2	2	1	1	228874	1	317594		1286	1286	1286	aromatic compound catabolic process	NA	iron ion binding;anthranilate 1,2-dioxygenase (deaminating, decarboxylating) activity;2 iron, 2 sulfur cluster binding	GO:0005506;GO:0018618;GO:0019439;GO:0051537
andAc_1		Anthranilate 1,2-dioxygenase large subunit	2	2	1	1	142417	1	4120		1274	1274	1274	aromatic compound catabolic process	NA	iron ion binding;anthranilate 1,2-dioxygenase (deaminating, decarboxylating) activity;2 iron, 2 sulfur cluster binding	GO:0005506;GO:0018618;GO:0019439;GO:0051537
andAc_2		Anthranilate 1,2-dioxygenase large subunit	2	2	1	1	140569	1	142033		1262	1262	1262	aromatic compound catabolic process	NA	iron ion binding;anthranilate 1,2-dioxygenase (deaminating, decarboxylating) activity;2 iron, 2 sulfur cluster binding	GO:0005506;GO:0018618;GO:0019439;GO:0051537
andAc_3		Anthranilate 1,2-dioxygenase large subunit	1	1	1	1	128692	1	317193		668	668	668	aromatic compound catabolic process	NA	iron ion binding;anthranilate 1,2-dioxygenase (deaminating, decarboxylating) activity;2 iron, 2 sulfur cluster binding	GO:0005506;GO:0018618;GO:0019439;GO:0051537
andAd		Anthranilate 1,2-dioxygenase small subunit	2	2	1	1	142416	1	4119		479	479	479	aromatic compound catabolic process	NA	anthranilate 1,2-dioxygenase (deaminating, decarboxylating) activity	GO:0018618;GO:0019439
andAd_1		Anthranilate 1,2-dioxygenase small subunit	2	2	1	1	140577	1	142041		488	488	488	aromatic compound catabolic process	NA	anthranilate 1,2-dioxygenase (deaminating, decarboxylating) activity	GO:0018618;GO:0019439
andAd_2		Anthranilate 1,2-dioxygenase small subunit	2	2	1	1	140570	1	142034		488	488	488	aromatic compound catabolic process	NA	anthranilate 1,2-dioxygenase (deaminating, decarboxylating) activity	GO:0018618;GO:0019439
angR		Anguibactin system regulator	5	5	1	1	277001	1	246717		3146	3146	3146	ion transport;iron ion homeostasis	NA	DNA binding;ligase activity	GO:0003677;GO:0006811;GO:0016874;GO:0055072
aniA		Copper-containing nitrite reductase	1	1	1	1	314940	1	200757		272	272	272	nitrogen compound metabolic process	cell outer membrane	copper ion binding;nitrite reductase (NO-forming) activity	GO:0005507;GO:0006807;GO:0009279;GO:0050421
aniA_1		Copper-containing nitrite reductase	2	2	1	1	8297	1	259345		1064	1064	1064	nitrogen compound metabolic process	cell outer membrane	copper ion binding;nitrite reductase (NO-forming) activity	GO:0005507;GO:0006807;GO:0009279;GO:0050421
aniA_2		Copper-containing nitrite reductase	1	1	1	1	8305	1	259319		596	596	596	nitrogen compound metabolic process	cell outer membrane	copper ion binding;nitrite reductase (NO-forming) activity	GO:0005507;GO:0006807;GO:0009279;GO:0050421
ankX		Phosphocholine transferase AnkX	1	1	1	10	1068	10	358		1583	1583	1583	pathogenesis;regulation of GTPase activity	extracellular region;host cell cytoplasm	phosphocholine transferase activity	GO:0005576;GO:0009405;GO:0030430;GO:0043087;GO:0044605
anmK		Anhydro-N-acetylmuramic acid kinase	2	2	1	1	39345	1	93495		1115	1115	1115	carbohydrate metabolic process;amino sugar metabolic process;peptidoglycan turnover;1,6-anhydro-N-acetyl-beta-muramic acid catabolic process	NA	ATP binding;kinase activity;phosphotransferase activity, alcohol group as acceptor	GO:0005524;GO:0005975;GO:0006040;GO:0009254;GO:0016301;GO:0016773;GO:0097175
anmK_1		Anhydro-N-acetylmuramic acid kinase	1	1	1	869	1	860	9		590	590	590	carbohydrate metabolic process;amino sugar metabolic process;peptidoglycan turnover;1,6-anhydro-N-acetyl-beta-muramic acid catabolic process	NA	ATP binding;kinase activity;phosphotransferase activity, alcohol group as acceptor	GO:0005524;GO:0005975;GO:0006040;GO:0009254;GO:0016301;GO:0016773;GO:0097175
anmK_2		Anhydro-N-acetylmuramic acid kinase	1	1	1	869	2	860	8		305	305	305	amino sugar metabolic process;peptidoglycan turnover	NA	ATP binding;phosphotransferase activity, alcohol group as acceptor	GO:0005524;GO:0006040;GO:0009254;GO:0016773
anmK_3		Anhydro-N-acetylmuramic acid kinase	1	1	1	869	8	860	1		1160	1160	1160	carbohydrate metabolic process;amino sugar metabolic process;peptidoglycan turnover;1,6-anhydro-N-acetyl-beta-muramic acid catabolic process	NA	ATP binding;kinase activity;phosphotransferase activity, alcohol group as acceptor	GO:0005524;GO:0005975;GO:0006040;GO:0009254;GO:0016301;GO:0016773;GO:0097175
anoI		Acyl-homoserine-lactone synthase	9	9	1	1	326360	1	272796		554	554	554	quorum sensing	NA	N-acyl homoserine lactone synthase activity	GO:0009372;GO:0061579
anoR		Transcriptional activator protein AnoR	18	18	1	1	57514	1	83217		797	797	797	regulation of transcription, DNA-templated;quorum sensing	NA	DNA binding	GO:0003677;GO:0006355;GO:0009372
anoR_1		Transcriptional activator protein AnoR	2	2	1	1	49957	1	70769		782	782	782	regulation of transcription, DNA-templated;quorum sensing	NA	DNA binding	GO:0003677;GO:0006355;GO:0009372
anoR_2		Transcriptional activator protein AnoR	1	1	1	1	343833	1	11336		731	731	731	regulation of transcription, DNA-templated;quorum sensing	NA	DNA binding	GO:0003677;GO:0006355;GO:0009372
anr		Transcriptional activator protein Anr	19	19	1	1	341012	1	14550		680	680	680	NA	NA	DNA binding;DNA-binding transcription factor activity	GO:0003677;GO:0003700
anr_1		Transcriptional activator protein Anr	1	1	1	1	115272	1	163974		659	659	659	NA	NA	DNA binding;DNA-binding transcription factor activity	GO:0003677;GO:0003700
anr_2		Transcriptional activator protein Anr	1	1	1	1	113310	1	127149		773	773	773	NA	NA	DNA binding;DNA-binding transcription factor activity	GO:0003677;GO:0003700
ansA		putative L-asparaginase	2	2	1	1	143568	1	4438		905	998	951	asparagine metabolic process	cytoplasm	asparaginase activity	GO:0004067;GO:0005737;GO:0006528
ansB		putative L-asparaginase periplasmic	6	6	1	1	88123	1	68243		998	998	998	asparagine catabolic process	periplasmic space	asparaginase activity	GO:0004067;GO:0006530;GO:0042597
ansB_1		L-asparaginase 2	1	1	1	1	193323	1	340057		1046	1046	1046	asparagine catabolic process;protein homotetramerization	outer membrane-bounded periplasmic space;periplasmic space	asparaginase activity;identical protein binding	GO:0004067;GO:0006530;GO:0030288;GO:0042597;GO:0042802;GO:0051289
ansB_2		Glutaminase-asparaginase	1	1	1	1	223587	1	153208		1088	1088	1088	asparagine metabolic process	periplasmic space	asparaginase activity;glutamin-(asparagin-)ase activity	GO:0004067;GO:0006528;GO:0042597;GO:0050417
ansP1		L-asparagine permease 1	38	38	1	1	44022	1	78340		1463	1472	1471	amino acid transport	extracellular region;plasma membrane;integral component of membrane	transmembrane transporter activity	GO:0005576;GO:0005886;GO:0006865;GO:0016021;GO:0022857
ansP2		L-asparagine permease 2	4	4	1	1	61656	1	25618		1481	1484	1481	amino acid transport	extracellular region;plasma membrane;integral component of membrane	transmembrane transporter activity	GO:0005576;GO:0005886;GO:0006865;GO:0016021;GO:0022857
ansZ		L-asparaginase 2	1	1	1	1	170019	1	293143		1022	1022	1022	asparagine catabolic process	periplasmic space	asparaginase activity	GO:0004067;GO:0006530;GO:0042597
ant1		Streptomycin 3''-adenylyltransferase	68	68	1	1	123107	1	146806		416	791	773	response to antibiotic	NA	ATP binding;aminoglycoside 3''-adenylyltransferase activity	GO:0005524;GO:0009012;GO:0046677
ant1_1		Streptomycin 3''-adenylyltransferase	25	25	1	1	99165	1	357866		779	815	780	response to antibiotic	NA	ATP binding;aminoglycoside 3''-adenylyltransferase activity	GO:0005524;GO:0009012;GO:0046677
ant1_2		Streptomycin 3''-adenylyltransferase	27	27	1	1	99185	1	357176		779	809	783	response to antibiotic	NA	ATP binding;aminoglycoside 3''-adenylyltransferase activity	GO:0005524;GO:0009012;GO:0046677
ant1_3		Streptomycin 3''-adenylyltransferase	1	1	1	1	113255	1	127061		788	788	788	response to antibiotic	NA	ATP binding;aminoglycoside 3''-adenylyltransferase activity	GO:0005524;GO:0009012;GO:0046677
ant1_4		Streptomycin 3''-adenylyltransferase	1	1	1	1	97796	1	358335		587	587	587	response to antibiotic	NA	ATP binding;aminoglycoside 3''-adenylyltransferase activity	GO:0005524;GO:0009012;GO:0046677
antA		Anthranilate 1,2-dioxygenase large subunit	2	2	1	1	126336	1	7056		1346	1346	1346	aromatic compound catabolic process	NA	iron ion binding;anthranilate 1,2-dioxygenase (deaminating, decarboxylating) activity;2 iron, 2 sulfur cluster binding	GO:0005506;GO:0018618;GO:0019439;GO:0051537
antA_1		Anthranilate 1,2-dioxygenase large subunit	2	2	1	1	223877	1	149356		1403	1403	1403	aromatic compound catabolic process	NA	iron ion binding;anthranilate 1,2-dioxygenase (deaminating, decarboxylating) activity;2 iron, 2 sulfur cluster binding	GO:0005506;GO:0018618;GO:0019439;GO:0051537
antA_2		Anthranilate 1,2-dioxygenase large subunit	2	2	1	1	223886	1	149365		1331	1331	1331	aromatic compound catabolic process	NA	iron ion binding;anthranilate 1,2-dioxygenase (deaminating, decarboxylating) activity;2 iron, 2 sulfur cluster binding	GO:0005506;GO:0018618;GO:0019439;GO:0051537
antB		Anthranilate 1,2-dioxygenase small subunit	2	2	1	1	148100	1	361202		521	521	521	aromatic compound catabolic process	NA	anthranilate 1,2-dioxygenase (deaminating, decarboxylating) activity	GO:0018618;GO:0019439
antC		Anthranilate 1,2-dioxygenase electron transfer component	2	2	1	1	223875	1	149354		1025	1025	1025	aromatic compound catabolic process	NA	ferredoxin-NAD+ reductase activity;electron transfer activity;metal ion binding;2 iron, 2 sulfur cluster binding	GO:0008860;GO:0009055;GO:0019439;GO:0046872;GO:0051537
aofH		Putative flavin-containing monoamine oxidase AofH	1	1	1	4	3372	4	5430		1370	1370	1370	NA	cytosol;plasma membrane	oxidoreductase activity	GO:0005829;GO:0005886;GO:0016491
apaG		Protein ApaG	1	1	1	1	276519	1	172612		377	377	377	NA	NA	NA	NA
apaH		Bis(5'-nucleosyl)-tetraphosphatase, symmetrical	12	12	1	1	271894	1	227828		689	707	701	NA	NA	bis(5'-nucleosyl)-tetraphosphatase (symmetrical) activity	GO:0008803
apaH_1		Bis(5'-nucleosyl)-tetraphosphatase, symmetrical	1	1	1	1	225665	1	335449		866	866	866	NA	NA	bis(5'-nucleosyl)-tetraphosphatase (symmetrical) activity	GO:0008803
apaH_2		Bis(5'-nucleosyl)-tetraphosphatase, symmetrical	1	1	1	57	24	57	24		971	971	971	NA	NA	bis(5'-nucleosyl)-tetraphosphatase (symmetrical) activity	GO:0008803
apbC		Iron-sulfur cluster carrier protein	19	19	1	1	336266	1	130297		1100	1109	1100	iron-sulfur cluster assembly	cytosol	ATP binding;ATPase activity;metal ion binding;4 iron, 4 sulfur cluster binding	GO:0005524;GO:0005829;GO:0016226;GO:0016887;GO:0046872;GO:0051539
apbE		FAD:protein FMN transferase	26	26	1	1	262393	1	236649		932	932	932	protein flavinylation	plasma membrane	transferase activity;metal ion binding	GO:0005886;GO:0016740;GO:0017013;GO:0046872
apbE_1		FAD:protein FMN transferase	1	1	1	1	119941	1	249161		1022	1022	1022	protein flavinylation	plasma membrane	transferase activity;metal ion binding	GO:0005886;GO:0016740;GO:0017013;GO:0046872
apbE_2		FAD:protein FMN transferase	1	1	1	1	181643	1	286522		896	896	896	protein flavinylation	plasma membrane	transferase activity;metal ion binding	GO:0005886;GO:0016740;GO:0017013;GO:0046872
apbE_3		FAD:protein FMN transferase	1	1	1	1	321737	1	270288		1013	1013	1013	protein flavinylation	plasma membrane	transferase activity;metal ion binding	GO:0005886;GO:0016740;GO:0017013;GO:0046872
apc1		Acetophenone carboxylase alpha subunit	2	2	1	2	4398	2	1130		1565	1565	1565	NA	cytoplasm	ATP binding;hydrolase activity;ligase activity	GO:0005524;GO:0005737;GO:0016787;GO:0016874
apc2		Acetophenone carboxylase beta subunit	1	1	1	2	11151	2	4582		410	410	410	NA	cytoplasm	ATP binding;ligase activity	GO:0005524;GO:0005737;GO:0016874
apc3		Acetophenone carboxylase gamma subunit	10	10	1	1	32431	1	26200		2081	2090	2083	NA	cytoplasm	ATP binding;hydrolase activity;ligase activity	GO:0005524;GO:0005737;GO:0016787;GO:0016874
apc3_1		Acetophenone carboxylase gamma subunit	3	3	1	1	87488	1	298904		2054	2066	2058	NA	cytoplasm	ATP binding;hydrolase activity;ligase activity	GO:0005524;GO:0005737;GO:0016787;GO:0016874
apc3_2		Acetophenone carboxylase gamma subunit	2	2	1	1	354606	1	110638		2081	2129	2105	NA	cytoplasm	ATP binding;hydrolase activity;ligase activity	GO:0005524;GO:0005737;GO:0016787;GO:0016874
apc3_3		Acetophenone carboxylase gamma subunit	3	3	1	1	87607	1	298988		2033	2033	2033	NA	cytoplasm	ATP binding;hydrolase activity;ligase activity	GO:0005524;GO:0005737;GO:0016787;GO:0016874
apc3_4		Acetophenone carboxylase gamma subunit	3	3	1	1	87502	1	298919		2021	2051	2031	NA	cytoplasm	ATP binding;hydrolase activity;ligase activity	GO:0005524;GO:0005737;GO:0016787;GO:0016874
apc3_5		hypothetical protein	3	3	1	1	87617	1	298999		1394	2066	1842	NA	cytoplasm	ATP binding;hydrolase activity;ligase activity	GO:0005524;GO:0005737;GO:0016787;GO:0016874
apc4		Acetophenone carboxylase delta subunit	10	10	1	1	32430	1	26199		1634	1637	1636	NA	cytoplasm	ATP binding;ligase activity	GO:0005524;GO:0005737;GO:0016874
apc4_1		Acetophenone carboxylase delta subunit	3	3	1	1	87584	1	298829		1628	1628	1628	NA	cytoplasm	ATP binding;ligase activity	GO:0005524;GO:0005737;GO:0016874
apc4_2		Acetophenone carboxylase delta subunit	3	3	1	1	87501	1	298918		1724	1724	1724	NA	cytoplasm	ATP binding;ligase activity	GO:0005524;GO:0005737;GO:0016874
apc4_3		Acetophenone carboxylase delta subunit	3	3	1	1	87615	1	298997		1646	1646	1646	NA	cytoplasm	ATP binding;ligase activity	GO:0005524;GO:0005737;GO:0016874
apcB		Allophycocyanin beta chain	1	1	1	97	65	97	65		515	515	515	photosynthesis;protein-chromophore linkage;oxidation-reduction process	phycobilisome	NA	GO:0015979;GO:0018298;GO:0030089;GO:0055114
apcD		Allophycocyanin subunit alpha-B	1	1	1	105	64	104	211		584	584	584	photosynthesis;protein-chromophore linkage;oxidation-reduction process	phycobilisome	NA	GO:0015979;GO:0018298;GO:0030089;GO:0055114
apeA		putative M18 family aminopeptidase 1	1	1	1	39	530	39	481		1409	1409	1409	NA	NA	aminopeptidase activity;metallopeptidase activity;zinc ion binding	GO:0004177;GO:0008237;GO:0008270
apeB		putative M18 family aminopeptidase 2	1	1	1	1	361824	1	30264		1289	1289	1289	NA	cytoplasm	zinc ion binding;metalloaminopeptidase activity	GO:0005737;GO:0008270;GO:0070006
aphA		Aminoglycoside 3'-phosphotransferase	59	59	1	1	274173	1	236216		239	1040	779	response to antibiotic	NA	ATP binding;kanamycin kinase activity	GO:0005524;GO:0008910;GO:0046677
aphA_1		Acetylpolyamine amidohydrolase 1	1	1	1	1	144806	1	116231		1034	1034	1034	polyamine metabolic process	NA	hydrolase activity;metal ion binding;acetylputrescine deacetylase activity	GO:0006595;GO:0016787;GO:0046872;GO:0047609
aphA_2		Aminoglycoside 3'-phosphotransferase	1	1	1	1	259095	1	234503		368	368	368	response to antibiotic	NA	ATP binding;kanamycin kinase activity	GO:0005524;GO:0008910;GO:0046677
aphA_3		Aminoglycoside 3'-phosphotransferase	1	1	1	1	259094	1	234502		407	407	407	response to antibiotic	NA	ATP binding;kanamycin kinase activity	GO:0005524;GO:0008910;GO:0046677
aphB		Acetylpolyamine amidohydrolase 2	2	2	1	1	300513	1	257017		1031	1031	1031	polyamine metabolic process	NA	hydrolase activity;metal ion binding;acetylputrescine deacetylase activity	GO:0006595;GO:0016787;GO:0046872;GO:0047609
aplIM		Modification methylase AplI	3	3	1	1	219762	1	160466		1157	1157	1157	DNA restriction-modification system;DNA methylation on cytosine	NA	DNA binding;DNA (cytosine-5-)-methyltransferase activity	GO:0003677;GO:0003886;GO:0009307;GO:0032776
aplIR		Type-2 restriction enzyme AplI	2	2	1	1	263652	1	242798		932	932	932	DNA catabolic process, endonucleolytic;DNA restriction-modification system	NA	magnesium ion binding;DNA binding;type II site-specific deoxyribonuclease activity	GO:0000287;GO:0000737;GO:0003677;GO:0009036;GO:0009307
aplIR_1		Type-2 restriction enzyme AplI	1	1	1	101	19	101	218		941	941	941	DNA catabolic process, endonucleolytic;DNA restriction-modification system	NA	magnesium ion binding;DNA binding;type II site-specific deoxyribonuclease activity	GO:0000287;GO:0000737;GO:0003677;GO:0009036;GO:0009307
aplIR_2		Type-2 restriction enzyme AplI	1	1	1	101	266	101	17		941	941	941	DNA catabolic process, endonucleolytic;DNA restriction-modification system	NA	magnesium ion binding;DNA binding;type II site-specific deoxyribonuclease activity	GO:0000287;GO:0000737;GO:0003677;GO:0009036;GO:0009307
apnhaP		Na(+)/H(+) antiporter ApNhaP	1	1	1	1	75888	1	76235		1187	1187	1187	sodium ion transport	plasma membrane;integral component of membrane	solute:proton antiporter activity	GO:0005886;GO:0006814;GO:0015299;GO:0016021
apnhaP_1		Na(+)/H(+) antiporter ApNhaP	1	1	1	5	3290	5	3354		1565	1565	1565	sodium ion transport	plasma membrane;integral component of membrane	solute:proton antiporter activity	GO:0005886;GO:0006814;GO:0015299;GO:0016021
apnhaP_2		Na(+)/H(+) antiporter ApNhaP	1	1	1	5	986	5	3589		1565	1565	1565	sodium ion transport	plasma membrane;integral component of membrane	solute:proton antiporter activity	GO:0005886;GO:0006814;GO:0015299;GO:0016021
appA		Oligopeptide-binding protein AppA	45	45	1	1	53440	1	86873		1643	1646	1645	protein transport;establishment of competence for transformation;sporulation resulting in formation of a cellular spore	outer membrane-bounded periplasmic space;ATP-binding cassette (ABC) transporter complex	peptide transmembrane transporter activity	GO:0015031;GO:0030288;GO:0030420;GO:0030435;GO:0043190;GO:1904680
appA_1		Oligopeptide-binding protein AppA	1	1	1	1	18141	1	99322		1583	1583	1583	protein transport;establishment of competence for transformation;sporulation resulting in formation of a cellular spore	outer membrane-bounded periplasmic space;ATP-binding cassette (ABC) transporter complex	peptide transmembrane transporter activity	GO:0015031;GO:0030288;GO:0030420;GO:0030435;GO:0043190;GO:1904680
appA_2		Periplasmic AppA protein	1	1	1	1	169019	1	66737		1178	1178	1178	cellular response to phosphate starvation;dephosphorylation;myo-inositol hexakisphosphate dephosphorylation;cellular response to anoxia	outer membrane-bounded periplasmic space	acid phosphatase activity;nucleotidase activity;4-phytase activity;sugar-phosphatase activity;inositol phosphate phosphatase activity	GO:0003993;GO:0008252;GO:0008707;GO:0016036;GO:0016311;GO:0030288;GO:0033518;GO:0050308;GO:0052745;GO:0071454
appA_3		Oligopeptide-binding protein AppA	1	1	1	1	10430	1	78070		1607	1607	1607	protein transport;establishment of competence for transformation;sporulation resulting in formation of a cellular spore	outer membrane-bounded periplasmic space;ATP-binding cassette (ABC) transporter complex	peptide transmembrane transporter activity	GO:0015031;GO:0030288;GO:0030420;GO:0030435;GO:0043190;GO:1904680
appB		Cytochrome bd-II ubiquinol oxidase subunit 2	8	8	1	1	55157	1	83008		1154	1154	1154	oxidative phosphorylation;aerobic electron transport chain	plasma membrane;cytochrome complex	electron transfer activity;oxidoreductase activity, acting on diphenols and related substances as donors, oxygen as acceptor;metal ion binding	GO:0005886;GO:0006119;GO:0009055;GO:0016682;GO:0019646;GO:0046872;GO:0070069
appB_1		Cytochrome bd-II ubiquinol oxidase subunit 2	1	1	1	1	278680	1	355463		1136	1136	1136	oxidative phosphorylation;aerobic electron transport chain	plasma membrane;integral component of membrane;cytochrome complex	electron transfer activity;oxidoreductase activity, acting on diphenols and related substances as donors, oxygen as acceptor;metal ion binding	GO:0005886;GO:0006119;GO:0009055;GO:0016021;GO:0016682;GO:0019646;GO:0046872;GO:0070069
appB_2		Cytochrome bd-II ubiquinol oxidase subunit 2	1	1	1	1	197083	1	354397		1010	1010	1010	oxidative phosphorylation;aerobic electron transport chain	plasma membrane;integral component of membrane;cytochrome complex	electron transfer activity;oxidoreductase activity, acting on diphenols and related substances as donors, oxygen as acceptor;metal ion binding	GO:0005886;GO:0006119;GO:0009055;GO:0016021;GO:0016682;GO:0019646;GO:0046872;GO:0070069
appC		Cytochrome bd-II ubiquinol oxidase subunit 1	10	10	1	1	325708	1	250375		1388	1388	1388	oxidative phosphorylation;aerobic electron transport chain	plasma membrane;membrane;integral component of membrane;cytochrome complex	electron transfer activity;oxidoreductase activity, acting on diphenols and related substances as donors, oxygen as acceptor;heme binding;metal ion binding	GO:0005886;GO:0006119;GO:0009055;GO:0016020;GO:0016021;GO:0016682;GO:0019646;GO:0020037;GO:0046872;GO:0070069
appC_1		hypothetical protein	6	6	1	1	163733	1	306738		755	1433	1320	oxidative phosphorylation;aerobic electron transport chain	plasma membrane;membrane;integral component of membrane;cytochrome complex	electron transfer activity;oxidoreductase activity, acting on diphenols and related substances as donors, oxygen as acceptor;heme binding;metal ion binding	GO:0005886;GO:0006119;GO:0009055;GO:0016020;GO:0016021;GO:0016682;GO:0019646;GO:0020037;GO:0046872;GO:0070069
appC_2		Cytochrome bd-II ubiquinol oxidase subunit 1	1	1	1	1	304773	1	190363		1388	1388	1388	oxidative phosphorylation;aerobic electron transport chain	plasma membrane;membrane;integral component of membrane;cytochrome complex	electron transfer activity;oxidoreductase activity, acting on diphenols and related substances as donors, oxygen as acceptor;heme binding;metal ion binding	GO:0005886;GO:0006119;GO:0009055;GO:0016020;GO:0016021;GO:0016682;GO:0019646;GO:0020037;GO:0046872;GO:0070069
appC_3		Cytochrome bd-II ubiquinol oxidase subunit 1	1	1	1	1	296137	1	159341		1412	1412	1412	oxidative phosphorylation;aerobic electron transport chain	plasma membrane;membrane;integral component of membrane;cytochrome complex	electron transfer activity;oxidoreductase activity, acting on diphenols and related substances as donors, oxygen as acceptor;heme binding;metal ion binding	GO:0005886;GO:0006119;GO:0009055;GO:0016020;GO:0016021;GO:0016682;GO:0019646;GO:0020037;GO:0046872;GO:0070069
appX		Putative cytochrome bd-II ubiquinol oxidase subunit AppX	1	1	1	1	278681	1	355464		89	89	89	NA	integral component of plasma membrane;cell outer membrane	NA	GO:0005887;GO:0009279
appY		HTH-type transcriptional regulator AppY	4	4	1	1	277206	1	137196		764	767	765	response to X-ray;cellular response to phosphate starvation;positive regulation of transcription, DNA-templated	NA	DNA-binding transcription factor activity;sequence-specific DNA binding	GO:0003700;GO:0010165;GO:0016036;GO:0043565;GO:0045893
apr		Subtilisin	3	3	1	1	237222	1	208853		935	956	942	sporulation resulting in formation of a cellular spore	extracellular region	serine-type endopeptidase activity;metal ion binding	GO:0004252;GO:0005576;GO:0030435;GO:0046872
aprA		hypothetical protein	22	22	1	1	170673	1	303444		383	1451	1402	NA	NA	calcium ion binding	GO:0005509
aprE		Subtilisin E	1	1	1	34	596	34	667		1166	1166	1166	sporulation resulting in formation of a cellular spore	extracellular region	serine-type endopeptidase activity;metal ion binding	GO:0004252;GO:0005576;GO:0030435;GO:0046872
aprN		Subtilisin NAT	1	1	1	777	1	762	1		1112	1112	1112	blood coagulation;sporulation resulting in formation of a cellular spore;fibrinolysis	extracellular region	serine-type endopeptidase activity;metal ion binding	GO:0004252;GO:0005576;GO:0007596;GO:0030435;GO:0042730;GO:0046872
aprX_1		Serine protease AprX	1	1	1	1	234041	1	215377		1256	1256	1256	NA	cytoplasm	serine-type endopeptidase activity	GO:0004252;GO:0005737
aprX_2		Serine protease AprX	1	1	1	1	234012	1	215348		1337	1337	1337	NA	cytoplasm	serine-type endopeptidase activity	GO:0004252;GO:0005737
apt		Adenine phosphoribosyltransferase	38	38	1	1	254538	1	218851		332	332	332	purine ribonucleoside salvage;adenine salvage;AMP salvage	cytoplasm	adenine phosphoribosyltransferase activity	GO:0003999;GO:0005737;GO:0006166;GO:0006168;GO:0044209
apt_2		Adenine phosphoribosyltransferase	2	2	1	1	254625	1	206989		512	512	512	purine ribonucleoside salvage;adenine salvage;AMP salvage	cytoplasm	adenine phosphoribosyltransferase activity	GO:0003999;GO:0005737;GO:0006166;GO:0006168;GO:0044209
apu		Amylopullulanase	1	1	1	1	263961	1	231780		1778	1778	1778	carbohydrate metabolic process	NA	alpha-amylase activity;metal ion binding;pullulanase activity;alpha-amylase activity (releasing maltohexaose);starch binding	GO:0004556;GO:0005975;GO:0046872;GO:0051060;GO:0103025;GO:2001070
apxIB		Toxin RTX-I translocation ATP-binding protein	26	26	1	1	95275	1	185319		875	2108	1657	NA	plasma membrane;integral component of membrane	ATP binding;ATPase activity, coupled to transmembrane movement of substances	GO:0005524;GO:0005886;GO:0016021;GO:0042626
apxIB_1		Toxin RTX-I translocation ATP-binding protein	3	3	1	1	109599	1	179465		2120	2120	2120	protein secretion by the type I secretion system;hemolysis in other organism	plasma membrane;integral component of membrane;type I protein secretion system complex	ATP binding;peptidase activity;protein transporter activity;ATPase activity, coupled to transmembrane movement of substances	GO:0005524;GO:0005886;GO:0008233;GO:0008565;GO:0016021;GO:0030253;GO:0030256;GO:0042626;GO:0044179
apxIB_2		Toxin RTX-I translocation ATP-binding protein	3	3	1	1	325339	1	250245		2084	2234	2184	protein secretion by the type I secretion system;hemolysis in other organism	plasma membrane;integral component of membrane;type I protein secretion system complex	ATP binding;peptidase activity;protein transporter activity;ATPase activity, coupled to transmembrane movement of substances	GO:0005524;GO:0005886;GO:0008233;GO:0008565;GO:0016021;GO:0030253;GO:0030256;GO:0042626;GO:0044179
apxIB_3		Toxin RTX-I translocation ATP-binding protein	1	1	1	1	6097	1	258500		2330	2330	2330	protein secretion by the type I secretion system;hemolysis in other organism	plasma membrane;integral component of membrane;type I protein secretion system complex	ATP binding;peptidase activity;protein transporter activity;ATPase activity, coupled to transmembrane movement of substances	GO:0005524;GO:0005886;GO:0008233;GO:0008565;GO:0016021;GO:0030253;GO:0030256;GO:0042626;GO:0044179
apxIC		RTX-I toxin-activating lysine-acyltransferase ApxIC	1	1	1	1	225480	1	335226		518	518	518	toxin metabolic process;hemolysis in other organism	cytoplasm	transferase activity, transferring acyl groups	GO:0005737;GO:0009404;GO:0016746;GO:0044179
aqpZ		Aquaporin Z	118	118	1	1	334929	1	185584		146	509	403	NA	plasma membrane	water channel activity	GO:0005886;GO:0015250
aqpZ_1		hypothetical protein	2	2	1	1	24261	1	113146		368	689	528	NA	plasma membrane	water channel activity	GO:0005886;GO:0015250
aqpZ_2		Aquaporin Z	2	2	1	1	84866	1	63247		698	698	698	NA	plasma membrane	water channel activity	GO:0005886;GO:0015250
aqpZ2		Aquaporin Z 2	28	28	1	1	65914	1	73739		773	773	773	NA	plasma membrane;integral component of membrane	water channel activity	GO:0005886;GO:0015250;GO:0016021
araA		L-arabinose isomerase	17	17	1	1	30788	1	112218		878	1427	1394	L-arabinose catabolic process to xylulose 5-phosphate	NA	L-arabinose isomerase activity;manganese ion binding	GO:0008733;GO:0019569;GO:0030145
araA_1		L-arabinose isomerase	1	1	1	7	1882	7	2754		1415	1415	1415	L-arabinose catabolic process to xylulose 5-phosphate	NA	L-arabinose isomerase activity;manganese ion binding	GO:0008733;GO:0019569;GO:0030145
araA_2		L-arabinose isomerase	1	1	1	7	1720	7	1847		1508	1508	1508	L-arabinose catabolic process to xylulose 5-phosphate	cytoplasm	L-arabinose isomerase activity;manganese ion binding	GO:0005737;GO:0008733;GO:0019569;GO:0030145
araB		Ribulokinase	19	19	1	1	30987	1	112113		1529	1529	1529	L-arabinose catabolic process to xylulose 5-phosphate	NA	ATP binding;ribulokinase activity	GO:0005524;GO:0008741;GO:0019569
araB_1		Ribulokinase	1	1	1	77	141	77	50		1565	1565	1565	L-arabinose catabolic process to xylulose 5-phosphate	NA	ATP binding;ribulokinase activity	GO:0005524;GO:0008741;GO:0019569
araB_2		Ribulokinase	1	1	1	77	150	77	112		1538	1538	1538	L-arabinose catabolic process to xylulose 5-phosphate	NA	ATP binding;ribulokinase activity	GO:0005524;GO:0008741;GO:0019569
araC		L-arabonate dehydratase	22	22	1	1	30946	1	112160		1739	1745	1739	L-arabinose catabolic process to 2-oxoglutarate	NA	protein homodimerization activity;metal ion binding;L-arabinonate dehydratase activity;4 iron, 4 sulfur cluster binding	GO:0019570;GO:0042803;GO:0046872;GO:0050020;GO:0051539
araC_1		L-arabonate dehydratase	3	3	1	1	132950	1	51657		1733	1733	1733	L-arabinose catabolic process to 2-oxoglutarate	NA	protein homodimerization activity;metal ion binding;L-arabinonate dehydratase activity;4 iron, 4 sulfur cluster binding	GO:0019570;GO:0042803;GO:0046872;GO:0050020;GO:0051539
araC_2		L-arabonate dehydratase	1	1	1	1	9277	1	70624		524	524	524	L-arabinose catabolic process to 2-oxoglutarate	NA	protein homodimerization activity;metal ion binding;L-arabinonate dehydratase activity;4 iron, 4 sulfur cluster binding	GO:0019570;GO:0042803;GO:0046872;GO:0050020;GO:0051539
araD		L-2-keto-3-deoxyarabonate dehydratase	21	21	1	1	91744	1	119904		917	929	917	L-arabinose catabolic process to 2-oxoglutarate	NA	protein homodimerization activity;2-dehydro-3-deoxy-L-arabinonate dehydratase activity	GO:0019570;GO:0042803;GO:0047449
araD_1		L-2-keto-3-deoxyarabonate dehydratase	1	1	1	151	179	151	91		911	911	911	L-arabinose catabolic process to 2-oxoglutarate	NA	protein homodimerization activity;2-dehydro-3-deoxy-L-arabinonate dehydratase activity	GO:0019570;GO:0042803;GO:0047449
araD_2		L-2-keto-3-deoxyarabonate dehydratase	1	1	1	1	308080	1	321010		920	920	920	L-arabinose catabolic process to 2-oxoglutarate	NA	protein homodimerization activity;2-dehydro-3-deoxy-L-arabinonate dehydratase activity	GO:0019570;GO:0042803;GO:0047449
araE		Alpha-ketoglutaric semialdehyde dehydrogenase	20	20	1	1	26895	1	118174		1463	1463	1463	L-arabinose catabolic process to 2-oxoglutarate;protein tetramerization	NA	succinate-semialdehyde dehydrogenase (NAD+) activity;2,5-dioxovalerate dehydrogenase (NADP+) activity;NADP+ binding;NAD+ binding	GO:0004777;GO:0019570;GO:0047533;GO:0051262;GO:0070401;GO:0070403
araE_1		Alpha-ketoglutaric semialdehyde dehydrogenase	2	2	1	1	314453	1	191322		1478	1478	1478	L-arabinose catabolic process to 2-oxoglutarate;protein tetramerization	NA	succinate-semialdehyde dehydrogenase (NAD+) activity;2,5-dioxovalerate dehydrogenase (NADP+) activity;NADP+ binding;NAD+ binding	GO:0004777;GO:0019570;GO:0047533;GO:0051262;GO:0070401;GO:0070403
araE_2		Alpha-ketoglutaric semialdehyde dehydrogenase	1	1	1	1	304997	1	191282		1457	1457	1457	L-arabinose catabolic process to 2-oxoglutarate;protein tetramerization	NA	succinate-semialdehyde dehydrogenase (NAD+) activity;2,5-dioxovalerate dehydrogenase (NADP+) activity;NADP+ binding;NAD+ binding	GO:0004777;GO:0019570;GO:0047533;GO:0051262;GO:0070401;GO:0070403
araE_3		Alpha-ketoglutaric semialdehyde dehydrogenase	1	1	1	1	3034	1	42635		1430	1430	1430	L-arabinose catabolic process to 2-oxoglutarate;protein tetramerization	NA	succinate-semialdehyde dehydrogenase (NAD+) activity;2,5-dioxovalerate dehydrogenase (NADP+) activity;NADP+ binding;NAD+ binding	GO:0004777;GO:0019570;GO:0047533;GO:0051262;GO:0070401;GO:0070403
araE_4		Alpha-ketoglutaric semialdehyde dehydrogenase	1	1	1	1	82436	1	104542		1460	1460	1460	L-arabinose catabolic process to 2-oxoglutarate;protein tetramerization	NA	succinate-semialdehyde dehydrogenase (NAD+) activity;2,5-dioxovalerate dehydrogenase (NADP+) activity;NADP+ binding;NAD+ binding	GO:0004777;GO:0019570;GO:0047533;GO:0051262;GO:0070401;GO:0070403
araF		L-arabinose-binding periplasmic protein	22	22	1	1	56375	1	23777		983	983	983	L-arabinose transmembrane transport	outer membrane-bounded periplasmic space	monosaccharide-transporting ATPase activity;monosaccharide binding	GO:0015407;GO:0030288;GO:0042882;GO:0048029
araG		Arabinose import ATP-binding protein AraG	5	5	1	1	59926	1	98686		1499	1499	1499	L-arabinose transmembrane transport	cytosol;plasma membrane	ATP binding;L-arabinose-importing ATPase activity;ATPase activity	GO:0005524;GO:0005829;GO:0005886;GO:0015612;GO:0016887;GO:0042882
araG_1		Arabinose import ATP-binding protein AraG	21	21	1	1	56376	1	23778		1517	1526	1525	L-arabinose transmembrane transport	cytosol;plasma membrane	ATP binding;L-arabinose-importing ATPase activity;ATPase activity	GO:0005524;GO:0005829;GO:0005886;GO:0015612;GO:0016887;GO:0042882
araG_2		Arabinose import ATP-binding protein AraG	17	17	1	1	30785	1	112220		1484	1496	1495	L-arabinose transmembrane transport	cytosol;plasma membrane	ATP binding;L-arabinose-importing ATPase activity;ATPase activity	GO:0005524;GO:0005829;GO:0005886;GO:0015612;GO:0016887;GO:0042882
araG_3		Arabinose import ATP-binding protein AraG	1	1	1	1	145085	1	110063		1508	1508	1508	L-arabinose transmembrane transport	cytosol;plasma membrane	ATP binding;L-arabinose-importing ATPase activity;ATPase activity	GO:0005524;GO:0005829;GO:0005886;GO:0015612;GO:0016887;GO:0042882
araG_4		Arabinose import ATP-binding protein AraG	1	1	1	1	145022	1	88127		1532	1532	1532	L-arabinose transmembrane transport	cytosol;plasma membrane	ATP binding;L-arabinose-importing ATPase activity;ATPase activity	GO:0005524;GO:0005829;GO:0005886;GO:0015612;GO:0016887;GO:0042882
araJ		Putative transporter AraJ	2	2	1	1	292591	1	126543		1175	1175	1175	transmembrane transport	plasma membrane;integral component of membrane	NA	GO:0005886;GO:0016021;GO:0055085
araJ_2		Putative transporter AraJ	1	1	1	1	287786	1	356952		338	338	338	transmembrane transport	plasma membrane;integral component of membrane	NA	GO:0005886;GO:0016021;GO:0055085
araL		Sugar-phosphatase AraL	2	2	1	1	49686	1	85189		773	773	773	NA	NA	phosphoserine phosphatase activity;phosphatase activity;metal ion binding;sugar-phosphatase activity	GO:0004647;GO:0016791;GO:0046872;GO:0050308
araN		putative arabinose-binding protein	21	21	1	1	29615	1	113255		1235	1235	1235	carbohydrate transport	plasma membrane	NA	GO:0005886;GO:0008643
araP		L-arabinose transport system permease protein AraP	34	34	1	1	51378	1	86516		878	878	878	carbohydrate transport;transmembrane transport	plasma membrane;integral component of membrane	NA	GO:0005886;GO:0008643;GO:0016021;GO:0055085
araP_1		L-arabinose transport system permease protein AraP	36	36	1	1	37834	1	64466		932	941	938	carbohydrate transport;transmembrane transport	plasma membrane;integral component of membrane	NA	GO:0005886;GO:0008643;GO:0016021;GO:0055085
araP_2		L-arabinose transport system permease protein AraP	46	46	1	1	361242	1	63775		986	995	991	carbohydrate transport;transmembrane transport	plasma membrane;integral component of membrane	NA	GO:0005886;GO:0008643;GO:0016021;GO:0055085
araP_3		L-arabinose transport system permease protein AraP	3	3	1	1	35721	1	36886		878	878	878	carbohydrate transport;transmembrane transport	plasma membrane;integral component of membrane	NA	GO:0005886;GO:0008643;GO:0016021;GO:0055085
araP_4		L-arabinose transport system permease protein AraP	3	3	1	1	35683	1	36825		998	998	998	carbohydrate transport;transmembrane transport	plasma membrane;integral component of membrane	NA	GO:0005886;GO:0008643;GO:0016021;GO:0055085
araQ		L-arabinose transport system permease protein AraQ	37	37	1	1	37839	1	80889		893	893	893	carbohydrate transport;transmembrane transport	plasma membrane;integral component of membrane	NA	GO:0005886;GO:0008643;GO:0016021;GO:0055085
araQ_1		L-arabinose transport system permease protein AraQ	21	21	1	1	28323	1	114073		848	848	848	carbohydrate transport;transmembrane transport	plasma membrane;integral component of membrane	NA	GO:0005886;GO:0008643;GO:0016021;GO:0055085
araQ_2		L-arabinose transport system permease protein AraQ	44	44	1	1	70858	1	89551		884	887	884	carbohydrate transport;transmembrane transport	plasma membrane;integral component of membrane	NA	GO:0005886;GO:0008643;GO:0016021;GO:0055085
araQ_3		L-arabinose transport system permease protein AraQ	27	27	1	1	26852	1	118259		326	848	828	carbohydrate transport;transmembrane transport	plasma membrane;integral component of membrane	NA	GO:0005886;GO:0008643;GO:0016021;GO:0055085
araQ_4		L-arabinose transport system permease protein AraQ	5	5	1	1	29622	1	26927		395	863	675	carbohydrate transport;transmembrane transport	plasma membrane;integral component of membrane	NA	GO:0005886;GO:0008643;GO:0016021;GO:0055085
araQ_5		L-arabinose transport system permease protein AraQ	19	19	1	1	29621	1	113253		410	863	815	carbohydrate transport;transmembrane transport	plasma membrane;integral component of membrane	NA	GO:0005886;GO:0008643;GO:0016021;GO:0055085
araQ_6		L-arabinose transport system permease protein AraQ	3	3	1	1	69792	1	65310		920	920	920	carbohydrate transport;transmembrane transport	plasma membrane;integral component of membrane	NA	GO:0005886;GO:0008643;GO:0016021;GO:0055085
araQ_7		L-arabinose transport system permease protein AraQ	3	3	1	1	35722	1	36887		824	824	824	carbohydrate transport;transmembrane transport	plasma membrane;integral component of membrane	NA	GO:0005886;GO:0008643;GO:0016021;GO:0055085
araR		Arabinose metabolism transcriptional repressor	1	1	1	1	89141	1	106852		1145	1145	1145	NA	cytoplasm	DNA binding;DNA-binding transcription factor activity	GO:0003677;GO:0003700;GO:0005737
arbA		Extracellular exo-alpha-(1->5)-L-arabinofuranosidase ArbA	1	1	1	201	43	201	20		1028	1028	1028	arabinan catabolic process	extracellular region	alpha-L-arabinofuranosidase activity;arabinan endo-1,5-alpha-L-arabinosidase activity;metal ion binding	GO:0005576;GO:0031222;GO:0046556;GO:0046558;GO:0046872
arbA_1		Extracellular exo-alpha-(1->5)-L-arabinofuranosidase ArbA	1	1	1	91	193	90	307		254	254	254	arabinan catabolic process	extracellular region	alpha-L-arabinofuranosidase activity;arabinan endo-1,5-alpha-L-arabinosidase activity;metal ion binding	GO:0005576;GO:0031222;GO:0046556;GO:0046558;GO:0046872
arbA_2		Extracellular exo-alpha-(1->5)-L-arabinofuranosidase ArbA	1	1	1	91	194	90	306		512	512	512	arabinan catabolic process	extracellular region	alpha-L-arabinofuranosidase activity;arabinan endo-1,5-alpha-L-arabinosidase activity;metal ion binding	GO:0005576;GO:0031222;GO:0046556;GO:0046558;GO:0046872
arcA		Arginine deiminase	30	30	1	1	280567	1	137354		1190	1220	1219	arginine deiminase pathway;arginine catabolic process to ornithine	cytoplasm	arginine deiminase activity	GO:0005737;GO:0016990;GO:0019546;GO:0019547
arcA_1		Arginine deiminase	20	20	1	1	91735	1	119912		1229	1229	1229	arginine deiminase pathway;arginine catabolic process to ornithine	cytoplasm	arginine deiminase activity	GO:0005737;GO:0016990;GO:0019546;GO:0019547
arcA_2		Arginine deiminase	17	17	1	1	27214	1	115302		1259	1259	1259	arginine deiminase pathway;arginine catabolic process to ornithine	cytoplasm	arginine deiminase activity	GO:0005737;GO:0016990;GO:0019546;GO:0019547
arcB		Delta(1)-pyrroline-2-carboxylate reductase	21	21	1	1	26800	1	24903		989	989	989	arginine catabolic process	cytoplasm	oxidoreductase activity, acting on the CH-NH2 group of donors, NAD or NADP as acceptor	GO:0005737;GO:0006527;GO:0016639
arcB_1		Delta(1)-pyrroline-2-carboxylate reductase	14	14	1	1	55406	1	62112		992	992	992	NA	NA	oxidoreductase activity	GO:0016491
arcB_2		Delta(1)-pyrroline-2-carboxylate reductase	19	19	1	1	78124	1	12460		110	995	732	NA	NA	NA	NA
arcB_3		Delta(1)-pyrroline-2-carboxylate reductase	1	1	1	1	77968	1	97312		992	992	992	NA	NA	oxidoreductase activity	GO:0016491
arcC1		Carbamate kinase 1	30	30	1	1	280566	1	137352		911	911	911	arginine metabolic process;carbamoyl phosphate catabolic process	cytoplasm	ATP binding;carbamate kinase activity	GO:0005524;GO:0005737;GO:0006525;GO:0008804;GO:0035975
arcC1_1		Carbamate kinase 1	1	1	1	1	261600	1	240495		929	929	929	arginine metabolic process;carbamoyl phosphate catabolic process	cytoplasm	ATP binding;carbamate kinase activity	GO:0005524;GO:0005737;GO:0006525;GO:0008804;GO:0035975
arcC1_2		Carbamate kinase 1	1	1	1	1	261280	1	240175		938	938	938	arginine metabolic process;carbamoyl phosphate catabolic process	cytoplasm	ATP binding;carbamate kinase activity	GO:0005524;GO:0005737;GO:0006525;GO:0008804;GO:0035975
arcC2		Carbamate kinase 2	16	16	1	1	91739	1	119908		974	974	974	arginine metabolic process;carbamoyl phosphate catabolic process	cytoplasm	ATP binding;carbamate kinase activity	GO:0005524;GO:0005737;GO:0006525;GO:0008804;GO:0035975
arcD		Arginine/ornithine antiporter	2	2	1	1	361143	1	63591		1472	1472	1472	arginine deiminase pathway	integral component of plasma membrane	arginine:ornithine antiporter activity	GO:0005887;GO:0019546;GO:0043858
arcD_1		Arginine/ornithine antiporter	17	17	1	1	27213	1	115301		446	1421	1363	arginine deiminase pathway	integral component of plasma membrane	arginine:ornithine antiporter activity	GO:0005887;GO:0019546;GO:0043858
arcD_2		Arginine/ornithine antiporter	16	16	1	1	27208	1	115300		167	1427	1348	arginine deiminase pathway	integral component of plasma membrane	arginine:ornithine antiporter activity	GO:0005887;GO:0019546;GO:0043858
arcR		HTH-type transcriptional regulator ArcR	1	1	1	1	292959	1	233187		689	689	689	regulation of transcription, DNA-templated	cytoplasm	DNA binding;cAMP binding	GO:0003677;GO:0005737;GO:0006355;GO:0030552
arfB		Peptidyl-tRNA hydrolase ArfB	2	2	1	9	503	9	291		413	413	413	rescue of stalled ribosome	cytoplasm	translation release factor activity;aminoacyl-tRNA hydrolase activity;ribosome binding	GO:0003747;GO:0004045;GO:0005737;GO:0043022;GO:0072344
arg		Arginase	21	21	1	1	27364	1	115220		893	893	893	urea cycle;arginine metabolic process	NA	arginase activity;metal ion binding	GO:0000050;GO:0004053;GO:0006525;GO:0046872
argA		Amino-acid acetyltransferase	9	9	1	1	323823	1	272951		449	449	449	arginine biosynthetic process	cytoplasm	acetyl-CoA:L-glutamate N-acetyltransferase activity	GO:0004042;GO:0005737;GO:0006526
argB		Acetylglutamate kinase	3	3	1	1	90754	1	118279		431	845	707	arginine biosynthetic process;arginine biosynthetic process via ornithine	cytoplasm	acetylglutamate kinase activity;ATP binding;arginine binding	GO:0003991;GO:0005524;GO:0005737;GO:0006526;GO:0034618;GO:0042450
argC		N-acetyl-gamma-glutamyl-phosphate reductase	6	6	1	1	326414	1	255565		935	935	935	arginine biosynthetic process	cytoplasm	N-acetyl-gamma-glutamyl-phosphate reductase activity;protein dimerization activity;NAD binding	GO:0003942;GO:0005737;GO:0006526;GO:0046983;GO:0051287
argC_1		N-acetyl-gamma-glutamyl-phosphate reductase	1	1	1	1	225633	1	335417		1034	1034	1034	arginine biosynthetic process	cytoplasm	N-acetyl-gamma-glutamyl-phosphate reductase activity;protein dimerization activity;NAD binding	GO:0003942;GO:0005737;GO:0006526;GO:0046983;GO:0051287
argC_2		N-acetyl-gamma-glutamyl-phosphate reductase	1	1	1	1	223244	1	152865		941	941	941	arginine biosynthetic process	cytoplasm	N-acetyl-gamma-glutamyl-phosphate reductase activity;protein dimerization activity;NAD binding	GO:0003942;GO:0005737;GO:0006526;GO:0046983;GO:0051287
argD		Acetylornithine/succinyldiaminopimelate aminotransferase	21	21	1	1	31043	1	112049		1841	3056	2961	arginine biosynthetic process;lysine biosynthetic process	cytoplasm	N2-acetyl-L-ornithine:2-oxoglutarate 5-aminotransferase activity;succinyldiaminopimelate transaminase activity	GO:0003992;GO:0005737;GO:0006526;GO:0009016;GO:0009085
argD_1		Acetylornithine aminotransferase	1	1	1	1	225695	1	335479		1280	1280	1280	arginine biosynthetic process	cytoplasm	N2-acetyl-L-ornithine:2-oxoglutarate 5-aminotransferase activity;pyridoxal phosphate binding	GO:0003992;GO:0005737;GO:0006526;GO:0030170
argD_2		Acetylornithine/succinyldiaminopimelate aminotransferase	4	4	1	1	354529	1	118244		3056	3056	3056	arginine biosynthetic process;lysine biosynthetic process	cytoplasm	N2-acetyl-L-ornithine:2-oxoglutarate 5-aminotransferase activity;succinyldiaminopimelate transaminase activity	GO:0003992;GO:0005737;GO:0006526;GO:0009016;GO:0009085
argD_3		Acetylornithine/succinyldiaminopimelate aminotransferase	1	1	1	1	222962	1	152583		3047	3047	3047	arginine biosynthetic process;lysine biosynthetic process	cytoplasm	N2-acetyl-L-ornithine:2-oxoglutarate 5-aminotransferase activity;succinyldiaminopimelate transaminase activity	GO:0003992;GO:0005737;GO:0006526;GO:0009016;GO:0009085
argE		Acetylornithine deacetylase	21	21	1	1	76598	1	13936		1124	1124	1124	arginine biosynthetic process	cytoplasm	metallopeptidase activity;acetylornithine deacetylase activity;metal ion binding	GO:0005737;GO:0006526;GO:0008237;GO:0008777;GO:0046872
argE_1		Acetylornithine deacetylase	2	2	1	1	307835	1	52386		1169	1169	1169	arginine biosynthetic process	cytoplasm	metallopeptidase activity;acetylornithine deacetylase activity;metal ion binding	GO:0005737;GO:0006526;GO:0008237;GO:0008777;GO:0046872
argE_2		Acetylornithine deacetylase	1	1	1	1	294283	1	189020		1190	1190	1190	arginine biosynthetic process	cytoplasm	metallopeptidase activity;acetylornithine deacetylase activity;metal ion binding	GO:0005737;GO:0006526;GO:0008237;GO:0008777;GO:0046872
argE_3		Acetylornithine deacetylase	1	1	1	1	212604	1	333382		1124	1124	1124	arginine biosynthetic process	cytoplasm	metallopeptidase activity;zinc ion binding;acetylornithine deacetylase activity;cobalt ion binding	GO:0005737;GO:0006526;GO:0008237;GO:0008270;GO:0008777;GO:0050897
argF		Ornithine carbamoyltransferase	30	30	1	1	280565	1	137351		1004	1004	1004	arginine biosynthetic process	cytoplasm	ornithine carbamoyltransferase activity;amino acid binding	GO:0004585;GO:0005737;GO:0006526;GO:0016597
argF_1		Ornithine carbamoyltransferase	1	1	1	1	211517	1	358388		863	863	863	citrulline biosynthetic process;arginine biosynthetic process via ornithine	cytoplasm	ornithine carbamoyltransferase activity;amino acid binding	GO:0004585;GO:0005737;GO:0016597;GO:0019240;GO:0042450
argF_2		Ornithine carbamoyltransferase	1	1	1	1	211511	1	358394		707	707	707	citrulline biosynthetic process;arginine biosynthetic process via ornithine	cytoplasm	ornithine carbamoyltransferase activity;amino acid binding	GO:0004585;GO:0005737;GO:0016597;GO:0019240;GO:0042450
argF'		N-acetylornithine carbamoyltransferase	1	1	1	64	230	64	144		1031	1031	1031	'de novo' pyrimidine nucleobase biosynthetic process;citrulline biosynthetic process;arginine biosynthetic process via ornithine	cytoplasm	aspartate carbamoyltransferase activity;ornithine carbamoyltransferase activity;amino acid binding;N-acetylornithine carbamoyltransferase activity	GO:0004070;GO:0004585;GO:0005737;GO:0006207;GO:0016597;GO:0019240;GO:0042450;GO:0043857
argG		Argininosuccinate synthase	2	2	1	80	71	81	129		1187	1187	1187	arginine biosynthetic process	cytoplasm	argininosuccinate synthase activity;ATP binding	GO:0004055;GO:0005524;GO:0005737;GO:0006526
argH		Argininosuccinate lyase	21	21	1	1	34352	1	108419		1466	1466	1466	arginine biosynthetic process via ornithine	cytoplasm	argininosuccinate lyase activity	GO:0004056;GO:0005737;GO:0042450
argH_1		Argininosuccinate lyase	1	1	1	2	2660	2	24615		1505	1505	1505	arginine biosynthetic process via ornithine	cytoplasm	argininosuccinate lyase activity	GO:0004056;GO:0005737;GO:0042450
argH_2		Argininosuccinate lyase	1	1	1	1	352912	1	17107		1517	1517	1517	arginine biosynthetic process	cytoplasm	argininosuccinate lyase activity	GO:0004056;GO:0005737;GO:0006526
argH_3		Argininosuccinate lyase	1	1	1	1	352895	1	17090		1451	1451	1451	arginine biosynthetic process	cytoplasm	argininosuccinate lyase activity	GO:0004056;GO:0005737;GO:0006526
argI		Ornithine carbamoyltransferase subunit I	1	1	1	61	191	61	371		866	866	866	citrulline biosynthetic process;arginine biosynthetic process via ornithine	cytoplasm	ornithine carbamoyltransferase activity;amino acid binding;metal ion binding	GO:0004585;GO:0005737;GO:0016597;GO:0019240;GO:0042450;GO:0046872
argJ		Arginine biosynthesis bifunctional protein ArgJ	1	1	1	1	125501	1	163101		1217	1217	1217	arginine biosynthetic process	cytoplasm	acetyl-CoA:L-glutamate N-acetyltransferase activity;glutamate N-acetyltransferase activity;methione N-acyltransferase activity	GO:0004042;GO:0004358;GO:0005737;GO:0006526;GO:0103045
argK		GTPase ArgK	1	1	1	1	167093	1	274540		965	965	965	NA	NA	GTPase activity;ATP binding;GTP binding	GO:0003924;GO:0005524;GO:0005525
argK_1		GTPase ArgK	1	1	1	26	6	26	6		950	950	950	NA	NA	GTPase activity;ATP binding;GTP binding	GO:0003924;GO:0005524;GO:0005525
argK_2		GTPase ArgK	1	1	1	26	591	26	147		1055	1055	1055	NA	NA	GTPase activity;ATP binding;GTP binding	GO:0003924;GO:0005524;GO:0005525
argO		Arginine exporter protein ArgO	6	6	1	1	174309	1	69257		626	629	626	L-arginine transport	plasma membrane;integral component of plasma membrane	arginine transmembrane transporter activity	GO:0005886;GO:0005887;GO:0015181;GO:1902023
argO_1		Arginine exporter protein ArgO	4	4	1	1	293015	1	232876		620	620	620	L-arginine transport	plasma membrane;integral component of plasma membrane	arginine transmembrane transporter activity	GO:0005886;GO:0005887;GO:0015181;GO:1902023
argO_2		Arginine exporter protein ArgO	1	1	1	1	292708	1	233159		620	620	620	L-arginine transport	plasma membrane;integral component of plasma membrane	arginine transmembrane transporter activity	GO:0005886;GO:0005887;GO:0015181;GO:1902023
argP		HTH-type transcriptional regulator ArgP	43	43	1	1	70786	1	89482		905	1073	976	NA	NA	DNA binding;DNA-binding transcription factor activity	GO:0003677;GO:0003700
argP_1		hypothetical protein	21	21	1	1	31663	1	111417		953	953	953	regulation of transcription, DNA-templated	NA	DNA binding;DNA-binding transcription factor activity	GO:0003677;GO:0003700;GO:0006355
argP_2		HTH-type transcriptional regulator ArgP	3	3	1	1	319304	1	248558		1199	1199	1199	regulation of transcription, DNA-templated	NA	DNA binding;DNA-binding transcription factor activity	GO:0003677;GO:0003700;GO:0006355
argP_3		HTH-type transcriptional regulator ArgP	1	1	1	88	241	88	58		947	947	947	regulation of transcription, DNA-templated	NA	DNA binding;DNA-binding transcription factor activity	GO:0003677;GO:0003700;GO:0006355
argP_4		HTH-type transcriptional regulator ArgP	2	2	1	1	316672	1	53387		986	986	986	regulation of transcription, DNA-templated	NA	DNA binding;DNA-binding transcription factor activity	GO:0003677;GO:0003700;GO:0006355
argP_5		HTH-type transcriptional regulator ArgP	2	2	1	1	306091	1	157517		944	944	944	regulation of transcription, DNA-templated	NA	DNA binding;DNA-binding transcription factor activity	GO:0003677;GO:0003700;GO:0006355
argP_6		HTH-type transcriptional regulator ArgP	1	1	1	1	306283	1	157581		1013	1013	1013	regulation of transcription, DNA-templated	NA	DNA binding;DNA-binding transcription factor activity	GO:0003677;GO:0003700;GO:0006355
argR		Arginine repressor	30	30	1	1	280563	1	137349		254	476	468	arginine biosynthetic process;protein complex oligomerization	cytoplasm	DNA binding;DNA-binding transcription factor activity;arginine binding	GO:0003677;GO:0003700;GO:0005737;GO:0006526;GO:0034618;GO:0051259
argR_1		Arginine repressor	1	1	1	1	194423	1	168996		470	470	470	arginine biosynthetic process;protein complex oligomerization	cytoplasm	DNA binding;DNA-binding transcription factor activity;arginine binding	GO:0003677;GO:0003700;GO:0005737;GO:0006526;GO:0034618;GO:0051259
argR_2		Arginine repressor	1	1	1	1	193067	1	172553		488	488	488	arginine biosynthetic process;protein complex oligomerization	cytoplasm	DNA binding;DNA-binding transcription factor activity;arginine binding	GO:0003677;GO:0003700;GO:0005737;GO:0006526;GO:0034618;GO:0051259
argS		Arginine--tRNA ligase	3	3	1	1	348366	1	267846		1760	1760	1760	arginyl-tRNA aminoacylation	cytoplasm	arginine-tRNA ligase activity;ATP binding	GO:0004814;GO:0005524;GO:0005737;GO:0006420
argS_1		Arginine--tRNA ligase	2	2	1	436	9	435	31		365	956	660	arginyl-tRNA aminoacylation	cytosol;plasma membrane	arginine-tRNA ligase activity;ATP binding	GO:0004814;GO:0005524;GO:0005829;GO:0005886;GO:0006420
argS_2		Arginine--tRNA ligase	1	1	1	1	15484	1	34643		515	515	515	arginyl-tRNA aminoacylation	cytoplasm	arginine-tRNA ligase activity;ATP binding	GO:0004814;GO:0005524;GO:0005737;GO:0006420
argT		Lysine/arginine/ornithine-binding periplasmic protein	20	20	1	1	39304	1	92933		764	806	776	NA	outer membrane-bounded periplasmic space	NA	GO:0030288
argT_1		Lysine/arginine/ornithine-binding periplasmic protein	1	1	1	1	303622	1	158681		767	767	767	amino acid transport	outer membrane-bounded periplasmic space	NA	GO:0006865;GO:0030288
argT_2		Lysine/arginine/ornithine-binding periplasmic protein	1	1	1	1	303629	1	158674		782	782	782	amino acid transport	outer membrane-bounded periplasmic space	NA	GO:0006865;GO:0030288
argT_3		Lysine/arginine/ornithine-binding periplasmic protein	1	1	1	1	223526	1	153147		770	770	770	cellular response to nitrogen starvation;cellular response to starvation;ornithine transport;cellular response to zinc ion;L-lysine transport	outer membrane-bounded periplasmic space	NA	GO:0006995;GO:0009267;GO:0015822;GO:0030288;GO:0071294;GO:1902022
ariR		putative two-component-system connector protein AriR	7	7	1	1	206134	1	139604		266	266	266	response to hydrogen peroxide;cellular response to acidic pH	NA	DNA binding	GO:0003677;GO:0042542;GO:0071468
ariR_1		putative two-component-system connector protein AriR	1	1	1	1	97946	1	176363		311	311	311	response to hydrogen peroxide;cellular response to acidic pH	NA	DNA binding	GO:0003677;GO:0042542;GO:0071468
ariR_2		putative two-component-system connector protein AriR	2	2	1	1	195864	1	340656		254	437	345	response to hydrogen peroxide;cellular response to acidic pH	NA	DNA binding	GO:0003677;GO:0042542;GO:0071468
arlR		Response regulator ArlR	5	5	1	1	271044	1	227641		668	668	668	pathogenesis	cytosol	phosphorelay response regulator activity;DNA binding;DNA-binding transcription factor activity	GO:0000156;GO:0003677;GO:0003700;GO:0005829;GO:0009405
arlS		Signal transduction histidine-protein kinase ArlS	14	14	1	1	70919	1	89675		1022	1022	1022	pathogenesis;protein autophosphorylation	integral component of plasma membrane	phosphorelay sensor kinase activity;protein histidine kinase activity;ATP binding;serine-type peptidase activity;histidine phosphotransfer kinase activity	GO:0000155;GO:0004673;GO:0005524;GO:0005887;GO:0008236;GO:0009405;GO:0009927;GO:0046777
arnA		Bifunctional polymyxin resistance protein ArnA	6	6	1	1	190971	1	169291		1982	1982	1982	lipopolysaccharide biosynthetic process;lipid A biosynthetic process;UDP-D-xylose biosynthetic process;protein hexamerization;response to antibiotic;UDP-4-deoxy-4-formamido-beta-L-arabinopyranose biosynthetic process	NA	identical protein binding;UDP-glucuronate decarboxylase activity;NAD+ binding;UDP-glucuronic acid dehydrogenase activity;UDP-4-amino-4-deoxy-L-arabinose formyltransferase activity	GO:0009103;GO:0009245;GO:0033320;GO:0034214;GO:0042802;GO:0046677;GO:0048040;GO:0070403;GO:0099618;GO:0099619;GO:2001315
arnA_1		Bifunctional polymyxin resistance protein ArnA	1	1	1	1	114216	1	127078		926	926	926	lipopolysaccharide biosynthetic process;lipid A biosynthetic process;response to antibiotic	NA	coenzyme binding;UDP-glucuronic acid dehydrogenase activity;UDP-4-amino-4-deoxy-L-arabinose formyltransferase activity	GO:0009103;GO:0009245;GO:0046677;GO:0050662;GO:0099618;GO:0099619
arnA_2		Bifunctional polymyxin resistance protein ArnA	1	1	1	1	325528	1	202062		935	935	935	lipopolysaccharide biosynthetic process;lipid A biosynthetic process;response to antibiotic	NA	coenzyme binding;UDP-glucuronic acid dehydrogenase activity;UDP-4-amino-4-deoxy-L-arabinose formyltransferase activity	GO:0009103;GO:0009245;GO:0046677;GO:0050662;GO:0099618;GO:0099619
arnA_3		Bifunctional polymyxin resistance protein ArnA	1	1	1	1	120035	1	249067		1058	1058	1058	lipopolysaccharide biosynthetic process;lipid A biosynthetic process;response to antibiotic	NA	coenzyme binding;UDP-glucuronic acid dehydrogenase activity;UDP-4-amino-4-deoxy-L-arabinose formyltransferase activity	GO:0009103;GO:0009245;GO:0046677;GO:0050662;GO:0099618;GO:0099619
arnB		UDP-4-amino-4-deoxy-L-arabinose--oxoglutarate aminotransferase	21	21	1	1	32222	1	110434		1190	1190	1190	lipid A metabolic process	NA	transaminase activity	GO:0008483;GO:0046493
arnB_1		UDP-4-amino-4-deoxy-L-arabinose--oxoglutarate aminotransferase	4	4	1	1	31915	1	110683		1193	1193	1193	lipid A metabolic process	NA	transaminase activity	GO:0008483;GO:0046493
arnB_2		UDP-4-amino-4-deoxy-L-arabinose--oxoglutarate aminotransferase	2	2	1	1	15303	1	36405		1151	1151	1151	polysaccharide biosynthetic process;lipopolysaccharide biosynthetic process;lipid A biosynthetic process;response to antibiotic	NA	transaminase activity;pyridoxal phosphate binding;UDP-4-amino-4-deoxy-L-arabinose aminotransferase	GO:0000271;GO:0008483;GO:0009103;GO:0009245;GO:0030170;GO:0046677;GO:0099620
arnC		Undecaprenyl-phosphate 4-deoxy-4-formamido-L-arabinose transferase	30	30	1	1	64605	1	40655		1331	1382	1359	lipid A biosynthetic process	plasma membrane	phosphotransferase activity, for other substituted phosphate groups	GO:0005886;GO:0009245;GO:0016780
arnC_1		hypothetical protein	21	21	1	1	30363	1	112623		1064	1064	1064	lipid A biosynthetic process	plasma membrane	phosphotransferase activity, for other substituted phosphate groups	GO:0005886;GO:0009245;GO:0016780
arnC_2		Undecaprenyl-phosphate 4-deoxy-4-formamido-L-arabinose transferase	2	2	1	1	51769	1	85398		1064	1064	1064	lipid A biosynthetic process	plasma membrane	phosphotransferase activity, for other substituted phosphate groups	GO:0005886;GO:0009245;GO:0016780
arnC_3		Undecaprenyl-phosphate 4-deoxy-4-formamido-L-arabinose transferase	2	2	1	1	30313	1	27289		1064	1064	1064	lipid A biosynthetic process	plasma membrane	phosphotransferase activity, for other substituted phosphate groups	GO:0005886;GO:0009245;GO:0016780
arnD		putative 4-deoxy-4-formamido-L-arabinose-phosphoundecaprenol deformylase ArnD	5	5	1	1	190970	1	169292		893	893	893	lipopolysaccharide biosynthetic process;lipid A biosynthetic process;4-amino-4-deoxy-alpha-L-arabinopyranosyl undecaprenyl phosphate biosynthetic process;response to antibiotic	NA	hydrolase activity, acting on carbon-nitrogen (but not peptide) bonds, in linear amides	GO:0009103;GO:0009245;GO:0016811;GO:0036108;GO:0046677
arnE		putative 4-amino-4-deoxy-L-arabinose-phosphoundecaprenol flippase subunit ArnE	5	5	1	1	198259	1	247631		320	320	320	lipopolysaccharide biosynthetic process;lipid A biosynthetic process;response to iron(III) ion;transmembrane transport	plasma membrane;integral component of plasma membrane	transmembrane transporter activity	GO:0005886;GO:0005887;GO:0009103;GO:0009245;GO:0010041;GO:0022857;GO:0055085
arnE_1		4-amino-4-deoxy-L-arabinose-phosphoundecaprenol flippase subunit ArnE	5	5	1	1	53714	1	62264		353	353	353	lipid A biosynthetic process;transmembrane transport	integral component of plasma membrane	transmembrane transporter activity	GO:0005887;GO:0009245;GO:0022857;GO:0055085
arnE_2		4-amino-4-deoxy-L-arabinose-phosphoundecaprenol flippase subunit ArnE	5	5	1	1	53718	1	90875		428	428	428	lipid A biosynthetic process;transmembrane transport	integral component of plasma membrane	transmembrane transporter activity	GO:0005887;GO:0009245;GO:0022857;GO:0055085
arnF		putative 4-amino-4-deoxy-L-arabinose-phosphoundecaprenol flippase subunit ArnF	5	5	1	1	190967	1	169295		377	377	377	lipopolysaccharide biosynthetic process;lipid A biosynthetic process	integral component of plasma membrane	transmembrane transporter activity	GO:0005887;GO:0009103;GO:0009245;GO:0022857
arnT		Undecaprenyl phosphate-alpha-4-amino-4-deoxy-L-arabinose arabinosyl transferase	10	10	1	1	325369	1	250277		1706	1706	1706	lipid A biosynthetic process	plasma membrane	transferase activity	GO:0005886;GO:0009245;GO:0016740
arnT_1		Undecaprenyl phosphate-alpha-4-amino-4-deoxy-L-arabinose arabinosyl transferase	3	3	1	1	104274	1	164509		1607	1607	1607	protein O-linked glycosylation;lipopolysaccharide biosynthetic process;lipid A biosynthetic process	plasma membrane;integral component of membrane	mannosyltransferase activity;4-amino-4-deoxy-L-arabinose transferase activity	GO:0000030;GO:0005886;GO:0006493;GO:0009103;GO:0009245;GO:0016021;GO:0103015
arnT_2		Undecaprenyl phosphate-alpha-4-amino-4-deoxy-L-arabinose arabinosyl transferase	3	3	1	1	104278	1	164514		1643	1736	1705	lipid A biosynthetic process	plasma membrane	transferase activity	GO:0005886;GO:0009245;GO:0016740
arnT_3		Undecaprenyl phosphate-alpha-4-amino-4-deoxy-L-arabinose arabinosyl transferase	2	2	1	1	321963	1	271014		1625	1625	1625	lipid A biosynthetic process	plasma membrane	transferase activity	GO:0005886;GO:0009245;GO:0016740
aroA		3-phosphoshikimate 1-carboxyvinyltransferase	1	1	1	2	18355	2	11339		1313	1313	1313	aromatic amino acid family biosynthetic process;chorismate biosynthetic process	cytoplasm	3-phosphoshikimate 1-carboxyvinyltransferase activity	GO:0003866;GO:0005737;GO:0009073;GO:0009423
aroA_1		Protein AroA(G)	1	1	1	1	237429	1	207777		206	206	206	aromatic amino acid family biosynthetic process;chorismate biosynthetic process	NA	3-deoxy-7-phosphoheptulonate synthase activity;chorismate mutase activity;aldehyde-lyase activity	GO:0003849;GO:0004106;GO:0009073;GO:0009423;GO:0016832
aroA_2		Protein AroA(G)	1	1	1	1	237428	1	207776		764	764	764	aromatic amino acid family biosynthetic process;chorismate biosynthetic process	NA	3-deoxy-7-phosphoheptulonate synthase activity;chorismate mutase activity;aldehyde-lyase activity	GO:0003849;GO:0004106;GO:0009073;GO:0009423;GO:0016832
aroA1		3-phosphoshikimate 1-carboxyvinyltransferase 1	1	1	1	563	12	558	11		1316	1316	1316	aromatic amino acid family biosynthetic process;chorismate biosynthetic process	cytoplasm	3-phosphoshikimate 1-carboxyvinyltransferase activity	GO:0003866;GO:0005737;GO:0009073;GO:0009423
aroB		3-dehydroquinate synthase	1	1	1	14	1307	14	1227		1052	1052	1052	aromatic amino acid family biosynthetic process;chorismate biosynthetic process	cytoplasm	nucleotide binding;3-dehydroquinate synthase activity;metal ion binding	GO:0000166;GO:0003856;GO:0005737;GO:0009073;GO:0009423;GO:0046872
aroB'		3-dehydroquinate synthase	1	1	1	1	327416	1	191441		1010	1010	1010	aromatic amino acid family biosynthetic process	NA	oxidoreductase activity, acting on the CH-NH2 group of donors, NAD or NADP as acceptor;NAD binding	GO:0009073;GO:0016639;GO:0051287
aroC		Chorismate synthase	1	1	1	1	361920	1	30360		1091	1091	1091	aromatic amino acid family biosynthetic process;chorismate biosynthetic process	cytosol	chorismate synthase activity;FMN binding;identical protein binding	GO:0004107;GO:0005829;GO:0009073;GO:0009423;GO:0010181;GO:0042802
aroD		3-dehydroquinate dehydratase	5	5	1	1	273410	1	237338		758	758	758	aromatic amino acid family biosynthetic process;chorismate biosynthetic process;3,4-dihydroxybenzoate biosynthetic process	NA	3-dehydroquinate dehydratase activity	GO:0003855;GO:0009073;GO:0009423;GO:0046279
aroE		Quinate/shikimate dehydrogenase (NAD(+))	21	21	1	1	28673	1	113627		860	860	860	aromatic amino acid family biosynthetic process;chorismate biosynthetic process;shikimate metabolic process	NA	shikimate 3-dehydrogenase (NADP+) activity;quinate 3-dehydrogenase (NAD+) activity;NAD+ binding	GO:0004764;GO:0009073;GO:0009423;GO:0019632;GO:0030266;GO:0070403
aroE_1		Quinate/shikimate dehydrogenase (NAD(+))	4	4	1	1	28908	1	25748		860	884	872	aromatic amino acid family biosynthetic process;chorismate biosynthetic process;shikimate metabolic process	NA	shikimate 3-dehydrogenase (NADP+) activity;quinate 3-dehydrogenase (NAD+) activity;NAD+ binding	GO:0004764;GO:0009073;GO:0009423;GO:0019632;GO:0030266;GO:0070403
aroE_2		Quinate/shikimate dehydrogenase (NAD(+))	5	5	1	1	64025	1	43640		860	860	860	aromatic amino acid family biosynthetic process;chorismate biosynthetic process;shikimate metabolic process	NA	shikimate 3-dehydrogenase (NADP+) activity;quinate 3-dehydrogenase (NAD+) activity;NAD+ binding	GO:0004764;GO:0009073;GO:0009423;GO:0019632;GO:0030266;GO:0070403
aroE_3		Shikimate dehydrogenase (NADP(+))	3	3	1	1	361005	1	63357		833	833	833	aromatic amino acid family biosynthetic process;chorismate biosynthetic process;shikimate metabolic process	NA	shikimate 3-dehydrogenase (NADP+) activity;NADP binding	GO:0004764;GO:0009073;GO:0009423;GO:0019632;GO:0050661
aroE_4		Shikimate dehydrogenase (NADP(+))	2	2	1	1	133089	1	51868		833	833	833	aromatic amino acid family biosynthetic process;chorismate biosynthetic process;shikimate metabolic process	cytosol	shikimate 3-dehydrogenase (NADP+) activity;NADP binding	GO:0004764;GO:0005829;GO:0009073;GO:0009423;GO:0019632;GO:0050661
aroF		Phospho-2-dehydro-3-deoxyheptonate aldolase, Tyr-sensitive	1	1	1	1	95902	1	133814		1070	1070	1070	aromatic amino acid family biosynthetic process;chorismate biosynthetic process	cytoplasm	3-deoxy-7-phosphoheptulonate synthase activity;identical protein binding	GO:0003849;GO:0005737;GO:0009073;GO:0009423;GO:0042802
aroF_1		Phospho-2-dehydro-3-deoxyheptonate aldolase, Tyr-sensitive	1	1	1	1	222834	1	152455		1061	1061	1061	aromatic amino acid family biosynthetic process;chorismate biosynthetic process	cytoplasm	3-deoxy-7-phosphoheptulonate synthase activity;identical protein binding	GO:0003849;GO:0005737;GO:0009073;GO:0009423;GO:0042802
aroF_2		Phospho-2-dehydro-3-deoxyheptonate aldolase, Tyr-sensitive	1	1	1	1	222235	1	151856		1076	1076	1076	aromatic amino acid family biosynthetic process;chorismate biosynthetic process	cytoplasm	3-deoxy-7-phosphoheptulonate synthase activity;identical protein binding	GO:0003849;GO:0005737;GO:0009073;GO:0009423;GO:0042802
aroG		Phospho-2-dehydro-3-deoxyheptonate aldolase, Phe-sensitive	1	1	1	1	322838	1	253384		1118	1118	1118	aromatic amino acid family biosynthetic process;chorismate biosynthetic process	cytoplasm;cytosol	3-deoxy-7-phosphoheptulonate synthase activity;identical protein binding	GO:0003849;GO:0005737;GO:0005829;GO:0009073;GO:0009423;GO:0042802
aroH		Phospho-2-dehydro-3-deoxyheptonate aldolase, Trp-sensitive	33	33	1	1	215058	1	135698		626	1034	993	aromatic amino acid family biosynthetic process;chorismate biosynthetic process	cytoplasm	3-deoxy-7-phosphoheptulonate synthase activity;identical protein binding	GO:0003849;GO:0005737;GO:0009073;GO:0009423;GO:0042802
aroH_1		Phospho-2-dehydro-3-deoxyheptonate aldolase	1	1	1	1	310292	1	188237		407	407	407	aromatic amino acid family biosynthetic process;chorismate biosynthetic process	NA	3-deoxy-7-phosphoheptulonate synthase activity	GO:0003849;GO:0009073;GO:0009423
aroH_2		Phospho-2-dehydro-3-deoxyheptonate aldolase	1	1	1	1	310293	1	188238		227	227	227	aromatic amino acid family biosynthetic process;chorismate biosynthetic process	NA	3-deoxy-7-phosphoheptulonate synthase activity	GO:0003849;GO:0009073;GO:0009423
aroH_3		Phospho-2-dehydro-3-deoxyheptonate aldolase	1	1	1	1	310294	1	188239		596	596	596	aromatic amino acid family biosynthetic process;chorismate biosynthetic process	NA	3-deoxy-7-phosphoheptulonate synthase activity	GO:0003849;GO:0009073;GO:0009423
aroK		Shikimate kinase	4	4	1	8	242	8	934		770	770	770	aromatic amino acid family biosynthetic process	cytoplasm	magnesium ion binding;shikimate kinase activity;ATP binding	GO:0000287;GO:0004765;GO:0005524;GO:0005737;GO:0009073
aroK_1		Shikimate kinase	1	1	1	1	358294	1	76827		8066	8066	8066	aromatic amino acid family biosynthetic process	cytoplasm	magnesium ion binding;shikimate kinase activity;ATP binding	GO:0000287;GO:0004765;GO:0005524;GO:0005737;GO:0009073
aroK_2		Shikimate kinase	1	1	1	1	65961	1	29026		4205	4205	4205	aromatic amino acid family biosynthetic process	cytoplasm	magnesium ion binding;shikimate kinase activity;ATP binding	GO:0000287;GO:0004765;GO:0005524;GO:0005737;GO:0009073
aroK_3		Shikimate kinase	1	1	1	1	65817	1	98745		5006	5006	5006	aromatic amino acid family biosynthetic process	cytoplasm	magnesium ion binding;shikimate kinase activity;ATP binding	GO:0000287;GO:0004765;GO:0005524;GO:0005737;GO:0009073
aroK_4		Shikimate kinase	1	1	1	1	65827	1	98759		6686	6686	6686	aromatic amino acid family biosynthetic process	cytoplasm	magnesium ion binding;shikimate kinase activity;ATP binding	GO:0000287;GO:0004765;GO:0005524;GO:0005737;GO:0009073
aroK_5		hypothetical protein	2	2	1	1	50767	1	74907		530	7484	4007	aromatic amino acid family biosynthetic process	cytoplasm	magnesium ion binding;shikimate kinase activity;ATP binding	GO:0000287;GO:0004765;GO:0005524;GO:0005737;GO:0009073
aroK_6		Shikimate kinase	1	1	1	1	29198	1	121115		5039	5039	5039	aromatic amino acid family biosynthetic process	cytoplasm	magnesium ion binding;shikimate kinase activity;ATP binding	GO:0000287;GO:0004765;GO:0005524;GO:0005737;GO:0009073
aroL		Shikimate kinase 2	1	1	1	1	197362	1	354366		545	545	545	aromatic amino acid family biosynthetic process;chorismate biosynthetic process;shikimate metabolic process	cytosol	magnesium ion binding;shikimate kinase activity;ATP binding;metal ion binding	GO:0000287;GO:0004765;GO:0005524;GO:0005829;GO:0009073;GO:0009423;GO:0019632;GO:0046872
aroP		Aromatic amino acid transport protein AroP	1	1	1	1	119934	1	249168		1388	1388	1388	phenylalanine transport;tryptophan transport;tyrosine transport	plasma membrane;integral component of plasma membrane	L-tyrosine transmembrane transporter activity;proton motive force dependent protein transmembrane transporter activity;L-phenylalanine transmembrane transporter activity;L-tryptophan transmembrane transporter activity	GO:0005302;GO:0005886;GO:0005887;GO:0009977;GO:0015192;GO:0015196;GO:0015823;GO:0015827;GO:0015828
aroP_1		Aromatic amino acid transport protein AroP	1	1	1	1	224255	1	29922		1358	1358	1358	phenylalanine transport;tryptophan transport;tyrosine transport	plasma membrane;integral component of plasma membrane	L-tyrosine transmembrane transporter activity;proton motive force dependent protein transmembrane transporter activity;L-phenylalanine transmembrane transporter activity;L-tryptophan transmembrane transporter activity	GO:0005302;GO:0005886;GO:0005887;GO:0009977;GO:0015192;GO:0015196;GO:0015823;GO:0015827;GO:0015828
aroP_2		Aromatic amino acid transport protein AroP	1	1	1	1	361988	1	30428		1403	1403	1403	phenylalanine transport;tryptophan transport;tyrosine transport	plasma membrane;integral component of plasma membrane	L-tyrosine transmembrane transporter activity;proton motive force dependent protein transmembrane transporter activity;L-phenylalanine transmembrane transporter activity;L-tryptophan transmembrane transporter activity	GO:0005302;GO:0005886;GO:0005887;GO:0009977;GO:0015192;GO:0015196;GO:0015823;GO:0015827;GO:0015828
aroQ		3-dehydroquinate dehydratase	16	16	1	1	319411	1	248640		464	464	464	aromatic amino acid family biosynthetic process;chorismate biosynthetic process	NA	3-dehydroquinate dehydratase activity	GO:0003855;GO:0009073;GO:0009423
aroQ_1		3-dehydroquinate dehydratase	2	2	1	1	300232	1	159251		437	437	437	aromatic amino acid family biosynthetic process;chorismate biosynthetic process	NA	3-dehydroquinate dehydratase activity	GO:0003855;GO:0009073;GO:0009423
aroQ_2		3-dehydroquinate dehydratase	1	1	1	1	24941	1	11781		455	455	455	aromatic amino acid family biosynthetic process;chorismate biosynthetic process	NA	3-dehydroquinate dehydratase activity	GO:0003855;GO:0009073;GO:0009423
aroQ_3		3-dehydroquinate dehydratase	2	2	1	1	133090	1	51867		446	446	446	aromatic amino acid family biosynthetic process;chorismate biosynthetic process	NA	3-dehydroquinate dehydratase activity	GO:0003855;GO:0009073;GO:0009423
aroQ1		3-dehydroquinate dehydratase 1	1	1	1	1	200676	1	147875		455	455	455	aromatic amino acid family biosynthetic process;chorismate biosynthetic process	NA	3-dehydroquinate dehydratase activity	GO:0003855;GO:0009073;GO:0009423
arpA		A-factor receptor protein	2	2	1	2	22987	2	8060		698	698	698	streptomycin biosynthetic process;sporulation resulting in formation of a cellular spore;negative regulation of sporulation resulting in formation of a cellular spore;negative regulation of transcription, DNA-templated	cytoplasm	DNA binding;DNA-binding transcription factor activity	GO:0003677;GO:0003700;GO:0005737;GO:0019872;GO:0030435;GO:0042174;GO:0045892
arpA_1		A-factor receptor protein	2	2	1	37	345	37	197		617	617	617	streptomycin biosynthetic process;sporulation resulting in formation of a cellular spore;negative regulation of sporulation resulting in formation of a cellular spore;negative regulation of transcription, DNA-templated	cytoplasm	DNA binding;DNA-binding transcription factor activity	GO:0003677;GO:0003700;GO:0005737;GO:0019872;GO:0030435;GO:0042174;GO:0045892
arpA_2		A-factor receptor protein	1	1	1	203	59	203	81		668	668	668	streptomycin biosynthetic process;sporulation resulting in formation of a cellular spore;negative regulation of sporulation resulting in formation of a cellular spore;negative regulation of transcription, DNA-templated	cytoplasm	DNA binding;DNA-binding transcription factor activity	GO:0003677;GO:0003700;GO:0005737;GO:0019872;GO:0030435;GO:0042174;GO:0045892
arpA_3		A-factor receptor protein	2	2	1	37	286	37	138		725	725	725	streptomycin biosynthetic process;sporulation resulting in formation of a cellular spore;negative regulation of sporulation resulting in formation of a cellular spore;negative regulation of transcription, DNA-templated	cytoplasm	DNA binding;DNA-binding transcription factor activity	GO:0003677;GO:0003700;GO:0005737;GO:0019872;GO:0030435;GO:0042174;GO:0045892
arpA_4		A-factor receptor protein	2	2	1	37	284	37	136		602	602	602	streptomycin biosynthetic process;sporulation resulting in formation of a cellular spore;negative regulation of sporulation resulting in formation of a cellular spore;negative regulation of transcription, DNA-templated	cytoplasm	DNA binding;DNA-binding transcription factor activity	GO:0003677;GO:0003700;GO:0005737;GO:0019872;GO:0030435;GO:0042174;GO:0045892
arpA_5		A-factor receptor protein	2	2	1	37	280	37	132		683	683	683	streptomycin biosynthetic process;sporulation resulting in formation of a cellular spore;negative regulation of sporulation resulting in formation of a cellular spore;negative regulation of transcription, DNA-templated	cytoplasm	DNA binding;DNA-binding transcription factor activity	GO:0003677;GO:0003700;GO:0005737;GO:0019872;GO:0030435;GO:0042174;GO:0045892
arpB		Antibiotic efflux pump membrane transporter ArpB	1	1	1	1	182201	1	289022		3413	3413	3413	drug transmembrane transport;response to antibiotic	plasma membrane;integral component of membrane	efflux transmembrane transporter activity	GO:0005886;GO:0006855;GO:0015562;GO:0016021;GO:0046677
arpC		Antibiotic efflux pump outer membrane protein ArpC	2	2	1	1	323166	1	253977		1568	1568	1568	response to antibiotic	cell outer membrane;integral component of membrane	efflux transmembrane transporter activity	GO:0009279;GO:0015562;GO:0016021;GO:0046677
arpC_1		Antibiotic efflux pump outer membrane protein ArpC	1	1	1	1	159095	1	307573		1397	1397	1397	response to antibiotic	cell outer membrane;integral component of membrane	efflux transmembrane transporter activity	GO:0009279;GO:0015562;GO:0016021;GO:0046677
arpC_2		Antibiotic efflux pump outer membrane protein ArpC	1	1	1	1	127166	1	308686		1418	1418	1418	response to antibiotic	cell outer membrane;integral component of membrane	efflux transmembrane transporter activity	GO:0009279;GO:0015562;GO:0016021;GO:0046677
arsA		hypothetical protein	95	95	1	1	188822	1	326084		1004	1751	1021	detoxification of arsenic-containing substance	NA	ATP binding;ATPase-coupled arsenite transmembrane transporter activity	GO:0005524;GO:0015446;GO:0071722
arsA_1		Arsenical pump-driving ATPase	129	129	1	1	334910	1	185637		470	1751	1737	detoxification of arsenic-containing substance	NA	ATP binding;ATPase-coupled arsenite transmembrane transporter activity	GO:0005524;GO:0015446;GO:0071722
arsA_2		Arsenical pump-driving ATPase	121	121	1	1	334916	1	185629		353	1757	510	detoxification of arsenic-containing substance	NA	ATP binding;ATPase-coupled arsenite transmembrane transporter activity	GO:0005524;GO:0015446;GO:0071722
arsA_4		Arsenical pump-driving ATPase	1	1	1	1	334905	1	185572		569	569	569	detoxification of arsenic-containing substance	NA	ATP binding;ATPase-coupled arsenite transmembrane transporter activity	GO:0005524;GO:0015446;GO:0071722
arsA_5		Arsenical pump-driving ATPase	1	1	1	1	334904	1	185571		779	779	779	detoxification of arsenic-containing substance	NA	ATP binding;ATPase-coupled arsenite transmembrane transporter activity	GO:0005524;GO:0015446;GO:0071722
arsA_6		Arsenical pump-driving ATPase	1	1	1	1	334903	1	185570		449	449	449	detoxification of arsenic-containing substance	NA	ATP binding;ATPase-coupled arsenite transmembrane transporter activity	GO:0005524;GO:0015446;GO:0071722
arsB		Arsenical pump membrane protein	133	133	1	1	334911	1	185635		629	1289	1284	antimonite transport;arsenite transport;response to arsenic-containing substance	plasma membrane;integral component of plasma membrane	arsenite secondary active transmembrane transporter activity;antimonite secondary active transmembrane transporter activity	GO:0005886;GO:0005887;GO:0008490;GO:0015699;GO:0015700;GO:0042960;GO:0046685
arsB_1		Arsenical pump membrane protein	1	1	1	1	212701	1	183547		479	479	479	antimonite transport;arsenite transport;response to arsenic-containing substance	plasma membrane;integral component of plasma membrane	arsenite secondary active transmembrane transporter activity;antimonite secondary active transmembrane transporter activity	GO:0005886;GO:0005887;GO:0008490;GO:0015699;GO:0015700;GO:0042960;GO:0046685
arsB_2		Arsenical pump membrane protein	3	3	1	1	334812	1	185680		881	881	881	antimonite transport;arsenite transport;response to arsenic-containing substance	plasma membrane;integral component of plasma membrane	arsenite secondary active transmembrane transporter activity;antimonite secondary active transmembrane transporter activity	GO:0005886;GO:0005887;GO:0008490;GO:0015699;GO:0015700;GO:0042960;GO:0046685
arsC		Arsenate reductase	135	135	1	1	334913	1	185634		275	425	423	response to arsenic-containing substance	NA	arsenate reductase (glutaredoxin) activity	GO:0008794;GO:0046685
arsC_1		Arsenate reductase	9	9	1	1	142175	1	8260		440	440	440	response to arsenic-containing substance	NA	arsenate reductase (glutaredoxin) activity	GO:0008794;GO:0046685
arsC_2		Protein ArsC	9	9	1	1	142176	1	8259		455	536	527	NA	cytoplasm	arsenate reductase (thioredoxin) activity	GO:0005737;GO:0030612
arsC_3		Arsenate reductase	5	5	1	1	165814	1	136894		494	509	500	NA	cytoplasm	arsenate reductase (thioredoxin) activity	GO:0005737;GO:0030612
arsC_4		Protein ArsC	3	3	1	1	294939	1	192968		494	494	494	NA	cytoplasm	arsenate reductase (thioredoxin) activity	GO:0005737;GO:0030612
arsC1		Arsenate-mycothiol transferase ArsC1	1	1	1	2	2243	2	28791		410	410	410	response to arsenic-containing substance	cytoplasm	mycothiol-arsenate ligase activity	GO:0005737;GO:0046685;GO:0102100
arsC1_1		Arsenate-mycothiol transferase ArsC1	1	1	1	2	9267	2	1142		407	407	407	response to arsenic-containing substance	cytoplasm	mycothiol-arsenate ligase activity	GO:0005737;GO:0046685;GO:0102100
arsC1_2		Arsenate-mycothiol transferase ArsC1	3	3	1	2	8790	2	24261		416	416	416	response to arsenic-containing substance	cytoplasm	mycothiol-arsenate ligase activity	GO:0005737;GO:0046685;GO:0102100
arsC2		Arsenate-mycothiol transferase ArsC2	1	1	1	2	22071	2	11573		419	419	419	response to arsenic-containing substance	cytoplasm	mycothiol-arsenate ligase activity	GO:0005737;GO:0046685;GO:0102100
arsD		Arsenical resistance operon trans-acting repressor ArsD	37	37	1	1	334898	1	185710		128	362	355	negative regulation of transcription, DNA-templated;response to arsenic-containing substance	NA	DNA binding	GO:0003677;GO:0045892;GO:0046685
arsD_1		Arsenical resistance operon trans-acting repressor ArsD	114	114	1	1	334921	1	185626		308	362	361	negative regulation of transcription, DNA-templated;response to arsenic-containing substance	NA	DNA binding	GO:0003677;GO:0045892;GO:0046685
arsD_2		Arsenical resistance operon trans-acting repressor ArsD	141	141	1	1	334909	1	185717		362	362	362	negative regulation of transcription, DNA-templated;response to arsenic-containing substance	NA	DNA binding	GO:0003677;GO:0045892;GO:0046685
arsD_3		Arsenical resistance operon trans-acting repressor ArsD	1	1	1	1	334907	1	185574		158	158	158	negative regulation of transcription, DNA-templated;response to arsenic-containing substance	NA	DNA binding	GO:0003677;GO:0045892;GO:0046685
arsH		NADPH-dependent FMN reductase ArsH	135	135	1	1	334924	1	185623		443	713	704	protein homotetramerization;oxidation-reduction process	NA	ferric-chelate reductase activity;FMN binding;ferric-chelate reductase (NADPH) activity;FMN reductase (NADPH) activity	GO:0000293;GO:0010181;GO:0051289;GO:0052851;GO:0052873;GO:0055114
arsH_1		NADPH-dependent FMN reductase ArsH	1	1	1	1	154594	1	53		746	746	746	protein homotetramerization;oxidation-reduction process	NA	FMN binding;azobenzene reductase activity;FMN reductase (NADPH) activity	GO:0010181;GO:0050446;GO:0051289;GO:0052873;GO:0055114
arsH_2		hypothetical protein	2	2	1	1	164380	1	305618		95	722	408	protein homotetramerization;oxidation-reduction process	NA	ferric-chelate reductase activity;FMN binding;ferric-chelate reductase (NADPH) activity;FMN reductase (NADPH) activity	GO:0000293;GO:0010181;GO:0051289;GO:0052851;GO:0052873;GO:0055114
arsH_3		NADPH-dependent FMN reductase ArsH	1	1	1	1	307125	1	189721		314	314	314	protein homotetramerization;oxidation-reduction process	NA	FMN binding;azobenzene reductase activity;FMN reductase (NADPH) activity	GO:0010181;GO:0050446;GO:0051289;GO:0052873;GO:0055114
arsM		Arsenite methyltransferase	1	1	1	1	345596	1	48291		809	809	809	response to arsenic-containing substance	NA	arsenite methyltransferase activity	GO:0030791;GO:0046685
arsM_1		Arsenite methyltransferase	1	1	1	1	233666	1	226499		800	800	800	response to arsenic-containing substance	NA	arsenite methyltransferase activity	GO:0030791;GO:0046685
arsM_2		Arsenite methyltransferase	1	1	1	1	233648	1	226481		794	794	794	response to arsenic-containing substance	NA	arsenite methyltransferase activity	GO:0030791;GO:0046685
arsR		Arsenical resistance operon repressor	5	5	1	1	258667	1	235609		320	320	320	regulation of transcription, DNA-templated;response to arsenic-containing substance	NA	DNA-binding transcription factor activity;transcription regulatory region DNA binding	GO:0003700;GO:0006355;GO:0044212;GO:0046685
arsR1		hypothetical protein	28	28	1	1	122361	1	129416		320	320	320	response to arsenic-containing substance	cytoplasm	DNA binding;DNA-binding transcription factor activity;metal ion binding	GO:0003677;GO:0003700;GO:0005737;GO:0046685;GO:0046872
arsR2		Arsenic resistance transcriptional regulator ArsR2	30	30	1	1	198681	1	169113		353	353	353	response to arsenic-containing substance	cytoplasm	DNA binding;DNA-binding transcription factor activity;metal ion binding	GO:0003677;GO:0003700;GO:0005737;GO:0046685;GO:0046872
artI		Putative ABC transporter arginine-binding protein 2	2	2	1	1	5538	1	264698		776	776	776	amino acid transport	membrane;outer membrane-bounded periplasmic space;periplasmic space	ionotropic glutamate receptor activity	GO:0004970;GO:0006865;GO:0016020;GO:0030288;GO:0042597
artI_1		Putative ABC transporter arginine-binding protein 2	21	21	1	1	30423	1	112555		770	776	775	amino acid transport	membrane;outer membrane-bounded periplasmic space;periplasmic space	ionotropic glutamate receptor activity	GO:0004970;GO:0006865;GO:0016020;GO:0030288;GO:0042597
artI_2		Putative ABC transporter arginine-binding protein 2	22	22	1	1	28286	1	114117		800	806	805	amino acid transport	membrane;outer membrane-bounded periplasmic space;periplasmic space	ionotropic glutamate receptor activity	GO:0004970;GO:0006865;GO:0016020;GO:0030288;GO:0042597
artJ		ABC transporter arginine-binding protein 1	21	21	1	1	31040	1	112052		746	746	746	arginine transport;L-arginine import across plasma membrane	membrane;outer membrane-bounded periplasmic space;periplasmic space	ionotropic glutamate receptor activity;amino acid binding;arginine binding	GO:0004970;GO:0015809;GO:0016020;GO:0016597;GO:0030288;GO:0034618;GO:0042597;GO:0097638
artJ_1		ABC transporter arginine-binding protein 1	1	1	1	1	31746	1	111373		800	800	800	arginine transport;L-arginine import across plasma membrane	membrane;outer membrane-bounded periplasmic space;periplasmic space	ionotropic glutamate receptor activity;amino acid binding;arginine binding	GO:0004970;GO:0015809;GO:0016020;GO:0016597;GO:0030288;GO:0034618;GO:0042597;GO:0097638
artJ_2		ABC transporter arginine-binding protein 1	1	1	1	1	223200	1	152821		752	752	752	arginine transport;L-arginine import across plasma membrane	membrane;outer membrane-bounded periplasmic space;periplasmic space	ionotropic glutamate receptor activity;amino acid binding;arginine binding	GO:0004970;GO:0015809;GO:0016020;GO:0016597;GO:0030288;GO:0034618;GO:0042597;GO:0097638
artJ_3		ABC transporter arginine-binding protein 1	1	1	1	1	31130	1	27039		746	746	746	arginine transport;L-arginine import across plasma membrane	membrane;outer membrane-bounded periplasmic space;periplasmic space	ionotropic glutamate receptor activity;amino acid binding;arginine binding	GO:0004970;GO:0015809;GO:0016020;GO:0016597;GO:0030288;GO:0034618;GO:0042597;GO:0097638
artM		Arginine transport ATP-binding protein ArtM	11	11	1	1	355705	1	117740		770	770	770	NA	plasma membrane	ATP binding;amino acid-transporting ATPase activity	GO:0005524;GO:0005886;GO:0015424
artM_1		Arginine transport ATP-binding protein ArtM	21	21	1	1	28464	1	113874		623	623	623	NA	plasma membrane	ATP binding;amino acid-transporting ATPase activity	GO:0005524;GO:0005886;GO:0015424
artM_2		Arginine transport ATP-binding protein ArtM	22	22	1	1	34350	1	108421		770	770	770	NA	plasma membrane	ATP binding;amino acid-transporting ATPase activity	GO:0005524;GO:0005886;GO:0015424
artP		Arginine transport ATP-binding protein ArtP	1	1	1	1	336546	1	136101		728	728	728	L-arginine import across plasma membrane	plasma membrane;ATP-binding cassette (ABC) transporter complex, substrate-binding subunit-containing	ATP binding;polar-amino acid-transporting ATPase activity	GO:0005524;GO:0005886;GO:0015426;GO:0055052;GO:0097638
artQ		Arginine transport system permease protein ArtQ	32	32	1	1	34210	1	108490		458	659	652	amino acid transport	plasma membrane;ATP-binding cassette (ABC) transporter complex	transmembrane transporter activity	GO:0005886;GO:0006865;GO:0022857;GO:0043190
artQ_1		Arginine transport system permease protein ArtQ	3	3	1	1	27972	1	65081		665	665	665	amino acid transport	plasma membrane;ATP-binding cassette (ABC) transporter complex	transmembrane transporter activity	GO:0005886;GO:0006865;GO:0022857;GO:0043190
artQ_2		Arginine transport system permease protein ArtQ	1	1	1	1	43134	1	69861		695	695	695	amino acid transport	plasma membrane;ATP-binding cassette (ABC) transporter complex	transmembrane transporter activity	GO:0005886;GO:0006865;GO:0022857;GO:0043190
aruC		Succinylornithine transaminase/acetylornithine aminotransferase	1	1	1	1	362003	1	30443		1220	1220	1220	arginine biosynthetic process;arginine catabolic process;arginine catabolic process to succinate	cytoplasm	N2-acetyl-L-ornithine:2-oxoglutarate 5-aminotransferase activity;pyridoxal phosphate binding;succinylornithine transaminase activity	GO:0003992;GO:0005737;GO:0006526;GO:0006527;GO:0019545;GO:0030170;GO:0043825
aruG		Arginine N-succinyltransferase subunit beta	1	1	1	1	362005	1	30445		1028	1028	1028	arginine catabolic process;arginine catabolic process to succinate	NA	arginine N-succinyltransferase activity	GO:0006527;GO:0008791;GO:0019545
aruH		Arginine--pyruvate transaminase AruH	37	37	1	1	115881	1	273396		1187	1187	1187	arginine catabolic process;biosynthetic process;arginine catabolic process to succinate	NA	transaminase activity;pyridoxal phosphate binding	GO:0006527;GO:0008483;GO:0009058;GO:0019545;GO:0030170
aruI		putative 2-ketoarginine decarboxylase AruI	22	22	1	1	115880	1	273395		1661	1664	1661	arginine catabolic process to succinate	NA	magnesium ion binding;thiamine pyrophosphate binding;5-guanidino-2-oxopentanoate decarboxylase activity	GO:0000287;GO:0019545;GO:0030976;GO:0047435
aruI_1		putative 2-ketoarginine decarboxylase AruI	1	1	1	1	125418	1	163018		1637	1637	1637	arginine catabolic process to succinate	NA	magnesium ion binding;thiamine pyrophosphate binding;5-guanidino-2-oxopentanoate decarboxylase activity	GO:0000287;GO:0019545;GO:0030976;GO:0047435
aruI_2		putative 2-ketoarginine decarboxylase AruI	1	1	1	1	223312	1	152933		1607	1607	1607	arginine catabolic process to succinate	NA	magnesium ion binding;thiamine pyrophosphate binding;5-guanidino-2-oxopentanoate decarboxylase activity	GO:0000287;GO:0019545;GO:0030976;GO:0047435
asa1		Aggregation substance	16	16	1	1	260092	1	229056		2324	3965	3824	NA	extracellular region;cell wall	NA	GO:0005576;GO:0005618
asbF		3-dehydroshikimate dehydratase	21	21	1	1	183994	1	288405		866	866	866	3,4-dihydroxybenzoate biosynthetic process	NA	3-dehydroshikimate dehydratase activity;metal ion binding	GO:0046279;GO:0046565;GO:0046872
ascD		NADPH oxidoreductase	6	6	1	1	88168	1	68457		230	1061	922	fatty acid metabolic process;electron transport chain;oxidation-reduction process	plasma membrane	electron transfer activity;metal ion binding;2 iron, 2 sulfur cluster binding;NADPH binding	GO:0005886;GO:0006631;GO:0009055;GO:0022900;GO:0046872;GO:0051537;GO:0055114;GO:0070402
ascD_1		CDP-6-deoxy-L-threo-D-glycero-4-hexulose-3-dehydrase reductase	1	1	1	1	313933	1	199258		1052	1052	1052	lipopolysaccharide biosynthetic process	NA	electron transfer activity;metal ion binding;2 iron, 2 sulfur cluster binding	GO:0009055;GO:0009103;GO:0046872;GO:0051537
ascD_2		CDP-6-deoxy-L-threo-D-glycero-4-hexulose-3-dehydrase reductase	1	1	1	1	302275	1	323517		1043	1043	1043	lipopolysaccharide biosynthetic process	NA	electron transfer activity;metal ion binding;2 iron, 2 sulfur cluster binding	GO:0009055;GO:0009103;GO:0046872;GO:0051537
ascD_3		CDP-6-deoxy-L-threo-D-glycero-4-hexulose-3-dehydrase reductase	1	1	1	1	306922	1	323377		1043	1043	1043	lipopolysaccharide biosynthetic process	NA	electron transfer activity;metal ion binding;2 iron, 2 sulfur cluster binding	GO:0009055;GO:0009103;GO:0046872;GO:0051537
ascG		HTH-type transcriptional regulator AscG	5	5	1	1	211293	1	334172		1007	1007	1007	transcription, DNA-templated;negative regulation of transcription, DNA-templated	NA	DNA-binding transcription factor activity;sequence-specific DNA binding	GO:0003700;GO:0006351;GO:0043565;GO:0045892
asd		Aspartate-semialdehyde dehydrogenase	3	3	1	1	348194	1	267712		1013	1028	1018	threonine biosynthetic process;lysine biosynthetic process via diaminopimelate;isoleucine biosynthetic process;diaminopimelate biosynthetic process;'de novo' L-methionine biosynthetic process	NA	aspartate-semialdehyde dehydrogenase activity;protein dimerization activity;NADP binding;NAD binding	GO:0004073;GO:0009088;GO:0009089;GO:0009097;GO:0019877;GO:0046983;GO:0050661;GO:0051287;GO:0071266
asD		Bifunctional aspartate aminotransferase and L-aspartate beta-decarboxylase	4	4	1	1	26991	1	25016		1586	1586	1586	alanine biosynthetic process;aspartate metabolic process	NA	L-aspartate:2-oxoglutarate aminotransferase activity;pyridoxal phosphate binding;identical protein binding;aspartate 4-decarboxylase activity	GO:0004069;GO:0006523;GO:0006531;GO:0030170;GO:0042802;GO:0047688
asd_1		Aspartate-semialdehyde dehydrogenase	1	1	1	1	90799	1	19506		1136	1136	1136	threonine biosynthetic process;lysine biosynthetic process via diaminopimelate;isoleucine biosynthetic process;diaminopimelate biosynthetic process;'de novo' L-methionine biosynthetic process	NA	aspartate-semialdehyde dehydrogenase activity;protein dimerization activity;NADP binding;NAD binding	GO:0004073;GO:0009088;GO:0009089;GO:0009097;GO:0019877;GO:0046983;GO:0050661;GO:0051287;GO:0071266
asd_2		Aspartate-semialdehyde dehydrogenase	1	1	1	1	84464	1	21637		1145	1145	1145	threonine biosynthetic process;lysine biosynthetic process via diaminopimelate;isoleucine biosynthetic process;diaminopimelate biosynthetic process;'de novo' L-methionine biosynthetic process	NA	aspartate-semialdehyde dehydrogenase activity;protein dimerization activity;NADP binding;NAD binding	GO:0004073;GO:0009088;GO:0009089;GO:0009097;GO:0019877;GO:0046983;GO:0050661;GO:0051287;GO:0071266
asd2		Aspartate-semialdehyde dehydrogenase 2	2	2	1	1	357786	1	59224		1040	1040	1040	methionine biosynthetic process;threonine biosynthetic process;lysine biosynthetic process via diaminopimelate;isoleucine biosynthetic process;diaminopimelate biosynthetic process;'de novo' L-methionine biosynthetic process	NA	aspartate-semialdehyde dehydrogenase activity;protein dimerization activity;NADP binding;NAD binding	GO:0004073;GO:0009086;GO:0009088;GO:0009089;GO:0009097;GO:0019877;GO:0046983;GO:0050661;GO:0051287;GO:0071266
asd2_1		Aspartate-semialdehyde dehydrogenase 2	2	2	1	1	59152	1	74303		302	869	585	methionine biosynthetic process;threonine biosynthetic process;lysine biosynthetic process via diaminopimelate;isoleucine biosynthetic process;diaminopimelate biosynthetic process;'de novo' L-methionine biosynthetic process	NA	aspartate-semialdehyde dehydrogenase activity;protein dimerization activity;NADP binding;NAD binding	GO:0004073;GO:0009086;GO:0009088;GO:0009089;GO:0009097;GO:0019877;GO:0046983;GO:0050661;GO:0051287;GO:0071266
asd2_2		Aspartate-semialdehyde dehydrogenase 2	1	1	1	1	80589	1	118550		1031	1031	1031	methionine biosynthetic process;threonine biosynthetic process;lysine biosynthetic process via diaminopimelate;isoleucine biosynthetic process;diaminopimelate biosynthetic process;'de novo' L-methionine biosynthetic process	NA	aspartate-semialdehyde dehydrogenase activity;protein dimerization activity;NADP binding;NAD binding	GO:0004073;GO:0009086;GO:0009088;GO:0009089;GO:0009097;GO:0019877;GO:0046983;GO:0050661;GO:0051287;GO:0071266
asd2_3		Aspartate-semialdehyde dehydrogenase 2	1	1	1	1	84990	1	41963		1031	1031	1031	methionine biosynthetic process;threonine biosynthetic process;lysine biosynthetic process via diaminopimelate;isoleucine biosynthetic process;diaminopimelate biosynthetic process;'de novo' L-methionine biosynthetic process	NA	aspartate-semialdehyde dehydrogenase activity;protein dimerization activity;NADP binding;NAD binding	GO:0004073;GO:0009086;GO:0009088;GO:0009089;GO:0009097;GO:0019877;GO:0046983;GO:0050661;GO:0051287;GO:0071266
aseR		HTH-type transcriptional repressor AseR	5	5	1	1	250684	1	218540		347	347	347	regulation of transcription, DNA-templated	cytoplasm	DNA-binding transcription factor activity;transcription regulatory region DNA binding;metal ion binding	GO:0003700;GO:0005737;GO:0006355;GO:0044212;GO:0046872
aseR_1		HTH-type transcriptional repressor AseR	1	1	1	1	233664	1	226497		350	350	350	regulation of transcription, DNA-templated	cytoplasm	DNA-binding transcription factor activity;transcription regulatory region DNA binding;metal ion binding	GO:0003700;GO:0005737;GO:0006355;GO:0044212;GO:0046872
aseR_2		HTH-type transcriptional repressor AseR	1	1	1	1	233644	1	226477		344	344	344	regulation of transcription, DNA-templated	cytoplasm	DNA-binding transcription factor activity;transcription regulatory region DNA binding;metal ion binding	GO:0003700;GO:0005737;GO:0006355;GO:0044212;GO:0046872
ask		Aspartate kinase Ask_Ect	2	2	1	1	106006	1	180233		1385	1385	1385	ectoine biosynthetic process	cytoplasm	aspartate kinase activity;ATP binding	GO:0004072;GO:0005524;GO:0005737;GO:0019491
asnA		Aspartate--ammonia ligase	1	1	1	14	1284	14	1204		1037	1037	1037	asparagine biosynthetic process;cellular response to DNA damage stimulus;L-asparagine biosynthetic process	cytosol	aspartate-ammonia ligase activity;ATP binding;identical protein binding	GO:0004071;GO:0005524;GO:0005829;GO:0006529;GO:0006974;GO:0042802;GO:0070981
asnB		Asparagine synthetase [glutamine-hydrolyzing] 1	7	7	1	1	266359	1	242809		278	377	362	glutamine metabolic process;L-asparagine biosynthetic process	cytosol	asparagine synthase (glutamine-hydrolyzing) activity;ATP binding	GO:0004066;GO:0005524;GO:0005829;GO:0006541;GO:0070981
asnB_1		Asparagine synthetase [glutamine-hydrolyzing] 1	21	21	1	1	30624	1	112400		1937	1937	1937	glutamine metabolic process;L-asparagine biosynthetic process	cytosol	asparagine synthase (glutamine-hydrolyzing) activity;ATP binding	GO:0004066;GO:0005524;GO:0005829;GO:0006541;GO:0070981
asnB_2		Asparagine synthetase [glutamine-hydrolyzing] 1	21	21	1	1	56497	1	24034		1709	1796	1745	glutamine metabolic process;L-asparagine biosynthetic process	cytosol	asparagine synthase (glutamine-hydrolyzing) activity;ATP binding	GO:0004066;GO:0005524;GO:0005829;GO:0006541;GO:0070981
asnC		Regulatory protein AsnC	21	21	1	1	30661	1	112342		461	461	461	response to amino acid;negative regulation of transcription, DNA-templated;positive regulation of transcription, DNA-templated	NA	DNA-binding transcription factor activity;amino acid binding;sequence-specific DNA binding	GO:0003700;GO:0016597;GO:0043200;GO:0043565;GO:0045892;GO:0045893
asnC_1		Regulatory protein AsnC	2	2	1	1	51613	1	93126		464	464	464	response to amino acid;negative regulation of transcription, DNA-templated;positive regulation of transcription, DNA-templated	NA	DNA-binding transcription factor activity;amino acid binding;sequence-specific DNA binding	GO:0003700;GO:0016597;GO:0043200;GO:0043565;GO:0045892;GO:0045893
asnC_2		Regulatory protein AsnC	2	2	1	1	32634	1	13601		437	437	437	response to amino acid;negative regulation of transcription, DNA-templated;positive regulation of transcription, DNA-templated	NA	DNA-binding transcription factor activity;amino acid binding;sequence-specific DNA binding	GO:0003700;GO:0016597;GO:0043200;GO:0043565;GO:0045892;GO:0045893
asnO		Asparagine synthetase [glutamine-hydrolyzing] 3	13	13	1	1	249445	1	213267		455	1826	1720	glutamine metabolic process;sporulation resulting in formation of a cellular spore;L-asparagine biosynthetic process	NA	asparagine synthase (glutamine-hydrolyzing) activity;ATP binding	GO:0004066;GO:0005524;GO:0006541;GO:0030435;GO:0070981
asnS		Asparagine--tRNA ligase	2	2	1	1	247082	1	222149		461	1034	747	asparaginyl-tRNA aminoacylation	cytoplasm	asparagine-tRNA ligase activity;ATP binding	GO:0004816;GO:0005524;GO:0005737;GO:0006421
asp2		Accessory Sec system protein Asp2	4	4	1	1	256480	1	232970		1544	1544	1544	protein transport	NA	NA	GO:0015031
aspA		Aspartate ammonia-lyase	38	38	1	1	44027	1	78344		1427	1547	1438	tricarboxylic acid cycle;aspartate metabolic process;cellular amino acid biosynthetic process	cytosol;membrane	aspartate ammonia-lyase activity	GO:0005829;GO:0006099;GO:0006531;GO:0008652;GO:0008797;GO:0016020
aspA_1		Aspartate ammonia-lyase	2	2	1	1	143566	1	4436		1451	1451	1451	tricarboxylic acid cycle;aspartate metabolic process;cellular amino acid biosynthetic process	cytosol;membrane	aspartate ammonia-lyase activity	GO:0005829;GO:0006099;GO:0006531;GO:0008652;GO:0008797;GO:0016020
aspA_2		Aspartate ammonia-lyase	2	2	1	1	143585	1	4455		1397	1397	1397	tricarboxylic acid cycle;aspartate metabolic process;cellular amino acid biosynthetic process	cytosol;membrane	aspartate ammonia-lyase activity	GO:0005829;GO:0006099;GO:0006531;GO:0008652;GO:0008797;GO:0016020
aspB		Asparagine--oxo-acid transaminase	2	2	1	1	32429	1	28179		1205	1205	1205	biosynthetic process	NA	pyridoxal phosphate binding	GO:0009058;GO:0030170
aspC		Aspartate aminotransferase	15	15	1	1	361329	1	62719		1178	1178	1178	L-phenylalanine biosynthetic process;L-phenylalanine biosynthetic process from chorismate via phenylpyruvate	cytoplasm;cytosol	L-aspartate:2-oxoglutarate aminotransferase activity;L-tyrosine:2-oxoglutarate aminotransferase activity;pyridoxal phosphate binding;identical protein binding	GO:0004069;GO:0004838;GO:0005737;GO:0005829;GO:0009094;GO:0030170;GO:0033585;GO:0042802
aspC_1		Aspartate aminotransferase	1	1	1	1	161950	1	304254		950	950	950	biosynthetic process	cytoplasm	L-aspartate:2-oxoglutarate aminotransferase activity;pyridoxal phosphate binding	GO:0004069;GO:0005737;GO:0009058;GO:0030170
aspC_2		Aspartate aminotransferase	5	5	1	1	43486	1	75659		1163	1163	1163	biosynthetic process	cytoplasm	L-aspartate:2-oxoglutarate aminotransferase activity;pyridoxal phosphate binding	GO:0004069;GO:0005737;GO:0009058;GO:0030170
aspS		Aspartate--tRNA ligase	3	3	1	1	348609	1	261189		1829	1829	1829	aspartyl-tRNA aminoacylation	cytoplasm	nucleic acid binding;aspartate-tRNA ligase activity;ATP binding	GO:0003676;GO:0004815;GO:0005524;GO:0005737;GO:0006422
aspT		Aspartate/alanine antiporter	3	3	1	1	349362	1	266338		1688	1688	1688	NA	plasma membrane;integral component of membrane	antiporter activity;identical protein binding	GO:0005886;GO:0015297;GO:0016021;GO:0042802
aspT_1		Aspartate/alanine antiporter	4	4	1	1	26992	1	117842		1688	1688	1688	NA	plasma membrane;integral component of membrane	antiporter activity;identical protein binding	GO:0005886;GO:0015297;GO:0016021;GO:0042802
aspT_2		Aspartate/alanine antiporter	4	4	1	1	26990	1	25017		1673	1673	1673	NA	plasma membrane;integral component of membrane	antiporter activity;identical protein binding	GO:0005886;GO:0015297;GO:0016021;GO:0042802
asr		Acid shock protein	1	1	1	1	336788	1	354967		248	248	248	NA	periplasmic space	NA	GO:0042597
asrA		Anaerobic sulfite reductase subunit A	2	2	1	1	215173	1	135773		1043	1043	1043	oxidation-reduction process	cytoplasm	metal ion binding;4 iron, 4 sulfur cluster binding	GO:0005737;GO:0046872;GO:0051539;GO:0055114
asrA_1		Anaerobic sulfite reductase subunit A	1	1	1	20	622	20	717		1004	1004	1004	oxidation-reduction process	cytoplasm	metal ion binding;4 iron, 4 sulfur cluster binding	GO:0005737;GO:0046872;GO:0051539;GO:0055114
asrA_2		Anaerobic sulfite reductase subunit A	1	1	1	20	273	20	256		1037	1037	1037	oxidation-reduction process	cytoplasm	metal ion binding;4 iron, 4 sulfur cluster binding	GO:0005737;GO:0046872;GO:0051539;GO:0055114
asrB		Anaerobic sulfite reductase subunit B	2	2	1	1	215172	1	135774		818	818	818	pyrimidine nucleotide biosynthetic process	cytoplasm	oxidoreductase activity;metal ion binding;flavin adenine dinucleotide binding;2 iron, 2 sulfur cluster binding	GO:0005737;GO:0006221;GO:0016491;GO:0046872;GO:0050660;GO:0051537
asrB_1		Anaerobic sulfite reductase subunit B	1	1	1	20	623	20	716		842	842	842	pyrimidine nucleotide biosynthetic process	cytoplasm	oxidoreductase activity;metal ion binding;flavin adenine dinucleotide binding;2 iron, 2 sulfur cluster binding	GO:0005737;GO:0006221;GO:0016491;GO:0046872;GO:0050660;GO:0051537
asrB_2		Anaerobic sulfite reductase subunit B	1	1	1	20	274	20	257		839	839	839	pyrimidine nucleotide biosynthetic process	cytoplasm	oxidoreductase activity;metal ion binding;flavin adenine dinucleotide binding;2 iron, 2 sulfur cluster binding	GO:0005737;GO:0006221;GO:0016491;GO:0046872;GO:0050660;GO:0051537
asrC		Anaerobic sulfite reductase subunit C	2	2	1	1	215171	1	135775		1016	1016	1016	NA	cytoplasm	sulfite reductase activity;heme binding;metal ion binding;sulfite reductase (ferredoxin) activity;4 iron, 4 sulfur cluster binding	GO:0005737;GO:0016002;GO:0020037;GO:0046872;GO:0050311;GO:0051539
assT		Arylsulfate sulfotransferase AssT	2	2	1	1	189597	1	278040		1649	1790	1719	NA	periplasmic space	aryl sulfotransferase activity;identical protein binding;arylsulfate sulfotransferase activity	GO:0004062;GO:0042597;GO:0042802;GO:0047686
assT_1		Arylsulfate sulfotransferase AssT	1	1	1	1	194263	1	339966		1796	1796	1796	NA	periplasmic space	aryl sulfotransferase activity;identical protein binding;arylsulfate sulfotransferase activity	GO:0004062;GO:0042597;GO:0042802;GO:0047686
assT_2		Arylsulfate sulfotransferase AssT	1	1	1	1	189496	1	134276		1823	1823	1823	NA	periplasmic space	aryl sulfotransferase activity;identical protein binding;arylsulfate sulfotransferase activity	GO:0004062;GO:0042597;GO:0042802;GO:0047686
assT_4		Arylsulfate sulfotransferase AssT	1	1	1	1	276464	1	172667		1718	1718	1718	NA	periplasmic space	arylsulfate sulfotransferase activity	GO:0042597;GO:0047686
assT_5		Arylsulfate sulfotransferase AssT	1	1	1	1	276470	1	172661		1715	1715	1715	NA	periplasmic space	arylsulfate sulfotransferase activity	GO:0042597;GO:0047686
astA		Arginine N-succinyltransferase	7	7	1	1	104892	1	344397		1037	1037	1037	arginine catabolic process to glutamate;arginine catabolic process to succinate	NA	arginine N-succinyltransferase activity	GO:0008791;GO:0019544;GO:0019545
astA_1		Arginine N-succinyltransferase	1	1	1	1	313382	1	199318		1055	1055	1055	arginine catabolic process to glutamate;arginine catabolic process to succinate	NA	arginine N-succinyltransferase activity	GO:0008791;GO:0019544;GO:0019545
astA_2		Arginine N-succinyltransferase subunit alpha	1	1	1	1	313381	1	199317		1016	1016	1016	arginine catabolic process;arginine catabolic process to succinate	NA	arginine N-succinyltransferase activity	GO:0006527;GO:0008791;GO:0019545
astB		N-succinylarginine dihydrolase	1	1	1	1	313383	1	199319		1376	1376	1376	arginine catabolic process;arginine catabolic process to glutamate;arginine catabolic process to succinate	NA	N-succinylarginine dihydrolase activity	GO:0006527;GO:0009015;GO:0019544;GO:0019545
astC		Succinylornithine transaminase	6	6	1	1	104893	1	344396		1238	1238	1238	arginine catabolic process;ornithine catabolic process;arginine catabolic process to glutamate;arginine catabolic process to succinate;arginine biosynthetic process via ornithine	NA	N2-acetyl-L-ornithine:2-oxoglutarate 5-aminotransferase activity;pyridoxal phosphate binding;succinylornithine transaminase activity	GO:0003992;GO:0006527;GO:0006593;GO:0019544;GO:0019545;GO:0030170;GO:0042450;GO:0043825
astD		N-succinylglutamate 5-semialdehyde dehydrogenase	6	6	1	1	104887	1	344398		1499	1499	1499	arginine catabolic process to glutamate;arginine catabolic process to succinate	NA	aldehyde dehydrogenase (NAD) activity;aminobutyraldehyde dehydrogenase activity;1-pyrroline dehydrogenase activity;succinylglutamate-semialdehyde dehydrogenase activity	GO:0004029;GO:0019145;GO:0019544;GO:0019545;GO:0033737;GO:0043824
astE		Succinylglutamate desuccinylase	6	6	1	1	104886	1	344399		989	989	989	arginine catabolic process to glutamate;arginine catabolic process to succinate	NA	zinc ion binding;succinylglutamate desuccinylase activity;hydrolase activity, acting on ester bonds	GO:0008270;GO:0009017;GO:0016788;GO:0019544;GO:0019545
atdA1		Gamma-glutamylanilide synthase	5	5	1	1	228379	1	317934		1481	1481	1481	glutamine biosynthetic process	NA	glutamate-ammonia ligase activity;ATP binding;acid-ammonia (or amide) ligase activity	GO:0004356;GO:0005524;GO:0006542;GO:0016880
athL		Pyrogallol hydroxytransferase large subunit	1	1	1	1	133202	1	52458		2978	2978	2978	NA	NA	pyrogallol hydroxytransferase activity;molybdopterin cofactor binding;metal ion binding	GO:0018706;GO:0043546;GO:0046872
atl		hypothetical protein	14	14	1	1	250429	1	209015		272	1055	999	peptidoglycan catabolic process;cell wall organization	extracellular region	amidase activity;N-acetylmuramoyl-L-alanine amidase activity;mannosyl-glycoprotein endo-beta-N-acetylglucosaminidase activity	GO:0004040;GO:0005576;GO:0008745;GO:0009253;GO:0033925;GO:0071555
atm1		ATM1-type heavy metal exporter	28	28	1	1	183995	1	288439		1895	1895	1895	ion transport;response to mercury ion	plasma membrane;integral component of membrane	ATP binding;ATPase activity, coupled to transmembrane movement of substances	GO:0005524;GO:0005886;GO:0006811;GO:0016021;GO:0042626;GO:0046689
atoC		Regulatory protein AtoC	41	41	1	1	182446	1	300780		374	374	374	phosphorelay signal transduction system;regulation of polyamine biosynthetic process;positive regulation of transcription, DNA-templated	cytoplasm	DNA-binding transcription factor activity;ATP binding;ornithine decarboxylase inhibitor activity;transcription factor binding;sequence-specific DNA binding	GO:0000160;GO:0003700;GO:0005524;GO:0005737;GO:0008073;GO:0008134;GO:0010967;GO:0043565;GO:0045893
atoC_1		Regulatory protein AtoC	3	3	1	1	348120	1	262622		1400	1400	1400	phosphorelay signal transduction system;regulation of polyamine biosynthetic process;positive regulation of transcription, DNA-templated	cytoplasm	DNA-binding transcription factor activity;ATP binding;ornithine decarboxylase inhibitor activity;transcription factor binding;sequence-specific DNA binding	GO:0000160;GO:0003700;GO:0005524;GO:0005737;GO:0008073;GO:0008134;GO:0010967;GO:0043565;GO:0045893
atoC_2		Regulatory protein AtoC	3	3	1	1	5701	1	259932		1430	1490	1450	phosphorelay signal transduction system	cytoplasm	ATP binding;transcription factor binding;sequence-specific DNA binding	GO:0000160;GO:0005524;GO:0005737;GO:0008134;GO:0043565
atoC_3		Regulatory protein AtoC	1	1	1	1	223108	1	152729		1325	1325	1325	phosphorelay signal transduction system;regulation of polyamine biosynthetic process;positive regulation of transcription, DNA-templated	cytoplasm	DNA-binding transcription factor activity;ATP binding;ornithine decarboxylase inhibitor activity;transcription factor binding;sequence-specific DNA binding	GO:0000160;GO:0003700;GO:0005524;GO:0005737;GO:0008073;GO:0008134;GO:0010967;GO:0043565;GO:0045893
atoC_4		Regulatory protein AtoC	1	1	1	1	223017	1	152638		1427	1427	1427	phosphorelay signal transduction system;regulation of polyamine biosynthetic process;positive regulation of transcription, DNA-templated	cytoplasm	DNA-binding transcription factor activity;ATP binding;ornithine decarboxylase inhibitor activity;transcription factor binding;sequence-specific DNA binding	GO:0000160;GO:0003700;GO:0005524;GO:0005737;GO:0008073;GO:0008134;GO:0010967;GO:0043565;GO:0045893
atoC_5		Regulatory protein AtoC	1	1	1	1	222414	1	152035		1100	1100	1100	phosphorelay signal transduction system;regulation of polyamine biosynthetic process;positive regulation of transcription, DNA-templated	cytoplasm	DNA-binding transcription factor activity;ATP binding;ornithine decarboxylase inhibitor activity;transcription factor binding;sequence-specific DNA binding	GO:0000160;GO:0003700;GO:0005524;GO:0005737;GO:0008073;GO:0008134;GO:0010967;GO:0043565;GO:0045893
atoD		Acetate CoA-transferase subunit alpha	1	1	1	1	85444	1	65649		701	701	701	short-chain fatty acid metabolic process	NA	acetate CoA-transferase activity	GO:0008775;GO:0046459
atoE		Putative short-chain fatty acid transporter	2	2	1	1	300512	1	257018		1322	1322	1322	NA	plasma membrane;integral component of membrane	NA	GO:0005886;GO:0016021
atoS		Signal transduction histidine-protein kinase AtoS	1	1	1	1	362068	1	30508		1217	1217	1217	regulation of transcription, DNA-templated;signal transduction by protein phosphorylation;protein autophosphorylation	plasma membrane;integral component of membrane	phosphorelay sensor kinase activity;ATP binding	GO:0000155;GO:0005524;GO:0005886;GO:0006355;GO:0016021;GO:0023014;GO:0046777
atpA		ATP synthase subunit alpha	6	6	1	1	85560	1	69436		1118	1493	1430	ATP biosynthetic process;response to oxidative stress;ATP synthesis coupled proton transport;electron transport chain;ATP metabolic process	plasma membrane;proton-transporting ATP synthase complex, catalytic core F(1)	ATP binding;ADP binding;proton-transporting ATP synthase activity, rotational mechanism	GO:0005524;GO:0005886;GO:0006754;GO:0006979;GO:0015986;GO:0022900;GO:0043531;GO:0045261;GO:0046034;GO:0046933
atpA_1		ATP synthase subunit alpha	1	1	1	1	156063	1	9956		1031	1031	1031	ATP synthesis coupled proton transport	thylakoid membrane;proton-transporting ATP synthase complex, catalytic core F(1)	ATP binding;proton-transporting ATP synthase activity, rotational mechanism	GO:0005524;GO:0015986;GO:0042651;GO:0045261;GO:0046933
atpA_2		ATP synthase subunit alpha	1	1	1	1	156064	1	9957		302	302	302	ATP synthesis coupled proton transport	plasma membrane;chloroplast thylakoid membrane;thylakoid membrane	ATP binding;proton-transporting ATP synthase activity, rotational mechanism	GO:0005524;GO:0005886;GO:0009535;GO:0015986;GO:0042651;GO:0046933
atpB		ATP synthase subunit a	6	6	1	1	85557	1	69432		683	683	683	ATP synthesis coupled proton transport	plasma membrane;integral component of membrane;proton-transporting ATP synthase complex, coupling factor F(o)	proton-transporting ATP synthase activity, rotational mechanism	GO:0005886;GO:0015986;GO:0016021;GO:0045263;GO:0046933
atpC		ATP synthase epsilon chain	18	18	1	1	326310	1	272750		419	419	419	ATP synthesis coupled proton transport	plasma membrane;proton-transporting ATP synthase complex, catalytic core F(1)	ATP binding;proton-transporting ATP synthase activity, rotational mechanism	GO:0005524;GO:0005886;GO:0015986;GO:0045261;GO:0046933
atpD		ATP synthase subunit beta	6	6	1	1	85553	1	69428		1394	1394	1394	ATP synthesis coupled proton transport	plasma membrane;proton-transporting ATP synthase complex, catalytic core F(1)	ATP binding;proton-transporting ATP synthase activity, rotational mechanism	GO:0005524;GO:0005886;GO:0015986;GO:0045261;GO:0046933
atpE		ATP synthase subunit c	6	6	1	1	85558	1	69433		251	251	251	ATP synthesis coupled proton transport;ATP hydrolysis coupled proton transport	plasma membrane;integral component of membrane;proton-transporting ATP synthase complex, coupling factor F(o)	lipid binding;identical protein binding;proton-transporting ATP synthase activity, rotational mechanism	GO:0005886;GO:0008289;GO:0015986;GO:0015991;GO:0016021;GO:0042802;GO:0045263;GO:0046933
atpF		ATP synthase subunit b	6	6	1	1	85559	1	69434		704	704	704	ATP synthesis coupled proton transport	plasma membrane;chloroplast thylakoid membrane;thylakoid membrane	proton-transporting ATP synthase activity, rotational mechanism	GO:0005886;GO:0009535;GO:0015986;GO:0042651;GO:0046933
atpF_1		ATP synthase subunit b	1	1	1	1	27709	1	119521		614	614	614	ATP synthesis coupled proton transport	plasma membrane;chloroplast thylakoid membrane;thylakoid membrane	proton-transporting ATP synthase activity, rotational mechanism	GO:0005886;GO:0009535;GO:0015986;GO:0042651;GO:0046933
atpF_2		ATP synthase subunit b	1	1	1	1	27710	1	119520		485	485	485	ATP synthesis coupled proton transport	plasma membrane;integral component of membrane;plasma membrane-derived chromatophore membrane;proton-transporting ATP synthase complex, coupling factor F(o)	proton-transporting ATP synthase activity, rotational mechanism	GO:0005886;GO:0015986;GO:0016021;GO:0042717;GO:0045263;GO:0046933
atpG		ATP synthase gamma chain	6	6	1	1	85562	1	69437		851	851	851	plasma membrane ATP synthesis coupled proton transport	plasma membrane;thylakoid membrane	ATP binding;proton-transporting ATP synthase activity, rotational mechanism	GO:0005524;GO:0005886;GO:0042651;GO:0042777;GO:0046933
atpH		ATP synthase subunit c	1	1	1	1	351553	1	262128		239	239	239	ATP synthesis coupled proton transport	plasma membrane;chloroplast thylakoid membrane;thylakoid membrane	proton-transporting ATP synthase activity, rotational mechanism	GO:0005886;GO:0009535;GO:0015986;GO:0042651;GO:0046933
atpH_1		ATP synthase subunit c	1	1	1	1	226313	1	335054		257	257	257	ATP synthesis coupled proton transport	plasma membrane;chloroplast thylakoid membrane;thylakoid membrane	proton-transporting ATP synthase activity, rotational mechanism	GO:0005886;GO:0009535;GO:0015986;GO:0042651;GO:0046933
atpH_2		ATP synthase subunit delta	1	1	1	1	226311	1	335052		536	536	536	ATP synthesis coupled proton transport	plasma membrane;proton-transporting ATP synthase complex, catalytic core F(1)	proton-transporting ATP synthase activity, rotational mechanism;proton-transporting ATPase activity, rotational mechanism	GO:0005886;GO:0015986;GO:0045261;GO:0046933;GO:0046961
atpI		ATP synthase protein I	1	1	1	1	216736	1	182435		380	380	380	ion transport	plasma membrane;integral component of membrane;proton-transporting ATP synthase complex, coupling factor F(o)	NA	GO:0005886;GO:0006811;GO:0016021;GO:0045263
atsA		Arylsulfatase	5	5	1	1	361717	1	30704		1670	1670	1670	NA	cytoplasm	arylsulfatase activity;phosphoric diester hydrolase activity;metal ion binding	GO:0004065;GO:0005737;GO:0008081;GO:0046872
atsA_1		Arylsulfatase	1	1	1	7	2204	7	2226		1550	1550	1550	NA	cytoplasm	arylsulfatase activity;phosphoric diester hydrolase activity;metal ion binding	GO:0004065;GO:0005737;GO:0008081;GO:0046872
atsA_10		Arylsulfatase	1	1	1	7	1075	7	813		1589	1589	1589	NA	cytoplasm	arylsulfatase activity;phosphoric diester hydrolase activity;metal ion binding	GO:0004065;GO:0005737;GO:0008081;GO:0046872
atsA_11		Arylsulfatase	1	1	1	7	1016	7	706		1619	1619	1619	NA	cytoplasm	arylsulfatase activity;phosphoric diester hydrolase activity;metal ion binding	GO:0004065;GO:0005737;GO:0008081;GO:0046872
atsA_2		Arylsulfatase	1	1	1	1	62801	1	13266		692	692	692	NA	cytoplasm	arylsulfatase activity;phosphoric diester hydrolase activity;metal ion binding	GO:0004065;GO:0005737;GO:0008081;GO:0046872
atsA_3		Arylsulfatase	1	1	1	7	494	7	1382		1400	1400	1400	NA	periplasmic space	arylsulfatase activity;metal ion binding	GO:0004065;GO:0042597;GO:0046872
atsA_4		Arylsulfatase	1	1	1	7	2136	7	1567		1370	1370	1370	NA	cytoplasm	arylsulfatase activity;phosphoric diester hydrolase activity;metal ion binding	GO:0004065;GO:0005737;GO:0008081;GO:0046872
atsA_5		Arylsulfatase	1	1	1	7	1723	7	2635		1694	1694	1694	NA	cytoplasm	arylsulfatase activity;phosphoric diester hydrolase activity;metal ion binding	GO:0004065;GO:0005737;GO:0008081;GO:0046872
atsA_6		Arylsulfatase	1	1	1	7	923	7	1923		1460	1460	1460	NA	cytoplasm	arylsulfatase activity;phosphoric diester hydrolase activity;metal ion binding	GO:0004065;GO:0005737;GO:0008081;GO:0046872
atsA_7		Arylsulfatase	1	1	1	7	404	7	954		1442	1442	1442	NA	cytoplasm	arylsulfatase activity;phosphoric diester hydrolase activity;metal ion binding	GO:0004065;GO:0005737;GO:0008081;GO:0046872
atsA_8		Arylsulfatase	1	1	1	7	1784	7	1765		1397	1397	1397	NA	periplasmic space	arylsulfatase activity;metal ion binding	GO:0004065;GO:0042597;GO:0046872
atsA_9		Arylsulfatase	1	1	1	7	1524	7	848		1553	1553	1553	NA	cytoplasm	arylsulfatase activity;phosphoric diester hydrolase activity;metal ion binding	GO:0004065;GO:0005737;GO:0008081;GO:0046872
atsB		Anaerobic sulfatase-maturating enzyme	8	8	1	1	226541	1	337656		1196	1196	1196	NA	cytoplasm	oxidoreductase activity;metal ion binding;4 iron, 4 sulfur cluster binding	GO:0005737;GO:0016491;GO:0046872;GO:0051539
atsB_1		Anaerobic sulfatase-maturating enzyme	1	1	1	66	429	66	181		1199	1199	1199	NA	cytoplasm	oxidoreductase activity;metal ion binding;4 iron, 4 sulfur cluster binding	GO:0005737;GO:0016491;GO:0046872;GO:0051539
atsB_2		Anaerobic sulfatase-maturating enzyme	1	1	1	66	427	66	179		1118	1118	1118	NA	cytoplasm	oxidoreductase activity;metal ion binding;4 iron, 4 sulfur cluster binding	GO:0005737;GO:0016491;GO:0046872;GO:0051539
atsK		Alpha-ketoglutarate-dependent sulfate ester dioxygenase	42	42	1	1	44031	1	78345		929	929	929	NA	NA	metal ion binding;dioxygenase activity	GO:0046872;GO:0051213
atsK_1		Alkylsulfatase	1	1	1	1	289099	1	167642		383	383	383	oxidation-reduction process	NA	oxidoreductase activity, acting on paired donors, with incorporation or reduction of molecular oxygen, 2-oxoglutarate as one donor, and incorporation of one atom each of oxygen into both donors;metal ion binding	GO:0016706;GO:0046872;GO:0055114
atsK_2		Alkylsulfatase	1	1	1	1	289109	1	167652		371	371	371	oxidation-reduction process	NA	oxidoreductase activity, acting on paired donors, with incorporation or reduction of molecular oxygen, 2-oxoglutarate as one donor, and incorporation of one atom each of oxygen into both donors;metal ion binding	GO:0016706;GO:0046872;GO:0055114
attM		N-acyl homoserine lactonase AttM	28	28	1	1	58348	1	95963		761	761	761	NA	NA	metal ion binding;acyl-L-homoserine-lactone lactonohydrolase activity	GO:0046872;GO:0102007
atxA		Anthrax toxin expression trans-acting positive regulator	38	38	1	1	254621	1	218889		1427	1427	1427	regulation of transcription, DNA-templated;pathogenesis	NA	NA	GO:0006355;GO:0009405
atxA_1		Anthrax toxin expression trans-acting positive regulator	33	33	1	1	255475	1	206907		305	407	402	regulation of transcription, DNA-templated;pathogenesis	NA	NA	GO:0006355;GO:0009405
atxA_2		Anthrax toxin expression trans-acting positive regulator	32	32	1	1	255476	1	206909		131	992	481	regulation of transcription, DNA-templated;pathogenesis	NA	NA	GO:0006355;GO:0009405
atxA_3		Anthrax toxin expression trans-acting positive regulator	28	28	1	1	255478	1	206910		461	461	461	regulation of transcription, DNA-templated;pathogenesis	NA	NA	GO:0006355;GO:0009405
atzA		Atrazine chlorohydrolase	10	10	1	1	356307	1	26549		1388	1415	1390	NA	cytoplasm	hydrolase activity, acting on carbon-nitrogen (but not peptide) bonds;metal ion binding	GO:0005737;GO:0016810;GO:0046872
atzA_1		Atrazine chlorohydrolase	1	1	1	1	356297	1	26421		1367	1367	1367	atrazine catabolic process	cytoplasm	hydrolase activity, acting on carbon-nitrogen (but not peptide) bonds;atrazine chlorohydrolase activity;metal ion binding	GO:0005737;GO:0016810;GO:0018788;GO:0019381;GO:0046872
atzA_2		Atrazine chlorohydrolase	1	1	1	1	356039	1	26317		1442	1442	1442	atrazine catabolic process	cytoplasm	hydrolase activity, acting on carbon-nitrogen (but not peptide) bonds;atrazine chlorohydrolase activity;metal ion binding	GO:0005737;GO:0016810;GO:0018788;GO:0019381;GO:0046872
atzB		Hydroxydechloroatrazine ethylaminohydrolase	18	18	1	1	49456	1	90956		1379	1379	1379	atrazine catabolic process	cytoplasm	hydrolase activity, acting on carbon-nitrogen (but not peptide) bonds;metal ion binding	GO:0005737;GO:0016810;GO:0019381;GO:0046872
atzC		N-isopropylammelide isopropyl amidohydrolase	10	10	1	1	356308	1	26550		1196	1196	1196	atrazine catabolic process	cytoplasm	hydrolase activity, acting on carbon-nitrogen (but not peptide) bonds;metal ion binding	GO:0005737;GO:0016810;GO:0019381;GO:0046872
atzC_1		N-isopropylammelide isopropyl amidohydrolase	1	1	1	1	49947	1	70771		1244	1244	1244	atrazine catabolic process	cytoplasm	hydrolase activity, acting on carbon-nitrogen (but not peptide) bonds;metal ion binding	GO:0005737;GO:0016810;GO:0019381;GO:0046872
atzC_2		N-isopropylammelide isopropyl amidohydrolase	1	1	1	1	356296	1	26420		485	485	485	atrazine catabolic process	cytoplasm	hydrolase activity, acting on carbon-nitrogen (but not peptide) bonds;metal ion binding	GO:0005737;GO:0016810;GO:0019381;GO:0046872
atzC_3		N-isopropylammelide isopropyl amidohydrolase	1	1	1	1	144377	1	87395		1193	1193	1193	atrazine catabolic process	cytoplasm	hydrolase activity, acting on carbon-nitrogen (but not peptide) bonds;metal ion binding	GO:0005737;GO:0016810;GO:0019381;GO:0046872
atzD		Cyanuric acid amidohydrolase	1	1	1	1	290542	1	165804		524	524	524	atrazine catabolic process	NA	cyanuric acid amidohydrolase activity;metal ion binding	GO:0018753;GO:0019381;GO:0046872
atzE		Biuret hydrolase	3	3	1	1	163230	1	75211		1340	1340	1340	atrazine catabolic process	NA	amidase activity;biuret amidohydrolase activity	GO:0004040;GO:0018750;GO:0019381
atzF		Allophanate hydrolase	15	15	1	1	357951	1	57741		1811	1811	1811	atrazine catabolic process	NA	allophanate hydrolase activity	GO:0004039;GO:0019381
atzF_1		Allophanate hydrolase	1	1	1	1	43457	1	79060		1811	1811	1811	atrazine catabolic process	NA	allophanate hydrolase activity	GO:0004039;GO:0019381
atzF_2		Allophanate hydrolase	1	1	1	1	178687	1	282836		1418	1418	1418	atrazine catabolic process	NA	allophanate hydrolase activity	GO:0004039;GO:0019381
atzF_3		Allophanate hydrolase	2	2	1	1	118256	1	123530		353	1814	1083	atrazine catabolic process	NA	allophanate hydrolase activity	GO:0004039;GO:0019381
auaG		Aurachin C monooxygenase/isomerase	2	2	1	2	22811	2	7940		1076	1076	1076	NA	NA	monooxygenase activity;FAD binding	GO:0004497;GO:0071949
auaH		Aurachin B dehydrogenase	2	2	1	1	219313	1	159678		965	965	965	steroid biosynthetic process	NA	3-beta-hydroxy-delta5-steroid dehydrogenase activity	GO:0003854;GO:0006694
auaH_1		Aurachin B dehydrogenase	1	1	1	1	20808	1	45203		1028	1028	1028	steroid biosynthetic process	NA	3-beta-hydroxy-delta5-steroid dehydrogenase activity	GO:0003854;GO:0006694
auaH_2		Aurachin B dehydrogenase	1	1	1	1	20220	1	44825		974	974	974	steroid biosynthetic process	NA	3-beta-hydroxy-delta5-steroid dehydrogenase activity	GO:0003854;GO:0006694
aucA		Bacteriocin aureocin A53	2	2	1	1	285009	1	204316		158	158	158	cytolysis;defense response to bacterium	extracellular region	NA	GO:0005576;GO:0019835;GO:0042742
aviRb		23S rRNA (uridine(2479)-2'-O)-methyltransferase	2	2	1	1	348376	1	267556		761	761	761	rRNA methylation;methylation;response to antibiotic	NA	RNA binding;rRNA (uridine-2'-O-)-methyltransferase activity	GO:0003723;GO:0008650;GO:0031167;GO:0032259;GO:0046677
avrB		Avirulence protein B	2	2	1	1	94709	1	161201		1058	1058	1058	pathogenesis	extracellular region	NA	GO:0005576;GO:0009405
avrBs3		Avirulence protein AvrXa10	5	5	1	1	218301	1	159602		1607	3533	2894	pathogenesis;modulation by symbiont of host defense-related programmed cell death	extracellular region;host cell nucleus	NA	GO:0005576;GO:0009405;GO:0034053;GO:0042025
avrBs3_1		Avirulence protein AvrBs3	27	27	1	1	221148	1	160161		3062	3887	3500	pathogenesis;modulation by symbiont of host defense-related programmed cell death;modulation by symbiont of host transcription	extracellular region;host cell nucleus	sequence-specific DNA binding	GO:0005576;GO:0009405;GO:0034053;GO:0042025;GO:0043565;GO:0052026
avrBs3_2		Avirulence protein AvrBs3	25	25	1	1	221075	1	160061		3491	3617	3505	pathogenesis;modulation by symbiont of host defense-related programmed cell death;modulation by symbiont of host transcription	extracellular region;host cell nucleus	sequence-specific DNA binding	GO:0005576;GO:0009405;GO:0034053;GO:0042025;GO:0043565;GO:0052026
avrBs3_3		Avirulence protein AvrBs3	5	5	1	1	219696	1	160159		3449	3494	3483	pathogenesis;modulation by symbiont of host defense-related programmed cell death;modulation by symbiont of host transcription	extracellular region;host cell nucleus	sequence-specific DNA binding	GO:0005576;GO:0009405;GO:0034053;GO:0042025;GO:0043565;GO:0052026
avrBs3_4		Avirulence protein AvrBs3	1	1	1	1	218282	1	153843		956	956	956	pathogenesis;modulation by symbiont of host defense-related programmed cell death;modulation by symbiont of host transcription	extracellular region;host cell nucleus	sequence-specific DNA binding	GO:0005576;GO:0009405;GO:0034053;GO:0042025;GO:0043565;GO:0052026
avtA		Valine--pyruvate aminotransferase	2	2	1	1	98892	1	357694		812	812	812	valine biosynthetic process;D-alanine biosynthetic process;alpha-amino acid metabolic process	cytosol	transaminase activity;valine-pyruvate transaminase activity;pyridoxal phosphate binding	GO:0005829;GO:0008483;GO:0009042;GO:0009099;GO:0030170;GO:0030632;GO:1901605
axe1-6A		Carbohydrate acetyl esterase/feruloyl esterase	1	1	1	1	209644	1	348898		1295	1295	1295	xylan catabolic process	NA	feruloyl esterase activity	GO:0030600;GO:0045493
axe1-6A_1		Carbohydrate acetyl esterase/feruloyl esterase	1	1	1	298	6	293	6		1163	1163	1163	xylan catabolic process	NA	feruloyl esterase activity	GO:0030600;GO:0045493
axe1-6A_2		Carbohydrate acetyl esterase/feruloyl esterase	1	1	1	298	5	293	5		1118	1118	1118	xylan catabolic process	NA	feruloyl esterase activity	GO:0030600;GO:0045493
axe7A		Acetyl esterase Axe7A	1	1	1	29	187	28	772		1331	1331	1331	xylan catabolic process	NA	carboxylic ester hydrolase activity	GO:0045493;GO:0052689
axeA		Cephalosporin-C deacetylase	1	1	1	1	56099	1	23468		959	959	959	polysaccharide metabolic process;cellulose catabolic process;xylan metabolic process;cephalosporin C metabolic process	cytoplasm	calcium ion binding;acetylxylan esterase activity;cephalosporin-C deacetylase activity	GO:0005509;GO:0005737;GO:0005976;GO:0030245;GO:0045491;GO:0046555;GO:0047739;GO:1901266
axeA1		Acetylxylan esterase	4	4	1	1	270092	1	245964		794	794	794	xylan catabolic process	NA	acetylxylan esterase activity	GO:0045493;GO:0046555
axnA		Antitumor antibiotic C-1027 apoprotein	2	2	1	111	54	111	52		431	431	431	defense response to bacterium	NA	DNA binding	GO:0003677;GO:0042742
aziB		5-methyl-1-naphthoate synthase	2	2	1	2	17661	2	17561		5246	5249	5247	antibiotic biosynthetic process	NA	transferase activity;phosphopantetheine binding	GO:0016740;GO:0017000;GO:0031177
aziB1		5-methyl-1-naphthoate 3-hydroxylase	2	2	1	2	17665	2	17565		1217	1217	1217	antibiotic biosynthetic process	NA	monooxygenase activity;iron ion binding;oxidoreductase activity, acting on paired donors, with incorporation or reduction of molecular oxygen;heme binding	GO:0004497;GO:0005506;GO:0016705;GO:0017000;GO:0020037
aziB2		3-hydroxy-5-methyl-1-naphthoate 3-O-methyltransferase	12	12	1	1	92438	1	65468		1022	1022	1022	antibiotic biosynthetic process;methylation	NA	O-methyltransferase activity	GO:0008171;GO:0017000;GO:0032259
azo1		FMN-dependent NADPH-azoreductase	1	1	1	1	74271	1	65724		584	584	584	NA	NA	oxidoreductase activity	GO:0016491
azoB		NAD(P)H azoreductase	4	4	1	1	166682	1	281194		974	974	974	NA	NA	oxidoreductase activity	GO:0016491
azoB_1		NAD(P)H azoreductase	2	2	1	1	303193	1	319474		887	887	887	NA	NA	oxidoreductase activity	GO:0016491
azoB_2		NAD(P)H azoreductase	4	4	1	1	78224	1	12693		857	857	857	NA	NA	oxidoreductase activity	GO:0016491
azoB_3		NAD(P)H azoreductase	1	1	1	2	18127	2	10687		866	866	866	NA	NA	oxidoreductase activity	GO:0016491
azoR		FMN-dependent NADH-azoreductase	15	15	1	1	357941	1	57733		581	581	581	NA	NA	electron transfer activity;FMN binding;oxidoreductase activity, acting on NAD(P)H, NAD(P) as acceptor	GO:0009055;GO:0010181;GO:0016652
azoR_1		FMN-dependent NADH-azoreductase	1	1	1	1	361948	1	30388		599	599	599	NA	NA	FMN reductase activity;electron transfer activity;FMN binding;oxidoreductase activity, acting on NAD(P)H, NAD(P) as acceptor;oxidoreductase activity, acting on other nitrogenous compounds as donors	GO:0008752;GO:0009055;GO:0010181;GO:0016652;GO:0016661
azoR_2		FMN-dependent NADH-azoreductase	2	2	1	1	59555	1	64458		599	599	599	NA	NA	FMN reductase activity;electron transfer activity;FMN binding;oxidoreductase activity, acting on NAD(P)H, NAD(P) as acceptor;oxidoreductase activity, acting on other nitrogenous compounds as donors	GO:0008752;GO:0009055;GO:0010181;GO:0016652;GO:0016661
azoR1		FMN-dependent NADH-azoreductase 1	12	12	1	1	325728	1	250414		626	626	626	NA	NA	FMN reductase activity;electron transfer activity;FMN binding;oxidoreductase activity, acting on NAD(P)H, NAD(P) as acceptor;oxidoreductase activity, acting on other nitrogenous compounds as donors	GO:0008752;GO:0009055;GO:0010181;GO:0016652;GO:0016661
azoR1_1		FMN-dependent NADH-azoreductase 1	2	2	1	1	323184	1	254085		605	605	605	NA	NA	FMN reductase activity;electron transfer activity;FMN binding;oxidoreductase activity, acting on NAD(P)H, NAD(P) as acceptor;oxidoreductase activity, acting on other nitrogenous compounds as donors	GO:0008752;GO:0009055;GO:0010181;GO:0016652;GO:0016661
azoR1_2		FMN-dependent NADH-azoreductase 1	1	1	1	1	50187	1	79950		593	593	593	NA	NA	FMN reductase activity;electron transfer activity;FMN binding;oxidoreductase activity, acting on NAD(P)H, NAD(P) as acceptor;oxidoreductase activity, acting on other nitrogenous compounds as donors	GO:0008752;GO:0009055;GO:0010181;GO:0016652;GO:0016661
azr		NADPH azoreductase	1	1	1	26	141	26	205		602	602	602	NA	NA	azobenzene reductase activity	GO:0050446
bacA		hypothetical protein	37	37	1	1	182500	1	301261		602	605	604	antibiotic biosynthetic process	cytoplasm	carboxy-lyase activity	GO:0005737;GO:0016831;GO:0017000
bacA_1		Vitamin B12 transport ATP-binding protein BacA	1	1	1	1	69556	1	74419		1916	1916	1916	response to host immune response	extracellular region;plasma membrane;integral component of plasma membrane	ATP binding;ATPase activity, coupled to transmembrane movement of substances	GO:0005524;GO:0005576;GO:0005886;GO:0005887;GO:0042626;GO:0052572
bacA_2		Vitamin B12 transport ATP-binding protein BacA	1	1	1	1	25153	1	109905		1916	1916	1916	response to host immune response	extracellular region;plasma membrane;integral component of plasma membrane	ATP binding;ATPase activity, coupled to transmembrane movement of substances	GO:0005524;GO:0005576;GO:0005886;GO:0005887;GO:0042626;GO:0052572
bacB		H2HPP isomerase	1	1	1	2	25565	2	15822		701	701	701	antibiotic biosynthetic process	cytoplasm	iron ion binding;intramolecular oxidoreductase activity, transposing C=C bonds;cobalt ion binding	GO:0005506;GO:0005737;GO:0016863;GO:0017000;GO:0050897
bacC		Dihydroanticapsin 7-dehydrogenase	31	31	1	1	359866	1	81500		773	776	775	antibiotic biosynthetic process	NA	oxidoreductase activity	GO:0016491;GO:0017000
bacC_1		Dihydroanticapsin 7-dehydrogenase	9	9	1	1	355693	1	117729		752	752	752	antibiotic biosynthetic process	NA	oxidoreductase activity	GO:0016491;GO:0017000
bacC_2		Dihydroanticapsin 7-dehydrogenase	9	9	1	1	47367	1	91614		410	824	684	NA	NA	NA	NA
bacC_3		Dihydroanticapsin 7-dehydrogenase	3	3	1	1	877	1	31360		764	764	764	antibiotic biosynthetic process	NA	oxidoreductase activity	GO:0016491;GO:0017000
bacC_4		Dihydroanticapsin 7-dehydrogenase	4	4	1	1	356349	1	108722		713	713	713	antibiotic biosynthetic process	NA	oxidoreductase activity	GO:0016491;GO:0017000
bacC_5		Dihydroanticapsin 7-dehydrogenase	2	2	1	1	47291	1	91509		719	878	798	antibiotic biosynthetic process	NA	oxidoreductase activity	GO:0016491;GO:0017000
bacC_6		Dihydroanticapsin 7-dehydrogenase	1	1	1	1	308333	1	321263		710	710	710	antibiotic biosynthetic process	NA	oxidoreductase activity	GO:0016491;GO:0017000
bacC_7		Dihydroanticapsin 7-dehydrogenase	1	1	1	1	308329	1	321259		839	839	839	antibiotic biosynthetic process	NA	oxidoreductase activity	GO:0016491;GO:0017000
bacC_8		Dihydroanticapsin 7-dehydrogenase	1	1	1	1	305137	1	191150		797	797	797	antibiotic biosynthetic process	NA	oxidoreductase activity	GO:0016491;GO:0017000
bacC_9		Dihydroanticapsin 7-dehydrogenase	1	1	1	1	305144	1	191157		758	758	758	antibiotic biosynthetic process	NA	oxidoreductase activity	GO:0016491;GO:0017000
bacD		Alanine--anticapsin ligase	1	1	1	4	1227	4	6110		1253	1253	1253	antibiotic biosynthetic process	NA	ATP binding;ligase activity;metal ion binding	GO:0005524;GO:0016874;GO:0017000;GO:0046872
bacE		Putative bacilysin exporter BacE	1	1	1	2	26393	2	14176		1286	1286	1286	antibiotic transport;transmembrane transport	plasma membrane;integral component of membrane	NA	GO:0005886;GO:0016021;GO:0042891;GO:0055085
bacF		Transaminase BacF	3	3	1	1	38895	1	92909		1163	1163	1163	NA	cytoplasm	pyridoxal phosphate binding	GO:0005737;GO:0030170
bacG		NADPH-dependent reductase BacG	3	3	1	1	348599	1	261181		779	779	779	antibiotic biosynthetic process	cytoplasm	oxidoreductase activity, acting on the CH-CH group of donors, NAD or NADP as acceptor;NADP binding	GO:0005737;GO:0016628;GO:0017000;GO:0050661
bacG_1		NADPH-dependent reductase BacG	1	1	1	1	203223	1	169816		770	770	770	antibiotic biosynthetic process	cytoplasm	oxidoreductase activity, acting on the CH-CH group of donors, NAD or NADP as acceptor;NADP binding	GO:0005737;GO:0016628;GO:0017000;GO:0050661
bacG_2		NADPH-dependent reductase BacG	1	1	1	1	308500	1	321430		782	782	782	antibiotic biosynthetic process	cytoplasm	oxidoreductase activity, acting on the CH-CH group of donors, NAD or NADP as acceptor;NADP binding	GO:0005737;GO:0016628;GO:0017000;GO:0050661
badR		Transcriptional activatory protein BadR	3	3	1	1	347900	1	262781		533	533	533	NA	NA	DNA binding;DNA-binding transcription factor activity	GO:0003677;GO:0003700
baeB		putative polyketide biosynthesis zinc-dependent hydrolase BaeB	1	1	1	1	233868	1	219965		728	728	728	antibiotic biosynthetic process	cytoplasm	hydrolase activity;metal ion binding	GO:0005737;GO:0016787;GO:0017000;GO:0046872
baeC		Polyketide biosynthesis malonyl CoA-acyl carrier protein transacylase BaeC	6	6	1	1	248625	1	218105		950	950	950	antibiotic biosynthetic process	cytoplasm	[acyl-carrier-protein] S-malonyltransferase activity	GO:0004314;GO:0005737;GO:0017000
baeD		Polyketide biosynthesis acyltransferase BaeD	1	1	1	1	298150	1	195725		1076	1076	1076	antibiotic biosynthetic process	cytoplasm	transferase activity, transferring acyl groups	GO:0005737;GO:0016746;GO:0017000
baeR		Transcriptional regulatory protein BaeR	14	14	1	1	70918	1	89674		704	704	704	phosphorelay signal transduction system;regulation of transcription, DNA-templated	cytoplasm	DNA binding	GO:0000160;GO:0003677;GO:0005737;GO:0006355
baeR_1		Transcriptional regulatory protein BaeR	16	16	1	1	324090	1	251399		548	770	756	phosphorelay signal transduction system;regulation of transcription, DNA-templated	cytoplasm	DNA binding	GO:0000160;GO:0003677;GO:0005737;GO:0006355
baeR_2		Transcriptional regulatory protein BaeR	18	18	1	1	325289	1	250203		659	659	659	phosphorelay signal transduction system;regulation of transcription, DNA-templated	cytoplasm	DNA binding	GO:0000160;GO:0003677;GO:0005737;GO:0006355
baeS		Signal transduction histidine-protein kinase BaeS	10	10	1	1	325288	1	250204		1538	1538	1538	signal transduction by protein phosphorylation;protein autophosphorylation	plasma membrane;integral component of membrane	phosphorelay sensor kinase activity;ATP binding	GO:0000155;GO:0005524;GO:0005886;GO:0016021;GO:0023014;GO:0046777
baiA		3-alpha-hydroxycholanate dehydrogenase (NADP(+))	9	9	1	1	2170	1	63991		806	806	806	steroid biosynthetic process	NA	oxidoreductase activity	GO:0006694;GO:0016491
baiA_1		3-alpha-hydroxycholanate dehydrogenase (NADP(+))	6	6	1	1	327141	1	251299		776	776	776	steroid biosynthetic process	NA	oxidoreductase activity	GO:0006694;GO:0016491
baiA_2		3-alpha-hydroxycholanate dehydrogenase (NADP(+))	6	6	1	1	323490	1	254286		704	704	704	steroid biosynthetic process	NA	oxidoreductase activity	GO:0006694;GO:0016491
baiA1		3alpha-hydroxy bile acid-CoA-ester 3-dehydrogenase 1/3	2	2	1	1	51400	1	93481		776	776	776	bile acid biosynthetic process;bile acid metabolic process;protein homotetramerization;response to bile acid	NA	bile acid binding;steroid dehydrogenase activity, acting on the CH-OH group of donors, NAD or NADP as acceptor;NAD+ binding	GO:0006699;GO:0008206;GO:0032052;GO:0033764;GO:0051289;GO:0070403;GO:1903412
baiA2		3alpha-hydroxy bile acid-CoA-ester 3-dehydrogenase 2	3	3	1	1	106245	1	179684		752	752	752	bile acid biosynthetic process;bile acid metabolic process;protein homotetramerization;response to bile acid	NA	bile acid binding;steroid dehydrogenase activity, acting on the CH-OH group of donors, NAD or NADP as acceptor;NAD+ binding	GO:0006699;GO:0008206;GO:0032052;GO:0033764;GO:0051289;GO:0070403;GO:1903412
baiB		Bile acid-coenzyme A ligase	2	2	1	1	149685	1	146213		1391	1391	1391	lipid catabolic process;bile acid catabolic process	NA	ligase activity	GO:0016042;GO:0016874;GO:0030573
baiE		Bile acid 7-alpha dehydratase	1	1	1	1	149279	1	313861		428	428	428	lipid catabolic process;bile acid catabolic process	NA	bile-acid 7alpha-dehydratase activity	GO:0016042;GO:0030573;GO:0033988
bamA		Outer membrane protein assembly factor BamA	3	3	1	1	205476	1	138856		2423	2423	2423	Gram-negative-bacterium-type cell outer membrane assembly;protein insertion into membrane	cell outer membrane;integral component of membrane	NA	GO:0009279;GO:0016021;GO:0043165;GO:0051205
bamA_1		Outer membrane protein assembly factor BamA	1	1	1	5	769	5	2889		2297	2297	2297	Gram-negative-bacterium-type cell outer membrane assembly;protein insertion into membrane	cell outer membrane	NA	GO:0009279;GO:0043165;GO:0051205
bamA_2		Outer membrane protein assembly factor BamA	1	1	1	1	361969	1	30409		2183	2183	2183	Gram-negative-bacterium-type cell outer membrane assembly;protein insertion into membrane	cell outer membrane	NA	GO:0009279;GO:0043165;GO:0051205
bamA_3		Outer membrane protein assembly factor BamA	1	1	1	14	465	14	385		2642	2642	2642	Gram-negative-bacterium-type cell outer membrane assembly;protein insertion into membrane	cell outer membrane	NA	GO:0009279;GO:0043165;GO:0051205
bamB		Outer membrane protein assembly factor BamB	2	2	1	4	841	4	1410		1244	1244	1244	Gram-negative-bacterium-type cell outer membrane assembly;protein insertion into membrane	cell outer membrane	NA	GO:0009279;GO:0043165;GO:0051205
bamB_1		Outer membrane protein assembly factor BamB	1	1	1	1	286148	1	326841		275	275	275	Gram-negative-bacterium-type cell outer membrane assembly;protein insertion into membrane	Bam protein complex	identical protein binding	GO:0042802;GO:0043165;GO:0051205;GO:1990063
bamB_2		Outer membrane protein assembly factor BamB	1	1	1	1	286147	1	326840		584	584	584	Gram-negative-bacterium-type cell outer membrane assembly;protein insertion into membrane	Bam protein complex	identical protein binding	GO:0042802;GO:0043165;GO:0051205;GO:1990063
bamB_3		Outer membrane protein assembly factor BamB	1	1	1	1	286146	1	326839		203	203	203	Gram-negative-bacterium-type cell outer membrane assembly;protein insertion into membrane	Bam protein complex	identical protein binding	GO:0042802;GO:0043165;GO:0051205;GO:1990063
bamC		Outer membrane protein assembly factor BamC	1	1	1	1	204149	1	167403		1034	1034	1034	Gram-negative-bacterium-type cell outer membrane assembly;protein insertion into membrane	cell surface;Bam protein complex	identical protein binding	GO:0009986;GO:0042802;GO:0043165;GO:0051205;GO:1990063
bamD		Outer membrane protein assembly factor BamD	1	1	1	1	95897	1	133809		737	737	737	Gram-negative-bacterium-type cell outer membrane assembly;protein insertion into membrane	Bam protein complex	NA	GO:0043165;GO:0051205;GO:1990063
bamE		Outer membrane protein assembly factor BamE	1	1	1	1	305556	1	53730		434	434	434	Gram-negative-bacterium-type cell outer membrane assembly;protein insertion into membrane	cell outer membrane	NA	GO:0009279;GO:0043165;GO:0051205
bamHIM		Modification methylase BamHI	1	1	1	508	22	508	9		1253	1253	1253	DNA restriction-modification system	NA	DNA binding;N-methyltransferase activity;site-specific DNA-methyltransferase (cytosine-N4-specific) activity	GO:0003677;GO:0008170;GO:0009307;GO:0015667
bamHIR		Type-2 restriction enzyme BamHI	1	1	1	508	24	508	11		608	608	608	DNA restriction-modification system	NA	magnesium ion binding;DNA binding;type II site-specific deoxyribonuclease activity	GO:0000287;GO:0003677;GO:0009036;GO:0009307
banIM		Modification methylase BanI	1	1	1	1	260611	1	243762		1451	1451	1451	DNA restriction-modification system	NA	DNA (cytosine-5-)-methyltransferase activity	GO:0003886;GO:0009307
bapA		Beta-peptidyl aminopeptidase BapA	1	1	1	1	325592	1	201998		1025	1025	1025	NA	periplasmic space	aminopeptidase activity;identical protein binding	GO:0004177;GO:0042597;GO:0042802
bar		Phosphinothricin N-acetyltransferase	4	4	1	1	334824	1	185633		251	536	464	response to herbicide;response to antibiotic	NA	phosphinothricin N-acetyltransferase activity	GO:0009635;GO:0046677;GO:0102971
barA		Signal transduction histidine-protein kinase BarA	2	2	1	1	302117	1	323324		398	398	398	NA	plasma membrane;integral component of membrane	phosphorelay sensor kinase activity;ATP binding	GO:0000155;GO:0005524;GO:0005886;GO:0016021
basR		Transcriptional regulatory protein BasR	21	21	1	1	31617	1	111587		671	671	671	pathogenesis;response to antibiotic	cytosol	phosphorelay response regulator activity;DNA binding;DNA-binding transcription factor activity	GO:0000156;GO:0003677;GO:0003700;GO:0005829;GO:0009405;GO:0046677
basR_1		Transcriptional regulatory protein BasR	1	1	1	1	32829	1	77386		674	674	674	pathogenesis;response to antibiotic	cytosol	phosphorelay response regulator activity;DNA binding;DNA-binding transcription factor activity	GO:0000156;GO:0003677;GO:0003700;GO:0005829;GO:0009405;GO:0046677
basR_2		Transcriptional regulatory protein BasR	1	1	1	1	25624	1	114156		674	674	674	pathogenesis;response to antibiotic	cytosol	phosphorelay response regulator activity;DNA binding;DNA-binding transcription factor activity	GO:0000156;GO:0003677;GO:0003700;GO:0005829;GO:0009405;GO:0046677
basS		Sensor protein BasS	1	1	1	1	136260	1	313773		911	911	911	phosphorelay signal transduction system;pathogenesis	plasma membrane;integral component of membrane	phosphorelay sensor kinase activity;ATP binding	GO:0000155;GO:0000160;GO:0005524;GO:0005886;GO:0009405;GO:0016021
bat1		Burkholderia TALE-like protein 1	1	1	1	1	321277	1	198984		221	221	221	NA	NA	double-stranded DNA binding	GO:0003690
bat2_1		Burkholderia TALE-like protein 2	1	1	1	1	321272	1	198979		935	935	935	NA	NA	double-stranded DNA binding	GO:0003690
bat2_2		Burkholderia TALE-like protein 2	1	1	1	1	321270	1	198977		2978	2978	2978	NA	NA	double-stranded DNA binding	GO:0003690
bauA		Beta-alanine--pyruvate aminotransferase	32	32	1	1	92008	1	65576		1334	1376	1344	biotin biosynthetic process;beta-alanine biosynthetic process	NA	adenosylmethionine-8-amino-7-oxononanoate transaminase activity;beta-alanine-pyruvate transaminase activity;pyridoxal phosphate binding	GO:0004015;GO:0009102;GO:0016223;GO:0019483;GO:0030170
bauA_1		Beta-alanine--pyruvate aminotransferase	1	1	1	1	299166	1	195348		485	485	485	biotin biosynthetic process;beta-alanine biosynthetic process	NA	adenosylmethionine-8-amino-7-oxononanoate transaminase activity;beta-alanine-pyruvate transaminase activity;pyridoxal phosphate binding	GO:0004015;GO:0009102;GO:0016223;GO:0019483;GO:0030170
bauA_2		Beta-alanine--pyruvate aminotransferase	2	2	1	1	43871	1	74510		1331	1331	1331	biotin biosynthetic process;beta-alanine biosynthetic process	NA	adenosylmethionine-8-amino-7-oxononanoate transaminase activity;beta-alanine-pyruvate transaminase activity;pyridoxal phosphate binding	GO:0004015;GO:0009102;GO:0016223;GO:0019483;GO:0030170
bauA_3		Beta-alanine--pyruvate aminotransferase	1	1	1	1	64185	1	92588		539	539	539	biotin biosynthetic process;beta-alanine biosynthetic process	NA	adenosylmethionine-8-amino-7-oxononanoate transaminase activity;beta-alanine-pyruvate transaminase activity;pyridoxal phosphate binding	GO:0004015;GO:0009102;GO:0016223;GO:0019483;GO:0030170
bauB		Beta-alanine degradation protein BauB	3	3	1	1	4994	1	267878		299	299	299	beta-alanine biosynthetic process	NA	NA	GO:0019483
bauC		Putative 3-oxopropanoate dehydrogenase	19	19	1	1	322863	1	253431		1523	1535	1529	thymine catabolic process;valine metabolic process;valine catabolic process;beta-alanine biosynthetic process	NA	methylmalonate-semialdehyde dehydrogenase (acylating) activity;malonate-semialdehyde dehydrogenase (acetylating) activity	GO:0004491;GO:0006210;GO:0006573;GO:0006574;GO:0018478;GO:0019483
bauC_1		Putative 3-oxopropanoate dehydrogenase	1	1	1	1	11620	1	32704		932	932	932	thymine catabolic process;valine metabolic process;valine catabolic process;beta-alanine biosynthetic process	NA	methylmalonate-semialdehyde dehydrogenase (acylating) activity;malonate-semialdehyde dehydrogenase (acetylating) activity	GO:0004491;GO:0006210;GO:0006573;GO:0006574;GO:0018478;GO:0019483
bauC_2		Putative 3-oxopropanoate dehydrogenase	1	1	1	1	307876	1	320717		1517	1517	1517	thymine catabolic process;valine metabolic process;valine catabolic process;beta-alanine biosynthetic process	NA	methylmalonate-semialdehyde dehydrogenase (acylating) activity;malonate-semialdehyde dehydrogenase (acetylating) activity	GO:0004491;GO:0006210;GO:0006573;GO:0006574;GO:0018478;GO:0019483
bauC_3		Putative 3-oxopropanoate dehydrogenase	1	1	1	1	11657	1	32741		326	326	326	thymine catabolic process;valine metabolic process;valine catabolic process;beta-alanine biosynthetic process	NA	methylmalonate-semialdehyde dehydrogenase (acylating) activity;malonate-semialdehyde dehydrogenase (acetylating) activity	GO:0004491;GO:0006210;GO:0006573;GO:0006574;GO:0018478;GO:0019483
bauD		putative GABA permease	1	1	1	1	225046	1	334410		1391	1391	1391	beta-alanine biosynthetic process	integral component of membrane	gamma-aminobutyric acid transmembrane transporter activity	GO:0015185;GO:0016021;GO:0019483
bbmA		Intracellular maltogenic amylase	3	3	1	1	263742	1	241354		1766	1766	1766	carbohydrate metabolic process	cytoplasm	alpha-amylase activity;calcium ion binding	GO:0004556;GO:0005509;GO:0005737;GO:0005975
bbmA_2		Intracellular maltogenic amylase	1	1	1	1	264300	1	242818		1766	1766	1766	carbohydrate metabolic process	cytoplasm	alpha-amylase activity;calcium ion binding	GO:0004556;GO:0005509;GO:0005737;GO:0005975
bbsE		Succinyl-CoA:(R)-benzylsuccinate CoA-transferase subunit BbsE	1	1	1	1	300641	1	154047		1142	1142	1142	toluene catabolic process	NA	succinyl-CoA:(R)-benzylsuccinate CoA-transferase activity	GO:0033877;GO:0042203
bbsF		Succinyl-CoA:(R)-benzylsuccinate CoA-transferase subunit BbsF	1	1	1	1	67912	1	35223		1193	1193	1193	toluene catabolic process	NA	succinyl-CoA:(R)-benzylsuccinate CoA-transferase activity	GO:0033877;GO:0042203
bbsG		(R)-benzylsuccinyl-CoA dehydrogenase	6	6	1	1	322767	1	253217		1181	1181	1181	toluene catabolic process	NA	oxidoreductase activity, acting on the CH-CH group of donors;flavin adenine dinucleotide binding	GO:0016627;GO:0042203;GO:0050660
bbsG_1		(R)-benzylsuccinyl-CoA dehydrogenase	1	1	1	1	7137	1	259056		1244	1244	1244	toluene catabolic process	NA	oxidoreductase activity, acting on the CH-CH group of donors;flavin adenine dinucleotide binding	GO:0016627;GO:0042203;GO:0050660
bbsG_2		(R)-benzylsuccinyl-CoA dehydrogenase	1	1	1	1	126676	1	1241		1355	1355	1355	toluene catabolic process	NA	oxidoreductase activity, acting on the CH-CH group of donors;flavin adenine dinucleotide binding	GO:0016627;GO:0042203;GO:0050660
bbsG_3		(R)-benzylsuccinyl-CoA dehydrogenase	1	1	1	1	123395	1	165087		1172	1172	1172	toluene catabolic process	NA	oxidoreductase activity, acting on the CH-CH group of donors;flavin adenine dinucleotide binding	GO:0016627;GO:0042203;GO:0050660
bbsG_4		(R)-benzylsuccinyl-CoA dehydrogenase	1	1	1	1	123432	1	165124		1295	1295	1295	toluene catabolic process	NA	oxidoreductase activity, acting on the CH-CH group of donors;flavin adenine dinucleotide binding	GO:0016627;GO:0042203;GO:0050660
bca		C protein alpha-antigen	1	1	1	1	263081	1	238861		2402	2402	2402	pathogenesis	extracellular region;cell wall;membrane	NA	GO:0005576;GO:0005618;GO:0009405;GO:0016020
bcd		Acyl-CoA dehydrogenase, short-chain specific	15	15	1	1	239020	1	210448		1148	1148	1148	butyrate metabolic process	NA	acyl-CoA dehydrogenase activity;butyryl-CoA dehydrogenase activity;flavin adenine dinucleotide binding	GO:0003995;GO:0004085;GO:0019605;GO:0050660
bcd_1		Acyl-CoA dehydrogenase, short-chain specific	1	1	1	18	260	18	541		803	803	803	butyrate metabolic process	NA	acyl-CoA dehydrogenase activity;butyryl-CoA dehydrogenase activity;flavin adenine dinucleotide binding	GO:0003995;GO:0004085;GO:0019605;GO:0050660
bcd_2		Acyl-CoA dehydrogenase, short-chain specific	2	2	1	1	219877	1	318515		1142	1142	1142	butyrate metabolic process	NA	acyl-CoA dehydrogenase activity;butyryl-CoA dehydrogenase activity;flavin adenine dinucleotide binding	GO:0003995;GO:0004085;GO:0019605;GO:0050660
bcd_3		Acyl-CoA dehydrogenase, short-chain specific	1	1	1	1	112711	1	329701		1148	1148	1148	butyrate metabolic process	NA	acyl-CoA dehydrogenase activity;butyryl-CoA dehydrogenase activity;flavin adenine dinucleotide binding	GO:0003995;GO:0004085;GO:0019605;GO:0050660
bcd_4		Acyl-CoA dehydrogenase, short-chain specific	1	1	1	1	112709	1	329699		1148	1148	1148	butyrate metabolic process	NA	acyl-CoA dehydrogenase activity;butyryl-CoA dehydrogenase activity;flavin adenine dinucleotide binding	GO:0003995;GO:0004085;GO:0019605;GO:0050660
bceA		Bacitracin export ATP-binding protein BceA	13	13	1	1	238325	1	210014		116	761	711	NA	NA	ATP binding;ATPase activity	GO:0005524;GO:0016887
bceA_1		Bacitracin export ATP-binding protein BceA	1	1	1	95	149	95	91		737	737	737	response to antibiotic	NA	ATP binding;ATPase activity	GO:0005524;GO:0016887;GO:0046677
bceA_2		Bacitracin export ATP-binding protein BceA	2	2	1	1	240900	1	217872		767	767	767	response to antibiotic	NA	ATP binding;ATPase activity	GO:0005524;GO:0016887;GO:0046677
bceA_3		Bacitracin export ATP-binding protein BceA	1	1	1	1	242315	1	212925		761	761	761	response to antibiotic	NA	ATP binding;ATPase activity	GO:0005524;GO:0016887;GO:0046677
bceB		Bacitracin export permease protein BceB	6	6	1	1	238309	1	210015		1862	1862	1862	response to antibiotic;transmembrane transport	plasma membrane;integral component of membrane	NA	GO:0005886;GO:0016021;GO:0046677;GO:0055085
bceB_1		Bacitracin export permease protein BceB	2	2	1	1	240970	1	222375		1982	1982	1982	response to antibiotic;transmembrane transport	plasma membrane;integral component of membrane	NA	GO:0005886;GO:0016021;GO:0046677;GO:0055085
bceB_2		Bacitracin export permease protein BceB	2	2	1	1	238300	1	210012		1832	1832	1832	response to antibiotic;transmembrane transport	plasma membrane;integral component of membrane	NA	GO:0005886;GO:0016021;GO:0046677;GO:0055085
bceB_3		Bacitracin export permease protein BceB	1	1	1	1	250096	1	211416		1832	1832	1832	response to antibiotic;transmembrane transport	plasma membrane;integral component of membrane	NA	GO:0005886;GO:0016021;GO:0046677;GO:0055085
bcgIA		Restriction enzyme BgcI subunit alpha	2	2	1	1	257261	1	243664		998	2084	1541	DNA restriction-modification system	NA	DNA binding;endonuclease activity;N-methyltransferase activity;site-specific DNA-methyltransferase (adenine-specific) activity	GO:0003677;GO:0004519;GO:0008170;GO:0009007;GO:0009307
bcgIB		Restriction enzyme BgcI subunit beta	1	1	1	1	269503	1	230704		530	530	530	DNA restriction-modification system	NA	DNA binding;endonuclease activity	GO:0003677;GO:0004519;GO:0009307
bchB		Light-independent protochlorophyllide reductase subunit B	2	2	1	62	153	62	64		1886	1886	1886	photosynthesis;chlorophyll biosynthetic process;bacteriochlorophyll biosynthetic process	chloroplast	ATP binding;oxidoreductase activity, acting on the CH-CH group of donors, iron-sulfur protein as acceptor;4 iron, 4 sulfur cluster binding	GO:0005524;GO:0009507;GO:0015979;GO:0015995;GO:0016636;GO:0030494;GO:0051539
bchD		Magnesium-chelatase 60 kDa subunit	1	1	1	278	24	276	56		1658	1658	1658	photosynthesis;bacteriochlorophyll biosynthetic process	NA	ATP binding;magnesium chelatase activity	GO:0005524;GO:0015979;GO:0016851;GO:0030494
bchE		Anaerobic magnesium-protoporphyrin IX monomethyl ester cyclase	2	2	1	2	13706	2	3033		1019	1355	1187	photosynthesis;bacteriochlorophyll biosynthetic process;light-independent bacteriochlorophyll biosynthetic process	NA	oxidoreductase activity;cobalamin binding;metal ion binding;4 iron, 4 sulfur cluster binding	GO:0015979;GO:0016491;GO:0030494;GO:0031419;GO:0036070;GO:0046872;GO:0051539
bchI		Magnesium-chelatase 38 kDa subunit	2	2	1	1	228087	1	323034		1079	1097	1088	photosynthesis;bacteriochlorophyll biosynthetic process	NA	ATP binding;magnesium chelatase activity	GO:0005524;GO:0015979;GO:0016851;GO:0030494
bchL		Light-independent protochlorophyllide reductase iron-sulfur ATP-binding protein	12	12	1	6	619	6	717		464	707	677	photosynthesis;chlorophyll biosynthetic process;bacteriochlorophyll biosynthetic process	chloroplast	ATP binding;oxidoreductase activity, acting on the CH-CH group of donors, iron-sulfur protein as acceptor;4 iron, 4 sulfur cluster binding	GO:0005524;GO:0009507;GO:0015979;GO:0015995;GO:0016636;GO:0030494;GO:0051539
bchM		Magnesium-protoporphyrin O-methyltransferase	1	1	1	278	12	276	12		740	740	740	photosynthesis;bacteriochlorophyll biosynthetic process;light-independent bacteriochlorophyll biosynthetic process	NA	magnesium protoporphyrin IX methyltransferase activity	GO:0015979;GO:0030494;GO:0036070;GO:0046406
bchN		Light-independent protochlorophyllide reductase subunit N	1	1	1	293	12	298	12		1286	1286	1286	photosynthesis, dark reaction;light-independent bacteriochlorophyll biosynthetic process	NA	ATP binding;oxidoreductase activity, acting on the CH-CH group of donors, iron-sulfur protein as acceptor;oxidoreductase activity, acting on iron-sulfur proteins as donors;metal ion binding;4 iron, 4 sulfur cluster binding	GO:0005524;GO:0016636;GO:0016730;GO:0019685;GO:0036070;GO:0046872;GO:0051539
bchX		Chlorophyllide reductase 35.5 kDa chain	1	1	1	1	101708	1	279915		1025	1025	1025	photosynthesis;bacteriochlorophyll biosynthetic process	NA	ATP binding;oxidoreductase activity, acting on the CH-CH group of donors, NAD or NADP as acceptor;metal ion binding;4 iron, 4 sulfur cluster binding	GO:0005524;GO:0015979;GO:0016628;GO:0030494;GO:0046872;GO:0051539
bchY		Chlorophyllide reductase 52.5 kDa chain	1	1	1	1	101709	1	279916		1499	1499	1499	photosynthesis;light-independent bacteriochlorophyll biosynthetic process	plasma membrane;integral component of membrane	oxidoreductase activity, acting on iron-sulfur proteins as donors, NAD or NADP as acceptor	GO:0005886;GO:0015979;GO:0016021;GO:0016731;GO:0036070
bchZ		Chlorophyllide reductase subunit Z	1	1	1	235	16	235	110		1460	1460	1460	photosynthesis;bacteriochlorophyll biosynthetic process	NA	oxidoreductase activity, acting on iron-sulfur proteins as donors	GO:0015979;GO:0016730;GO:0030494
bclA		Benzoate--CoA ligase	13	13	1	1	323667	1	273191		1619	1619	1619	NA	NA	ATP binding;benzoate-CoA ligase activity	GO:0005524;GO:0018858
bcn		Bacteriocin BCN5	1	1	1	87	135	87	55		674	674	674	cytolysis;defense response to bacterium	NA	metallocarboxypeptidase activity;zinc ion binding	GO:0004181;GO:0008270;GO:0019835;GO:0042742
bcp		Pseudoazurin	29	29	1	1	62411	1	42670		443	443	443	NA	periplasmic space	copper ion binding;electron transfer activity	GO:0005507;GO:0009055;GO:0042597
bcp_1		Pseudoazurin	1	1	1	36	555	36	412		431	431	431	NA	periplasmic space	copper ion binding;electron transfer activity	GO:0005507;GO:0009055;GO:0042597
bcp_2		Pseudoazurin	1	1	1	1	222326	1	151947		434	434	434	NA	periplasmic space	copper ion binding;electron transfer activity	GO:0005507;GO:0009055;GO:0042597
bcpA		Carboxyvinyl-carboxyphosphonate phosphorylmutase	1	1	1	1	174671	1	69049		914	914	914	antibiotic biosynthetic process	NA	carboxyvinyl-carboxyphosphonate phosphorylmutase activity	GO:0008807;GO:0017000
bcpB		Putative peroxiredoxin	2	2	1	1	301656	1	320029		653	653	653	cellular response to oxidative stress;cell redox homeostasis	cytoplasm	thioredoxin peroxidase activity	GO:0005737;GO:0008379;GO:0034599;GO:0045454
bcr		Bicyclomycin resistance protein	109	109	1	1	186786	1	303695		1016	1223	1212	drug transmembrane transport	plasma membrane;integral component of plasma membrane	drug transmembrane transporter activity	GO:0005886;GO:0005887;GO:0006855;GO:0015238
bcr_1		Bicyclomycin resistance protein	1	1	1	1	40740	1	87800		1205	1205	1205	drug transmembrane transport;protein transport;dipeptide transmembrane transport;response to antibiotic	plasma membrane;integral component of plasma membrane	drug transmembrane transporter activity;dipeptide transmembrane transporter activity	GO:0005886;GO:0005887;GO:0006855;GO:0015031;GO:0015238;GO:0035442;GO:0046677;GO:0071916
bcr_2		Bicyclomycin resistance protein	1	1	1	7	2806	7	278		1214	1214	1214	drug transmembrane transport;protein transport;dipeptide transmembrane transport;response to antibiotic	plasma membrane;integral component of plasma membrane	drug transmembrane transporter activity;dipeptide transmembrane transporter activity	GO:0005886;GO:0005887;GO:0006855;GO:0015031;GO:0015238;GO:0035442;GO:0046677;GO:0071916
bcrB		Benzoyl-CoA reductase subunit B	2	2	1	1	149723	1	146251		1376	1376	1376	aromatic compound catabolic process	NA	ATP binding;benzoyl-CoA reductase activity;metal ion binding;iron-sulfur cluster binding	GO:0005524;GO:0018522;GO:0019439;GO:0046872;GO:0051536
bcrB_1		Benzoyl-CoA reductase subunit B	1	1	1	227	5	227	5		1358	1358	1358	aromatic compound catabolic process	NA	ATP binding;benzoyl-CoA reductase activity;metal ion binding;iron-sulfur cluster binding	GO:0005524;GO:0018522;GO:0019439;GO:0046872;GO:0051536
bcrB_2		Benzoyl-CoA reductase subunit B	1	1	1	227	20	227	20		1337	1337	1337	aromatic compound catabolic process	NA	ATP binding;benzoyl-CoA reductase activity;metal ion binding;iron-sulfur cluster binding	GO:0005524;GO:0018522;GO:0019439;GO:0046872;GO:0051536
bcrB_3		Benzoyl-CoA reductase subunit B	1	1	1	227	42	227	98		1355	1355	1355	aromatic compound catabolic process	NA	ATP binding;benzoyl-CoA reductase activity;metal ion binding;iron-sulfur cluster binding	GO:0005524;GO:0018522;GO:0019439;GO:0046872;GO:0051536
bcrC		Undecaprenyl-diphosphatase BcrC	2	2	1	1	240470	1	207990		563	563	563	regulation of cell shape;peptidoglycan biosynthetic process;response to antibiotic;cell wall organization	plasma membrane;integral component of membrane	undecaprenyl-diphosphatase activity	GO:0005886;GO:0008360;GO:0009252;GO:0016021;GO:0046677;GO:0050380;GO:0071555
bcrC_1		Undecaprenyl-diphosphatase BcrC	2	2	1	1	309528	1	140203		596	635	615	regulation of cell shape;peptidoglycan biosynthetic process;response to antibiotic;cell wall organization	plasma membrane;integral component of membrane	undecaprenyl-diphosphatase activity	GO:0005886;GO:0008360;GO:0009252;GO:0016021;GO:0046677;GO:0050380;GO:0071555
bcrC_2		Undecaprenyl-diphosphatase BcrC	2	2	1	1	251120	1	217423		599	599	599	regulation of cell shape;peptidoglycan biosynthetic process;response to antibiotic;cell wall organization	plasma membrane;integral component of membrane	undecaprenyl-diphosphatase activity	GO:0005886;GO:0008360;GO:0009252;GO:0016021;GO:0046677;GO:0050380;GO:0071555
bcsA		Cellulose synthase catalytic subunit [UDP-forming]	37	37	1	1	59657	1	80991		1853	1994	1967	UDP-glucose metabolic process;cellulose biosynthetic process	plasma membrane;integral component of membrane	cellulose synthase (UDP-forming) activity;cyclic-di-GMP binding	GO:0005886;GO:0006011;GO:0016021;GO:0016760;GO:0030244;GO:0035438
bcsA_1		Cellulose synthase catalytic subunit [UDP-forming]	1	1	1	1	145560	1	87518		1994	1994	1994	UDP-glucose metabolic process;cellulose biosynthetic process	plasma membrane;integral component of membrane	cellulose synthase (UDP-forming) activity;cyclic-di-GMP binding	GO:0005886;GO:0006011;GO:0016021;GO:0016760;GO:0030244;GO:0035438
bcsA_2		hypothetical protein	3	3	1	1	85109	1	118729		1994	1994	1994	UDP-glucose metabolic process;cellulose biosynthetic process	plasma membrane;integral component of membrane	cellulose synthase (UDP-forming) activity;cyclic-di-GMP binding	GO:0005886;GO:0006011;GO:0016021;GO:0016760;GO:0030244;GO:0035438
bcsB		Cyclic di-GMP-binding protein	9	9	1	1	279382	1	347158		362	2150	1752	UDP-glucose metabolic process;cellulose biosynthetic process	plasma membrane;integral component of membrane	NA	GO:0005886;GO:0006011;GO:0016021;GO:0030244
bcsB_1		Cyclic di-GMP-binding protein	2	2	1	1	277543	1	163418		1349	2150	1749	UDP-glucose metabolic process;cellulose biosynthetic process	plasma membrane;integral component of membrane	NA	GO:0005886;GO:0006011;GO:0016021;GO:0030244
bcsB_2		Cyclic di-GMP-binding protein	1	1	1	1	277475	1	163411		263	263	263	UDP-glucose metabolic process;cellulose biosynthetic process	plasma membrane;integral component of membrane	NA	GO:0005886;GO:0006011;GO:0016021;GO:0030244
bcsC		Cellulose synthase operon protein C	9	9	1	1	279374	1	347150		3473	3473	3473	cellulose biosynthetic process	outer membrane	NA	GO:0019867;GO:0030244
bcsE		Cyclic di-GMP binding protein BcsE	1	1	1	1	222471	1	152092		1490	1490	1490	cellulose biosynthetic process	NA	cyclic-di-GMP binding	GO:0030244;GO:0035438
bcsQ		Cellulose biosynthesis protein BcsQ	3	3	1	1	215431	1	184414		803	803	803	NA	cytoplasm	ATP binding	GO:0005524;GO:0005737
bcsZ		Endoglucanase	2	2	1	1	277542	1	163419		230	1109	669	cellulose catabolic process	extracellular region	cellulase activity	GO:0005576;GO:0008810;GO:0030245
bdbC		disulfide formation protein	36	36	1	1	251936	1	221598		422	422	422	oxidation-reduction process	plasma membrane	protein disulfide oxidoreductase activity	GO:0005886;GO:0015035;GO:0055114
bdbC_1		disulfide formation protein	4	4	1	1	250862	1	208923		299	332	307	oxidation-reduction process	plasma membrane	protein disulfide oxidoreductase activity	GO:0005886;GO:0015035;GO:0055114
bdbC_2		disulfide formation protein	1	1	1	1	250830	1	208930		431	431	431	oxidation-reduction process	plasma membrane	protein disulfide oxidoreductase activity	GO:0005886;GO:0015035;GO:0055114
bdbC_3		disulfide formation protein	1	1	1	1	237078	1	220453		434	434	434	oxidation-reduction process	plasma membrane	protein disulfide oxidoreductase activity	GO:0005886;GO:0015035;GO:0055114
bdbC_4		disulfide formation protein	1	1	1	1	253672	1	207584		329	329	329	oxidation-reduction process	plasma membrane	protein disulfide oxidoreductase activity	GO:0005886;GO:0015035;GO:0055114
bdbD		Disulfide bond formation protein D	2	2	1	1	258489	1	233298		578	578	578	establishment of competence for transformation;cell redox homeostasis	cell	oxidoreductase activity	GO:0005623;GO:0016491;GO:0030420;GO:0045454
bdcA		Cyclic-di-GMP-binding biofilm dispersal mediator protein	21	21	1	1	26616	1	24307		746	746	746	single-species biofilm formation	NA	oxidoreductase activity;cyclic-di-GMP binding;NADPH binding	GO:0016491;GO:0035438;GO:0044010;GO:0070402
bdcA_1		Cyclic-di-GMP-binding biofilm dispersal mediator protein	1	1	1	1	299	1	29421		269	269	269	single-species biofilm formation	NA	oxidoreductase activity;cyclic-di-GMP binding;NADPH binding	GO:0016491;GO:0035438;GO:0044010;GO:0070402
bdcA_2		Cyclic-di-GMP-binding biofilm dispersal mediator protein	1	1	1	1	27466	1	58093		764	764	764	single-species biofilm formation	NA	oxidoreductase activity;cyclic-di-GMP binding;NADPH binding	GO:0016491;GO:0035438;GO:0044010;GO:0070402
bdcR		HTH-type transcriptional repressor BdcR	3	3	1	1	5064	1	262324		524	599	549	negative regulation of transcription, DNA-templated	NA	DNA binding	GO:0003677;GO:0045892
bdhA		D-beta-hydroxybutyrate dehydrogenase	21	21	1	1	30996	1	112102		776	776	776	NA	NA	3-hydroxybutyrate dehydrogenase activity	GO:0003858
bdhA_1		D-beta-hydroxybutyrate dehydrogenase	2	2	1	1	304189	1	52538		794	794	794	NA	NA	NA	NA
bdhA_2		D-beta-hydroxybutyrate dehydrogenase	2	2	1	1	296170	1	159061		785	785	785	NA	NA	3-hydroxybutyrate dehydrogenase activity	GO:0003858
bdhB		NADH-dependent butanol dehydrogenase B	1	1	1	34	499	34	229		1169	1169	1169	1-butanol biosynthetic process	NA	oxidoreductase activity;metal ion binding	GO:0016491;GO:0046872;GO:0071271
bdlA		Biofilm dispersion protein BdlA	5	5	1	1	282532	1	202963		1304	1304	1304	chemotaxis;signal transduction;pathogenesis	membrane	transmembrane signaling receptor activity	GO:0004888;GO:0006935;GO:0007165;GO:0009405;GO:0016020
bdlA_1		Biofilm dispersion protein BdlA	1	1	1	1	339149	1	123075		764	764	764	chemotaxis;signal transduction;pathogenesis	membrane	transmembrane signaling receptor activity	GO:0004888;GO:0006935;GO:0007165;GO:0009405;GO:0016020
bdlA_2		Biofilm dispersion protein BdlA	1	1	1	1	339150	1	123076		365	365	365	chemotaxis;signal transduction;pathogenesis	membrane	transmembrane signaling receptor activity	GO:0004888;GO:0006935;GO:0007165;GO:0009405;GO:0016020
bdlA_3		Biofilm dispersion protein BdlA	1	1	1	1	222028	1	151649		1322	1322	1322	chemotaxis;signal transduction;pathogenesis	membrane	transmembrane signaling receptor activity	GO:0004888;GO:0006935;GO:0007165;GO:0009405;GO:0016020
bdm		Protein bdm	1	1	1	1	336705	1	354884		215	215	215	positive regulation of bacterial-type flagellum assembly	NA	NA	GO:1902210
bedA		Benzene 1,2-dioxygenase system ferredoxin--NAD(+) reductase subunit	2	2	1	2	16975	2	6206		1208	1208	1208	aromatic compound catabolic process	NA	ferredoxin-NAD+ reductase activity;flavin adenine dinucleotide binding	GO:0008860;GO:0019439;GO:0050660
bedC1		Benzene 1,2-dioxygenase subunit alpha	1	1	1	10	821	10	700		1322	1322	1322	aromatic compound catabolic process	NA	iron ion binding;benzene 1,2-dioxygenase activity;2 iron, 2 sulfur cluster binding	GO:0005506;GO:0018619;GO:0019439;GO:0051537
bedC2		Benzene 1,2-dioxygenase subunit beta	2	2	1	1	140597	1	142061		527	527	527	aromatic compound catabolic process	NA	benzene 1,2-dioxygenase activity	GO:0018619;GO:0019439
bedC2_1		Benzene 1,2-dioxygenase subunit beta	1	1	1	2	14209	2	21388		548	548	548	aromatic compound catabolic process	NA	benzene 1,2-dioxygenase activity	GO:0018619;GO:0019439
bedC2_2		Benzene 1,2-dioxygenase subunit beta	1	1	1	2	8334	2	27536		557	557	557	aromatic compound catabolic process	NA	benzene 1,2-dioxygenase activity	GO:0018619;GO:0019439
benC		Benzoate 1,2-dioxygenase electron transfer component	3	3	1	1	223777	1	336417		1010	1010	1010	toluene catabolic process	NA	ferredoxin-NAD+ reductase activity;electron transfer activity;metal ion binding;2 iron, 2 sulfur cluster binding	GO:0008860;GO:0009055;GO:0042203;GO:0046872;GO:0051537
benM		HTH-type transcriptional regulator BenM	21	21	1	1	30483	1	112529		899	899	899	aromatic compound catabolic process	NA	DNA binding;DNA-binding transcription factor activity	GO:0003677;GO:0003700;GO:0019439
benM_1		HTH-type transcriptional regulator BenM	2	2	1	1	44800	1	78507		890	890	890	aromatic compound catabolic process	NA	DNA binding;DNA-binding transcription factor activity	GO:0003677;GO:0003700;GO:0019439
benM_2		HTH-type transcriptional regulator BenM	11	11	1	1	325695	1	250362		677	932	887	aromatic compound catabolic process	NA	DNA binding;DNA-binding transcription factor activity	GO:0003677;GO:0003700;GO:0019439
benM_3		HTH-type transcriptional regulator BenM	2	2	1	1	326808	1	251470		920	920	920	aromatic compound catabolic process	NA	DNA binding;DNA-binding transcription factor activity	GO:0003677;GO:0003700;GO:0019439
benM_4		HTH-type transcriptional regulator BenM	1	1	1	1	326821	1	250728		920	920	920	aromatic compound catabolic process	NA	DNA binding;DNA-binding transcription factor activity	GO:0003677;GO:0003700;GO:0019439
benM_5		HTH-type transcriptional regulator BenM	1	1	1	1	119980	1	249122		917	917	917	aromatic compound catabolic process	NA	DNA binding;DNA-binding transcription factor activity	GO:0003677;GO:0003700;GO:0019439
benM_6		HTH-type transcriptional regulator BenM	1	1	1	1	326901	1	248680		911	911	911	aromatic compound catabolic process	NA	DNA binding;DNA-binding transcription factor activity	GO:0003677;GO:0003700;GO:0019439
bepA		hypothetical protein	8	8	1	1	46302	1	34659		188	1049	530	pathogenesis;protein adenylylation	extracellular region	ATP binding;protein adenylyltransferase activity	GO:0005524;GO:0005576;GO:0009405;GO:0018117;GO:0070733
bepA_1		Beta-barrel assembly-enhancing protease	3	3	1	1	349603	1	267034		2639	2639	2639	NA	NA	NA	NA
bepA_2		Beta-barrel assembly-enhancing protease	3	3	1	1	7361	1	263088		710	833	791	NA	periplasmic space	peptidase activity;zinc ion binding	GO:0008233;GO:0008270;GO:0042597
bepA_3		Beta-barrel assembly-enhancing protease	1	1	1	1	349238	1	260547		2501	2501	2501	NA	periplasmic space	peptidase activity;zinc ion binding	GO:0008233;GO:0008270;GO:0042597
bepA_4		Beta-barrel assembly-enhancing protease	1	1	1	1	347929	1	262801		1976	1976	1976	NA	periplasmic space	peptidase activity;zinc ion binding	GO:0008233;GO:0008270;GO:0042597
bepA_5		Beta-barrel assembly-enhancing protease	1	1	1	1	349242	1	260632		2483	2483	2483	NA	periplasmic space	peptidase activity;zinc ion binding	GO:0008233;GO:0008270;GO:0042597
bepA_6		Beta-barrel assembly-enhancing protease	3	3	1	1	7568	1	266373		1745	1748	1747	NA	periplasmic space	peptidase activity;zinc ion binding	GO:0008233;GO:0008270;GO:0042597
bepA_7		Beta-barrel assembly-enhancing protease	1	1	1	1	347930	1	262820		1946	1946	1946	NA	periplasmic space	peptidase activity;zinc ion binding	GO:0008233;GO:0008270;GO:0042597
bepA_8		Beta-barrel assembly-enhancing protease	2	2	1	1	6682	1	263110		1802	1802	1802	NA	periplasmic space	peptidase activity;zinc ion binding	GO:0008233;GO:0008270;GO:0042597
bepA_9		Beta-barrel assembly-enhancing protease	1	1	1	1	347848	1	262557		1490	1490	1490	NA	periplasmic space	peptidase activity;zinc ion binding	GO:0008233;GO:0008270;GO:0042597
bepC		Outer membrane efflux protein BepC	2	2	1	1	153433	1	360313		1496	1496	1496	response to antibiotic	cell outer membrane;integral component of membrane	efflux transmembrane transporter activity	GO:0009279;GO:0015562;GO:0016021;GO:0046677
bepC_1		Outer membrane efflux protein BepC	1	1	1	1	46654	1	113557		1445	1445	1445	response to antibiotic	cell outer membrane;integral component of membrane	efflux transmembrane transporter activity	GO:0009279;GO:0015562;GO:0016021;GO:0046677
bepC_2		Outer membrane efflux protein BepC	1	1	1	1	28714	1	113602		1298	1298	1298	response to antibiotic	cell outer membrane;integral component of membrane	efflux transmembrane transporter activity	GO:0009279;GO:0015562;GO:0016021;GO:0046677
bepD		Efflux pump periplasmic linker BepD	2	2	1	1	48483	1	91836		233	233	233	response to antibiotic;transmembrane transport	membrane;periplasmic space	transporter activity	GO:0005215;GO:0016020;GO:0042597;GO:0046677;GO:0055085
bepE		Efflux pump membrane transporter BepE	3	3	1	1	299059	1	195824		3053	3053	3053	drug transmembrane transport;response to antibiotic	plasma membrane;integral component of membrane	efflux transmembrane transporter activity	GO:0005886;GO:0006855;GO:0015562;GO:0016021;GO:0046677
bepE_1		Efflux pump membrane transporter BepE	1	1	1	7	2489	7	371		3146	3146	3146	drug transmembrane transport;response to antibiotic	plasma membrane;integral component of membrane	efflux transmembrane transporter activity	GO:0005886;GO:0006855;GO:0015562;GO:0016021;GO:0046677
bepE_2		Efflux pump membrane transporter BepE	1	1	1	7	226	7	117		3170	3170	3170	drug transmembrane transport;response to antibiotic	plasma membrane;integral component of membrane	efflux transmembrane transporter activity	GO:0005886;GO:0006855;GO:0015562;GO:0016021;GO:0046677
bepE_3		Efflux pump membrane transporter BepE	1	1	1	1	199170	1	174512		2963	2963	2963	drug transmembrane transport;response to antibiotic	plasma membrane;integral component of membrane	efflux transmembrane transporter activity	GO:0005886;GO:0006855;GO:0015562;GO:0016021;GO:0046677
bepF		Efflux pump periplasmic linker BepF	26	26	1	1	113012	1	124096		1175	1175	1175	transmembrane transport	membrane;periplasmic space	transporter activity	GO:0005215;GO:0016020;GO:0042597;GO:0055085
bepF_1		Efflux pump periplasmic linker BepF	2	2	1	1	352349	1	263271		1181	1184	1182	transmembrane transport	membrane;periplasmic space	transporter activity	GO:0005215;GO:0016020;GO:0042597;GO:0055085
bepF_2		Efflux pump periplasmic linker BepF	2	2	1	1	64067	1	43613		1100	1100	1100	transmembrane transport	membrane;periplasmic space	transporter activity	GO:0005215;GO:0016020;GO:0042597;GO:0055085
bepF_3		Efflux pump periplasmic linker BepF	1	1	1	1	3081	1	42440		1262	1262	1262	transmembrane transport	membrane;periplasmic space	transporter activity	GO:0005215;GO:0016020;GO:0042597;GO:0055085
bepG		Efflux pump membrane transporter BepG	21	21	1	1	30656	1	112347		3212	3233	3228	drug transmembrane transport	plasma membrane;integral component of membrane	efflux transmembrane transporter activity	GO:0005886;GO:0006855;GO:0015562;GO:0016021
bepG_1		Efflux pump membrane transporter BepG	1	1	1	1	352407	1	261514		2015	2015	2015	drug transmembrane transport	plasma membrane;integral component of membrane	efflux transmembrane transporter activity	GO:0005886;GO:0006855;GO:0015562;GO:0016021
bepG_2		Efflux pump membrane transporter BepG	2	2	1	1	352163	1	261471		1187	3143	2165	drug transmembrane transport	plasma membrane;integral component of membrane	efflux transmembrane transporter activity	GO:0005886;GO:0006855;GO:0015562;GO:0016021
bepR		HTH-type transcriptional repressor BepR	9	9	1	1	326294	1	272735		659	659	659	NA	NA	DNA binding	GO:0003677
besA		Ferri-bacillibactin esterase BesA	4	4	1	8	182	8	993		896	896	896	NA	cytoplasm	carboxylic ester hydrolase activity	GO:0005737;GO:0052689
betA		Oxygen-dependent choline dehydrogenase	21	21	1	1	30473	1	112543		176	176	176	glycine betaine biosynthetic process from choline	NA	choline dehydrogenase activity	GO:0008812;GO:0019285
betA_1		Oxygen-dependent choline dehydrogenase	13	13	1	1	355734	1	118652		1625	1625	1625	response to osmotic stress;glycine betaine biosynthetic process from choline	plasma membrane;membrane	betaine-aldehyde dehydrogenase activity;choline dehydrogenase activity;flavin adenine dinucleotide binding	GO:0005886;GO:0006970;GO:0008802;GO:0008812;GO:0016020;GO:0019285;GO:0050660
betA_2		Oxygen-dependent choline dehydrogenase	10	10	1	1	28167	1	11944		1610	1610	1610	response to osmotic stress;glycine betaine biosynthetic process from choline	plasma membrane;membrane	betaine-aldehyde dehydrogenase activity;choline dehydrogenase activity;flavin adenine dinucleotide binding	GO:0005886;GO:0006970;GO:0008802;GO:0008812;GO:0016020;GO:0019285;GO:0050660
betA_3		Oxygen-dependent choline dehydrogenase	1	1	1	1	141401	1	144805		1601	1601	1601	response to osmotic stress;glycine betaine biosynthetic process from choline	plasma membrane;membrane	betaine-aldehyde dehydrogenase activity;choline dehydrogenase activity;flavin adenine dinucleotide binding	GO:0005886;GO:0006970;GO:0008802;GO:0008812;GO:0016020;GO:0019285;GO:0050660
betA_4		Oxygen-dependent choline dehydrogenase	1	1	1	1	358884	1	79762		1880	1880	1880	glycine betaine biosynthetic process from choline	NA	choline dehydrogenase activity	GO:0008812;GO:0019285
betB		NADP/NAD-dependent aldehyde dehydrogenase PuuC	44	44	1	1	51307	1	86452		1463	1463	1463	NA	NA	NA	NA
betB_1		NAD/NADP-dependent betaine aldehyde dehydrogenase	21	21	1	1	40074	1	93940		1514	1514	1514	glycine betaine biosynthetic process from choline	NA	aldehyde dehydrogenase (NAD) activity;betaine-aldehyde dehydrogenase activity;metal ion binding	GO:0004029;GO:0008802;GO:0019285;GO:0046872
betB_2		NAD/NADP-dependent betaine aldehyde dehydrogenase	19	19	1	1	74982	1	23270		1496	1496	1496	glycine betaine biosynthetic process from choline	NA	aldehyde dehydrogenase (NAD) activity;betaine-aldehyde dehydrogenase activity;metal ion binding	GO:0004029;GO:0008802;GO:0019285;GO:0046872
betB_3		NAD/NADP-dependent betaine aldehyde dehydrogenase	20	20	1	1	27344	1	115203		1469	1472	1469	glycine betaine biosynthetic process from choline	NA	betaine-aldehyde dehydrogenase activity;metal ion binding	GO:0008802;GO:0019285;GO:0046872
betC		Choline-sulfatase	18	18	1	1	53297	1	90667		1514	1514	1514	choline biosynthetic process	NA	metal ion binding;choline-sulfatase activity	GO:0042425;GO:0046872;GO:0047753
betC_1		Choline-sulfatase	1	1	1	7	1854	7	2646		1295	1295	1295	choline biosynthetic process	NA	metal ion binding;choline-sulfatase activity	GO:0042425;GO:0046872;GO:0047753
betC_2		Choline-sulfatase	1	1	1	7	1042	7	846		1382	1382	1382	choline biosynthetic process	NA	metal ion binding;choline-sulfatase activity	GO:0042425;GO:0046872;GO:0047753
betC_3		Choline-sulfatase	1	1	1	7	667	7	604		1388	1388	1388	choline biosynthetic process	NA	metal ion binding;choline-sulfatase activity	GO:0042425;GO:0046872;GO:0047753
betC_4		Choline-sulfatase	1	1	1	7	1662	7	1767		1442	1442	1442	choline biosynthetic process	NA	metal ion binding;choline-sulfatase activity	GO:0042425;GO:0046872;GO:0047753
betC_5		Choline-sulfatase	1	1	1	7	1702	7	1865		1376	1376	1376	choline biosynthetic process	NA	metal ion binding;choline-sulfatase activity	GO:0042425;GO:0046872;GO:0047753
betI		HTH-type transcriptional regulator BetI	21	21	1	1	27352	1	115206		593	611	610	response to osmotic stress;glycine betaine biosynthetic process from choline;negative regulation of transcription, DNA-templated	NA	DNA binding;DNA-binding transcription factor activity	GO:0003677;GO:0003700;GO:0006970;GO:0019285;GO:0045892
betI_1		HTH-type transcriptional regulator BetI	22	22	1	1	182677	1	300893		608	608	608	glycine betaine biosynthetic process from choline;negative regulation of transcription, DNA-templated	NA	DNA-binding transcription factor activity	GO:0003700;GO:0019285;GO:0045892
betI_2		HTH-type transcriptional regulator BetI	37	37	1	1	115882	1	273397		647	647	647	glycine betaine biosynthetic process from choline;negative regulation of transcription, DNA-templated	NA	DNA-binding transcription factor activity	GO:0003700;GO:0019285;GO:0045892
betI_3		HTH-type transcriptional regulator BetI	1	1	1	1	321731	1	270282		698	698	698	glycine betaine biosynthetic process from choline;negative regulation of transcription, DNA-templated	NA	DNA-binding transcription factor activity	GO:0003700;GO:0019285;GO:0045892
betI_4		HTH-type transcriptional regulator BetI	1	1	1	1	168921	1	66639		719	719	719	glycine betaine biosynthetic process from choline;negative regulation of transcription, DNA-templated	NA	DNA-binding transcription factor activity	GO:0003700;GO:0019285;GO:0045892
betL		Glycine betaine transporter BetL	2	2	1	1	184210	1	273914		1823	1823	1823	amino acid transport;response to osmotic stress;response to cold;glycine betaine transport	plasma membrane;integral component of membrane	amino-acid betaine transmembrane transporter activity	GO:0005886;GO:0006865;GO:0006970;GO:0009409;GO:0015199;GO:0016021;GO:0031460
betP		Glycine betaine transporter BetP	1	1	1	1	223235	1	152856		1748	1748	1748	nitrogen compound transport	plasma membrane;integral component of membrane	symporter activity;identical protein binding;metal ion binding	GO:0005886;GO:0015293;GO:0016021;GO:0042802;GO:0046872;GO:0071705
betS		Glycine betaine/proline betaine transporter BetS	14	14	1	1	27003	1	117856		518	1979	1801	sodium ion transport;amino acid transport	plasma membrane;integral component of membrane	transmembrane transporter activity	GO:0005886;GO:0006814;GO:0006865;GO:0016021;GO:0022857
betS_1		Glycine betaine/proline betaine transporter BetS	2	2	1	1	27029	1	25029		182	182	182	sodium ion transport;amino acid transport	plasma membrane;integral component of membrane	transmembrane transporter activity	GO:0005886;GO:0006814;GO:0006865;GO:0016021;GO:0022857
betS_2		Glycine betaine/proline betaine transporter BetS	2	2	1	1	27030	1	25030		896	896	896	sodium ion transport;amino acid transport	plasma membrane;integral component of membrane	transmembrane transporter activity	GO:0005886;GO:0006814;GO:0006865;GO:0016021;GO:0022857
betS_3		Glycine betaine/proline betaine transporter BetS	1	1	1	1	25766	1	117854		377	377	377	sodium ion transport;amino acid transport	plasma membrane;integral component of membrane	transmembrane transporter activity	GO:0005886;GO:0006814;GO:0006865;GO:0016021;GO:0022857
betT		High-affinity choline transport protein	17	17	1	1	210403	1	132156		2030	2039	2031	cellular response to DNA damage stimulus;glycine betaine biosynthetic process from choline	plasma membrane;integral component of plasma membrane	choline transmembrane transporter activity	GO:0005886;GO:0005887;GO:0006974;GO:0015220;GO:0019285
betT1		Osmo-independent choline transporter BetT1	1	1	1	101	39	101	238		1565	1565	1565	nitrogen compound transport	plasma membrane;integral component of membrane	transmembrane transporter activity	GO:0005886;GO:0016021;GO:0022857;GO:0071705
betT2		Osmo-dependent choline transporter BetT2	1	1	1	1	225497	1	335243		1997	1997	1997	nitrogen compound transport	plasma membrane;integral component of membrane	transmembrane transporter activity	GO:0005886;GO:0016021;GO:0022857;GO:0071705
bfce		Cellobiose 2-epimerase	1	1	1	1	15281	1	111429		1196	1196	1196	NA	NA	cellobiose epimerase activity	GO:0047736
bfd		Bacterioferritin-associated ferredoxin	1	1	1	1	215662	1	134378		194	194	194	oxidation-reduction process	NA	metal ion binding;2 iron, 2 sulfur cluster binding	GO:0046872;GO:0051537;GO:0055114
bfmBAB		2-oxoisovalerate dehydrogenase subunit beta	6	6	1	1	47316	1	91401		998	998	998	response to nutrient;branched-chain amino acid catabolic process	NA	alpha-ketoacid dehydrogenase activity;3-methyl-2-oxobutanoate dehydrogenase (2-methylpropanoyl-transferring) activity	GO:0003826;GO:0003863;GO:0007584;GO:0009083
bfpA		Major structural subunit of bundle-forming pilus	3	3	1	1	216020	1	341788		581	581	581	NA	pilus	NA	GO:0009289
bfpA_1		Major structural subunit of bundle-forming pilus	1	1	1	1	215304	1	136214		629	629	629	NA	pilus	NA	GO:0009289
bfpA_2		Major structural subunit of bundle-forming pilus	1	1	1	1	212869	1	130697		725	725	725	NA	pilus	NA	GO:0009289
bfpB		hypothetical protein	49	49	1	1	276904	1	343803		224	1682	1607	pilus assembly;protein secretion	cell outer membrane	NA	GO:0009279;GO:0009297;GO:0009306
bfr		Bacterioferritin	1	1	1	1	215663	1	134379		476	476	476	iron ion transport;intracellular sequestering of iron ion	cytosol;membrane	ferroxidase activity;iron ion binding;ferric iron binding;oxidoreductase activity;heme binding;identical protein binding	GO:0004322;GO:0005506;GO:0005829;GO:0006826;GO:0006880;GO:0008199;GO:0016020;GO:0016491;GO:0020037;GO:0042802
bfr_1		Bacterioferritin	1	1	1	1	286008	1	327522		464	464	464	iron ion transport;intracellular sequestering of iron ion	cytosol;membrane	ferroxidase activity;iron ion binding;ferric iron binding;oxidoreductase activity;heme binding;identical protein binding	GO:0004322;GO:0005506;GO:0005829;GO:0006826;GO:0006880;GO:0008199;GO:0016020;GO:0016491;GO:0020037;GO:0042802
bfr_2		Bacterioferritin	1	1	1	1	107518	1	178339		467	467	467	iron ion transport;cellular iron ion homeostasis	cell	ferroxidase activity;ferric iron binding	GO:0004322;GO:0005623;GO:0006826;GO:0006879;GO:0008199
bfr_3		Bacterioferritin	1	1	1	1	107493	1	178314		470	470	470	iron ion transport;cellular iron ion homeostasis	cell	ferroxidase activity;ferric iron binding	GO:0004322;GO:0005623;GO:0006826;GO:0006879;GO:0008199
bfr_4		Bacterioferritin	1	1	1	1	107492	1	178313		482	482	482	iron ion transport;intracellular sequestering of iron ion	cell	ferroxidase activity;ferric iron binding	GO:0004322;GO:0005623;GO:0006826;GO:0006880;GO:0008199
bfrA		Beta-fructosidase	10	10	1	1	59613	1	80936		1298	1298	1298	carbohydrate metabolic process	NA	beta-fructofuranosidase activity	GO:0004564;GO:0005975
bfrB		Ferritin BfrB	1	1	1	2	10537	2	21029		431	431	431	iron ion transport;cellular iron ion homeostasis	cell	ferroxidase activity;ferric iron binding	GO:0004322;GO:0005623;GO:0006826;GO:0006879;GO:0008199
bfrD		putative TonB-dependent receptor BfrD	10	10	1	1	322830	1	253422		2132	2132	2132	pathogenesis;siderophore transport;iron ion homeostasis	cell outer membrane;integral component of membrane	iron ion binding;signaling receptor activity	GO:0005506;GO:0009279;GO:0009405;GO:0015891;GO:0016021;GO:0038023;GO:0055072
bfrD_1		putative TonB-dependent receptor BfrD	1	1	1	1	159080	1	307588		2327	2327	2327	pathogenesis;siderophore transport;iron ion homeostasis	cell outer membrane;integral component of membrane	iron ion binding;signaling receptor activity	GO:0005506;GO:0009279;GO:0009405;GO:0015891;GO:0016021;GO:0038023;GO:0055072
bfrD_2		putative TonB-dependent receptor BfrD	1	1	1	1	127143	1	308663		2195	2195	2195	pathogenesis;siderophore transport;iron ion homeostasis	cell outer membrane;integral component of membrane	iron ion binding;signaling receptor activity	GO:0005506;GO:0009279;GO:0009405;GO:0015891;GO:0016021;GO:0038023;GO:0055072
bg1		Beta-glucanase	1	1	1	1	178424	1	283583		845	845	845	carbohydrate metabolic process	NA	licheninase activity	GO:0005975;GO:0042972
bga		Beta-galactosidase	2	2	1	1	254260	1	209491		1796	1796	1796	carbohydrate metabolic process	NA	beta-galactosidase activity	GO:0004565;GO:0005975
bgaA		Beta-galactosidase BgaA	1	1	1	1	40324	1	78243		2165	2165	2165	galactose metabolic process	beta-galactosidase complex	beta-galactosidase activity;metal ion binding	GO:0004565;GO:0006012;GO:0009341;GO:0046872
bgaB		Beta-galactosidase bgaB	2	2	1	1	76487	1	65563		2138	2138	2138	galactose metabolic process	beta-galactosidase complex	beta-galactosidase activity;metal ion binding	GO:0004565;GO:0006012;GO:0009341;GO:0046872
bgaB_1		Beta-galactosidase bgaB	1	1	1	1	39260	1	92670		2135	2135	2135	galactose metabolic process	beta-galactosidase complex	beta-galactosidase activity;metal ion binding	GO:0004565;GO:0006012;GO:0009341;GO:0046872
bgaB_2		Beta-galactosidase bgaB	1	1	1	1	65284	1	12529		2108	2108	2108	galactose metabolic process	beta-galactosidase complex	beta-galactosidase activity;metal ion binding	GO:0004565;GO:0006012;GO:0009341;GO:0046872
bgaT		Beta-galactosidase BgaT	1	1	1	40	270	40	660		1952	1952	1952	galactose metabolic process	beta-galactosidase complex	beta-galactosidase activity;metal ion binding	GO:0004565;GO:0006012;GO:0009341;GO:0046872
bglA		Beta-glucosidase A	5	5	1	10	1634	10	908		1295	1310	1301	cellulose catabolic process	NA	beta-glucosidase activity;scopolin beta-glucosidase activity	GO:0008422;GO:0030245;GO:0102483
bglA_1		Beta-glucanase	1	1	1	1	140793	1	142470		866	866	866	carbohydrate metabolic process	NA	licheninase activity	GO:0005975;GO:0042972
bglA_2		Beta-glucosidase A	2	2	1	1	6634	1	266351		1370	1385	1377	cellulose catabolic process	NA	beta-glucosidase activity;scopolin beta-glucosidase activity	GO:0008422;GO:0030245;GO:0102483
bglA_3		Beta-glucosidase	3	3	1	1	6622	1	266344		1334	1334	1334	cellulose catabolic process	NA	beta-glucosidase activity;scopolin beta-glucosidase activity	GO:0008422;GO:0030245;GO:0102483
bglA_4		Beta-glucosidase A	1	1	1	1	127883	1	314756		1316	1316	1316	cellulose catabolic process	NA	beta-glucosidase activity;scopolin beta-glucosidase activity	GO:0008422;GO:0030245;GO:0102483
bglB		6-phospho-beta-glucosidase BglB	4	4	1	1	204373	1	139459		1391	1391	1391	carbohydrate catabolic process	cytosol	hydrolase activity, hydrolyzing O-glycosyl compounds;beta-glucosidase activity;6-phospho-beta-glucosidase activity;methyl beta-D-glucoside 6-phosphate glucohydrolase activity	GO:0004553;GO:0005829;GO:0008422;GO:0008706;GO:0016052;GO:0103047
bglB_1		Thermostable beta-glucosidase B	1	1	1	1	159265	1	10526		2381	2381	2381	cellulose catabolic process	NA	beta-glucosidase activity;scopolin beta-glucosidase activity	GO:0008422;GO:0030245;GO:0102483
bglB_2		6-phospho-beta-glucosidase BglB	7	7	1	1	208224	1	133245		719	1403	1305	carbohydrate catabolic process	cytosol	hydrolase activity, hydrolyzing O-glycosyl compounds;beta-glucosidase activity;6-phospho-beta-glucosidase activity;methyl beta-D-glucoside 6-phosphate glucohydrolase activity	GO:0004553;GO:0005829;GO:0008422;GO:0008706;GO:0016052;GO:0103047
bglB_3		6-phospho-beta-glucosidase BglB	2	2	1	1	208217	1	133238		611	737	674	carbohydrate catabolic process	cytosol	hydrolase activity, hydrolyzing O-glycosyl compounds;beta-glucosidase activity;6-phospho-beta-glucosidase activity;methyl beta-D-glucoside 6-phosphate glucohydrolase activity	GO:0004553;GO:0005829;GO:0008422;GO:0008706;GO:0016052;GO:0103047
bglBB		Beta-glucanase	1	1	1	1	178416	1	283575		890	890	890	carbohydrate metabolic process	NA	licheninase activity	GO:0005975;GO:0042972
bglC		Aryl-phospho-beta-D-glucosidase BglC	4	4	1	31	8	31	8		1409	1409	1409	carbohydrate catabolic process	cytosol	beta-glucosidase activity;6-phospho-beta-glucosidase activity;methyl beta-D-glucoside 6-phosphate glucohydrolase activity	GO:0005829;GO:0008422;GO:0008706;GO:0016052;GO:0103047
bglF		PTS system beta-glucoside-specific EIIBCA component	7	7	1	1	208223	1	133246		1874	1874	1874	phosphoenolpyruvate-dependent sugar phosphotransferase system;carbohydrate transmembrane transport	plasma membrane;integral component of membrane	protein-N(PI)-phosphohistidine-sugar phosphotransferase activity;kinase activity	GO:0005886;GO:0008982;GO:0009401;GO:0016021;GO:0016301;GO:0034219
bglF_1		PTS system beta-glucoside-specific EIIBCA component	2	2	1	1	204370	1	139458		1838	1859	1848	phosphoenolpyruvate-dependent sugar phosphotransferase system;carbohydrate transmembrane transport	plasma membrane;integral component of membrane	protein-N(PI)-phosphohistidine-sugar phosphotransferase activity;kinase activity	GO:0005886;GO:0008982;GO:0009401;GO:0016021;GO:0016301;GO:0034219
bglF_2		PTS system beta-glucoside-specific EIIBCA component	5	5	1	1	337974	1	332430		1448	1466	1462	phosphoenolpyruvate-dependent sugar phosphotransferase system;carbohydrate transmembrane transport	plasma membrane;integral component of membrane	protein-N(PI)-phosphohistidine-sugar phosphotransferase activity;kinase activity	GO:0005886;GO:0008982;GO:0009401;GO:0016021;GO:0016301;GO:0034219
bglF_3		PTS system beta-glucoside-specific EIIBCA component	1	1	1	1	261425	1	240320		1880	1880	1880	phosphoenolpyruvate-dependent sugar phosphotransferase system;carbohydrate transmembrane transport	plasma membrane;integral component of membrane	protein-N(PI)-phosphohistidine-sugar phosphotransferase activity;kinase activity	GO:0005886;GO:0008982;GO:0009401;GO:0016021;GO:0016301;GO:0034219
bglF_4		PTS system beta-glucoside-specific EIIBCA component	1	1	1	1	261307	1	240202		1409	1409	1409	phosphoenolpyruvate-dependent sugar phosphotransferase system;carbohydrate transmembrane transport	plasma membrane;integral component of membrane	protein-N(PI)-phosphohistidine-sugar phosphotransferase activity;kinase activity	GO:0005886;GO:0008982;GO:0009401;GO:0016021;GO:0016301;GO:0034219
bglF_5		PTS system beta-glucoside-specific EIIBCA component	1	1	1	1	261247	1	240142		1859	1859	1859	phosphoenolpyruvate-dependent sugar phosphotransferase system;carbohydrate transmembrane transport	plasma membrane;integral component of membrane	protein-N(PI)-phosphohistidine-sugar phosphotransferase activity;kinase activity	GO:0005886;GO:0008982;GO:0009401;GO:0016021;GO:0016301;GO:0034219
bglG		Cryptic beta-glucoside bgl operon antiterminator	9	9	1	1	265695	1	245156		878	980	898	positive regulation of transcription, DNA-templated	NA	RNA binding	GO:0003723;GO:0045893
bglG_1		Cryptic beta-glucoside bgl operon antiterminator	1	1	1	1	191016	1	165639		287	287	287	positive regulation of transcription, DNA-templated	NA	RNA binding	GO:0003723;GO:0045893
bglG_2		hypothetical protein	3	3	1	1	191020	1	165650		698	794	732	positive regulation of transcription, DNA-templated	NA	RNA binding	GO:0003723;GO:0045893
bglH		Aryl-phospho-beta-D-glucosidase BglH	7	7	1	1	273584	1	240866		1466	1466	1466	carbohydrate catabolic process	cytosol	beta-glucosidase activity;6-phospho-beta-glucosidase activity;methyl beta-D-glucoside 6-phosphate glucohydrolase activity	GO:0005829;GO:0008422;GO:0008706;GO:0016052;GO:0103047
bglH_1		Aryl-phospho-beta-D-glucosidase BglH	1	1	1	1	259596	1	239629		1376	1376	1376	carbohydrate catabolic process	cytosol	beta-glucosidase activity;6-phospho-beta-glucosidase activity;methyl beta-D-glucoside 6-phosphate glucohydrolase activity	GO:0005829;GO:0008422;GO:0008706;GO:0016052;GO:0103047
bglH_2		Aryl-phospho-beta-D-glucosidase BglH	2	2	1	1	256881	1	243285		833	1424	1128	carbohydrate catabolic process	cytosol	beta-glucosidase activity;6-phospho-beta-glucosidase activity;methyl beta-D-glucoside 6-phosphate glucohydrolase activity	GO:0005829;GO:0008422;GO:0008706;GO:0016052;GO:0103047
bglH_3		Aryl-phospho-beta-D-glucosidase BglH	1	1	1	1	261424	1	240319		1427	1427	1427	carbohydrate catabolic process	cytosol	beta-glucosidase activity;6-phospho-beta-glucosidase activity;methyl beta-D-glucoside 6-phosphate glucohydrolase activity	GO:0005829;GO:0008422;GO:0008706;GO:0016052;GO:0103047
bglH_4		Aryl-phospho-beta-D-glucosidase BglH	1	1	1	1	261306	1	240201		1427	1427	1427	carbohydrate catabolic process	cytosol	beta-glucosidase activity;6-phospho-beta-glucosidase activity;methyl beta-D-glucoside 6-phosphate glucohydrolase activity	GO:0005829;GO:0008422;GO:0008706;GO:0016052;GO:0103047
bglJ		Transcriptional activator protein BglJ	1	1	1	1	276380	1	172751		674	674	674	response to radiation;positive regulation of transcription, DNA-templated	NA	DNA binding;DNA-binding transcription factor activity	GO:0003677;GO:0003700;GO:0009314;GO:0045893
bglK		Beta-glucoside kinase	5	5	1	1	257028	1	237045		863	863	863	carbohydrate metabolic process	NA	ATP binding;beta-glucoside kinase activity	GO:0005524;GO:0005975;GO:0047700
bglS		Beta-glucanase	1	1	1	1	174725	1	69127		833	833	833	carbohydrate metabolic process	extracellular region	licheninase activity	GO:0005576;GO:0005975;GO:0042972
bglY		Beta-galactosidase BglY	3	3	1	1	212241	1	176980		2063	2063	2063	galactose metabolic process	beta-galactosidase complex	beta-galactosidase activity;metal ion binding	GO:0004565;GO:0006012;GO:0009341;GO:0046872
bhsA		Multiple stress resistance protein BhsA	12	12	1	1	202608	1	123459		266	266	266	response to copper ion	cell outer membrane	NA	GO:0009279;GO:0046688
bhsA_1		Multiple stress resistance protein BhsA	1	1	1	1	194012	1	168796		257	257	257	response to copper ion	cell outer membrane	NA	GO:0009279;GO:0046688
bhsA_2		Multiple stress resistance protein BhsA	1	1	1	1	194424	1	168997		263	263	263	response to copper ion	cell outer membrane	NA	GO:0009279;GO:0046688
bhuA		Heme transporter BhuA	29	29	1	1	184000	1	288451		473	1994	1941	NA	cell outer membrane;integral component of membrane	NA	GO:0009279;GO:0016021
bicA		hypothetical protein	30	30	1	1	122374	1	129421		1478	1478	1478	sodium ion transport;bicarbonate transport	integral component of plasma membrane	secondary active sulfate transmembrane transporter activity;bicarbonate transmembrane transporter activity	GO:0005887;GO:0006814;GO:0008271;GO:0015106;GO:0015701
bicA_1		Bicarbonate transporter BicA	1	1	1	1	120472	1	316794		1478	1478	1478	sodium ion transport;bicarbonate transport	integral component of plasma membrane	secondary active sulfate transmembrane transporter activity;bicarbonate transmembrane transporter activity	GO:0005887;GO:0006814;GO:0008271;GO:0015106;GO:0015701
bicA_2		Bicarbonate transporter BicA	1	1	1	1	120262	1	357614		1478	1478	1478	sodium ion transport;bicarbonate transport	integral component of plasma membrane	secondary active sulfate transmembrane transporter activity;bicarbonate transmembrane transporter activity	GO:0005887;GO:0006814;GO:0008271;GO:0015106;GO:0015701
bigR		Biofilm growth-associated repressor	17	17	1	1	287781	1	132571		350	350	350	negative regulation of transcription, DNA-templated	protein-DNA complex	transcription regulatory region sequence-specific DNA binding;bacterial-type RNA polymerase transcriptional repressor activity, sequence-specific DNA binding	GO:0000976;GO:0001217;GO:0032993;GO:0045892
bigR_2		Biofilm growth-associated repressor	1	1	1	1	287778	1	135379		350	350	350	negative regulation of transcription, DNA-templated	protein-DNA complex	transcription regulatory region sequence-specific DNA binding;bacterial-type RNA polymerase transcriptional repressor activity, sequence-specific DNA binding	GO:0000976;GO:0001217;GO:0032993;GO:0045892
bin3		Putative transposon Tn552 DNA-invertase bin3	80	80	1	1	275938	1	203643		242	968	647	DNA integration;transposition	NA	recombinase activity;DNA binding	GO:0000150;GO:0003677;GO:0015074;GO:0032196
bin3_1		Putative transposon Tn552 DNA-invertase bin3	36	36	1	1	259827	1	237587		470	605	561	DNA integration;transposition	NA	recombinase activity;DNA binding	GO:0000150;GO:0003677;GO:0015074;GO:0032196
bin3_2		Putative transposon Tn552 DNA-invertase bin3	36	36	1	1	259824	1	237594		617	617	617	DNA integration;transposition	NA	recombinase activity;DNA binding	GO:0000150;GO:0003677;GO:0015074;GO:0032196
bin3_3		Putative transposon Tn552 DNA-invertase bin3	5	5	1	1	273565	1	226727		614	614	614	DNA integration;transposition	NA	recombinase activity;DNA binding	GO:0000150;GO:0003677;GO:0015074;GO:0032196
bin3_4		Putative transposon Tn552 DNA-invertase bin3	24	24	1	1	262630	1	239291		605	701	609	DNA integration;transposition	NA	recombinase activity;DNA binding	GO:0000150;GO:0003677;GO:0015074;GO:0032196
bin3_5		Putative transposon Tn552 DNA-invertase bin3	5	5	1	1	259650	1	246227		260	260	260	DNA integration;transposition	NA	recombinase activity;DNA binding	GO:0000150;GO:0003677;GO:0015074;GO:0032196
bin3_6		Putative transposon Tn552 DNA-invertase bin3	4	4	1	1	259648	1	246226		260	344	302	DNA integration;transposition	NA	recombinase activity;DNA binding	GO:0000150;GO:0003677;GO:0015074;GO:0032196
bioA		Adenosylmethionine-8-amino-7-oxononanoate aminotransferase	2	2	1	1	65262	1	62258		1265	1265	1265	biotin biosynthetic process	cytoplasm	adenosylmethionine-8-amino-7-oxononanoate transaminase activity;pyridoxal phosphate binding	GO:0004015;GO:0005737;GO:0009102;GO:0030170
bioA_1		Adenosylmethionine-8-amino-7-oxononanoate aminotransferase	1	1	1	1	1523	1	28677		1265	1265	1265	biotin biosynthetic process	cytoplasm	adenosylmethionine-8-amino-7-oxononanoate transaminase activity;pyridoxal phosphate binding	GO:0004015;GO:0005737;GO:0009102;GO:0030170
bioA_2		Adenosylmethionine-8-amino-7-oxononanoate aminotransferase	1	1	1	1	76983	1	28600		1271	1271	1271	biotin biosynthetic process	cytoplasm	adenosylmethionine-8-amino-7-oxononanoate transaminase activity;pyridoxal phosphate binding	GO:0004015;GO:0005737;GO:0009102;GO:0030170
bioA_3		Adenosylmethionine-8-amino-7-oxononanoate aminotransferase	1	1	1	1	76901	1	4745		1148	1148	1148	biotin biosynthetic process	cytoplasm	adenosylmethionine-8-amino-7-oxononanoate transaminase activity;pyridoxal phosphate binding	GO:0004015;GO:0005737;GO:0009102;GO:0030170
bioB		Biotin synthase	4	4	1	1	258775	1	235761		986	989	988	biotin biosynthetic process	NA	biotin synthase activity;iron ion binding;2 iron, 2 sulfur cluster binding;4 iron, 4 sulfur cluster binding	GO:0004076;GO:0005506;GO:0009102;GO:0051537;GO:0051539
bioB_1		Biotin synthase	1	1	1	1	1520	1	28674		1004	1004	1004	biotin biosynthetic process	NA	biotin synthase activity;iron ion binding;2 iron, 2 sulfur cluster binding;4 iron, 4 sulfur cluster binding	GO:0004076;GO:0005506;GO:0009102;GO:0051537;GO:0051539
bioB_2		Biotin synthase	1	1	1	1	76898	1	4748		377	377	377	biotin biosynthetic process	NA	biotin synthase activity;iron ion binding;2 iron, 2 sulfur cluster binding;4 iron, 4 sulfur cluster binding	GO:0004076;GO:0005506;GO:0009102;GO:0051537;GO:0051539
bioB_3		Biotin synthase	1	1	1	1	76897	1	4749		638	638	638	biotin biosynthetic process	NA	biotin synthase activity;iron ion binding;iron-sulfur cluster binding	GO:0004076;GO:0005506;GO:0009102;GO:0051536
bioC		Malonyl-[acyl-carrier protein] O-methyltransferase	1	1	1	1	225702	1	335486		815	815	815	biotin biosynthetic process	NA	carboxyl-O-methyltransferase activity;malonyl-CoA methyltransferase activity	GO:0009102;GO:0010340;GO:0102130
bioD		ATP-dependent dethiobiotin synthetase BioD	2	2	1	1	349932	1	266968		1409	1409	1409	biotin biosynthetic process	NA	magnesium ion binding;dethiobiotin synthase activity;ATP binding	GO:0000287;GO:0004141;GO:0005524;GO:0009102
bioD1		ATP-dependent dethiobiotin synthetase BioD 1	2	2	1	1	65261	1	62257		638	638	638	biotin biosynthetic process	cytosol	magnesium ion binding;dethiobiotin synthase activity;ATP binding	GO:0000287;GO:0004141;GO:0005524;GO:0005829;GO:0009102
bioD1_1		ATP-dependent dethiobiotin synthetase BioD 1	1	1	1	1	1522	1	28676		623	623	623	biotin biosynthetic process	cytosol	magnesium ion binding;dethiobiotin synthase activity;ATP binding	GO:0000287;GO:0004141;GO:0005524;GO:0005829;GO:0009102
bioD1_2		ATP-dependent dethiobiotin synthetase BioD 1	1	1	1	1	76984	1	28599		638	638	638	biotin biosynthetic process	cytosol	magnesium ion binding;dethiobiotin synthase activity;ATP binding	GO:0000287;GO:0004141;GO:0005524;GO:0005829;GO:0009102
bioF		8-amino-7-oxononanoate synthase	7	7	1	1	2718	1	97693		1241	1241	1241	biotin biosynthetic process	NA	8-amino-7-oxononanoate synthase activity;pyridoxal phosphate binding	GO:0008710;GO:0009102;GO:0030170
bioF_1		8-amino-7-oxononanoate synthase	2	2	1	1	339985	1	93557		1241	1241	1241	biotin biosynthetic process	NA	8-amino-7-oxononanoate synthase activity;pyridoxal phosphate binding	GO:0008710;GO:0009102;GO:0030170
bioF_2		8-amino-7-oxononanoate synthase	2	2	1	1	65260	1	62256		1148	1148	1148	biotin biosynthetic process	NA	8-amino-7-oxononanoate synthase activity;pyridoxal phosphate binding	GO:0008710;GO:0009102;GO:0030170
bioF_3		8-amino-7-oxononanoate synthase 2	1	1	1	1	49186	1	115931		1106	1106	1106	biotin biosynthetic process	NA	8-amino-7-oxononanoate synthase activity;pyridoxal phosphate binding	GO:0008710;GO:0009102;GO:0030170
bioH		Pimeloyl-[acyl-carrier protein] methyl ester esterase	5	5	1	1	176888	1	289901		773	773	773	biotin biosynthetic process	cytoplasm	carboxylic ester hydrolase activity;pimelyl-[acyl-carrier protein] methyl ester esterase activity	GO:0005737;GO:0009102;GO:0052689;GO:0090499
bioI		Biotin biosynthesis cytochrome P450	9	9	1	1	323399	1	253963		1196	1196	1196	biotin biosynthetic process	NA	monooxygenase activity;iron ion binding;oxidoreductase activity, acting on paired donors, with incorporation or reduction of molecular oxygen;heme binding	GO:0004497;GO:0005506;GO:0009102;GO:0016705;GO:0020037
bioI_1		Biotin biosynthesis cytochrome P450	1	1	1	1	154398	1	145528		1244	1244	1244	biotin biosynthetic process	NA	monooxygenase activity;iron ion binding;oxidoreductase activity, acting on paired donors, with incorporation or reduction of molecular oxygen;heme binding	GO:0004497;GO:0005506;GO:0009102;GO:0016705;GO:0020037
bioI_2		Biotin biosynthesis cytochrome P450	1	1	1	1	154396	1	145526		1262	1262	1262	biotin biosynthetic process	NA	monooxygenase activity;iron ion binding;oxidoreductase activity, acting on paired donors, with incorporation or reduction of molecular oxygen;heme binding	GO:0004497;GO:0005506;GO:0009102;GO:0016705;GO:0020037
bioK		D-arabitol-phosphate dehydrogenase	3	3	1	1	1909	1	62179		278	1073	808	NA	NA	NA	NA
bioK_1		L-Lysine--8-amino-7-oxononanoate transaminase	1	1	1	1	258074	1	234968		917	917	917	biotin biosynthetic process	cytoplasm	adenosylmethionine-8-amino-7-oxononanoate transaminase activity;pyridoxal phosphate binding	GO:0004015;GO:0005737;GO:0009102;GO:0030170
bioK_2		L-Lysine--8-amino-7-oxononanoate transaminase	1	1	1	1	258075	1	234969		437	437	437	biotin biosynthetic process	cytoplasm	adenosylmethionine-8-amino-7-oxononanoate transaminase activity;pyridoxal phosphate binding	GO:0004015;GO:0005737;GO:0009102;GO:0030170
bioM		Biotin transport ATP-binding protein BioM	1	1	1	1	167208	1	287725		665	665	665	NA	plasma membrane	ATP binding;ATPase activity	GO:0005524;GO:0005886;GO:0016887
bioN		Energy-coupling factor transporter transmembrane protein BioN	1	1	1	72	187	72	17		614	614	614	NA	plasma membrane;integral component of membrane	NA	GO:0005886;GO:0016021
bioW		6-carboxyhexanoate--CoA ligase	1	1	1	1	258769	1	229085		683	683	683	biotin biosynthetic process	NA	magnesium ion binding;ATP binding;6-carboxyhexanoate-CoA ligase activity	GO:0000287;GO:0005524;GO:0009102;GO:0042410
bioY		Biotin transporter BioY	8	8	1	1	265249	1	244309		557	569	558	NA	plasma membrane;integral component of membrane	biotin transmembrane transporter activity	GO:0005886;GO:0015225;GO:0016021
bioY_1		Biotin transporter BioY	1	1	1	1	167209	1	287724		569	569	569	NA	plasma membrane;integral component of membrane	biotin transmembrane transporter activity	GO:0005886;GO:0015225;GO:0016021
bioY_2		Biotin transporter BioY	1	1	1	1	167205	1	287728		572	572	572	NA	plasma membrane;integral component of membrane	biotin transmembrane transporter activity	GO:0005886;GO:0015225;GO:0016021
bioY2		Biotin transporter BioY2	3	3	1	1	6416	1	260003		593	593	593	NA	plasma membrane;integral component of membrane	biotin transmembrane transporter activity	GO:0005886;GO:0015225;GO:0016021
bipB		Translocator protein BipB	1	1	1	1	306571	1	191782		1874	1874	1874	pathogenesis	extracellular region;integral component of membrane;host cell membrane	NA	GO:0005576;GO:0009405;GO:0016021;GO:0033644
bipD		Translocator protein BipD	1	1	1	1	306574	1	191785		938	938	938	pathogenesis	extracellular region	NA	GO:0005576;GO:0009405
birA		Bifunctional ligase/repressor BirA	8	8	1	1	325190	1	250114		674	704	692	regulation of transcription, DNA-templated;protein biotinylation	NA	DNA binding;biotin-[acetyl-CoA-carboxylase] ligase activity;ATP binding	GO:0003677;GO:0004077;GO:0005524;GO:0006355;GO:0009305
birA_1		Bifunctional ligase/repressor BirA	4	4	1	1	265896	1	243039		293	992	661	regulation of transcription, DNA-templated;protein biotinylation	NA	DNA binding;biotin-[acetyl-CoA-carboxylase] ligase activity;ATP binding	GO:0003677;GO:0004077;GO:0005524;GO:0006355;GO:0009305
birA_2		Bifunctional ligase/repressor BirA	1	1	1	1	269089	1	243027		533	533	533	regulation of transcription, DNA-templated;protein biotinylation	NA	DNA binding;biotin-[acetyl-CoA-carboxylase] ligase activity;ATP binding	GO:0003677;GO:0004077;GO:0005524;GO:0006355;GO:0009305
bisC		Biotin sulfoxide reductase	1	1	1	1	96770	1	348102		2333	2333	2333	anaerobic respiration	outer membrane-bounded periplasmic space	electron transfer activity;molybdenum ion binding;L-methionine:thioredoxin-disulfide S-oxidoreductase activity;molybdopterin cofactor binding	GO:0009055;GO:0009061;GO:0030151;GO:0030288;GO:0033744;GO:0043546
bjaI		Isovaleryl-homoserine lactone synthase	3	3	1	1	49073	1	72936		551	551	551	signal transduction;quorum sensing	NA	transferase activity	GO:0007165;GO:0009372;GO:0016740
bkdA		3-methyl-2-oxobutanoate dehydrogenase subunit alpha	1	1	1	1	296377	1	190418		1100	1100	1100	NA	NA	3-methyl-2-oxobutanoate dehydrogenase (2-methylpropanoyl-transferring) activity;metal ion binding	GO:0003863;GO:0046872
bkdA1		2-oxoisovalerate dehydrogenase subunit alpha	46	46	1	1	52214	1	86607		1232	1232	1232	branched-chain amino acid catabolic process	NA	alpha-ketoacid dehydrogenase activity;3-methyl-2-oxobutanoate dehydrogenase (2-methylpropanoyl-transferring) activity	GO:0003826;GO:0003863;GO:0009083
bkdA2		2-oxoisovalerate dehydrogenase subunit beta	49	49	1	1	52217	1	86664		998	1067	1012	NA	NA	3-methyl-2-oxobutanoate dehydrogenase (2-methylpropanoyl-transferring) activity	GO:0003863
bkdB		Lipoamide acyltransferase component of branched-chain alpha-keto acid dehydrogenase complex	20	20	1	1	52218	1	86665		1238	1238	1238	glycolytic process	cytoplasm	acetyltransferase activity;lipoic acid binding;dihydrolipoyllysine-residue (2-methylpropanoyl)transferase activity	GO:0005737;GO:0006096;GO:0016407;GO:0031405;GO:0043754
bkdB_1		Lipoamide acyltransferase component of branched-chain alpha-keto acid dehydrogenase complex	1	1	1	1	299613	1	321591		1124	1124	1124	glycolytic process	cytoplasm	acetyltransferase activity;lipoic acid binding;dihydrolipoyllysine-residue (2-methylpropanoyl)transferase activity	GO:0005737;GO:0006096;GO:0016407;GO:0031405;GO:0043754
bkdB_2		Lipoamide acyltransferase component of branched-chain alpha-keto acid dehydrogenase complex	1	1	1	1	300925	1	52119		1148	1148	1148	glycolytic process	cytoplasm	acetyltransferase activity;lipoic acid binding;dihydrolipoyllysine-residue (2-methylpropanoyl)transferase activity	GO:0005737;GO:0006096;GO:0016407;GO:0031405;GO:0043754
bktB		Beta-ketothiolase BktB	3	3	1	1	59530	1	39849		1181	1193	1185	NA	NA	acetyl-CoA C-acetyltransferase activity	GO:0003985
bktB_1		Beta-ketothiolase BktB	1	1	1	1	298425	1	321998		1181	1181	1181	NA	NA	acetyl-CoA C-acetyltransferase activity	GO:0003985
bktB_2		Beta-ketothiolase BktB	1	1	1	1	298490	1	321933		1196	1196	1196	NA	NA	acetyl-CoA C-acetyltransferase activity	GO:0003985
bktB_3		Beta-ketothiolase BktB	1	1	1	1	123391	1	165083		1181	1181	1181	NA	NA	acetyl-CoA C-acetyltransferase activity	GO:0003985
bla		Beta-lactamase TEM	194	196	1.02	1	334076	1	124313		143	950	837	beta-lactam antibiotic catabolic process;response to antibiotic	NA	beta-lactamase activity	GO:0008800;GO:0030655;GO:0046677
bla_1		Carbapenem-hydrolyzing beta-lactamase KPC	65	118	1.82	1	200968	1	339212		239	1271	681	beta-lactam antibiotic catabolic process;response to antibiotic	NA	beta-lactamase activity	GO:0008800;GO:0030655;GO:0046677
bla_10		Beta-lactamase TEM	1	1	1	1	293528	1	126118		737	737	737	beta-lactam antibiotic catabolic process;response to antibiotic	NA	beta-lactamase activity	GO:0008800;GO:0030655;GO:0046677
bla_11		Beta-lactamase TEM	1	1	1	1	333869	1	124481		737	737	737	beta-lactam antibiotic catabolic process;response to antibiotic	NA	beta-lactamase activity	GO:0008800;GO:0030655;GO:0046677
bla_12		Beta-lactamase TEM	1	1	1	1	334054	1	124436		737	737	737	beta-lactam antibiotic catabolic process;response to antibiotic	NA	beta-lactamase activity	GO:0008800;GO:0030655;GO:0046677
bla_13		Beta-lactamase TEM	1	1	1	1	333857	1	126239		737	737	737	beta-lactam antibiotic catabolic process;response to antibiotic	NA	beta-lactamase activity	GO:0008800;GO:0030655;GO:0046677
bla_14		Beta-lactamase TEM	1	1	1	1	292648	1	124426		737	737	737	beta-lactam antibiotic catabolic process;response to antibiotic	NA	beta-lactamase activity	GO:0008800;GO:0030655;GO:0046677
bla_15		Beta-lactamase TEM	1	1	1	1	292467	1	124518		737	737	737	beta-lactam antibiotic catabolic process;response to antibiotic	NA	beta-lactamase activity	GO:0008800;GO:0030655;GO:0046677
bla_16		Beta-lactamase TEM	1	1	1	1	334044	1	124491		737	737	737	beta-lactam antibiotic catabolic process;response to antibiotic	NA	beta-lactamase activity	GO:0008800;GO:0030655;GO:0046677
bla_17		Beta-lactamase TEM	1	1	1	1	292232	1	124256		737	737	737	beta-lactam antibiotic catabolic process;response to antibiotic	NA	beta-lactamase activity	GO:0008800;GO:0030655;GO:0046677
bla_18		Beta-lactamase TEM	1	1	1	1	333870	1	124262		737	737	737	beta-lactam antibiotic catabolic process;response to antibiotic	NA	beta-lactamase activity	GO:0008800;GO:0030655;GO:0046677
bla_19		Beta-lactamase TEM	1	1	1	1	334047	1	126105		737	737	737	beta-lactam antibiotic catabolic process;response to antibiotic	NA	beta-lactamase activity	GO:0008800;GO:0030655;GO:0046677
bla_2		Beta-lactamase CTX-M-1	113	113	1	1	292638	1	126512		833	875	874	beta-lactam antibiotic catabolic process;response to antibiotic	NA	beta-lactamase activity	GO:0008800;GO:0030655;GO:0046677
bla_20		Beta-lactamase TEM	1	1	1	1	334045	1	126291		737	737	737	beta-lactam antibiotic catabolic process;response to antibiotic	NA	beta-lactamase activity	GO:0008800;GO:0030655;GO:0046677
bla_21		Beta-lactamase TEM	1	1	1	1	334039	1	126241		737	737	737	beta-lactam antibiotic catabolic process;response to antibiotic	NA	beta-lactamase activity	GO:0008800;GO:0030655;GO:0046677
bla_22		Beta-lactamase TEM	1	1	1	1	293526	1	124493		737	737	737	beta-lactam antibiotic catabolic process;response to antibiotic	NA	beta-lactamase activity	GO:0008800;GO:0030655;GO:0046677
bla_23		Beta-lactamase TEM	1	1	1	1	292463	1	124259		737	737	737	beta-lactam antibiotic catabolic process;response to antibiotic	NA	beta-lactamase activity	GO:0008800;GO:0030655;GO:0046677
bla_24		Beta-lactamase TEM	1	1	1	1	293518	1	126101		737	737	737	beta-lactam antibiotic catabolic process;response to antibiotic	NA	beta-lactamase activity	GO:0008800;GO:0030655;GO:0046677
bla_25		Beta-lactamase TEM	1	1	1	1	292464	1	124398		737	737	737	beta-lactam antibiotic catabolic process;response to antibiotic	NA	beta-lactamase activity	GO:0008800;GO:0030655;GO:0046677
bla_26		Beta-lactamase TEM	1	1	1	1	333867	1	124494		737	737	737	beta-lactam antibiotic catabolic process;response to antibiotic	NA	beta-lactamase activity	GO:0008800;GO:0030655;GO:0046677
bla_27		Beta-lactamase TEM	1	1	1	1	334036	1	124395		737	737	737	beta-lactam antibiotic catabolic process;response to antibiotic	NA	beta-lactamase activity	GO:0008800;GO:0030655;GO:0046677
bla_28		Beta-lactamase TEM	1	1	1	1	292182	1	126289		737	737	737	beta-lactam antibiotic catabolic process;response to antibiotic	NA	beta-lactamase activity	GO:0008800;GO:0030655;GO:0046677
bla_29		Beta-lactamase TEM	1	1	1	1	293521	1	124483		737	737	737	beta-lactam antibiotic catabolic process;response to antibiotic	NA	beta-lactamase activity	GO:0008800;GO:0030655;GO:0046677
bla_3		Beta-lactamase OXA-1	26	26	1	1	291770	1	123599		593	875	820	antibiotic catabolic process;response to antibiotic	NA	penicillin binding;beta-lactamase activity	GO:0008658;GO:0008800;GO:0017001;GO:0046677
bla_30		Beta-lactamase TEM	1	1	1	1	334051	1	124260		737	737	737	beta-lactam antibiotic catabolic process;response to antibiotic	NA	beta-lactamase activity	GO:0008800;GO:0030655;GO:0046677
bla_31		Beta-lactamase TEM	1	1	1	1	292477	1	124492		737	737	737	beta-lactam antibiotic catabolic process;response to antibiotic	NA	beta-lactamase activity	GO:0008800;GO:0030655;GO:0046677
bla_32		Beta-lactamase TEM	1	1	1	1	293530	1	126117		737	737	737	beta-lactam antibiotic catabolic process;response to antibiotic	NA	beta-lactamase activity	GO:0008800;GO:0030655;GO:0046677
bla_33		Beta-lactamase TEM	1	1	1	1	334033	1	124280		737	737	737	beta-lactam antibiotic catabolic process;response to antibiotic	NA	beta-lactamase activity	GO:0008800;GO:0030655;GO:0046677
bla_34		Beta-lactamase TEM	1	1	1	1	292469	1	126123		737	737	737	beta-lactam antibiotic catabolic process;response to antibiotic	NA	beta-lactamase activity	GO:0008800;GO:0030655;GO:0046677
bla_4		Beta-lactamase TEM	1	1	1	1	190249	1	124077		860	860	860	beta-lactam antibiotic catabolic process;response to antibiotic	NA	beta-lactamase activity	GO:0008800;GO:0030655;GO:0046677
bla_5		Beta-lactamase OXA-10	3	3	1	1	99162	1	357172		800	800	800	antibiotic catabolic process;response to antibiotic	NA	penicillin binding;beta-lactamase activity	GO:0008658;GO:0008800;GO:0017001;GO:0046677
bla_6		Beta-lactamase OXA-18	1	1	1	1	292242	1	124522		335	335	335	antibiotic catabolic process;response to antibiotic	NA	penicillin binding;beta-lactamase activity	GO:0008658;GO:0008800;GO:0017001;GO:0046677
bla_7		Beta-lactamase TEM	1	1	1	1	333914	1	126300		737	737	737	beta-lactam antibiotic catabolic process;response to antibiotic	NA	beta-lactamase activity	GO:0008800;GO:0030655;GO:0046677
bla_8		Beta-lactamase TEM	1	1	1	1	292187	1	124432		737	737	737	beta-lactam antibiotic catabolic process;response to antibiotic	NA	beta-lactamase activity	GO:0008800;GO:0030655;GO:0046677
bla_9		Beta-lactamase TEM	1	1	1	1	293523	1	124438		737	737	737	beta-lactam antibiotic catabolic process;response to antibiotic	NA	beta-lactamase activity	GO:0008800;GO:0030655;GO:0046677
blaC		Beta-lactamase	1	1	1	1	166206	1	278201		263	263	263	beta-lactam antibiotic catabolic process;response to antibiotic	extracellular region;periplasmic space	beta-lactamase activity	GO:0005576;GO:0008800;GO:0030655;GO:0042597;GO:0046677
blaI		Penicillinase repressor	124	124	1	1	259084	1	236206		143	380	371	regulation of gene expression;negative regulation of transcription, DNA-templated;response to antibiotic	cytoplasm	DNA binding	GO:0003677;GO:0005737;GO:0010468;GO:0045892;GO:0046677
blaI_1		Transcriptional regulator BlaI	3	3	1	2	7821	2	28489		365	365	365	regulation of transcription, DNA-templated;negative regulation of transcription, DNA-templated;response to antibiotic	cytoplasm	DNA binding	GO:0003677;GO:0005737;GO:0006355;GO:0045892;GO:0046677
blaI_2		Transcriptional regulator BlaI	1	1	1	2	12265	2	5468		380	380	380	regulation of transcription, DNA-templated;negative regulation of transcription, DNA-templated;response to antibiotic	cytoplasm	DNA binding	GO:0003677;GO:0005737;GO:0006355;GO:0045892;GO:0046677
blaI_3		Transcriptional regulator BlaI	1	1	1	2	6280	2	26775		377	377	377	regulation of transcription, DNA-templated;negative regulation of transcription, DNA-templated;response to antibiotic	cytoplasm	DNA binding	GO:0003677;GO:0005737;GO:0006355;GO:0045892;GO:0046677
blaI_4		Transcriptional regulator BlaI	1	1	1	2	592	2	2637		368	368	368	regulation of transcription, DNA-templated;negative regulation of transcription, DNA-templated;response to antibiotic	cytoplasm	DNA binding	GO:0003677;GO:0005737;GO:0006355;GO:0045892;GO:0046677
blaNDM-1		Metallo-beta-lactamase type 2	112	112	1	1	233376	1	246474		557	812	809	antibiotic catabolic process;response to antibiotic	periplasmic space	zinc ion binding;beta-lactamase activity	GO:0008270;GO:0008800;GO:0017001;GO:0042597;GO:0046677
blaNDM-1_1		Metallo-beta-lactamase type 2	2	2	1	1	231726	1	246464		812	812	812	antibiotic catabolic process;response to antibiotic	periplasmic space	zinc ion binding;beta-lactamase activity	GO:0008270;GO:0008800;GO:0017001;GO:0042597;GO:0046677
blaNDM-1_2		Metallo-beta-lactamase type 2	2	2	1	1	231880	1	246688		812	812	812	antibiotic catabolic process;response to antibiotic	periplasmic space	zinc ion binding;beta-lactamase activity	GO:0008270;GO:0008800;GO:0017001;GO:0042597;GO:0046677
blaNDM-1_3		Metallo-beta-lactamase type 2	2	2	1	1	97127	1	246447		812	812	812	antibiotic catabolic process;response to antibiotic	periplasmic space	zinc ion binding;beta-lactamase activity	GO:0008270;GO:0008800;GO:0017001;GO:0042597;GO:0046677
blaP		Beta-lactamase	11	11	1	1	1342	1	30776		269	896	749	beta-lactam antibiotic catabolic process;response to antibiotic	NA	beta-lactamase activity	GO:0008800;GO:0030655;GO:0046677
blaR1		beta-lactam sensor/signal transducer BlaR1	92	99	1.08	1	259083	1	236190		182	1799	1599	translation	NA	NA	GO:0006412
blaR1_1		Regulatory protein BlaR1	1	1	1	1	259082	1	235189		479	479	479	NA	plasma membrane;integral component of membrane	penicillin binding	GO:0005886;GO:0008658;GO:0016021
blaR1_2		Regulatory protein BlaR1	1	1	1	1	259081	1	235188		521	521	521	NA	plasma membrane;integral component of membrane	penicillin binding	GO:0005886;GO:0008658;GO:0016021
blaSE		Glutamyl endopeptidase	2	2	1	1	238423	1	211646		881	881	881	NA	extracellular region	serine-type endopeptidase activity	GO:0004252;GO:0005576
blaZ		Beta-lactamase	99	99	1	1	259080	1	235187		245	887	821	beta-lactam antibiotic catabolic process;response to antibiotic	NA	beta-lactamase activity	GO:0008800;GO:0030655;GO:0046677
blaZ_1		Beta-lactamase 3	2	2	1	1	238285	1	216450		596	950	773	beta-lactam antibiotic catabolic process;response to antibiotic	plasma membrane	beta-lactamase activity	GO:0005886;GO:0008800;GO:0030655;GO:0046677
blaZ_2		Beta-lactamase	1	1	1	1	256741	1	235078		155	155	155	beta-lactam antibiotic catabolic process;response to antibiotic	NA	beta-lactamase activity	GO:0008800;GO:0030655;GO:0046677
blc		Outer membrane lipoprotein Blc	56	56	1	1	202450	1	353553	Hypothetical protein with no hits to refseq/uniprot/clusters/cdd/tigrfams/pfam overlapping another protein with hits	335	533	528	response to reactive oxygen species;lipid metabolic process;cellular response to DNA damage stimulus	cytoplasm;cell outer membrane	transporter activity;lipid binding	GO:0000302;GO:0005215;GO:0005737;GO:0006629;GO:0006974;GO:0008289;GO:0009279
blc_1		Outer membrane lipoprotein Blc	11	11	1	1	196057	1	326059		533	533	533	response to reactive oxygen species;lipid metabolic process;cellular response to DNA damage stimulus	cytoplasm;cell outer membrane	transporter activity;lipid binding	GO:0000302;GO:0005215;GO:0005737;GO:0006629;GO:0006974;GO:0008289;GO:0009279
blc_2		Outer membrane lipoprotein Blc	2	2	1	1	196691	1	171449		533	533	533	response to reactive oxygen species;lipid metabolic process;cellular response to DNA damage stimulus	cytoplasm;cell outer membrane	transporter activity;lipid binding	GO:0000302;GO:0005215;GO:0005737;GO:0006629;GO:0006974;GO:0008289;GO:0009279
ble		Bleomycin resistance protein	91	91	1	1	274208	1	246473		260	911	479	response to antibiotic	NA	drug binding	GO:0008144;GO:0046677
ble_2		hypothetical protein	3	3	1	1	274201	1	246469		365	881	709	response to antibiotic	NA	drug binding	GO:0008144;GO:0046677
blh		Beta-lactamase hydrolase-like protein	10	10	1	1	71279	1	90237		878	878	878	NA	NA	hydrolase activity;metal ion binding	GO:0016787;GO:0046872
blh_1		Beta-lactamase hydrolase-like protein	1	1	1	1	189305	1	324823		953	953	953	NA	NA	hydrolase activity;metal ion binding	GO:0016787;GO:0046872
blh_2		Beta-lactamase hydrolase-like protein	1	1	1	1	60179	1	114450		944	944	944	NA	NA	hydrolase activity;metal ion binding	GO:0016787;GO:0046872
blh_3		Beta-lactamase hydrolase-like protein	1	1	1	1	148494	1	308135		434	434	434	NA	NA	hydrolase activity;metal ion binding	GO:0016787;GO:0046872
blh_4		Beta-lactamase hydrolase-like protein	1	1	1	1	4580	1	41041		434	434	434	NA	NA	hydrolase activity;metal ion binding	GO:0016787;GO:0046872
blm		Metallo-beta-lactamase type 2	4	4	1	1	123109	1	146803		800	800	800	antibiotic catabolic process;response to antibiotic	periplasmic space	zinc ion binding;beta-lactamase activity	GO:0008270;GO:0008800;GO:0017001;GO:0042597;GO:0046677
bls_1		Carboxyethyl-arginine beta-lactam-synthase	2	2	1	2	23166	2	8231		1583	1583	1583	asparagine biosynthetic process;clavulanic acid biosynthetic process	NA	asparagine synthase (glutamine-hydrolyzing) activity;ATP binding;(carboxyethyl)arginine beta-lactam-synthase activity;metal ion binding	GO:0004066;GO:0005524;GO:0006529;GO:0033050;GO:0034027;GO:0046872
bls_2		Carboxyethyl-arginine beta-lactam-synthase	1	1	1	2	23161	2	8017		746	746	746	asparagine biosynthetic process;clavulanic acid biosynthetic process	NA	asparagine synthase (glutamine-hydrolyzing) activity;ATP binding;(carboxyethyl)arginine beta-lactam-synthase activity;metal ion binding	GO:0004066;GO:0005524;GO:0006529;GO:0033050;GO:0034027;GO:0046872
bltD		Spermine/spermidine acetyltransferase	4	4	1	1	240942	1	222564		446	446	446	putrescine catabolic process	NA	diamine N-acetyltransferase activity	GO:0004145;GO:0009447
bluB		5,6-dimethylbenzimidazole synthase	9	9	1	1	329262	1	252221		650	650	650	cobalamin biosynthetic process	NA	nucleotide binding;oxidoreductase activity, acting on paired donors, with incorporation or reduction of molecular oxygen;5,6-dimethylbenzimidazole synthase activity	GO:0000166;GO:0009236;GO:0016705;GO:0102919
bluF		Blue light- and temperature-regulated antirepressor BluF	7	7	1	1	206230	1	139594		566	1217	1124	response to blue light;protein-chromophore linkage;negative regulation of DNA-binding transcription factor activity	NA	blue light photoreceptor activity;activating transcription factor binding;flavin adenine dinucleotide binding;repressing transcription factor binding;FAD binding	GO:0009637;GO:0009882;GO:0018298;GO:0033613;GO:0043433;GO:0050660;GO:0070491;GO:0071949
bluF_1		Blue light- and temperature-regulated antirepressor BluF	3	3	1	1	206645	1	247352		1187	1187	1187	response to blue light;protein-chromophore linkage;negative regulation of DNA-binding transcription factor activity	NA	blue light photoreceptor activity;activating transcription factor binding;flavin adenine dinucleotide binding;repressing transcription factor binding;FAD binding	GO:0009637;GO:0009882;GO:0018298;GO:0033613;GO:0043433;GO:0050660;GO:0070491;GO:0071949
bluF_2		Blue light- and temperature-regulated antirepressor BluF	3	3	1	1	206661	1	247359		1214	1214	1214	response to blue light;protein-chromophore linkage;negative regulation of DNA-binding transcription factor activity	NA	blue light photoreceptor activity;activating transcription factor binding;flavin adenine dinucleotide binding;repressing transcription factor binding;FAD binding	GO:0009637;GO:0009882;GO:0018298;GO:0033613;GO:0043433;GO:0050660;GO:0070491;GO:0071949
bluR		HTH-type transcriptional repressor BluR	7	7	1	1	206231	1	139352		743	773	747	negative regulation of transcription, DNA-templated	NA	DNA binding;DNA-binding transcription factor activity	GO:0003677;GO:0003700;GO:0045892
bm3R1		HTH-type transcriptional repressor Bm3R1	1	1	1	1	234332	1	214881		572	572	572	NA	NA	DNA binding	GO:0003677
bmaC		Adhesin BmaC autotransporter	1	1	1	1	65189	1	62336		434	434	434	cell adhesion;pathogenesis	cell outer membrane;cell surface;integral component of membrane	NA	GO:0007155;GO:0009279;GO:0009405;GO:0009986;GO:0016021
bmaC_1		Adhesin BmaC autotransporter	1	1	1	1	58184	1	84399		587	587	587	cell adhesion;pathogenesis	cell outer membrane;cell surface;integral component of membrane	NA	GO:0007155;GO:0009279;GO:0009405;GO:0009986;GO:0016021
bmaC_2		Adhesin BmaC autotransporter	1	1	1	1	58186	1	84401		677	677	677	cell adhesion;pathogenesis	cell outer membrane;cell surface;integral component of membrane	NA	GO:0007155;GO:0009279;GO:0009405;GO:0009986;GO:0016021
bmaC_3		Adhesin BmaC autotransporter	1	1	1	1	54712	1	56328		563	563	563	cell adhesion;pathogenesis	cell outer membrane;cell surface;integral component of membrane	NA	GO:0007155;GO:0009279;GO:0009405;GO:0009986;GO:0016021
bmaC_4		Adhesin BmaC autotransporter	1	1	1	1	54711	1	56327		569	569	569	cell adhesion;pathogenesis	cell outer membrane;cell surface;integral component of membrane	NA	GO:0007155;GO:0009279;GO:0009405;GO:0009986;GO:0016021
bmaC_5		Adhesin BmaC autotransporter	1	1	1	1	54710	1	56326		335	335	335	cell adhesion;pathogenesis	cell outer membrane;cell surface;integral component of membrane	NA	GO:0007155;GO:0009279;GO:0009405;GO:0009986;GO:0016021
bmaC_6		Adhesin BmaC autotransporter	1	1	1	1	54705	1	56321		515	515	515	cell adhesion;pathogenesis	cell outer membrane;cell surface;integral component of membrane	NA	GO:0007155;GO:0009279;GO:0009405;GO:0009986;GO:0016021
bmr3		Multidrug resistance protein 3	10	10	1	1	325726	1	250410		1469	1523	1512	response to antibiotic;transmembrane transport	integral component of plasma membrane	transmembrane transporter activity	GO:0005887;GO:0022857;GO:0046677;GO:0055085
bmr3_1		Multidrug resistance protein 3	6	6	1	1	323292	1	253998		1592	1613	1602	response to antibiotic;transmembrane transport	integral component of plasma membrane	transmembrane transporter activity	GO:0005887;GO:0022857;GO:0046677;GO:0055085
bmr3_2		Multidrug resistance protein 3	6	6	1	1	325740	1	250403		1475	1571	1555	response to antibiotic;transmembrane transport	integral component of plasma membrane	transmembrane transporter activity	GO:0005887;GO:0022857;GO:0046677;GO:0055085
bmrA		Multidrug resistance ABC transporter ATP-binding/permease protein BmrA	4	4	1	1	257794	1	233425		1703	1703	1703	response to antibiotic	plasma membrane;integral component of membrane	ATP binding;ATPase activity, coupled to transmembrane movement of substances	GO:0005524;GO:0005886;GO:0016021;GO:0042626;GO:0046677
bmrA_1		Multidrug resistance ABC transporter ATP-binding/permease protein BmrA	1	1	1	2	12879	2	5503		1742	1742	1742	response to antibiotic	plasma membrane;integral component of membrane	ATP binding;ATPase activity, coupled to transmembrane movement of substances	GO:0005524;GO:0005886;GO:0016021;GO:0042626;GO:0046677
bmrA_2		Multidrug resistance ABC transporter ATP-binding/permease protein BmrA	1	1	1	2	13003	2	5613		656	656	656	response to antibiotic	plasma membrane;integral component of membrane	ATP binding;ATPase activity, coupled to transmembrane movement of substances	GO:0005524;GO:0005886;GO:0016021;GO:0042626;GO:0046677
bmrR		Multidrug-efflux transporter 1 regulator	2	2	1	1	248110	1	217856		878	878	878	regulation of transcription, DNA-templated	NA	DNA binding	GO:0003677;GO:0006355
bmrU		Putative lipid kinase BmrU	4	4	1	1	75560	1	43256		881	923	905	phospholipid biosynthetic process	NA	NAD+ kinase activity;ATP binding;metal ion binding	GO:0003951;GO:0005524;GO:0008654;GO:0046872
bnzA		Benzene 1,2-dioxygenase subunit alpha	2	2	1	1	140596	1	142060		1367	1367	1367	xylene catabolic process;toluene catabolic process	NA	iron ion binding;benzene 1,2-dioxygenase activity;toluene dioxygenase activity;2 iron, 2 sulfur cluster binding	GO:0005506;GO:0018619;GO:0018624;GO:0042184;GO:0042203;GO:0051537
bnzA_1		Benzene 1,2-dioxygenase subunit alpha	1	1	1	2	14208	2	21389		1370	1370	1370	xylene catabolic process;toluene catabolic process	NA	iron ion binding;benzene 1,2-dioxygenase activity;toluene dioxygenase activity;2 iron, 2 sulfur cluster binding	GO:0005506;GO:0018619;GO:0018624;GO:0042184;GO:0042203;GO:0051537
bnzA_2		Benzene 1,2-dioxygenase subunit alpha	1	1	1	2	14217	2	19038		1370	1370	1370	xylene catabolic process;toluene catabolic process	NA	iron ion binding;benzene 1,2-dioxygenase activity;toluene dioxygenase activity;2 iron, 2 sulfur cluster binding	GO:0005506;GO:0018619;GO:0018624;GO:0042184;GO:0042203;GO:0051537
bnzB		Benzene 1,2-dioxygenase subunit beta	2	2	1	1	223885	1	149364		533	533	533	xylene catabolic process;toluene catabolic process	NA	benzene 1,2-dioxygenase activity;toluene dioxygenase activity	GO:0018619;GO:0018624;GO:0042184;GO:0042203
bnzC		Benzene 1,2-dioxygenase system ferredoxin subunit	1	1	1	1	127867	1	314523		314	314	314	aromatic compound catabolic process	NA	oxidoreductase activity;metal ion binding;2 iron, 2 sulfur cluster binding	GO:0016491;GO:0019439;GO:0046872;GO:0051537
bnzC_1		Benzene 1,2-dioxygenase system ferredoxin subunit	1	1	1	1	141957	1	8596		308	308	308	aromatic compound catabolic process	NA	oxidoreductase activity;metal ion binding;2 iron, 2 sulfur cluster binding	GO:0016491;GO:0019439;GO:0046872;GO:0051537
bnzC_2		Benzene 1,2-dioxygenase system ferredoxin subunit	1	1	1	1	142048	1	8586		332	332	332	aromatic compound catabolic process	NA	oxidoreductase activity;metal ion binding;2 iron, 2 sulfur cluster binding	GO:0016491;GO:0019439;GO:0046872;GO:0051537
boh		1-butanol dehydrogenase (quinone)	1	1	1	88	155	88	178		1880	1880	1880	NA	membrane;outer membrane-bounded periplasmic space	calcium ion binding;ethanol:cytochrome c oxidoreductase activity	GO:0005509;GO:0016020;GO:0030288;GO:0052935
bolA		DNA-binding transcriptional regulator BolA	1	1	1	1	197308	1	354312		314	314	314	transcription, DNA-templated	cytosol	DNA binding	GO:0003677;GO:0005829;GO:0006351
bopE		Guanine nucleotide exchange factor BopE	1	1	1	1	332861	1	193595		743	743	743	pathogenesis;actin cytoskeleton reorganization;activation of GTPase activity	extracellular region	guanyl-nucleotide exchange factor activity;GTPase activator activity	GO:0005085;GO:0005096;GO:0005576;GO:0009405;GO:0031532;GO:0090630
botA		Botulinum neurotoxin type A	10	10	1	1	311868	1	269567		3593	3629	3600	negative regulation of neurotransmitter secretion	extracellular region;integral component of membrane;host cell junction;host cell cytoplasmic vesicle;host cell cytosol;host cell presynaptic membrane	metalloendopeptidase activity;zinc ion binding;protein transmembrane transporter activity;toxin activity	GO:0004222;GO:0005576;GO:0008270;GO:0008320;GO:0016021;GO:0044156;GO:0044161;GO:0044164;GO:0044231;GO:0046929;GO:0090729
botA_1		Botulinum neurotoxin type A	2	2	1	1	312391	1	268198		3890	3890	3890	NA	NA	NA	NA
botB		Botulinum neurotoxin type B	8	8	1	1	311874	1	269564		3875	3875	3875	negative regulation of neurotransmitter secretion	extracellular region;integral component of membrane;host cell junction;host cell cytoplasmic vesicle;host cell cytosol;host cell presynaptic membrane	metalloendopeptidase activity;zinc ion binding;lipid binding;protein transmembrane transporter activity;toxin activity	GO:0004222;GO:0005576;GO:0008270;GO:0008289;GO:0008320;GO:0016021;GO:0044156;GO:0044161;GO:0044164;GO:0044231;GO:0046929;GO:0090729
botF		Botulinum neurotoxin type F	1	1	1	1	312370	1	268212		3866	3866	3866	negative regulation of neurotransmitter secretion	extracellular region;integral component of membrane;host cell junction;host cell cytoplasmic vesicle;host cell cytosol;host cell presynaptic membrane	metalloendopeptidase activity;zinc ion binding;lipid binding;protein transmembrane transporter activity;toxin activity	GO:0004222;GO:0005576;GO:0008270;GO:0008289;GO:0008320;GO:0016021;GO:0044156;GO:0044161;GO:0044164;GO:0044231;GO:0046929;GO:0090729
botG		Botulinum neurotoxin type G	1	1	1	1	312076	1	269723		3893	3893	3893	negative regulation of neurotransmitter secretion	extracellular region;membrane;host cell junction;host cell cytoplasmic vesicle;host cell cytosol;host cell presynaptic membrane	metalloendopeptidase activity;zinc ion binding;lipid binding;protein transmembrane transporter activity;toxin activity	GO:0004222;GO:0005576;GO:0008270;GO:0008289;GO:0008320;GO:0016020;GO:0044156;GO:0044161;GO:0044164;GO:0044231;GO:0046929;GO:0090729
boxA		Benzoyl-CoA oxygenase component A	1	1	1	1	321090	1	193746		1220	1220	1220	aromatic compound catabolic process	NA	metal ion binding;dioxygenase activity;4 iron, 4 sulfur cluster binding	GO:0019439;GO:0046872;GO:0051213;GO:0051539
boxB		Benzoyl-CoA oxygenase component B	1	1	1	1	321091	1	193747		1427	1427	1427	aromatic compound catabolic process	NA	metal ion binding;dioxygenase activity	GO:0019439;GO:0046872;GO:0051213
boxC		Benzoyl-CoA-dihydrodiol lyase	1	1	1	1	321092	1	193748		1670	1670	1670	aromatic compound catabolic process	NA	lyase activity	GO:0016829;GO:0019439
bphA		Biphenyl dioxygenase subunit alpha	2	2	1	2	8324	2	27804		1334	1334	1334	aromatic compound catabolic process	NA	iron ion binding;biphenyl 2,3-dioxygenase activity;2 iron, 2 sulfur cluster binding	GO:0005506;GO:0018687;GO:0019439;GO:0051537
bphA1		Biphenyl 2,3-dioxygenase subunit alpha	7	7	1	1	130534	1	154447		1463	1463	1463	aromatic compound catabolic process	NA	iron ion binding;biphenyl 2,3-dioxygenase activity;2 iron, 2 sulfur cluster binding	GO:0005506;GO:0018687;GO:0019439;GO:0051537
bphA1_1		Biphenyl 2,3-dioxygenase subunit alpha	3	3	1	2	8944	2	21410		1382	1382	1382	aromatic compound catabolic process	NA	iron ion binding;biphenyl 2,3-dioxygenase activity;2 iron, 2 sulfur cluster binding	GO:0005506;GO:0018687;GO:0019439;GO:0051537
bphA1_2		Biphenyl 2,3-dioxygenase subunit alpha	3	3	1	2	15278	2	19937		1463	1463	1463	aromatic compound catabolic process	NA	iron ion binding;biphenyl 2,3-dioxygenase activity;2 iron, 2 sulfur cluster binding	GO:0005506;GO:0018687;GO:0019439;GO:0051537
bphA2		Biphenyl 2,3-dioxygenase subunit beta	7	7	1	1	130533	1	154448		599	599	599	aromatic compound catabolic process	NA	biphenyl 2,3-dioxygenase activity	GO:0018687;GO:0019439
bphA2_1		Biphenyl 2,3-dioxygenase subunit beta	1	1	1	1	130273	1	157399		533	533	533	aromatic compound catabolic process	NA	biphenyl 2,3-dioxygenase activity	GO:0018687;GO:0019439
bphA3		Biphenyl 2,3-dioxygenase, ferredoxin component	3	3	1	2	8939	2	21408		323	323	323	aromatic compound catabolic process	NA	oxidoreductase activity;metal ion binding;2 iron, 2 sulfur cluster binding	GO:0016491;GO:0019439;GO:0046872;GO:0051537
bphA4		hypothetical protein	2	2	1	1	132119	1	155141		161	1160	660	aromatic compound catabolic process	NA	ferredoxin-NAD+ reductase activity;flavin adenine dinucleotide binding	GO:0008860;GO:0019439;GO:0050660
bphB		Cis-2,3-dihydrobiphenyl-2,3-diol dehydrogenase	7	7	1	1	230298	1	149023		779	779	779	aromatic compound catabolic process	NA	cis-2,3-dihydrobiphenyl-2,3-diol dehydrogenase activity	GO:0018509;GO:0019439
bphB_1		Cis-2,3-dihydrobiphenyl-2,3-diol dehydrogenase	3	3	1	2	8935	2	21404		812	815	813	aromatic compound catabolic process	NA	cis-2,3-dihydrobiphenyl-2,3-diol dehydrogenase activity	GO:0018509;GO:0019439
bphB_2		Cis-2,3-dihydrobiphenyl-2,3-diol dehydrogenase	3	3	1	2	15281	2	19934		806	806	806	aromatic compound catabolic process	NA	cis-2,3-dihydrobiphenyl-2,3-diol dehydrogenase activity	GO:0018509;GO:0019439
bphC		Manganese-dependent 2,3-dihydroxybiphenyl 1,2-dioxygenase	12	12	1	1	45013	1	74653		980	980	980	aromatic compound catabolic process	NA	biphenyl-2,3-diol 1,2-dioxygenase activity;metal ion binding	GO:0018583;GO:0019439;GO:0046872
bphC_1		Manganese-dependent 2,3-dihydroxybiphenyl 1,2-dioxygenase	2	2	1	1	360020	1	64280		902	902	902	aromatic compound catabolic process	NA	biphenyl-2,3-diol 1,2-dioxygenase activity;metal ion binding	GO:0018583;GO:0019439;GO:0046872
bphC_2		Manganese-dependent 2,3-dihydroxybiphenyl 1,2-dioxygenase	2	2	1	1	360007	1	64267		995	995	995	aromatic compound catabolic process	NA	biphenyl-2,3-diol 1,2-dioxygenase activity;metal ion binding	GO:0018583;GO:0019439;GO:0046872
bphC_3		Manganese-dependent 2,3-dihydroxybiphenyl 1,2-dioxygenase	1	1	1	27	2	27	103		965	965	965	aromatic compound catabolic process	NA	biphenyl-2,3-diol 1,2-dioxygenase activity;metal ion binding	GO:0018583;GO:0019439;GO:0046872
bphC2		Biphenyl-2,3-diol 1,2-dioxygenase 2	1	1	1	1	234295	1	214905		623	623	623	aromatic compound catabolic process	NA	ferrous iron binding;biphenyl-2,3-diol 1,2-dioxygenase activity	GO:0008198;GO:0018583;GO:0019439
bphD		2-hydroxy-6-oxo-6-phenylhexa-2,4-dienoate hydrolase	2	2	1	1	36612	1	55524		779	779	779	aromatic compound catabolic process	NA	2-hydroxy-6-oxonona-2,4-dienedioate hydrolase activity;2,6-dioxo-6-phenylhexa-3-enoate hydrolase activity	GO:0018771;GO:0018774;GO:0019439
bphD_1		2-hydroxy-6-oxo-6-phenylhexa-2,4-dienoate hydrolase	1	1	1	1	129612	1	141511		944	944	944	aromatic compound catabolic process	NA	2-hydroxy-6-oxonona-2,4-dienedioate hydrolase activity	GO:0018771;GO:0019439
bphD_2		2-hydroxy-6-oxo-6-phenylhexa-2,4-dienoate hydrolase	1	1	1	1	152990	1	9644		836	836	836	aromatic compound catabolic process	NA	2-hydroxy-6-oxonona-2,4-dienedioate hydrolase activity;2,6-dioxo-6-phenylhexa-3-enoate hydrolase activity	GO:0018771;GO:0018774;GO:0019439
bphE		Biphenyl dioxygenase subunit beta	2	2	1	1	141438	1	140965		524	524	524	aromatic compound catabolic process	NA	biphenyl 2,3-dioxygenase activity	GO:0018687;GO:0019439
bphF		4-hydroxy-2-oxovalerate aldolase	2	2	1	1	140549	1	140951		788	788	788	aromatic compound catabolic process	NA	4-hydroxy-2-oxovalerate aldolase activity;metal ion binding	GO:0008701;GO:0019439;GO:0046872
bphI		4-hydroxy-2-oxovalerate aldolase 4	9	9	1	1	230333	1	148989		1040	1040	1040	aromatic compound catabolic process	NA	4-hydroxy-2-oxovalerate aldolase activity;manganese ion binding	GO:0008701;GO:0019439;GO:0030145
bphI_1		4-hydroxy-2-oxovalerate aldolase 4	1	1	1	1	309171	1	187995		1046	1046	1046	aromatic compound catabolic process	NA	4-hydroxy-2-oxovalerate aldolase activity;manganese ion binding	GO:0008701;GO:0019439;GO:0030145
bphI_2		4-hydroxy-2-oxovalerate aldolase 4	1	1	1	1	309747	1	202520		1046	1046	1046	aromatic compound catabolic process	NA	4-hydroxy-2-oxovalerate aldolase activity;manganese ion binding	GO:0008701;GO:0019439;GO:0030145
bphJ		Acetaldehyde dehydrogenase 4	9	9	1	1	230334	1	148988		923	923	923	aromatic compound catabolic process	NA	acetaldehyde dehydrogenase (acetylating) activity;NAD binding	GO:0008774;GO:0019439;GO:0051287
bphJ_1		Acetaldehyde dehydrogenase 4	1	1	1	1	309170	1	187994		911	911	911	aromatic compound catabolic process	NA	acetaldehyde dehydrogenase (acetylating) activity;NAD binding	GO:0008774;GO:0019439;GO:0051287
bphJ_2		Acetaldehyde dehydrogenase 4	1	1	1	2	26768	2	11867		881	881	881	aromatic compound catabolic process	NA	acetaldehyde dehydrogenase (acetylating) activity;NAD binding	GO:0008774;GO:0019439;GO:0051287
bphP		Bacteriophytochrome	2	2	1	1	301864	1	319710		521	521	521	regulation of transcription, DNA-templated;osmosensory signaling via phosphorelay pathway;detection of visible light;protein-chromophore linkage	NA	phosphorelay sensor kinase activity;phosphorelay response regulator activity;ATP binding;photoreceptor activity;protein kinase activator activity;identical protein binding	GO:0000155;GO:0000156;GO:0005524;GO:0006355;GO:0007234;GO:0009584;GO:0009881;GO:0018298;GO:0030295;GO:0042802
bpoA2		Non-haem bromoperoxidase BPO-A2	1	1	1	4	1500	4	6383		890	890	890	antibiotic biosynthetic process	NA	peroxidase activity	GO:0004601;GO:0017000
bpoC		Putative non-heme bromoperoxidase BpoC	2	2	1	2	4391	2	1123		821	821	821	NA	NA	peroxidase activity	GO:0004601
bprV		hypothetical protein	2	2	1	1	310063	1	202352		1346	1553	1449	NA	extracellular region	serine-type endopeptidase activity	GO:0004252;GO:0005576
bprV_1		Extracellular basic protease	1	1	1	1	321658	1	270209		1034	1034	1034	NA	extracellular region	serine-type endopeptidase activity	GO:0004252;GO:0005576
bprV_2		Extracellular basic protease	1	1	1	1	321637	1	270188		1694	1694	1694	NA	extracellular region	serine-type endopeptidase activity	GO:0004252;GO:0005576
bpsA		N(4)-bis(aminopropyl)spermidine synthase	1	1	1	1	225766	1	335533		839	839	839	polyamine biosynthetic process	cytoplasm	transferase activity, transferring alkyl or aryl (other than methyl) groups	GO:0005737;GO:0006596;GO:0016765
bpt		Aspartate/glutamate leucyltransferase	3	3	1	1	7425	1	261115		740	740	740	ubiquitin-dependent protein catabolic process via the N-end rule pathway	cytoplasm	arginyltransferase activity;leucyltransferase activity	GO:0004057;GO:0005737;GO:0008914;GO:0071596
braC		Leu/Ile/Val-binding protein	21	21	1	1	355679	1	120398		1091	1091	1091	amino acid transport	NA	NA	GO:0006865
braC_1		Leucine-, isoleucine-, valine-, threonine-, and alanine-binding protein	4	4	1	1	25891	1	111882		1094	1094	1094	branched-chain amino acid transport;L-alanine transport;D-alanine transport;L-valine import across plasma membrane;L-isoleucine import across plasma membrane	periplasmic space	NA	GO:0015803;GO:0015808;GO:0042597;GO:0042941;GO:1903805;GO:1903806
braC_2		Leucine-, isoleucine-, valine-, threonine-, and alanine-binding protein	9	9	1	1	358265	1	19110		1172	1184	1173	branched-chain amino acid transport;L-alanine transport;D-alanine transport;L-valine import across plasma membrane;L-isoleucine import across plasma membrane	periplasmic space	NA	GO:0015803;GO:0015808;GO:0042597;GO:0042941;GO:1903805;GO:1903806
braC_3		Leucine-, isoleucine-, valine-, threonine-, and alanine-binding protein	5	5	1	1	31307	1	111873		1094	1094	1094	NA	NA	NA	NA
braC_4		Leucine-, isoleucine-, valine-, threonine-, and alanine-binding protein	1	1	1	1	306181	1	159385		1148	1148	1148	branched-chain amino acid transport;L-alanine transport;D-alanine transport;L-valine import across plasma membrane;L-isoleucine import across plasma membrane	periplasmic space	NA	GO:0015803;GO:0015808;GO:0042597;GO:0042941;GO:1903805;GO:1903806
braC_5		Leucine-, isoleucine-, valine-, threonine-, and alanine-binding protein	1	1	1	1	304108	1	190496		1175	1175	1175	branched-chain amino acid transport;L-alanine transport;D-alanine transport;L-valine import across plasma membrane;L-isoleucine import across plasma membrane	periplasmic space	NA	GO:0015803;GO:0015808;GO:0042597;GO:0042941;GO:1903805;GO:1903806
braC_6		Leucine-, isoleucine-, valine-, threonine-, and alanine-binding protein	2	2	1	1	306088	1	157514		1208	1208	1208	branched-chain amino acid transport;L-alanine transport;D-alanine transport;L-valine import across plasma membrane;L-isoleucine import across plasma membrane	periplasmic space	NA	GO:0015803;GO:0015808;GO:0042597;GO:0042941;GO:1903805;GO:1903806
braC_7		Leucine-, isoleucine-, valine-, threonine-, and alanine-binding protein	1	1	1	1	306373	1	321735		1106	1106	1106	branched-chain amino acid transport;L-alanine transport;D-alanine transport;L-valine import across plasma membrane;L-isoleucine import across plasma membrane	periplasmic space	NA	GO:0015803;GO:0015808;GO:0042597;GO:0042941;GO:1903805;GO:1903806
braC_8		Leucine-, isoleucine-, valine-, threonine-, and alanine-binding protein	1	1	1	1	296118	1	159397		1148	1148	1148	branched-chain amino acid transport;L-alanine transport;D-alanine transport;L-valine import across plasma membrane;L-isoleucine import across plasma membrane	periplasmic space	NA	GO:0015803;GO:0015808;GO:0042597;GO:0042941;GO:1903805;GO:1903806
brnQ		Branched-chain amino acid transport system 2 carrier protein	4	4	1	1	241728	1	222351		1325	1325	1325	branched-chain amino acid transport;isoleucine transport;leucine transport;valine transport	plasma membrane;integral component of membrane	L-valine transmembrane transporter activity;L-isoleucine transmembrane transporter activity;L-leucine transmembrane transporter activity	GO:0005304;GO:0005886;GO:0015188;GO:0015190;GO:0015803;GO:0015818;GO:0015820;GO:0015829;GO:0016021
brpA		Biofilm regulatory protein A	2	2	1	1	274077	1	227441		575	938	756	pathogenesis	envelope	NA	GO:0009405;GO:0031975
bsaA		Glutathione peroxidase BsaA	1	1	1	7	2809	7	281		482	482	482	response to oxidative stress	NA	glutathione peroxidase activity	GO:0004602;GO:0006979
bsdB		putative UbiX-like flavin prenyltransferase	14	14	1	1	341093	1	14632		602	602	602	coenzyme biosynthetic process;response to toxic substance;aromatic compound catabolic process	NA	carboxy-lyase activity;flavin prenyltransferase activity	GO:0009108;GO:0009636;GO:0016831;GO:0019439;GO:0106141
bsdB_1		putative UbiX-like flavin prenyltransferase	7	7	1	1	357846	1	59296		578	593	590	coenzyme biosynthetic process;response to toxic substance;aromatic compound catabolic process	NA	carboxy-lyase activity;flavin prenyltransferase activity	GO:0009108;GO:0009636;GO:0016831;GO:0019439;GO:0106141
bsdC		Phenolic acid decarboxylase subunit C	3	3	1	1	205449	1	138901		1496	1499	1498	ubiquinone biosynthetic process;response to toxic substance;aromatic compound catabolic process	cytosol	3-octaprenyl-4-hydroxybenzoate carboxy-lyase activity;carboxy-lyase activity;4-hydroxybenzoate decarboxylase activity;metal ion binding	GO:0005829;GO:0006744;GO:0008694;GO:0009636;GO:0016831;GO:0018799;GO:0019439;GO:0046872
bsdD		Phenolic acid decarboxylase subunit D	2	2	1	1	211731	1	332634		227	227	227	response to toxic substance;aromatic compound catabolic process	NA	NA	GO:0009636;GO:0019439
bshA		N-acetyl-alpha-D-glucosaminyl L-malate synthase	1	1	1	1	23463	1	99954		1127	1127	1127	bacillithiol biosynthetic process	NA	nucleotide binding;transferase activity, transferring glycosyl groups	GO:0000166;GO:0016757;GO:0071793
bshA_1		N-acetyl-alpha-D-glucosaminyl L-malate synthase	1	1	1	1	23473	1	100030		1127	1127	1127	bacillithiol biosynthetic process	NA	nucleotide binding;transferase activity, transferring glycosyl groups	GO:0000166;GO:0016757;GO:0071793
bshA_2		N-acetyl-alpha-D-glucosaminyl L-malate synthase	2	2	1	1	23468	1	100035		1106	1106	1106	NA	NA	NA	NA
bshB1		N-acetyl-alpha-D-glucosaminyl L-malate deacetylase 1	21	21	1	1	32223	1	110433		686	686	686	bacillithiol biosynthetic process	NA	deacetylase activity;metal ion binding	GO:0019213;GO:0046872;GO:0071793
bsmA		Lipoprotein BsmA	1	1	1	1	190573	1	169236		302	302	302	cellular response to DNA damage stimulus;response to hydrogen peroxide;single-species biofilm formation	plasma membrane	NA	GO:0005886;GO:0006974;GO:0042542;GO:0044010
bsn		Extracellular ribonuclease	2	2	1	1	252232	1	206990		854	854	854	NA	extracellular region	nuclease activity	GO:0004518;GO:0005576
bspRIM		Modification methylase BspRI	3	3	1	1	110780	1	146904		989	1232	1151	DNA restriction-modification system	NA	DNA (cytosine-5-)-methyltransferase activity	GO:0003886;GO:0009307
bssD		Benzylsuccinate synthase activating enzyme	1	1	1	1	189488	1	134206		878	878	878	toluene catabolic process	NA	oxidoreductase activity;benzylsuccinate synthase activity;metal ion binding;4 iron, 4 sulfur cluster binding	GO:0016491;GO:0018805;GO:0042203;GO:0046872;GO:0051539
bssS		Biofilm regulator BssS	2	2	1	1	194097	1	168881		254	254	254	regulation of single-species biofilm formation	NA	NA	GO:1900190
btaE		Autotransporter adhesin BtaE	2	2	1	1	55915	1	11863		1976	4514	3245	cell adhesion;pathogenesis	cell outer membrane;cell surface;integral component of membrane	NA	GO:0007155;GO:0009279;GO:0009405;GO:0009986;GO:0016021
bthL		Pyrogallol hydroxytransferase small subunit	1	1	1	1	176586	1	282719		836	836	836	NA	NA	pyrogallol hydroxytransferase activity;metal ion binding;4 iron, 4 sulfur cluster binding	GO:0018706;GO:0046872;GO:0051539
btr		HTH-type transcriptional activator Btr	10	10	1	1	325237	1	250126		812	815	812	NA	cytoplasm	DNA-binding transcription factor activity;sequence-specific DNA binding	GO:0003700;GO:0005737;GO:0043565
btrK		L-glutamyl-[BtrI acyl-carrier protein] decarboxylase	10	10	1	1	329653	1	252418		1241	1241	1241	lysine biosynthetic process via diaminopimelate;antibiotic biosynthetic process	NA	diaminopimelate decarboxylase activity;carboxy-lyase activity;protein homodimerization activity	GO:0008836;GO:0009089;GO:0016831;GO:0017000;GO:0042803
btrL		Neamine phosphoribosyltransferase	1	1	1	75	55	75	263		1868	1868	1868	antibiotic biosynthetic process	NA	transferase activity, transferring pentosyl groups	GO:0016763;GO:0017000
btrN		S-adenosyl-L-methionine-dependent 2-deoxy-scyllo-inosamine dehydrogenase	2	2	1	261	21	263	4		1004	1004	1004	antibiotic biosynthetic process	NA	oxidoreductase activity;metal ion binding;4 iron, 4 sulfur cluster binding	GO:0016491;GO:0017000;GO:0046872;GO:0051539
btrO		4-(gamma-L-glutamylamino)butanoyl-[BtrI acyl-carrier protein] monooxygenase BtrO	1	1	1	1	186461	1	295859		1022	1022	1022	antibiotic biosynthetic process	NA	oxidoreductase activity, acting on paired donors, with incorporation or reduction of molecular oxygen, reduced flavin or flavoprotein as one donor, and incorporation of one atom of oxygen	GO:0016712;GO:0017000
btrP		5''-phosphoribostamycin phosphatase	1	1	1	75	57	75	265		653	653	653	antibiotic biosynthetic process	NA	phosphatase activity	GO:0016791;GO:0017000
btrV		Putative anti-sigma factor antagonist BtrV	3	3	1	62	70	62	106		335	335	335	regulation of transcription, DNA-templated	NA	antisigma factor binding	GO:0006355;GO:0045152
btsR		Transcriptional regulatory protein BtsR	21	21	1	1	31442	1	111823		782	782	782	phosphorelay signal transduction system;regulation of transcription, DNA-templated	NA	DNA binding	GO:0000160;GO:0003677;GO:0006355
btsR_1		Transcriptional regulatory protein BtsR	1	1	1	104	233	105	67		746	746	746	phosphorelay signal transduction system;regulation of transcription, DNA-templated	NA	DNA binding	GO:0000160;GO:0003677;GO:0006355
btsR_2		Transcriptional regulatory protein BtsR	1	1	1	104	269	105	103		794	794	794	phosphorelay signal transduction system;regulation of transcription, DNA-templated	NA	DNA binding	GO:0000160;GO:0003677;GO:0006355
btsR_3		Transcriptional regulatory protein BtsR	1	1	1	29	265	28	538		821	821	821	phosphorelay signal transduction system;regulation of transcription, DNA-templated	NA	DNA binding	GO:0000160;GO:0003677;GO:0006355
btsR_4		Transcriptional regulatory protein BtsR	1	1	1	29	162	28	747		773	773	773	phosphorelay signal transduction system;regulation of transcription, DNA-templated	NA	DNA binding	GO:0000160;GO:0003677;GO:0006355
btsR_5		Transcriptional regulatory protein BtsR	1	1	1	29	156	28	741		797	797	797	phosphorelay signal transduction system;regulation of transcription, DNA-templated	NA	DNA binding	GO:0000160;GO:0003677;GO:0006355
btsS		Sensor histidine kinase BtsS	5	5	1	1	204791	1	139096		257	1688	1401	phosphorelay signal transduction system;peptidyl-histidine phosphorylation;cell wall organization	plasma membrane;integral component of plasma membrane	phosphorelay sensor kinase activity;ATP binding	GO:0000155;GO:0000160;GO:0005524;GO:0005886;GO:0005887;GO:0018106;GO:0071555
btsS_2		Sensor histidine kinase BtsS	1	1	1	1	205070	1	138572		1388	1388	1388	phosphorelay signal transduction system;peptidyl-histidine phosphorylation;cell wall organization	plasma membrane;integral component of plasma membrane	phosphorelay sensor kinase activity;ATP binding	GO:0000155;GO:0000160;GO:0005524;GO:0005886;GO:0005887;GO:0018106;GO:0071555
btsT		Pyruvate/proton symporter BtsT	3	3	1	1	204801	1	139106		2153	2183	2163	cellular response to DNA damage stimulus;cellular response to starvation;cellular response to nutrient levels	plasma membrane;integral component of plasma membrane	symporter activity	GO:0005886;GO:0005887;GO:0006974;GO:0009267;GO:0015293;GO:0031669
btuB		Vitamin B12 transporter BtuB	52	52	1	1	196794	1	171744		533	1025	1006	cobalamin transport	cell outer membrane	vitamin transmembrane transporter activity	GO:0009279;GO:0015889;GO:0090482
btuB_1		IS6 family transposase IS6100	94	178	1.9	1	160303	1	361908		155	1526	731	transposon integration	NA	transposase activity	GO:0004803;GO:0070893
btuB_10		Vitamin B12 transporter BtuB	2	2	1	1	149580	1	146108		2549	2549	2549	cobalamin transport	cell outer membrane	vitamin transmembrane transporter activity	GO:0009279;GO:0015889;GO:0090482
btuB_11		Vitamin B12 transporter BtuB	1	1	1	1	127861	1	314517		2471	2471	2471	cobalamin transport	cell outer membrane	vitamin transmembrane transporter activity	GO:0009279;GO:0015889;GO:0090482
btuB_12		Vitamin B12 transporter BtuB	1	1	1	1	127868	1	314524		2369	2369	2369	cobalamin transport	cell outer membrane	vitamin transmembrane transporter activity	GO:0009279;GO:0015889;GO:0090482
btuB_13		Vitamin B12 transporter BtuB	1	1	1	1	160093	1	6846		2324	2324	2324	cobalamin transport	cell outer membrane	vitamin transmembrane transporter activity	GO:0009279;GO:0015889;GO:0090482
btuB_14		Vitamin B12 transporter BtuB	1	1	1	1	129368	1	145009		2570	2570	2570	cobalamin transport	cell outer membrane	vitamin transmembrane transporter activity	GO:0009279;GO:0015889;GO:0090482
btuB_15		Vitamin B12 transporter BtuB	1	1	1	1	107557	1	178378		2825	2825	2825	cobalamin transport	cell outer membrane	vitamin transmembrane transporter activity	GO:0009279;GO:0015889;GO:0090482
btuB_16		Vitamin B12 transporter BtuB	1	1	1	1	107528	1	178349		2411	2411	2411	cobalamin transport	cell outer membrane	vitamin transmembrane transporter activity	GO:0009279;GO:0015889;GO:0090482
btuB_17		Vitamin B12 transporter BtuB	1	1	1	1	155905	1	9244		2378	2378	2378	cobalamin transport	cell outer membrane	vitamin transmembrane transporter activity	GO:0009279;GO:0015889;GO:0090482
btuB_18		Vitamin B12 transporter BtuB	1	1	1	1	129241	1	145146		2255	2255	2255	cobalamin transport	cell outer membrane	vitamin transmembrane transporter activity	GO:0009279;GO:0015889;GO:0090482
btuB_19		Vitamin B12 transporter BtuB	1	1	1	1	155986	1	9325		2309	2309	2309	cobalamin transport	cell outer membrane	vitamin transmembrane transporter activity	GO:0009279;GO:0015889;GO:0090482
btuB_2		Vitamin B12 transporter BtuB	10	10	1	1	325758	1	250433		1049	2345	2211	cobalamin transport	cell outer membrane	vitamin transmembrane transporter activity	GO:0009279;GO:0015889;GO:0090482
btuB_20		Vitamin B12 transporter BtuB	1	1	1	1	159375	1	10636		3089	3089	3089	cobalamin transport	cell outer membrane	vitamin transmembrane transporter activity	GO:0009279;GO:0015889;GO:0090482
btuB_21		Vitamin B12 transporter BtuB	1	1	1	1	152261	1	145594		2345	2345	2345	cobalamin transport	cell outer membrane	vitamin transmembrane transporter activity	GO:0009279;GO:0015889;GO:0090482
btuB_22		Vitamin B12 transporter BtuB	1	1	1	1	139017	1	145253		2156	2156	2156	cobalamin transport	cell outer membrane	vitamin transmembrane transporter activity	GO:0009279;GO:0015889;GO:0090482
btuB_23		Vitamin B12 transporter BtuB	1	1	1	1	159410	1	10671		2966	2966	2966	cobalamin transport	cell outer membrane	vitamin transmembrane transporter activity	GO:0009279;GO:0015889;GO:0090482
btuB_24		Vitamin B12 transporter BtuB	1	1	1	1	146315	1	4211		1865	1865	1865	cobalamin transport	cell outer membrane	vitamin transmembrane transporter activity	GO:0009279;GO:0015889;GO:0090482
btuB_25		Vitamin B12 transporter BtuB	1	1	1	1	146302	1	4198		2297	2297	2297	cobalamin transport	cell outer membrane	vitamin transmembrane transporter activity	GO:0009279;GO:0015889;GO:0090482
btuB_26		Vitamin B12 transporter BtuB	1	1	1	1	127257	1	310172		2894	2894	2894	cobalamin transport	cell outer membrane	vitamin transmembrane transporter activity	GO:0009279;GO:0015889;GO:0090482
btuB_27		Vitamin B12 transporter BtuB	1	1	1	1	127282	1	310147		2348	2348	2348	cobalamin transport	cell outer membrane	vitamin transmembrane transporter activity	GO:0009279;GO:0015889;GO:0090482
btuB_28		Vitamin B12 transporter BtuB	1	1	1	1	127298	1	310131		2255	2255	2255	cobalamin transport	cell outer membrane	vitamin transmembrane transporter activity	GO:0009279;GO:0015889;GO:0090482
btuB_29		Vitamin B12 transporter BtuB	1	1	1	1	127309	1	310120		2192	2192	2192	cobalamin transport	cell outer membrane	vitamin transmembrane transporter activity	GO:0009279;GO:0015889;GO:0090482
btuB_3		Vitamin B12 transporter BtuB	2	2	1	9	1691	9	972		2495	2507	2501	cobalamin transport	cell outer membrane	vitamin transmembrane transporter activity	GO:0009279;GO:0015889;GO:0090482
btuB_30		Vitamin B12 transporter BtuB	1	1	1	1	127330	1	308795		2156	2156	2156	cobalamin transport	cell outer membrane	vitamin transmembrane transporter activity	GO:0009279;GO:0015889;GO:0090482
[truncated: 508,868 more rows]
