# Supplementary material for: Large-scale network analysis captures biological features of bacterial plasmids
Source: Nat Commun. 2020 May 15;11:2452. doi: 10.1038/s41467-020-16282-w (PMC7229196; doi:10.1038/s41467-020-16282-w)
Supplement: Supplementary file 6 — Source Data [file 41467_2020_16282_MOESM6_ESM.zip › source_data/tblastn_replicon_hits.tsv]

clique	gene	rep	qseqid	sseqid	pident	length	mismatch	gapopen	qstart	qend	sstart	send	evalue	bitscore	Non.unique.Gene.name	Annotation	No..isolates	No..sequences	Avg.sequences.per.isolate	Genome.Fragment	Order.within.Fragment	Accessory.Fragment	Accessory.Order.with.Fragment	QC	Min.group.size.nuc	Max.group.size.nuc	Avg.group.size.nuc	GO_BioProcess	GO_CellularComponent	GO_MolecularFunction	GO_IDs	clique_size	eval_thrs
108	group_47192	pIP32953	NC_018978|group_47192|position:13-990	pIP32953_1__BX936400	47.727	308	158	2	20	324	1	924	5.85e-97	283		hypothetical protein	15	15	1	1	210516	1	132226		977	977	977	NA	NA	NA	NA	11	1e-06
12	group_45044	repUS3	NC_001446|group_45044|position:834-1472	repUS3__repM200(pBM200)_DQ437521	36.364	231	111	8	7	213	19	675	8.86e-37	122		hypothetical protein	6	6	1	1	239244	1	208199		638	638	638	NA	NA	NA	NA	3	1e-06
140	group_17700	repUS4	NC_008505|group_17700|position:65569-66561	repUS4__repA(pCI2000)_AF178424	70.833	336	91	2	2	330	10	1017	1.23e-169	471		hypothetical protein	5	5	1	1	271030	1	227630		992	1175	1059	NA	NA	NA	NA	3	1e-06
140	group_6949	pXuzhou21	NZ_CP016737|group_6949|position:1-1167	pXuzhou21_1__CP001927	26.639	244	153	5	28	260	3	689	3.92e-21	85.1		hypothetical protein	25	25	1	1	272373	1	227774		191	1439	1087	NA	NA	NA	NA	3	1e-06
150	group_49820	IncX6	NC_011960|group_49820|position:74675-75781	IncX6_1__KU302800	42.4	250	139	5	45	290	52	798	9.15e-67	208		hypothetical protein	6	6	1	1	173407	1	69368		1106	1181	1166	NA	NA	NA	NA	6	1e-06
155	group_26064	IncFIB(pCTU1)	NZ_CP012255|group_26064|position:104291-105304	IncFIB(pCTU1)_1_pCTU1_FN543094	99.257	269	2	0	21	289	3	809	0	552	repB	RepFIB replication protein A	10	10	1	1	206089	1	139741		509	1013	912	DNA replication initiation;plasmid maintenance	NA	DNA binding;DNA-directed DNA polymerase activity	GO:0003677;GO:0003887;GO:0006270;GO:0006276	3	1e-06
160	group_11082	Col440II	NC_010993|group_11082|position:3000-3344	Col440II_1__CP023921.1	91.579	95	7	1	1	95	282	1	3.07e-61	176	mbeC	Mobilization protein MbeC	26	26	1	1	282601	1	203272		245	467	340	conjugation	NA	DNA binding	GO:0000746;GO:0003677	6	1e-06
170	group_119753	repUS19	NC_010875|group_119753|position:500-1156	repUS19__rep(pDLK3)_GU562626.1	27.673	159	102	5	5	162	28	468	9.64e-12	55.5	repB	Replication protein RepB	10	10	1	1	161507	1	226603		656	656	656	DNA replication	extrachromosomal circular DNA	DNA binding;DNA topoisomerase activity;identical protein binding	GO:0003677;GO:0003916;GO:0005727;GO:0006260;GO:0042802	10	1e-06
173	group_120055	repUS16	NC_010423|group_120055|position:1330-1995	repUS16__repF(pE194)_M17811.1	27.481	131	79	4	5	135	540	884	4.84e-12	57.4	repB	Replication protein RepB	7	7	1	1	293358	1	235695		665	665	665	DNA replication	extrachromosomal circular DNA	DNA binding;DNA topoisomerase activity;identical protein binding	GO:0003677;GO:0003916;GO:0005727;GO:0006260;GO:0042802	7	1e-06
175	group_51272	IncN3	NZ_CP014330|group_51272|position:20308-21219	IncN3_1__EF219134	72.152	158	44	0	38	195	476	3	9.51e-89	256		hypothetical protein	6	6	1	1	101532	1	280440		911	911	911	NA	NA	NA	NA	6	1e-06
185	group_11082	Col440II	NC_025149|group_11082|position:1523-1867	Col440II_1__CP023921.1	91.579	95	7	1	1	95	282	1	2.43e-62	179	mbeC	Mobilization protein MbeC	26	26	1	1	282601	1	203272		245	467	340	conjugation	NA	DNA binding	GO:0000746;GO:0003677	4	1e-06
199	group_11082	Col440II	NZ_CP019843|group_11082|position:944-1288	Col440II_1__CP023921.1	91.579	95	7	1	1	95	282	1	2.43e-62	179	mbeC	Mobilization protein MbeC	26	26	1	1	282601	1	203272		245	467	340	conjugation	NA	DNA binding	GO:0000746;GO:0003677	4	1e-06
218	group_26843	rep2	NC_012551|group_26843|position:50068-51588	rep2_1_ORF(E.faeciumContig1183)_JDOE	36.077	413	247	10	14	418	25	1236	4.64e-86	268		hypothetical protein	5	5	1	1	268821	1	241242		1010	1520	1418	NA	NA	NA	NA	3	1e-06
222	group_51200	IncX4	NC_013056|group_51200|position:7881-8768	IncX4_2__FN543504	27.477	222	139	4	6	207	52	711	1.06e-25	95.9		hypothetical protein	7	7	1	1	119688	1	328675		887	887	887	NA	NA	NA	NA	5	1e-06
229	group_148471	Col440II	NC_013368|group_148471|position:239-586	Col440II_1__CP023921.1	62.637	91	33	1	5	95	273	4	7.25e-40	122	mbeC	Mobilization protein MbeC	7	7	1	1	165995	1	280590		347	347	347	conjugation	NA	DNA binding	GO:0000746;GO:0003677	5	1e-06
231	group_35806	rep5	NC_013389|group_35806|position:10919-11716	rep5_6_rep(pRJ9)_AF447813.1	68.651	252	78	1	13	263	82	837	6.52e-116	328		hypothetical protein	7	7	1	1	257833	1	232332		446	797	584	NA	NA	NA	NA	6	1e-06
237	group_25768	pIP31758(p153)	NC_013551|group_25768|position:10686-11846	pIP31758(p153)_1_p153_CP000719	31.783	129	80	3	129	257	268	630	2.63e-14	66.2		hypothetical protein	5	5	1	1	259316	1	239012		896	1160	1107	NA	NA	NA	NA	3	1e-06
246	group_52005	Col440II	NC_014003|group_52005|position:1402-1740	Col440II_1__CP023921.1	64.13	92	32	1	2	93	273	1	7.85e-39	119	mbeC	Mobilization protein MbeC	14	14	1	1	166045	1	280561		338	338	338	conjugation	NA	DNA binding	GO:0000746;GO:0003677	8	1e-06
249	group_33428	rep22	NC_014475|group_33428|position:36058-38022	rep22_2_repU(pKKS825)_FN377602.2	45.198	177	93	1	57	229	1158	628	5.36e-42	150		hypothetical protein	6	6	1	1	233463	1	236601		1964	1964	1964	NA	NA	NA	NA	3	1e-06
257	group_166128	rep19	NZ_CP010015|group_166128|position:77542-78405	rep19_7_repA(SAP019A)_GQ900385.1	39.844	128	77	0	2	129	7	390	3.71e-15	67.8		hypothetical protein	5	5	1	58	18	58	44		863	863	863	NA	NA	NA	NA	5	1e-06
266	group_3287	rep20	NC_016643|group_3287|position:1-939	rep20_9_repA(SAP055A)_GQ900414.1	88.571	315	34	1	1	313	945	1	2.7e-180	494		hypothetical protein	15	15	1	1	258794	1	235780		509	947	904	NA	NA	NA	NA	3	1e-06
267	group_27333	IncFIB(pCTU1)	NC_016817|group_27333|position:1-930	IncFIB(pCTU1)_1_pCTU1_FN543094	74.721	269	67	1	23	290	3	809	9.23e-149	412	repB	RepFIB replication protein A	13	13	1	1	211962	1	334091		929	935	929	DNA replication initiation;plasmid maintenance	NA	DNA binding;DNA-directed DNA polymerase activity	GO:0003677;GO:0003887;GO:0006270;GO:0006276	5	1e-06
273	group_22623	pIP31758(p153)	NC_017172|group_22623|position:3546-4313	pIP31758(p153)_1_p153_CP000719	26.596	188	125	4	6	181	103	663	4.14e-19	78.2		hypothetical protein	38	38	1	1	112072	1	357918		623	827	754	NA	NA	NA	NA	3	1e-06
281	group_24651	IncW	NC_017575|group_24651|position:322-1392	IncW_1__EF633507	29.592	98	46	1	30	127	16	240	6.79e-08	43.1		hypothetical protein	19	19	1	1	323592	1	254388		938	1070	1052	NA	NA	NA	NA	6	1e-06
286	group_37650	Col(YC)	NZ_CP010731|group_37650|position:1-1278	Col(YC)_1__NC_002144	38.298	47	29	0	196	242	150	10	4.55e-08	42.7		hypothetical protein	38	38	1	1	184065	1	288308		1277	1277	1277	NA	NA	NA	NA	22	1e-06
287	group_22499	IncX6	NC_018288|group_22499|position:101-1126	IncX6_1__KU302800	40.541	259	148	6	23	276	70	843	3.7e-65	203		hypothetical protein	38	38	1	1	170567	1	303403		1001	1136	1075	NA	NA	NA	NA	22	1e-06
297	group_195738	IncX4	NC_019180|group_195738|position:284-1276	IncX4_2__FN543504	27.027	222	139	5	7	207	52	711	6.38e-21	83.6		hypothetical protein	8	8	1	1	292174	1	181425		992	992	992	NA	NA	NA	NA	8	1e-06
3	group_45023	rep21	NC_011497|group_45023|position:262-1215	rep21_2_rep(pNVH01)_AJ512814.1	53.165	316	146	2	2	316	43	987	1.83e-128	363		hypothetical protein	6	6	1	1	256817	1	241929		953	1136	984	NA	NA	NA	NA	6	1e-06
303	group_196962	Rep	NZ_CP022136|group_196962|position:51320-52534	Rep_1_pKPC-2_CP011573	32.721	272	164	9	19	279	40	831	5.98e-40	137		hypothetical protein	5	5	1	1	280854	1	129823		1214	1214	1214	NA	NA	NA	NA	5	1e-06
309	group_6949	pXuzhou21	NC_019436|group_6949|position:1-1146	pXuzhou21_1__CP001927	25.103	243	156	5	24	255	6	689	4.61e-20	82		hypothetical protein	25	25	1	1	272373	1	227774		191	1439	1087	NA	NA	NA	NA	4	1e-06
318	group_209230	pSL483	NC_020524|group_209230|position:565-1686	pSL483_1__CP001137	25	244	162	6	12	244	6	707	5.68e-14	65.1		hypothetical protein	17	17	1	1	293639	1	125950		1121	1121	1121	NA	NA	NA	NA	15	1e-06
319	group_59622	pIP31758(p153)	NC_020525|group_59622|position:145-1068	pIP31758(p153)_1_p153_CP000719	27.624	181	118	4	58	226	97	636	1.1e-19	80.9		hypothetical protein	8	8	1	1	112788	1	125180		626	923	885	NA	NA	NA	NA	5	1e-06
320	group_16272	IncX6	NC_020544|group_16272|position:37217-38329	IncX6_1__KU302800	40.283	283	150	10	29	303	46	861	2.82e-57	184		hypothetical protein	12	12	1	1	155064	1	309710		551	1112	1064	NA	NA	NA	NA	3	1e-06
324	group_11083	Col440II	NZ_CP010381|group_11083|position:3586-3930	Col440II_1__CP023921.1	91.579	95	7	1	1	95	282	1	4.3e-62	178	mbeC	Mobilization protein MbeC	6	6	1	1	282580	1	202979		323	344	333	conjugation	NA	DNA binding	GO:0000746;GO:0003677	5	1e-06
331	group_216804	IncA/C2	NC_022344|group_216804|position:179399-180586	IncA/C2_1__JN157804	34.884	129	74	3	50	177	47	406	7.75e-20	78.6		hypothetical protein	8	8	1	1	226456	1	337574		1187	1187	1187	NA	NA	NA	NA	8	1e-06
335	group_16767	Col440II	NZ_CP028175|group_16767|position:5220-5567	Col440II_1__CP023921.1	68.132	91	28	1	5	95	273	4	3.53e-41	125	mbeC	Mobilization protein MbeC	38	38	1	1	165976	1	280646		338	356	351	conjugation	NA	DNA binding	GO:0000746;GO:0003677	9	1e-06
338	group_37650	Col(YC)	NZ_CP021044|group_37650|position:1-1278	Col(YC)_1__NC_002144	38.298	47	29	0	196	242	150	10	5.87e-08	42.4		hypothetical protein	38	38	1	1	184065	1	288308		1277	1277	1277	NA	NA	NA	NA	7	1e-06
340	group_22499	IncX6	NC_023142|group_22499|position:4-1005	IncX6_1__KU302800	40.698	258	147	6	15	267	70	840	5.01e-65	202		hypothetical protein	38	38	1	1	170567	1	303403		1001	1136	1075	NA	NA	NA	NA	7	1e-06
347	group_224432	pESA2	NC_025152|group_224432|position:35031-35771	pESA2_1__CP000784	36.777	242	149	3	4	241	4	729	4.96e-51	160		hypothetical protein	7	7	1	1	110269	1	176082		740	740	740	NA	NA	NA	NA	7	1e-06
348	group_224497	pIP31758(p153)	NC_025172|group_224497|position:1-1173	pIP31758(p153)_1_p153_CP000719	34.615	130	79	4	137	262	247	630	1.1e-12	61.2		hypothetical protein	9	9	1	1	333643	1	125872		1172	1172	1172	NA	NA	NA	NA	3	1e-06
349	group_224497	pIP31758(p153)	NC_025173|group_224497|position:747-1919	pIP31758(p153)_1_p153_CP000719	34.615	130	79	4	137	262	247	630	1.04e-12	61.2		hypothetical protein	9	9	1	1	333643	1	125872		1172	1172	1172	NA	NA	NA	NA	5	1e-06
352	group_227353	Col440I	NZ_CP003994|group_227353|position:2942-3112	Col440I_1__CP023920.1	70.27	37	11	0	1	37	1	111	1.65e-15	56.6		hypothetical protein	15	15	1	1	282425	1	203019		170	170	170	NA	NA	NA	NA	14	1e-06
352	mbeC	Col440II	NZ_CP003994|mbeC|position:1980-2324	Col440II_1__CP023921.1	93.684	95	5	1	1	95	282	1	5.97e-63	180		Mobilization protein MbeC	39	39	1	1	282434	1	203052		314	344	340	conjugation	NA	DNA binding	GO:0000746;GO:0003677	14	1e-06
354	group_60637	rep8	NZ_CP004871|group_60637|position:17488-18591	rep8_2_repA(pEJ97-1)_AJ49170	35.714	126	68	4	1	123	1	348	4.44e-16	71.6		hypothetical protein	6	6	1	1	245796	1	204839		278	1103	965	NA	NA	NA	NA	5	1e-06
355	group_16174	rep3	NZ_CP004874|group_16174|position:71999-73540	rep3_1_rep63A(pAW63)_BTH011655	96.693	514	17	0	1	514	1	1542	0	1041		hypothetical protein	8	8	1	1	246347	1	206210		1541	1541	1541	NA	NA	NA	NA	5	1e-06
362	group_64265	IncX6	NZ_CP009029|group_64265|position:718-1845	IncX6_1__KU302800	29.537	281	167	11	74	346	28	801	5.7e-29	108		hypothetical protein	5	5	1	1	139472	1	144053		1112	1127	1124	NA	NA	NA	NA	4	1e-06
363	group_24886	IncN3	NZ_CP009030|group_24886|position:31356-32582	IncN3_1__EF219134	50.602	166	71	4	137	300	473	3	4.4e-52	165		hypothetical protein	32	32	1	1	221065	1	160005		800	1226	1212	NA	NA	NA	NA	5	1e-06
364	group_64286	repA	NZ_CP028194|group_64286|position:10603-11451	repA_1_pKPC-2_CP013325	37.566	189	114	1	81	269	7	561	8.1e-34	116		hypothetical protein	7	7	1	1	212891	1	131394		836	980	920	NA	NA	NA	NA	7	1e-06
366	group_36269	pESA2	NZ_CP029428|group_36269|position:46538-47284	pESA2_1__CP000784	48.148	243	123	2	1	240	1	729	1.13e-78	231		hypothetical protein	48	48	1	1	104549	1	350819		221	746	354	NA	NA	NA	NA	4	1e-06
366	group_64793	IncFII(pCTU2)	NZ_CP009851|group_64793|position:14693-15379	IncFII(pCTU2)_1_pCTU2_FN543095	70.157	191	53	1	38	224	575	3	7.36e-89	254		hypothetical protein	6	6	1	1	209807	1	350788		584	686	669	NA	NA	NA	NA	4	1e-06
37	group_45191	rep7b	NC_017197|group_45191|position:25-870	rep7b_2_pVGA_NC_011605.1	27.407	135	81	2	55	183	271	642	5.38e-08	46.2		hypothetical protein	9	9	1	648	1	649	2		845	869	855	NA	NA	NA	NA	9	1e-06
370	group_16767	Col440II	NZ_CP010203|group_16767|position:415-771	Col440II_1__CP023921.1	68.132	91	28	1	8	98	273	4	3.29e-41	125	mbeC	Mobilization protein MbeC	38	38	1	1	165976	1	280646		338	356	351	conjugation	NA	DNA binding	GO:0000746;GO:0003677	4	1e-06
373	group_260902	IncN3	NZ_CP010382|group_260902|position:21422-22303	IncN3_1__EF219134	93.038	158	11	0	29	186	476	3	2.91e-112	315		hypothetical protein	11	11	1	1	337548	1	181923		881	881	881	NA	NA	NA	NA	8	1e-06
374	group_65238	IncFII(p96A)	NZ_CP010383|group_65238|position:99378-100244	IncFII(p96A)_1_p96A_JQ418521	53.448	174	75	3	10	177	13	534	1.03e-54	169		hypothetical protein	6	6	1	1	334147	1	123446		866	866	866	NA	NA	NA	NA	4	1e-06
381	group_22499	IncX6	NZ_CP010648|group_22499|position:1-1014	IncX6_1__KU302800	40.541	259	148	6	19	272	70	843	3.14e-65	203		hypothetical protein	38	38	1	1	170567	1	303403		1001	1136	1075	NA	NA	NA	NA	8	1e-06
385	group_49399	IncX6	NZ_CP010722|group_49399|position:1-1035	IncX6_1__KU302800	42.125	273	149	7	8	275	34	840	1.96e-68	212		hypothetical protein	7	7	1	1	166278	1	303973		608	1034	973	NA	NA	NA	NA	3	1e-06
388	group_213633	IncN3	NZ_CP011121|group_213633|position:56170-57093	IncN3_1__EF219134	28.395	162	103	4	45	200	467	3	6.77e-19	75.9		hypothetical protein	6	6	1	1	163817	1	306654		923	923	923	NA	NA	NA	NA	4	1e-06
394	group_52145	p0111	NZ_CP011596|group_52145|position:38886-39785	p0111_1__AP010962	48.311	296	142	4	6	296	13	882	4.04e-83	246	repB_2	RepFIB replication protein A	24	24	1	1	338319	1	183037		899	899	899	DNA replication initiation;plasmid maintenance	NA	DNA binding;DNA-directed DNA polymerase activity	GO:0003677;GO:0003887;GO:0006270;GO:0006276	3	1e-06
394	group_32504	IncFIB(K)	NZ_CP011596|group_32504|position:20993-22003	IncFIB(K)_1_Kpn3_JN233704	98.925	186	2	0	101	286	559	2	6.23e-140	388	repB	RepFIB replication protein A	207	207	1	1	338400	1	183786		1010	1010	1010	DNA replication initiation;plasmid maintenance	NA	DNA binding;DNA-directed DNA polymerase activity	GO:0003677;GO:0003887;GO:0006270;GO:0006276	3	1e-06
395	mbeC	Col440II	NZ_CP011606|mbeC|position:1420-1764	Col440II_1__CP023921.1	92.632	95	6	1	1	95	282	1	8.59e-62	177		Mobilization protein MbeC	39	39	1	1	282434	1	203052		314	344	340	conjugation	NA	DNA binding	GO:0000746;GO:0003677	6	1e-06
398	group_29383	pXuzhou21	NZ_CP013797|group_29383|position:183141-184112	pXuzhou21_1__CP001927	31.739	230	138	5	1	213	3	686	1.3e-35	123		hypothetical protein	13	13	1	6	641	6	936		788	1112	1043	NA	NA	NA	NA	13	1e-06
4	group_16767	Col440II	NZ_CP018949|group_16767|position:8571-8909	Col440II_1__CP023921.1	68.132	91	28	1	2	92	273	4	2.91e-41	125	mbeC	Mobilization protein MbeC	38	38	1	1	165976	1	280646		338	356	351	conjugation	NA	DNA binding	GO:0000746;GO:0003677	10	1e-06
403	group_8067	Rep	NZ_CP019733|group_8067|position:36298-37599	Rep_1_pKPC-2_CP011573	31.66	259	159	8	42	290	43	795	8.19e-32	116		hypothetical protein	10	10	1	1	218960	1	336964		1301	1313	1311	NA	NA	NA	NA	6	1e-06
408	group_1191	repUS4	NZ_CP014889|group_1191|position:5615-6718	repUS4__repA(pCI2000)_AF178424	49.716	352	163	6	1	351	1	1017	7.17e-117	338		hypothetical protein	22	22	1	1	267986	1	230872		461	1124	1011	NA	NA	NA	NA	3	1e-06
408	group_576	rep22	NZ_CP012274|group_576|position:20233-20742	rep22_2_repU(pKKS825)_FN377602.2	69.643	56	17	0	65	120	1137	970	2.31e-21	82.8		hypothetical protein	15	15	1	1	267471	1	242963		164	2060	795	NA	NA	NA	NA	3	1e-06
412	group_67049	rep23	NZ_CP012417|group_67049|position:6632-7132	rep23_2_rep(pV030-8)_EU366902.1	31.933	119	71	2	13	131	46	372	1.97e-11	54.3		hypothetical protein	5	5	1	6	253	6	241		500	1007	601	NA	NA	NA	NA	4	1e-06
416	group_29555	rep5	NZ_CP012984|group_29555|position:22999-23751	rep5_4_rep(SAP047A)_GQ900405.1	31.092	119	81	1	106	223	304	660	3.42e-11	55.1		hypothetical protein	7	7	1	1	317479	1	201628		752	881	807	NA	NA	NA	NA	3	1e-06
422	group_299203	rep22	NZ_CP013494|group_299203|position:694338-698999	rep22_2_repU(pKKS825)_FN377602.2	37.975	158	93	3	78	231	1134	664	2.54e-24	100	recD2	ATP-dependent RecD-like DNA helicase	7	7	1	1	2715	1	97690		4661	4661	4661	NA	NA	DNA binding;ATP-dependent DNA helicase activity;ATP binding	GO:0003677;GO:0004003;GO:0005524	7	1e-06
430	group_11357	rep1	NZ_CP013750|group_11357|position:41909-43441	rep1_6_repE(pTEF1)_AE016833	33.789	512	309	16	10	511	16	1491	1.26e-97	298		hypothetical protein	13	13	1	1	266238	1	242068		1532	1538	1533	NA	NA	NA	NA	3	1e-06
431	group_1191	repUS4	NZ_CP013752|group_1191|position:32528-33619	repUS4__repA(pCI2000)_AF178424	45.272	349	179	6	1	347	1	1017	4.37e-101	298		hypothetical protein	22	22	1	1	267986	1	230872		461	1124	1011	NA	NA	NA	NA	3	1e-06
439	group_1191	repUS4	NZ_CP014627|group_1191|position:5330-6430	repUS4__repA(pCI2000)_AF178424	44.857	350	180	6	1	348	1	1017	3.16e-100	296		hypothetical protein	22	22	1	1	267986	1	230872		461	1124	1011	NA	NA	NA	NA	3	1e-06
446	group_348171	IncFIB(K)	NZ_CP016407|group_348171|position:1-1011	IncFIB(K)_1_Kpn3_JN233704	97.312	186	5	0	101	286	559	2	6.6e-138	383	repB	RepFIB replication protein A	7	7	1	1	216435	1	136530		1010	1010	1010	DNA replication initiation;plasmid maintenance	NA	DNA binding;DNA-directed DNA polymerase activity	GO:0003677;GO:0003887;GO:0006270;GO:0006276	4	1e-06
455	group_5924	IncFII(p96A)	NZ_CP017850|group_5924|position:34600-35475	IncFII(p96A)_1_p96A_JQ418521	61.538	182	62	3	5	182	1	534	1.05e-72	215		hypothetical protein	39	39	1	1	210651	1	165674		488	893	844	NA	NA	NA	NA	3	1e-06
459	group_73493	IncP1	NZ_CP018472|group_73493|position:166215-167342	IncP1_3__KX377410	31.646	237	149	9	127	357	29	718	1.12e-24	94.7		hypothetical protein	10	10	1	1	220487	1	160683		1127	1133	1127	NA	NA	NA	NA	9	1e-06
468	group_36645	IncP6	NZ_CP020969|group_36645|position:10947-12440	IncP6_1__JF785550	78.229	271	56	1	95	365	805	2	1.99e-152	429		hypothetical protein	8	8	1	1	219756	1	153517		1493	1493	1493	NA	NA	NA	NA	6	1e-06
471	group_19317	rep22	NZ_CP021485|group_19317|position:47806-49863	rep22_2_repU(pKKS825)_FN377602.2	60	165	66	0	63	227	1143	649	5.45e-59	197		hypothetical protein	6	6	1	1	270053	1	231542		806	2057	1690	NA	NA	NA	NA	3	1e-06
471	group_1205	repUS4	NZ_CP021485|group_1205|position:53789-54478	repUS4__repA(pCI2000)_AF178424	41.296	247	105	5	3	211	283	1017	6.38e-60	187		hypothetical protein	9	9	1	1	270297	1	231562		158	689	455	NA	NA	NA	NA	3	1e-06
476	group_75667	rep22	NZ_CP025507|group_75667|position:912892-917502	rep22_2_repU(pKKS825)_FN377602.2	36.646	161	97	3	75	231	1143	664	2.77e-24	100	recD2	ATP-dependent RecD-like DNA helicase	5	5	1	1	2679	1	83680		4610	4616	4612	NA	NA	DNA binding;ATP-dependent DNA helicase activity;ATP binding	GO:0003677;GO:0004003;GO:0005524	3	1e-06
485	group_10831	rep3	NZ_CP024097|group_10831|position:66900-68456	rep3_3_rep(pBT9727)_CP000047	94.027	519	31	0	1	519	1	1557	0	994		hypothetical protein	12	12	1	1	255194	1	206544		1139	1556	1488	NA	NA	NA	NA	10	1e-06
49	group_31106	rep22	NC_002377|group_31106|position:30831-34133	rep22_2_repU(pKKS825)_FN377602.2	33.537	164	99	4	77	231	1134	646	9.33e-24	98.2	recD2	ATP-dependent RecD-like DNA helicase	6	6	1	1	343006	1	18382		3302	3419	3321	NA	NA	DNA binding;ATP-dependent DNA helicase activity;ATP binding	GO:0003677;GO:0004003;GO:0005524	4	1e-06
497	group_388163	pXuzhou21	NZ_CP026086|group_388163|position:101610-102548	pXuzhou21_1__CP001927	28.017	232	151	5	7	225	6	692	5.66e-19	77.8		hypothetical protein	8	8	1	1	166413	1	173667		938	938	938	NA	NA	NA	NA	3	1e-06
504	group_24882	Rep	NZ_CP020888|group_24882|position:41561-42781	Rep_1_pKPC-2_CP011573	30.705	241	158	6	29	266	40	744	1.65e-33	120		hypothetical protein	34	34	1	1	230967	1	161006		1142	1247	1219	NA	NA	NA	NA	24	1e-06
517	group_39031	rep23	NZ_CP004860|group_39031|position:311588-312514	rep23_2_rep(pV030-8)_EU366902.1	28.571	77	55	0	4	80	22	252	3.6e-08	47		hypothetical protein	9	9	1	1	250421	1	209002		896	926	912	NA	NA	NA	NA	5	1e-06
522	group_37650	Col(YC)	NZ_CP010646|group_37650|position:1-1278	Col(YC)_1__NC_002144	38.298	47	29	0	196	242	150	10	5.81e-08	42.4		hypothetical protein	38	38	1	1	184065	1	288308		1277	1277	1277	NA	NA	NA	NA	8	1e-06
530	group_45093	Col440II	NC_001774|group_45093|position:3890-4195	Col440II_1__CP023921.1	40.659	91	52	1	2	90	273	1	2.78e-19	69.7	mbeC	Mobilization protein MbeC	30	30	1	1	161613	1	278261		272	305	303	conjugation	NA	DNA binding	GO:0000746;GO:0003677	10	1e-06
531	group_45093	Col440II	NC_006828|group_45093|position:4777-5082	Col440II_1__CP023921.1	40.659	91	52	1	2	90	273	1	2.78e-19	69.7	mbeC	Mobilization protein MbeC	30	30	1	1	161613	1	278261		272	305	303	conjugation	NA	DNA binding	GO:0000746;GO:0003677	17	1e-06
64	group_9567	Col440II	NC_019102|group_9567|position:1395-1733	Col440II_1__CP023921.1	67.391	92	29	1	2	93	273	1	1.56e-41	126	mbeC	Mobilization protein MbeC	19	19	1	1	166035	1	280846		245	386	343	conjugation	NA	DNA binding	GO:0000746;GO:0003677	3	1e-06
71	group_24651	IncW	NZ_CP021449|group_24651|position:19-1026	IncW_1__EF633507	30	100	43	3	9	106	16	240	4.51e-08	43.5		hypothetical protein	19	19	1	1	323592	1	254388		938	1070	1052	NA	NA	NA	NA	10	1e-06
84	group_32184	repUS17	NC_006997|group_32184|position:778-1545	repUS17__rep(pKKS825)_FN377602.2	33.168	202	132	2	4	204	7	606	2.25e-38	129		hypothetical protein	5	5	1	276	17	278	29		686	893	826	NA	NA	NA	NA	4	1e-06
85	group_47192	pIP32953	NC_004834|group_47192|position:13-990	pIP32953_1__BX936400	48.052	308	157	2	20	324	1	924	9.1e-98	285		hypothetical protein	15	15	1	1	210516	1	132226		977	977	977	NA	NA	NA	NA	4	1e-06
94	group_20415	rep5	NC_005003|group_20415|position:4425-5249	rep5_5_rep(pRJ6)_AF241888.2	91.273	275	24	0	1	275	825	1	1.29e-171	470		hypothetical protein	11	11	1	1	293158	1	233335		242	857	618	NA	NA	NA	NA	3	1e-06
95	group_32348	rep6	NZ_CP013734|group_32348|position:19606-20445	rep6_1_repA(p703/5)_AF109375	28.837	215	124	6	13	218	31	615	1.22e-20	82		hypothetical protein	8	8	1	1	161013	1	234393		581	839	803	NA	NA	NA	NA	8	1e-06
108	group_47192	pIP32953	NC_018978|group_47192|position:13-990	pIP32953_1__BX936400	47.727	308	158	2	20	324	1	924	5.85e-97	283		hypothetical protein	15	15	1	1	210516	1	132226		977	977	977	NA	NA	NA	NA	11	5e-06
12	group_45044	repUS3	NC_001446|group_45044|position:834-1472	repUS3__repM200(pBM200)_DQ437521	36.364	231	111	8	7	213	19	675	8.86e-37	122		hypothetical protein	6	6	1	1	239244	1	208199		638	638	638	NA	NA	NA	NA	3	5e-06
140	group_17700	repUS4	NC_008505|group_17700|position:65569-66561	repUS4__repA(pCI2000)_AF178424	70.833	336	91	2	2	330	10	1017	1.23e-169	471		hypothetical protein	5	5	1	1	271030	1	227630		992	1175	1059	NA	NA	NA	NA	3	5e-06
140	group_6949	pXuzhou21	NZ_CP016737|group_6949|position:1-1167	pXuzhou21_1__CP001927	26.639	244	153	5	28	260	3	689	3.92e-21	85.1		hypothetical protein	25	25	1	1	272373	1	227774		191	1439	1087	NA	NA	NA	NA	3	5e-06
150	group_49820	IncX6	NC_011960|group_49820|position:74675-75781	IncX6_1__KU302800	42.4	250	139	5	45	290	52	798	9.15e-67	208		hypothetical protein	6	6	1	1	173407	1	69368		1106	1181	1166	NA	NA	NA	NA	6	5e-06
155	group_26064	IncFIB(pCTU1)	NZ_CP012255|group_26064|position:104291-105304	IncFIB(pCTU1)_1_pCTU1_FN543094	99.257	269	2	0	21	289	3	809	0	552	repB	RepFIB replication protein A	10	10	1	1	206089	1	139741		509	1013	912	DNA replication initiation;plasmid maintenance	NA	DNA binding;DNA-directed DNA polymerase activity	GO:0003677;GO:0003887;GO:0006270;GO:0006276	3	5e-06
160	group_11082	Col440II	NC_010993|group_11082|position:3000-3344	Col440II_1__CP023921.1	91.579	95	7	1	1	95	282	1	3.07e-61	176	mbeC	Mobilization protein MbeC	26	26	1	1	282601	1	203272		245	467	340	conjugation	NA	DNA binding	GO:0000746;GO:0003677	6	5e-06
170	group_119753	repUS19	NC_010875|group_119753|position:500-1156	repUS19__rep(pDLK3)_GU562626.1	27.673	159	102	5	5	162	28	468	9.64e-12	55.5	repB	Replication protein RepB	10	10	1	1	161507	1	226603		656	656	656	DNA replication	extrachromosomal circular DNA	DNA binding;DNA topoisomerase activity;identical protein binding	GO:0003677;GO:0003916;GO:0005727;GO:0006260;GO:0042802	10	5e-06
173	group_120055	repUS16	NC_010423|group_120055|position:1330-1995	repUS16__repF(pE194)_M17811.1	27.481	131	79	4	5	135	540	884	4.84e-12	57.4	repB	Replication protein RepB	7	7	1	1	293358	1	235695		665	665	665	DNA replication	extrachromosomal circular DNA	DNA binding;DNA topoisomerase activity;identical protein binding	GO:0003677;GO:0003916;GO:0005727;GO:0006260;GO:0042802	7	5e-06
175	group_51272	IncN3	NZ_CP014330|group_51272|position:20308-21219	IncN3_1__EF219134	72.152	158	44	0	38	195	476	3	9.51e-89	256		hypothetical protein	6	6	1	1	101532	1	280440		911	911	911	NA	NA	NA	NA	6	5e-06
185	group_11082	Col440II	NC_025149|group_11082|position:1523-1867	Col440II_1__CP023921.1	91.579	95	7	1	1	95	282	1	2.43e-62	179	mbeC	Mobilization protein MbeC	26	26	1	1	282601	1	203272		245	467	340	conjugation	NA	DNA binding	GO:0000746;GO:0003677	4	5e-06
199	group_11082	Col440II	NZ_CP019843|group_11082|position:944-1288	Col440II_1__CP023921.1	91.579	95	7	1	1	95	282	1	2.43e-62	179	mbeC	Mobilization protein MbeC	26	26	1	1	282601	1	203272		245	467	340	conjugation	NA	DNA binding	GO:0000746;GO:0003677	4	5e-06
218	group_26843	rep2	NC_012551|group_26843|position:50068-51588	rep2_1_ORF(E.faeciumContig1183)_JDOE	36.077	413	247	10	14	418	25	1236	4.64e-86	268		hypothetical protein	5	5	1	1	268821	1	241242		1010	1520	1418	NA	NA	NA	NA	3	5e-06
222	group_51200	IncX4	NC_013056|group_51200|position:7881-8768	IncX4_2__FN543504	27.477	222	139	4	6	207	52	711	1.06e-25	95.9		hypothetical protein	7	7	1	1	119688	1	328675		887	887	887	NA	NA	NA	NA	5	5e-06
229	group_148471	Col440II	NC_013368|group_148471|position:239-586	Col440II_1__CP023921.1	62.637	91	33	1	5	95	273	4	7.25e-40	122	mbeC	Mobilization protein MbeC	7	7	1	1	165995	1	280590		347	347	347	conjugation	NA	DNA binding	GO:0000746;GO:0003677	5	5e-06
231	group_35806	rep5	NC_013389|group_35806|position:10919-11716	rep5_6_rep(pRJ9)_AF447813.1	68.651	252	78	1	13	263	82	837	6.52e-116	328		hypothetical protein	7	7	1	1	257833	1	232332		446	797	584	NA	NA	NA	NA	6	5e-06
237	group_25768	pIP31758(p153)	NC_013551|group_25768|position:10686-11846	pIP31758(p153)_1_p153_CP000719	31.783	129	80	3	129	257	268	630	2.63e-14	66.2		hypothetical protein	5	5	1	1	259316	1	239012		896	1160	1107	NA	NA	NA	NA	3	5e-06
246	group_52005	Col440II	NC_014003|group_52005|position:1402-1740	Col440II_1__CP023921.1	64.13	92	32	1	2	93	273	1	7.85e-39	119	mbeC	Mobilization protein MbeC	14	14	1	1	166045	1	280561		338	338	338	conjugation	NA	DNA binding	GO:0000746;GO:0003677	8	5e-06
249	group_33428	rep22	NC_014475|group_33428|position:36058-38022	rep22_2_repU(pKKS825)_FN377602.2	45.198	177	93	1	57	229	1158	628	5.36e-42	150		hypothetical protein	6	6	1	1	233463	1	236601		1964	1964	1964	NA	NA	NA	NA	3	5e-06
257	group_166128	rep19	NZ_CP010015|group_166128|position:77542-78405	rep19_7_repA(SAP019A)_GQ900385.1	39.844	128	77	0	2	129	7	390	3.71e-15	67.8		hypothetical protein	5	5	1	58	18	58	44		863	863	863	NA	NA	NA	NA	5	5e-06
266	group_3287	rep20	NC_016643|group_3287|position:1-939	rep20_9_repA(SAP055A)_GQ900414.1	88.571	315	34	1	1	313	945	1	2.7e-180	494		hypothetical protein	15	15	1	1	258794	1	235780		509	947	904	NA	NA	NA	NA	3	5e-06
267	group_27333	IncFIB(pCTU1)	NC_016817|group_27333|position:1-930	IncFIB(pCTU1)_1_pCTU1_FN543094	74.721	269	67	1	23	290	3	809	9.23e-149	412	repB	RepFIB replication protein A	13	13	1	1	211962	1	334091		929	935	929	DNA replication initiation;plasmid maintenance	NA	DNA binding;DNA-directed DNA polymerase activity	GO:0003677;GO:0003887;GO:0006270;GO:0006276	5	5e-06
273	group_22623	pIP31758(p153)	NC_017172|group_22623|position:3546-4313	pIP31758(p153)_1_p153_CP000719	26.596	188	125	4	6	181	103	663	4.14e-19	78.2		hypothetical protein	38	38	1	1	112072	1	357918		623	827	754	NA	NA	NA	NA	3	5e-06
281	group_24651	IncW	NC_017575|group_24651|position:322-1392	IncW_1__EF633507	29.592	98	46	1	30	127	16	240	6.79e-08	43.1		hypothetical protein	19	19	1	1	323592	1	254388		938	1070	1052	NA	NA	NA	NA	6	5e-06
286	group_37650	Col(YC)	NZ_CP010731|group_37650|position:1-1278	Col(YC)_1__NC_002144	38.298	47	29	0	196	242	150	10	4.55e-08	42.7		hypothetical protein	38	38	1	1	184065	1	288308		1277	1277	1277	NA	NA	NA	NA	22	5e-06
287	group_22499	IncX6	NC_018288|group_22499|position:101-1126	IncX6_1__KU302800	40.541	259	148	6	23	276	70	843	3.7e-65	203		hypothetical protein	38	38	1	1	170567	1	303403		1001	1136	1075	NA	NA	NA	NA	22	5e-06
297	group_195738	IncX4	NC_019180|group_195738|position:284-1276	IncX4_2__FN543504	27.027	222	139	5	7	207	52	711	6.38e-21	83.6		hypothetical protein	8	8	1	1	292174	1	181425		992	992	992	NA	NA	NA	NA	8	5e-06
3	group_45023	rep21	NC_011497|group_45023|position:262-1215	rep21_2_rep(pNVH01)_AJ512814.1	53.165	316	146	2	2	316	43	987	1.83e-128	363		hypothetical protein	6	6	1	1	256817	1	241929		953	1136	984	NA	NA	NA	NA	6	5e-06
302	group_37966	Col440II	NC_019311|group_37966|position:4540-4947	Col440II_1__CP023921.1	25.455	110	62	3	15	124	270	1	7.91e-07	38.5		hypothetical protein	9	9	1	1	288936	1	125327		281	407	393	NA	NA	NA	NA	8	5e-06
303	group_196962	Rep	NZ_CP022136|group_196962|position:51320-52534	Rep_1_pKPC-2_CP011573	32.721	272	164	9	19	279	40	831	5.98e-40	137		hypothetical protein	5	5	1	1	280854	1	129823		1214	1214	1214	NA	NA	NA	NA	5	5e-06
309	group_6949	pXuzhou21	NC_019436|group_6949|position:1-1146	pXuzhou21_1__CP001927	25.103	243	156	5	24	255	6	689	4.61e-20	82		hypothetical protein	25	25	1	1	272373	1	227774		191	1439	1087	NA	NA	NA	NA	4	5e-06
318	group_209230	pSL483	NC_020524|group_209230|position:565-1686	pSL483_1__CP001137	25	244	162	6	12	244	6	707	5.68e-14	65.1		hypothetical protein	17	17	1	1	293639	1	125950		1121	1121	1121	NA	NA	NA	NA	15	5e-06
319	group_59622	pIP31758(p153)	NC_020525|group_59622|position:145-1068	pIP31758(p153)_1_p153_CP000719	27.624	181	118	4	58	226	97	636	1.1e-19	80.9		hypothetical protein	8	8	1	1	112788	1	125180		626	923	885	NA	NA	NA	NA	5	5e-06
320	group_16272	IncX6	NC_020544|group_16272|position:37217-38329	IncX6_1__KU302800	40.283	283	150	10	29	303	46	861	2.82e-57	184		hypothetical protein	12	12	1	1	155064	1	309710		551	1112	1064	NA	NA	NA	NA	3	5e-06
324	group_11083	Col440II	NZ_CP010381|group_11083|position:3586-3930	Col440II_1__CP023921.1	91.579	95	7	1	1	95	282	1	4.3e-62	178	mbeC	Mobilization protein MbeC	6	6	1	1	282580	1	202979		323	344	333	conjugation	NA	DNA binding	GO:0000746;GO:0003677	5	5e-06
331	group_216804	IncA/C2	NC_022344|group_216804|position:179399-180586	IncA/C2_1__JN157804	34.884	129	74	3	50	177	47	406	7.75e-20	78.6		hypothetical protein	8	8	1	1	226456	1	337574		1187	1187	1187	NA	NA	NA	NA	8	5e-06
335	group_16767	Col440II	NZ_CP028175|group_16767|position:5220-5567	Col440II_1__CP023921.1	68.132	91	28	1	5	95	273	4	3.53e-41	125	mbeC	Mobilization protein MbeC	38	38	1	1	165976	1	280646		338	356	351	conjugation	NA	DNA binding	GO:0000746;GO:0003677	9	5e-06
338	group_37650	Col(YC)	NZ_CP021044|group_37650|position:1-1278	Col(YC)_1__NC_002144	38.298	47	29	0	196	242	150	10	5.87e-08	42.4		hypothetical protein	38	38	1	1	184065	1	288308		1277	1277	1277	NA	NA	NA	NA	7	5e-06
340	group_22499	IncX6	NC_023142|group_22499|position:4-1005	IncX6_1__KU302800	40.698	258	147	6	15	267	70	840	5.01e-65	202		hypothetical protein	38	38	1	1	170567	1	303403		1001	1136	1075	NA	NA	NA	NA	7	5e-06
347	group_224432	pESA2	NC_025152|group_224432|position:35031-35771	pESA2_1__CP000784	36.777	242	149	3	4	241	4	729	4.96e-51	160		hypothetical protein	7	7	1	1	110269	1	176082		740	740	740	NA	NA	NA	NA	7	5e-06
348	group_224497	pIP31758(p153)	NC_025172|group_224497|position:1-1173	pIP31758(p153)_1_p153_CP000719	34.615	130	79	4	137	262	247	630	1.1e-12	61.2		hypothetical protein	9	9	1	1	333643	1	125872		1172	1172	1172	NA	NA	NA	NA	3	5e-06
349	group_224497	pIP31758(p153)	NC_025173|group_224497|position:747-1919	pIP31758(p153)_1_p153_CP000719	34.615	130	79	4	137	262	247	630	1.04e-12	61.2		hypothetical protein	9	9	1	1	333643	1	125872		1172	1172	1172	NA	NA	NA	NA	5	5e-06
352	group_227353	Col440I	NZ_CP003994|group_227353|position:2942-3112	Col440I_1__CP023920.1	70.27	37	11	0	1	37	1	111	1.65e-15	56.6		hypothetical protein	15	15	1	1	282425	1	203019		170	170	170	NA	NA	NA	NA	14	5e-06
352	mbeC	Col440II	NZ_CP003994|mbeC|position:1980-2324	Col440II_1__CP023921.1	93.684	95	5	1	1	95	282	1	5.97e-63	180		Mobilization protein MbeC	39	39	1	1	282434	1	203052		314	344	340	conjugation	NA	DNA binding	GO:0000746;GO:0003677	14	5e-06
354	group_60637	rep8	NZ_CP004871|group_60637|position:17488-18591	rep8_2_repA(pEJ97-1)_AJ49170	35.714	126	68	4	1	123	1	348	4.44e-16	71.6		hypothetical protein	6	6	1	1	245796	1	204839		278	1103	965	NA	NA	NA	NA	5	5e-06
355	group_16174	rep3	NZ_CP004874|group_16174|position:71999-73540	rep3_1_rep63A(pAW63)_BTH011655	96.693	514	17	0	1	514	1	1542	0	1041		hypothetical protein	8	8	1	1	246347	1	206210		1541	1541	1541	NA	NA	NA	NA	5	5e-06
362	group_64265	IncX6	NZ_CP009029|group_64265|position:718-1845	IncX6_1__KU302800	29.537	281	167	11	74	346	28	801	5.7e-29	108		hypothetical protein	5	5	1	1	139472	1	144053		1112	1127	1124	NA	NA	NA	NA	4	5e-06
363	group_24886	IncN3	NZ_CP009030|group_24886|position:31356-32582	IncN3_1__EF219134	50.602	166	71	4	137	300	473	3	4.4e-52	165		hypothetical protein	32	32	1	1	221065	1	160005		800	1226	1212	NA	NA	NA	NA	5	5e-06
364	group_64286	repA	NZ_CP028194|group_64286|position:10603-11451	repA_1_pKPC-2_CP013325	37.566	189	114	1	81	269	7	561	8.1e-34	116		hypothetical protein	7	7	1	1	212891	1	131394		836	980	920	NA	NA	NA	NA	7	5e-06
366	group_64793	IncFII(pCTU2)	NZ_CP009851|group_64793|position:14693-15379	IncFII(pCTU2)_1_pCTU2_FN543095	70.157	191	53	1	38	224	575	3	7.36e-89	254		hypothetical protein	6	6	1	1	209807	1	350788		584	686	669	NA	NA	NA	NA	4	5e-06
366	group_36269	pESA2	NZ_CP029428|group_36269|position:46538-47284	pESA2_1__CP000784	48.148	243	123	2	1	240	1	729	1.13e-78	231		hypothetical protein	48	48	1	1	104549	1	350819		221	746	354	NA	NA	NA	NA	4	5e-06
37	group_45191	rep7b	NC_017197|group_45191|position:25-870	rep7b_2_pVGA_NC_011605.1	27.407	135	81	2	55	183	271	642	5.38e-08	46.2		hypothetical protein	9	9	1	648	1	649	2		845	869	855	NA	NA	NA	NA	9	5e-06
370	group_16767	Col440II	NZ_CP010203|group_16767|position:415-771	Col440II_1__CP023921.1	68.132	91	28	1	8	98	273	4	3.29e-41	125	mbeC	Mobilization protein MbeC	38	38	1	1	165976	1	280646		338	356	351	conjugation	NA	DNA binding	GO:0000746;GO:0003677	4	5e-06
373	group_260902	IncN3	NZ_CP010382|group_260902|position:21422-22303	IncN3_1__EF219134	93.038	158	11	0	29	186	476	3	2.91e-112	315		hypothetical protein	11	11	1	1	337548	1	181923		881	881	881	NA	NA	NA	NA	8	5e-06
374	group_65238	IncFII(p96A)	NZ_CP010383|group_65238|position:99378-100244	IncFII(p96A)_1_p96A_JQ418521	53.448	174	75	3	10	177	13	534	1.03e-54	169		hypothetical protein	6	6	1	1	334147	1	123446		866	866	866	NA	NA	NA	NA	4	5e-06
381	group_22499	IncX6	NZ_CP010648|group_22499|position:1-1014	IncX6_1__KU302800	40.541	259	148	6	19	272	70	843	3.14e-65	203		hypothetical protein	38	38	1	1	170567	1	303403		1001	1136	1075	NA	NA	NA	NA	8	5e-06
385	group_49399	IncX6	NZ_CP010722|group_49399|position:1-1035	IncX6_1__KU302800	42.125	273	149	7	8	275	34	840	1.96e-68	212		hypothetical protein	7	7	1	1	166278	1	303973		608	1034	973	NA	NA	NA	NA	3	5e-06
388	group_213633	IncN3	NZ_CP011121|group_213633|position:56170-57093	IncN3_1__EF219134	28.395	162	103	4	45	200	467	3	6.77e-19	75.9		hypothetical protein	6	6	1	1	163817	1	306654		923	923	923	NA	NA	NA	NA	4	5e-06
394	group_52145	p0111	NZ_CP011596|group_52145|position:38886-39785	p0111_1__AP010962	48.311	296	142	4	6	296	13	882	4.04e-83	246	repB_2	RepFIB replication protein A	24	24	1	1	338319	1	183037		899	899	899	DNA replication initiation;plasmid maintenance	NA	DNA binding;DNA-directed DNA polymerase activity	GO:0003677;GO:0003887;GO:0006270;GO:0006276	3	5e-06
394	group_32504	IncFIB(K)	NZ_CP011596|group_32504|position:20993-22003	IncFIB(K)_1_Kpn3_JN233704	98.925	186	2	0	101	286	559	2	6.23e-140	388	repB	RepFIB replication protein A	207	207	1	1	338400	1	183786		1010	1010	1010	DNA replication initiation;plasmid maintenance	NA	DNA binding;DNA-directed DNA polymerase activity	GO:0003677;GO:0003887;GO:0006270;GO:0006276	3	5e-06
395	mbeC	Col440II	NZ_CP011606|mbeC|position:1420-1764	Col440II_1__CP023921.1	92.632	95	6	1	1	95	282	1	8.59e-62	177		Mobilization protein MbeC	39	39	1	1	282434	1	203052		314	344	340	conjugation	NA	DNA binding	GO:0000746;GO:0003677	6	5e-06
398	group_29383	pXuzhou21	NZ_CP013797|group_29383|position:183141-184112	pXuzhou21_1__CP001927	31.739	230	138	5	1	213	3	686	1.3e-35	123		hypothetical protein	13	13	1	6	641	6	936		788	1112	1043	NA	NA	NA	NA	13	5e-06
4	group_16767	Col440II	NZ_CP018949|group_16767|position:8571-8909	Col440II_1__CP023921.1	68.132	91	28	1	2	92	273	4	2.91e-41	125	mbeC	Mobilization protein MbeC	38	38	1	1	165976	1	280646		338	356	351	conjugation	NA	DNA binding	GO:0000746;GO:0003677	10	5e-06
403	group_8067	Rep	NZ_CP019733|group_8067|position:36298-37599	Rep_1_pKPC-2_CP011573	31.66	259	159	8	42	290	43	795	8.19e-32	116		hypothetical protein	10	10	1	1	218960	1	336964		1301	1313	1311	NA	NA	NA	NA	6	5e-06
408	group_1191	repUS4	NZ_CP014889|group_1191|position:5615-6718	repUS4__repA(pCI2000)_AF178424	49.716	352	163	6	1	351	1	1017	7.17e-117	338		hypothetical protein	22	22	1	1	267986	1	230872		461	1124	1011	NA	NA	NA	NA	3	5e-06
408	group_576	rep22	NZ_CP012274|group_576|position:20233-20742	rep22_2_repU(pKKS825)_FN377602.2	69.643	56	17	0	65	120	1137	970	2.31e-21	82.8		hypothetical protein	15	15	1	1	267471	1	242963		164	2060	795	NA	NA	NA	NA	3	5e-06
412	group_67049	rep23	NZ_CP012417|group_67049|position:6632-7132	rep23_2_rep(pV030-8)_EU366902.1	31.933	119	71	2	13	131	46	372	1.97e-11	54.3		hypothetical protein	5	5	1	6	253	6	241		500	1007	601	NA	NA	NA	NA	4	5e-06
416	group_29555	rep5	NZ_CP012984|group_29555|position:22999-23751	rep5_4_rep(SAP047A)_GQ900405.1	31.092	119	81	1	106	223	304	660	3.42e-11	55.1		hypothetical protein	7	7	1	1	317479	1	201628		752	881	807	NA	NA	NA	NA	3	5e-06
422	group_299203	rep22	NZ_CP013494|group_299203|position:694338-698999	rep22_2_repU(pKKS825)_FN377602.2	37.975	158	93	3	78	231	1134	664	2.54e-24	100	recD2	ATP-dependent RecD-like DNA helicase	7	7	1	1	2715	1	97690		4661	4661	4661	NA	NA	DNA binding;ATP-dependent DNA helicase activity;ATP binding	GO:0003677;GO:0004003;GO:0005524	7	5e-06
430	group_11357	rep1	NZ_CP013750|group_11357|position:41909-43441	rep1_6_repE(pTEF1)_AE016833	33.789	512	309	16	10	511	16	1491	1.26e-97	298		hypothetical protein	13	13	1	1	266238	1	242068		1532	1538	1533	NA	NA	NA	NA	3	5e-06
431	group_1191	repUS4	NZ_CP013752|group_1191|position:32528-33619	repUS4__repA(pCI2000)_AF178424	45.272	349	179	6	1	347	1	1017	4.37e-101	298		hypothetical protein	22	22	1	1	267986	1	230872		461	1124	1011	NA	NA	NA	NA	3	5e-06
439	group_1191	repUS4	NZ_CP014627|group_1191|position:5330-6430	repUS4__repA(pCI2000)_AF178424	44.857	350	180	6	1	348	1	1017	3.16e-100	296		hypothetical protein	22	22	1	1	267986	1	230872		461	1124	1011	NA	NA	NA	NA	3	5e-06
446	group_348171	IncFIB(K)	NZ_CP016407|group_348171|position:1-1011	IncFIB(K)_1_Kpn3_JN233704	97.312	186	5	0	101	286	559	2	6.6e-138	383	repB	RepFIB replication protein A	7	7	1	1	216435	1	136530		1010	1010	1010	DNA replication initiation;plasmid maintenance	NA	DNA binding;DNA-directed DNA polymerase activity	GO:0003677;GO:0003887;GO:0006270;GO:0006276	4	5e-06
455	group_5924	IncFII(p96A)	NZ_CP017850|group_5924|position:34600-35475	IncFII(p96A)_1_p96A_JQ418521	61.538	182	62	3	5	182	1	534	1.05e-72	215		hypothetical protein	39	39	1	1	210651	1	165674		488	893	844	NA	NA	NA	NA	3	5e-06
459	group_73493	IncP1	NZ_CP018472|group_73493|position:166215-167342	IncP1_3__KX377410	31.646	237	149	9	127	357	29	718	1.12e-24	94.7		hypothetical protein	10	10	1	1	220487	1	160683		1127	1133	1127	NA	NA	NA	NA	9	5e-06
468	group_36645	IncP6	NZ_CP020969|group_36645|position:10947-12440	IncP6_1__JF785550	78.229	271	56	1	95	365	805	2	1.99e-152	429		hypothetical protein	8	8	1	1	219756	1	153517		1493	1493	1493	NA	NA	NA	NA	6	5e-06
47	group_45324	repUS16	NC_002192|group_45324|position:813-1511	repUS16__repF(pE194)_M17811.1	28.736	174	103	6	4	177	531	989	3.83e-16	69.7	repB	Replication protein RepB	5	5	1	808	2	802	3		596	698	677	DNA replication	extrachromosomal circular DNA	DNA binding;DNA topoisomerase activity;identical protein binding	GO:0003677;GO:0003916;GO:0005727;GO:0006260;GO:0042802	5	5e-06
471	group_1205	repUS4	NZ_CP021485|group_1205|position:53789-54478	repUS4__repA(pCI2000)_AF178424	41.296	247	105	5	3	211	283	1017	6.38e-60	187		hypothetical protein	9	9	1	1	270297	1	231562		158	689	455	NA	NA	NA	NA	3	5e-06
471	group_19317	rep22	NZ_CP021485|group_19317|position:47806-49863	rep22_2_repU(pKKS825)_FN377602.2	60	165	66	0	63	227	1143	649	5.45e-59	197		hypothetical protein	6	6	1	1	270053	1	231542		806	2057	1690	NA	NA	NA	NA	3	5e-06
476	group_75667	rep22	NZ_CP025507|group_75667|position:912892-917502	rep22_2_repU(pKKS825)_FN377602.2	36.646	161	97	3	75	231	1143	664	2.77e-24	100	recD2	ATP-dependent RecD-like DNA helicase	5	5	1	1	2679	1	83680		4610	4616	4612	NA	NA	DNA binding;ATP-dependent DNA helicase activity;ATP binding	GO:0003677;GO:0004003;GO:0005524	3	5e-06
485	group_10831	rep3	NZ_CP024097|group_10831|position:66900-68456	rep3_3_rep(pBT9727)_CP000047	94.027	519	31	0	1	519	1	1557	0	994		hypothetical protein	12	12	1	1	255194	1	206544		1139	1556	1488	NA	NA	NA	NA	10	5e-06
49	group_31106	rep22	NC_002377|group_31106|position:30831-34133	rep22_2_repU(pKKS825)_FN377602.2	33.537	164	99	4	77	231	1134	646	9.33e-24	98.2	recD2	ATP-dependent RecD-like DNA helicase	6	6	1	1	343006	1	18382		3302	3419	3321	NA	NA	DNA binding;ATP-dependent DNA helicase activity;ATP binding	GO:0003677;GO:0004003;GO:0005524	4	5e-06
497	group_388163	pXuzhou21	NZ_CP026086|group_388163|position:101610-102548	pXuzhou21_1__CP001927	28.017	232	151	5	7	225	6	692	5.66e-19	77.8		hypothetical protein	8	8	1	1	166413	1	173667		938	938	938	NA	NA	NA	NA	3	5e-06
504	group_24882	Rep	NZ_CP020888|group_24882|position:41561-42781	Rep_1_pKPC-2_CP011573	30.705	241	158	6	29	266	40	744	1.65e-33	120		hypothetical protein	34	34	1	1	230967	1	161006		1142	1247	1219	NA	NA	NA	NA	24	5e-06
517	group_39031	rep23	NZ_CP004860|group_39031|position:311588-312514	rep23_2_rep(pV030-8)_EU366902.1	28.571	77	55	0	4	80	22	252	3.6e-08	47		hypothetical protein	9	9	1	1	250421	1	209002		896	926	912	NA	NA	NA	NA	5	5e-06
522	group_37650	Col(YC)	NZ_CP010646|group_37650|position:1-1278	Col(YC)_1__NC_002144	38.298	47	29	0	196	242	150	10	5.81e-08	42.4		hypothetical protein	38	38	1	1	184065	1	288308		1277	1277	1277	NA	NA	NA	NA	8	5e-06
530	group_45093	Col440II	NC_001774|group_45093|position:3890-4195	Col440II_1__CP023921.1	40.659	91	52	1	2	90	273	1	2.78e-19	69.7	mbeC	Mobilization protein MbeC	30	30	1	1	161613	1	278261		272	305	303	conjugation	NA	DNA binding	GO:0000746;GO:0003677	10	5e-06
531	group_45093	Col440II	NC_006828|group_45093|position:4777-5082	Col440II_1__CP023921.1	40.659	91	52	1	2	90	273	1	2.78e-19	69.7	mbeC	Mobilization protein MbeC	30	30	1	1	161613	1	278261		272	305	303	conjugation	NA	DNA binding	GO:0000746;GO:0003677	17	5e-06
64	group_9567	Col440II	NC_019102|group_9567|position:1395-1733	Col440II_1__CP023921.1	67.391	92	29	1	2	93	273	1	1.56e-41	126	mbeC	Mobilization protein MbeC	19	19	1	1	166035	1	280846		245	386	343	conjugation	NA	DNA binding	GO:0000746;GO:0003677	3	5e-06
7	group_45027	Col440II	NC_001377|group_45027|position:44-295	Col440II_1__CP023921.1	60	25	10	0	16	40	129	55	3.21e-06	35.4		hypothetical protein	5	5	1	1	193198	1	340170		251	368	274	NA	NA	NA	NA	4	5e-06
71	group_24651	IncW	NZ_CP021449|group_24651|position:19-1026	IncW_1__EF633507	30	100	43	3	9	106	16	240	4.51e-08	43.5		hypothetical protein	19	19	1	1	323592	1	254388		938	1070	1052	NA	NA	NA	NA	10	5e-06
84	group_32184	repUS17	NC_006997|group_32184|position:778-1545	repUS17__rep(pKKS825)_FN377602.2	33.168	202	132	2	4	204	7	606	2.25e-38	129		hypothetical protein	5	5	1	276	17	278	29		686	893	826	NA	NA	NA	NA	4	5e-06
85	group_47192	pIP32953	NC_004834|group_47192|position:13-990	pIP32953_1__BX936400	48.052	308	157	2	20	324	1	924	9.1e-98	285		hypothetical protein	15	15	1	1	210516	1	132226		977	977	977	NA	NA	NA	NA	4	5e-06
94	group_20415	rep5	NC_005003|group_20415|position:4425-5249	rep5_5_rep(pRJ6)_AF241888.2	91.273	275	24	0	1	275	825	1	1.29e-171	470		hypothetical protein	11	11	1	1	293158	1	233335		242	857	618	NA	NA	NA	NA	3	5e-06
95	group_32348	rep6	NZ_CP013734|group_32348|position:19606-20445	rep6_1_repA(p703/5)_AF109375	28.837	215	124	6	13	218	31	615	1.22e-20	82		hypothetical protein	8	8	1	1	161013	1	234393		581	839	803	NA	NA	NA	NA	8	5e-06
108	group_47192	pIP32953	NC_018978|group_47192|position:13-990	pIP32953_1__BX936400	47.727	308	158	2	20	324	1	924	5.85e-97	283		hypothetical protein	15	15	1	1	210516	1	132226		977	977	977	NA	NA	NA	NA	11	1e-05
12	group_45044	repUS3	NC_001446|group_45044|position:834-1472	repUS3__repM200(pBM200)_DQ437521	36.364	231	111	8	7	213	19	675	8.86e-37	122		hypothetical protein	6	6	1	1	239244	1	208199		638	638	638	NA	NA	NA	NA	3	1e-05
140	group_17700	repUS4	NC_008505|group_17700|position:65569-66561	repUS4__repA(pCI2000)_AF178424	70.833	336	91	2	2	330	10	1017	1.23e-169	471		hypothetical protein	5	5	1	1	271030	1	227630		992	1175	1059	NA	NA	NA	NA	3	1e-05
140	group_6949	pXuzhou21	NZ_CP016737|group_6949|position:1-1167	pXuzhou21_1__CP001927	26.639	244	153	5	28	260	3	689	3.92e-21	85.1		hypothetical protein	25	25	1	1	272373	1	227774		191	1439	1087	NA	NA	NA	NA	3	1e-05
150	group_49820	IncX6	NC_011960|group_49820|position:74675-75781	IncX6_1__KU302800	42.4	250	139	5	45	290	52	798	9.15e-67	208		hypothetical protein	6	6	1	1	173407	1	69368		1106	1181	1166	NA	NA	NA	NA	6	1e-05
155	group_26064	IncFIB(pCTU1)	NZ_CP012255|group_26064|position:104291-105304	IncFIB(pCTU1)_1_pCTU1_FN543094	99.257	269	2	0	21	289	3	809	0	552	repB	RepFIB replication protein A	10	10	1	1	206089	1	139741		509	1013	912	DNA replication initiation;plasmid maintenance	NA	DNA binding;DNA-directed DNA polymerase activity	GO:0003677;GO:0003887;GO:0006270;GO:0006276	3	1e-05
160	group_11082	Col440II	NC_010993|group_11082|position:3000-3344	Col440II_1__CP023921.1	91.579	95	7	1	1	95	282	1	3.07e-61	176	mbeC	Mobilization protein MbeC	26	26	1	1	282601	1	203272		245	467	340	conjugation	NA	DNA binding	GO:0000746;GO:0003677	6	1e-05
170	group_119753	repUS19	NC_010875|group_119753|position:500-1156	repUS19__rep(pDLK3)_GU562626.1	27.673	159	102	5	5	162	28	468	9.64e-12	55.5	repB	Replication protein RepB	10	10	1	1	161507	1	226603		656	656	656	DNA replication	extrachromosomal circular DNA	DNA binding;DNA topoisomerase activity;identical protein binding	GO:0003677;GO:0003916;GO:0005727;GO:0006260;GO:0042802	10	1e-05
173	group_120055	repUS16	NC_010423|group_120055|position:1330-1995	repUS16__repF(pE194)_M17811.1	27.481	131	79	4	5	135	540	884	4.84e-12	57.4	repB	Replication protein RepB	7	7	1	1	293358	1	235695		665	665	665	DNA replication	extrachromosomal circular DNA	DNA binding;DNA topoisomerase activity;identical protein binding	GO:0003677;GO:0003916;GO:0005727;GO:0006260;GO:0042802	7	1e-05
175	group_51272	IncN3	NZ_CP014330|group_51272|position:20308-21219	IncN3_1__EF219134	72.152	158	44	0	38	195	476	3	9.51e-89	256		hypothetical protein	6	6	1	1	101532	1	280440		911	911	911	NA	NA	NA	NA	6	1e-05
185	group_11082	Col440II	NC_025149|group_11082|position:1523-1867	Col440II_1__CP023921.1	91.579	95	7	1	1	95	282	1	2.43e-62	179	mbeC	Mobilization protein MbeC	26	26	1	1	282601	1	203272		245	467	340	conjugation	NA	DNA binding	GO:0000746;GO:0003677	4	1e-05
199	group_11082	Col440II	NZ_CP019843|group_11082|position:944-1288	Col440II_1__CP023921.1	91.579	95	7	1	1	95	282	1	2.43e-62	179	mbeC	Mobilization protein MbeC	26	26	1	1	282601	1	203272		245	467	340	conjugation	NA	DNA binding	GO:0000746;GO:0003677	4	1e-05
218	group_26843	rep2	NC_012551|group_26843|position:50068-51588	rep2_1_ORF(E.faeciumContig1183)_JDOE	36.077	413	247	10	14	418	25	1236	4.64e-86	268		hypothetical protein	5	5	1	1	268821	1	241242		1010	1520	1418	NA	NA	NA	NA	3	1e-05
222	group_51200	IncX4	NC_013056|group_51200|position:7881-8768	IncX4_2__FN543504	27.477	222	139	4	6	207	52	711	1.06e-25	95.9		hypothetical protein	7	7	1	1	119688	1	328675		887	887	887	NA	NA	NA	NA	5	1e-05
229	group_148471	Col440II	NC_013368|group_148471|position:239-586	Col440II_1__CP023921.1	62.637	91	33	1	5	95	273	4	7.25e-40	122	mbeC	Mobilization protein MbeC	7	7	1	1	165995	1	280590		347	347	347	conjugation	NA	DNA binding	GO:0000746;GO:0003677	5	1e-05
231	group_35806	rep5	NC_013389|group_35806|position:10919-11716	rep5_6_rep(pRJ9)_AF447813.1	68.651	252	78	1	13	263	82	837	6.52e-116	328		hypothetical protein	7	7	1	1	257833	1	232332		446	797	584	NA	NA	NA	NA	6	1e-05
237	group_25768	pIP31758(p153)	NC_013551|group_25768|position:10686-11846	pIP31758(p153)_1_p153_CP000719	31.783	129	80	3	129	257	268	630	2.63e-14	66.2		hypothetical protein	5	5	1	1	259316	1	239012		896	1160	1107	NA	NA	NA	NA	3	1e-05
246	group_52005	Col440II	NC_014003|group_52005|position:1402-1740	Col440II_1__CP023921.1	64.13	92	32	1	2	93	273	1	7.85e-39	119	mbeC	Mobilization protein MbeC	14	14	1	1	166045	1	280561		338	338	338	conjugation	NA	DNA binding	GO:0000746;GO:0003677	8	1e-05
249	group_33428	rep22	NC_014475|group_33428|position:36058-38022	rep22_2_repU(pKKS825)_FN377602.2	45.198	177	93	1	57	229	1158	628	5.36e-42	150		hypothetical protein	6	6	1	1	233463	1	236601		1964	1964	1964	NA	NA	NA	NA	3	1e-05
257	group_166128	rep19	NZ_CP010015|group_166128|position:77542-78405	rep19_7_repA(SAP019A)_GQ900385.1	39.844	128	77	0	2	129	7	390	3.71e-15	67.8		hypothetical protein	5	5	1	58	18	58	44		863	863	863	NA	NA	NA	NA	5	1e-05
266	group_3287	rep20	NC_016643|group_3287|position:1-939	rep20_9_repA(SAP055A)_GQ900414.1	88.571	315	34	1	1	313	945	1	2.7e-180	494		hypothetical protein	15	15	1	1	258794	1	235780		509	947	904	NA	NA	NA	NA	3	1e-05
267	group_27333	IncFIB(pCTU1)	NC_016817|group_27333|position:1-930	IncFIB(pCTU1)_1_pCTU1_FN543094	74.721	269	67	1	23	290	3	809	9.23e-149	412	repB	RepFIB replication protein A	13	13	1	1	211962	1	334091		929	935	929	DNA replication initiation;plasmid maintenance	NA	DNA binding;DNA-directed DNA polymerase activity	GO:0003677;GO:0003887;GO:0006270;GO:0006276	5	1e-05
273	group_22623	pIP31758(p153)	NC_017172|group_22623|position:3546-4313	pIP31758(p153)_1_p153_CP000719	26.596	188	125	4	6	181	103	663	4.14e-19	78.2		hypothetical protein	38	38	1	1	112072	1	357918		623	827	754	NA	NA	NA	NA	3	1e-05
281	group_24651	IncW	NC_017575|group_24651|position:322-1392	IncW_1__EF633507	29.592	98	46	1	30	127	16	240	6.79e-08	43.1		hypothetical protein	19	19	1	1	323592	1	254388		938	1070	1052	NA	NA	NA	NA	6	1e-05
286	group_37650	Col(YC)	NZ_CP010731|group_37650|position:1-1278	Col(YC)_1__NC_002144	38.298	47	29	0	196	242	150	10	4.55e-08	42.7		hypothetical protein	38	38	1	1	184065	1	288308		1277	1277	1277	NA	NA	NA	NA	22	1e-05
287	group_22499	IncX6	NC_018288|group_22499|position:101-1126	IncX6_1__KU302800	40.541	259	148	6	23	276	70	843	3.7e-65	203		hypothetical protein	38	38	1	1	170567	1	303403		1001	1136	1075	NA	NA	NA	NA	22	1e-05
297	group_195738	IncX4	NC_019180|group_195738|position:284-1276	IncX4_2__FN543504	27.027	222	139	5	7	207	52	711	6.38e-21	83.6		hypothetical protein	8	8	1	1	292174	1	181425		992	992	992	NA	NA	NA	NA	8	1e-05
3	group_45023	rep21	NC_011497|group_45023|position:262-1215	rep21_2_rep(pNVH01)_AJ512814.1	53.165	316	146	2	2	316	43	987	1.83e-128	363		hypothetical protein	6	6	1	1	256817	1	241929		953	1136	984	NA	NA	NA	NA	6	1e-05
302	group_37966	Col440II	NC_019311|group_37966|position:4540-4947	Col440II_1__CP023921.1	25.455	110	62	3	15	124	270	1	7.91e-07	38.5		hypothetical protein	9	9	1	1	288936	1	125327		281	407	393	NA	NA	NA	NA	8	1e-05
303	group_196962	Rep	NZ_CP022136|group_196962|position:51320-52534	Rep_1_pKPC-2_CP011573	32.721	272	164	9	19	279	40	831	5.98e-40	137		hypothetical protein	5	5	1	1	280854	1	129823		1214	1214	1214	NA	NA	NA	NA	5	1e-05
309	group_6949	pXuzhou21	NC_019436|group_6949|position:1-1146	pXuzhou21_1__CP001927	25.103	243	156	5	24	255	6	689	4.61e-20	82		hypothetical protein	25	25	1	1	272373	1	227774		191	1439	1087	NA	NA	NA	NA	4	1e-05
318	group_209230	pSL483	NC_020524|group_209230|position:565-1686	pSL483_1__CP001137	25	244	162	6	12	244	6	707	5.68e-14	65.1		hypothetical protein	17	17	1	1	293639	1	125950		1121	1121	1121	NA	NA	NA	NA	15	1e-05
319	group_59622	pIP31758(p153)	NC_020525|group_59622|position:145-1068	pIP31758(p153)_1_p153_CP000719	27.624	181	118	4	58	226	97	636	1.1e-19	80.9		hypothetical protein	8	8	1	1	112788	1	125180		626	923	885	NA	NA	NA	NA	5	1e-05
320	group_16272	IncX6	NC_020544|group_16272|position:37217-38329	IncX6_1__KU302800	40.283	283	150	10	29	303	46	861	2.82e-57	184		hypothetical protein	12	12	1	1	155064	1	309710		551	1112	1064	NA	NA	NA	NA	3	1e-05
324	group_11083	Col440II	NZ_CP010381|group_11083|position:3586-3930	Col440II_1__CP023921.1	91.579	95	7	1	1	95	282	1	4.3e-62	178	mbeC	Mobilization protein MbeC	6	6	1	1	282580	1	202979		323	344	333	conjugation	NA	DNA binding	GO:0000746;GO:0003677	5	1e-05
331	group_216804	IncA/C2	NC_022344|group_216804|position:179399-180586	IncA/C2_1__JN157804	34.884	129	74	3	50	177	47	406	7.75e-20	78.6		hypothetical protein	8	8	1	1	226456	1	337574		1187	1187	1187	NA	NA	NA	NA	8	1e-05
335	group_16767	Col440II	NZ_CP028175|group_16767|position:5220-5567	Col440II_1__CP023921.1	68.132	91	28	1	5	95	273	4	3.53e-41	125	mbeC	Mobilization protein MbeC	38	38	1	1	165976	1	280646		338	356	351	conjugation	NA	DNA binding	GO:0000746;GO:0003677	9	1e-05
338	group_37650	Col(YC)	NZ_CP021044|group_37650|position:1-1278	Col(YC)_1__NC_002144	38.298	47	29	0	196	242	150	10	5.87e-08	42.4		hypothetical protein	38	38	1	1	184065	1	288308		1277	1277	1277	NA	NA	NA	NA	7	1e-05
340	group_22499	IncX6	NC_023142|group_22499|position:4-1005	IncX6_1__KU302800	40.698	258	147	6	15	267	70	840	5.01e-65	202		hypothetical protein	38	38	1	1	170567	1	303403		1001	1136	1075	NA	NA	NA	NA	7	1e-05
347	group_224432	pESA2	NC_025152|group_224432|position:35031-35771	pESA2_1__CP000784	36.777	242	149	3	4	241	4	729	4.96e-51	160		hypothetical protein	7	7	1	1	110269	1	176082		740	740	740	NA	NA	NA	NA	7	1e-05
348	group_224497	pIP31758(p153)	NC_025172|group_224497|position:1-1173	pIP31758(p153)_1_p153_CP000719	34.615	130	79	4	137	262	247	630	1.1e-12	61.2		hypothetical protein	9	9	1	1	333643	1	125872		1172	1172	1172	NA	NA	NA	NA	3	1e-05
349	group_224497	pIP31758(p153)	NC_025173|group_224497|position:747-1919	pIP31758(p153)_1_p153_CP000719	34.615	130	79	4	137	262	247	630	1.04e-12	61.2		hypothetical protein	9	9	1	1	333643	1	125872		1172	1172	1172	NA	NA	NA	NA	5	1e-05
352	group_227353	Col440I	NZ_CP003994|group_227353|position:2942-3112	Col440I_1__CP023920.1	70.27	37	11	0	1	37	1	111	1.65e-15	56.6		hypothetical protein	15	15	1	1	282425	1	203019		170	170	170	NA	NA	NA	NA	14	1e-05
352	mbeC	Col440II	NZ_CP003994|mbeC|position:1980-2324	Col440II_1__CP023921.1	93.684	95	5	1	1	95	282	1	5.97e-63	180		Mobilization protein MbeC	39	39	1	1	282434	1	203052		314	344	340	conjugation	NA	DNA binding	GO:0000746;GO:0003677	14	1e-05
354	group_60637	rep8	NZ_CP004871|group_60637|position:17488-18591	rep8_2_repA(pEJ97-1)_AJ49170	35.714	126	68	4	1	123	1	348	4.44e-16	71.6		hypothetical protein	6	6	1	1	245796	1	204839		278	1103	965	NA	NA	NA	NA	5	1e-05
355	group_16174	rep3	NZ_CP004874|group_16174|position:71999-73540	rep3_1_rep63A(pAW63)_BTH011655	96.693	514	17	0	1	514	1	1542	0	1041		hypothetical protein	8	8	1	1	246347	1	206210		1541	1541	1541	NA	NA	NA	NA	5	1e-05
362	group_64265	IncX6	NZ_CP009029|group_64265|position:718-1845	IncX6_1__KU302800	29.537	281	167	11	74	346	28	801	5.7e-29	108		hypothetical protein	5	5	1	1	139472	1	144053		1112	1127	1124	NA	NA	NA	NA	4	1e-05
363	group_24886	IncN3	NZ_CP009030|group_24886|position:31356-32582	IncN3_1__EF219134	50.602	166	71	4	137	300	473	3	4.4e-52	165		hypothetical protein	32	32	1	1	221065	1	160005		800	1226	1212	NA	NA	NA	NA	5	1e-05
364	group_64286	repA	NZ_CP028194|group_64286|position:10603-11451	repA_1_pKPC-2_CP013325	37.566	189	114	1	81	269	7	561	8.1e-34	116		hypothetical protein	7	7	1	1	212891	1	131394		836	980	920	NA	NA	NA	NA	7	1e-05
366	group_64793	IncFII(pCTU2)	NZ_CP009851|group_64793|position:14693-15379	IncFII(pCTU2)_1_pCTU2_FN543095	70.157	191	53	1	38	224	575	3	7.36e-89	254		hypothetical protein	6	6	1	1	209807	1	350788		584	686	669	NA	NA	NA	NA	4	1e-05
366	group_36269	pESA2	NZ_CP029428|group_36269|position:46538-47284	pESA2_1__CP000784	48.148	243	123	2	1	240	1	729	1.13e-78	231		hypothetical protein	48	48	1	1	104549	1	350819		221	746	354	NA	NA	NA	NA	4	1e-05
37	group_45191	rep7b	NC_017197|group_45191|position:25-870	rep7b_2_pVGA_NC_011605.1	27.407	135	81	2	55	183	271	642	5.38e-08	46.2		hypothetical protein	9	9	1	648	1	649	2		845	869	855	NA	NA	NA	NA	9	1e-05
370	group_16767	Col440II	NZ_CP010203|group_16767|position:415-771	Col440II_1__CP023921.1	68.132	91	28	1	8	98	273	4	3.29e-41	125	mbeC	Mobilization protein MbeC	38	38	1	1	165976	1	280646		338	356	351	conjugation	NA	DNA binding	GO:0000746;GO:0003677	4	1e-05
373	group_260902	IncN3	NZ_CP010382|group_260902|position:21422-22303	IncN3_1__EF219134	93.038	158	11	0	29	186	476	3	2.91e-112	315		hypothetical protein	11	11	1	1	337548	1	181923		881	881	881	NA	NA	NA	NA	8	1e-05
374	group_65238	IncFII(p96A)	NZ_CP010383|group_65238|position:99378-100244	IncFII(p96A)_1_p96A_JQ418521	53.448	174	75	3	10	177	13	534	1.03e-54	169		hypothetical protein	6	6	1	1	334147	1	123446		866	866	866	NA	NA	NA	NA	4	1e-05
381	group_22499	IncX6	NZ_CP010648|group_22499|position:1-1014	IncX6_1__KU302800	40.541	259	148	6	19	272	70	843	3.14e-65	203		hypothetical protein	38	38	1	1	170567	1	303403		1001	1136	1075	NA	NA	NA	NA	8	1e-05
385	group_49399	IncX6	NZ_CP010722|group_49399|position:1-1035	IncX6_1__KU302800	42.125	273	149	7	8	275	34	840	1.96e-68	212		hypothetical protein	7	7	1	1	166278	1	303973		608	1034	973	NA	NA	NA	NA	3	1e-05
388	group_213633	IncN3	NZ_CP011121|group_213633|position:56170-57093	IncN3_1__EF219134	28.395	162	103	4	45	200	467	3	6.77e-19	75.9		hypothetical protein	6	6	1	1	163817	1	306654		923	923	923	NA	NA	NA	NA	4	1e-05
394	group_52145	p0111	NZ_CP011596|group_52145|position:38886-39785	p0111_1__AP010962	48.311	296	142	4	6	296	13	882	4.04e-83	246	repB_2	RepFIB replication protein A	24	24	1	1	338319	1	183037		899	899	899	DNA replication initiation;plasmid maintenance	NA	DNA binding;DNA-directed DNA polymerase activity	GO:0003677;GO:0003887;GO:0006270;GO:0006276	3	1e-05
394	group_32504	IncFIB(K)	NZ_CP011596|group_32504|position:20993-22003	IncFIB(K)_1_Kpn3_JN233704	98.925	186	2	0	101	286	559	2	6.23e-140	388	repB	RepFIB replication protein A	207	207	1	1	338400	1	183786		1010	1010	1010	DNA replication initiation;plasmid maintenance	NA	DNA binding;DNA-directed DNA polymerase activity	GO:0003677;GO:0003887;GO:0006270;GO:0006276	3	1e-05
395	mbeC	Col440II	NZ_CP011606|mbeC|position:1420-1764	Col440II_1__CP023921.1	92.632	95	6	1	1	95	282	1	8.59e-62	177		Mobilization protein MbeC	39	39	1	1	282434	1	203052		314	344	340	conjugation	NA	DNA binding	GO:0000746;GO:0003677	6	1e-05
398	group_29383	pXuzhou21	NZ_CP013797|group_29383|position:183141-184112	pXuzhou21_1__CP001927	31.739	230	138	5	1	213	3	686	1.3e-35	123		hypothetical protein	13	13	1	6	641	6	936		788	1112	1043	NA	NA	NA	NA	13	1e-05
4	group_16767	Col440II	NZ_CP018949|group_16767|position:8571-8909	Col440II_1__CP023921.1	68.132	91	28	1	2	92	273	4	2.91e-41	125	mbeC	Mobilization protein MbeC	38	38	1	1	165976	1	280646		338	356	351	conjugation	NA	DNA binding	GO:0000746;GO:0003677	10	1e-05
403	group_8067	Rep	NZ_CP019733|group_8067|position:36298-37599	Rep_1_pKPC-2_CP011573	31.66	259	159	8	42	290	43	795	8.19e-32	116		hypothetical protein	10	10	1	1	218960	1	336964		1301	1313	1311	NA	NA	NA	NA	6	1e-05
408	group_1191	repUS4	NZ_CP014889|group_1191|position:5615-6718	repUS4__repA(pCI2000)_AF178424	49.716	352	163	6	1	351	1	1017	7.17e-117	338		hypothetical protein	22	22	1	1	267986	1	230872		461	1124	1011	NA	NA	NA	NA	3	1e-05
408	group_576	rep22	NZ_CP012274|group_576|position:20233-20742	rep22_2_repU(pKKS825)_FN377602.2	69.643	56	17	0	65	120	1137	970	2.31e-21	82.8		hypothetical protein	15	15	1	1	267471	1	242963		164	2060	795	NA	NA	NA	NA	3	1e-05
412	group_67049	rep23	NZ_CP012417|group_67049|position:6632-7132	rep23_2_rep(pV030-8)_EU366902.1	31.933	119	71	2	13	131	46	372	1.97e-11	54.3		hypothetical protein	5	5	1	6	253	6	241		500	1007	601	NA	NA	NA	NA	4	1e-05
416	group_29555	rep5	NZ_CP012984|group_29555|position:22999-23751	rep5_4_rep(SAP047A)_GQ900405.1	31.092	119	81	1	106	223	304	660	3.42e-11	55.1		hypothetical protein	7	7	1	1	317479	1	201628		752	881	807	NA	NA	NA	NA	3	1e-05
422	group_299203	rep22	NZ_CP013494|group_299203|position:694338-698999	rep22_2_repU(pKKS825)_FN377602.2	37.975	158	93	3	78	231	1134	664	2.54e-24	100	recD2	ATP-dependent RecD-like DNA helicase	7	7	1	1	2715	1	97690		4661	4661	4661	NA	NA	DNA binding;ATP-dependent DNA helicase activity;ATP binding	GO:0003677;GO:0004003;GO:0005524	7	1e-05
430	group_11357	rep1	NZ_CP013750|group_11357|position:41909-43441	rep1_6_repE(pTEF1)_AE016833	33.789	512	309	16	10	511	16	1491	1.26e-97	298		hypothetical protein	13	13	1	1	266238	1	242068		1532	1538	1533	NA	NA	NA	NA	3	1e-05
431	group_1191	repUS4	NZ_CP013752|group_1191|position:32528-33619	repUS4__repA(pCI2000)_AF178424	45.272	349	179	6	1	347	1	1017	4.37e-101	298		hypothetical protein	22	22	1	1	267986	1	230872		461	1124	1011	NA	NA	NA	NA	3	1e-05
439	group_1191	repUS4	NZ_CP014627|group_1191|position:5330-6430	repUS4__repA(pCI2000)_AF178424	44.857	350	180	6	1	348	1	1017	3.16e-100	296		hypothetical protein	22	22	1	1	267986	1	230872		461	1124	1011	NA	NA	NA	NA	3	1e-05
446	group_348171	IncFIB(K)	NZ_CP016407|group_348171|position:1-1011	IncFIB(K)_1_Kpn3_JN233704	97.312	186	5	0	101	286	559	2	6.6e-138	383	repB	RepFIB replication protein A	7	7	1	1	216435	1	136530		1010	1010	1010	DNA replication initiation;plasmid maintenance	NA	DNA binding;DNA-directed DNA polymerase activity	GO:0003677;GO:0003887;GO:0006270;GO:0006276	4	1e-05
455	group_5924	IncFII(p96A)	NZ_CP017850|group_5924|position:34600-35475	IncFII(p96A)_1_p96A_JQ418521	61.538	182	62	3	5	182	1	534	1.05e-72	215		hypothetical protein	39	39	1	1	210651	1	165674		488	893	844	NA	NA	NA	NA	3	1e-05
459	group_73493	IncP1	NZ_CP018472|group_73493|position:166215-167342	IncP1_3__KX377410	31.646	237	149	9	127	357	29	718	1.12e-24	94.7		hypothetical protein	10	10	1	1	220487	1	160683		1127	1133	1127	NA	NA	NA	NA	9	1e-05
468	group_36645	IncP6	NZ_CP020969|group_36645|position:10947-12440	IncP6_1__JF785550	78.229	271	56	1	95	365	805	2	1.99e-152	429		hypothetical protein	8	8	1	1	219756	1	153517		1493	1493	1493	NA	NA	NA	NA	6	1e-05
47	group_45324	repUS16	NC_002192|group_45324|position:813-1511	repUS16__repF(pE194)_M17811.1	28.736	174	103	6	4	177	531	989	3.83e-16	69.7	repB	Replication protein RepB	5	5	1	808	2	802	3		596	698	677	DNA replication	extrachromosomal circular DNA	DNA binding;DNA topoisomerase activity;identical protein binding	GO:0003677;GO:0003916;GO:0005727;GO:0006260;GO:0042802	5	1e-05
471	group_1205	repUS4	NZ_CP021485|group_1205|position:53789-54478	repUS4__repA(pCI2000)_AF178424	41.296	247	105	5	3	211	283	1017	6.38e-60	187		hypothetical protein	9	9	1	1	270297	1	231562		158	689	455	NA	NA	NA	NA	3	1e-05
471	group_19317	rep22	NZ_CP021485|group_19317|position:47806-49863	rep22_2_repU(pKKS825)_FN377602.2	60	165	66	0	63	227	1143	649	5.45e-59	197		hypothetical protein	6	6	1	1	270053	1	231542		806	2057	1690	NA	NA	NA	NA	3	1e-05
476	group_75667	rep22	NZ_CP025507|group_75667|position:912892-917502	rep22_2_repU(pKKS825)_FN377602.2	36.646	161	97	3	75	231	1143	664	2.77e-24	100	recD2	ATP-dependent RecD-like DNA helicase	5	5	1	1	2679	1	83680		4610	4616	4612	NA	NA	DNA binding;ATP-dependent DNA helicase activity;ATP binding	GO:0003677;GO:0004003;GO:0005524	3	1e-05
485	group_10831	rep3	NZ_CP024097|group_10831|position:66900-68456	rep3_3_rep(pBT9727)_CP000047	94.027	519	31	0	1	519	1	1557	0	994		hypothetical protein	12	12	1	1	255194	1	206544		1139	1556	1488	NA	NA	NA	NA	10	1e-05
49	group_31106	rep22	NC_002377|group_31106|position:30831-34133	rep22_2_repU(pKKS825)_FN377602.2	33.537	164	99	4	77	231	1134	646	9.33e-24	98.2	recD2	ATP-dependent RecD-like DNA helicase	6	6	1	1	343006	1	18382		3302	3419	3321	NA	NA	DNA binding;ATP-dependent DNA helicase activity;ATP binding	GO:0003677;GO:0004003;GO:0005524	4	1e-05
497	group_388163	pXuzhou21	NZ_CP026086|group_388163|position:101610-102548	pXuzhou21_1__CP001927	28.017	232	151	5	7	225	6	692	5.66e-19	77.8		hypothetical protein	8	8	1	1	166413	1	173667		938	938	938	NA	NA	NA	NA	3	1e-05
504	group_24882	Rep	NZ_CP020888|group_24882|position:41561-42781	Rep_1_pKPC-2_CP011573	30.705	241	158	6	29	266	40	744	1.65e-33	120		hypothetical protein	34	34	1	1	230967	1	161006		1142	1247	1219	NA	NA	NA	NA	24	1e-05
517	group_39031	rep23	NZ_CP004860|group_39031|position:311588-312514	rep23_2_rep(pV030-8)_EU366902.1	28.571	77	55	0	4	80	22	252	3.6e-08	47		hypothetical protein	9	9	1	1	250421	1	209002		896	926	912	NA	NA	NA	NA	5	1e-05
522	group_37650	Col(YC)	NZ_CP010646|group_37650|position:1-1278	Col(YC)_1__NC_002144	38.298	47	29	0	196	242	150	10	5.81e-08	42.4		hypothetical protein	38	38	1	1	184065	1	288308		1277	1277	1277	NA	NA	NA	NA	8	1e-05
530	group_45093	Col440II	NC_001774|group_45093|position:3890-4195	Col440II_1__CP023921.1	40.659	91	52	1	2	90	273	1	2.78e-19	69.7	mbeC	Mobilization protein MbeC	30	30	1	1	161613	1	278261		272	305	303	conjugation	NA	DNA binding	GO:0000746;GO:0003677	10	1e-05
531	group_45093	Col440II	NC_006828|group_45093|position:4777-5082	Col440II_1__CP023921.1	40.659	91	52	1	2	90	273	1	2.78e-19	69.7	mbeC	Mobilization protein MbeC	30	30	1	1	161613	1	278261		272	305	303	conjugation	NA	DNA binding	GO:0000746;GO:0003677	17	1e-05
64	group_9567	Col440II	NC_019102|group_9567|position:1395-1733	Col440II_1__CP023921.1	67.391	92	29	1	2	93	273	1	1.56e-41	126	mbeC	Mobilization protein MbeC	19	19	1	1	166035	1	280846		245	386	343	conjugation	NA	DNA binding	GO:0000746;GO:0003677	3	1e-05
7	group_45027	Col440II	NC_001377|group_45027|position:44-295	Col440II_1__CP023921.1	60	25	10	0	16	40	129	55	3.21e-06	35.4		hypothetical protein	5	5	1	1	193198	1	340170		251	368	274	NA	NA	NA	NA	4	1e-05
71	group_24651	IncW	NZ_CP021449|group_24651|position:19-1026	IncW_1__EF633507	30	100	43	3	9	106	16	240	4.51e-08	43.5		hypothetical protein	19	19	1	1	323592	1	254388		938	1070	1052	NA	NA	NA	NA	10	1e-05
84	group_32184	repUS17	NC_006997|group_32184|position:778-1545	repUS17__rep(pKKS825)_FN377602.2	33.168	202	132	2	4	204	7	606	2.25e-38	129		hypothetical protein	5	5	1	276	17	278	29		686	893	826	NA	NA	NA	NA	4	1e-05
85	group_47192	pIP32953	NC_004834|group_47192|position:13-990	pIP32953_1__BX936400	48.052	308	157	2	20	324	1	924	9.1e-98	285		hypothetical protein	15	15	1	1	210516	1	132226		977	977	977	NA	NA	NA	NA	4	1e-05
94	group_20415	rep5	NC_005003|group_20415|position:4425-5249	rep5_5_rep(pRJ6)_AF241888.2	91.273	275	24	0	1	275	825	1	1.29e-171	470		hypothetical protein	11	11	1	1	293158	1	233335		242	857	618	NA	NA	NA	NA	3	1e-05
95	group_32348	rep6	NZ_CP013734|group_32348|position:19606-20445	rep6_1_repA(p703/5)_AF109375	28.837	215	124	6	13	218	31	615	1.22e-20	82		hypothetical protein	8	8	1	1	161013	1	234393		581	839	803	NA	NA	NA	NA	8	1e-05
108	group_47192	pIP32953	NC_018978|group_47192|position:13-990	pIP32953_1__BX936400	47.727	308	158	2	20	324	1	924	5.85e-97	283		hypothetical protein	15	15	1	1	210516	1	132226		977	977	977	NA	NA	NA	NA	11	5e-05
12	group_45044	repUS3	NC_001446|group_45044|position:834-1472	repUS3__repM200(pBM200)_DQ437521	36.364	231	111	8	7	213	19	675	8.86e-37	122		hypothetical protein	6	6	1	1	239244	1	208199		638	638	638	NA	NA	NA	NA	3	5e-05
140	group_102513	Col440II	NC_008505|group_102513|position:25476-25844	Col440II_1__CP023921.1	26.667	90	54	4	8	95	273	34	2.89e-05	33.9		hypothetical protein	5	5	1	1	271889	1	227803		368	368	368	NA	NA	NA	NA	3	5e-05
140	group_6949	pXuzhou21	NZ_CP016737|group_6949|position:1-1167	pXuzhou21_1__CP001927	26.639	244	153	5	28	260	3	689	3.92e-21	85.1		hypothetical protein	25	25	1	1	272373	1	227774		191	1439	1087	NA	NA	NA	NA	3	5e-05
140	group_17700	repUS4	NC_008505|group_17700|position:65569-66561	repUS4__repA(pCI2000)_AF178424	70.833	336	91	2	2	330	10	1017	1.23e-169	471		hypothetical protein	5	5	1	1	271030	1	227630		992	1175	1059	NA	NA	NA	NA	3	5e-05
150	group_49820	IncX6	NC_011960|group_49820|position:74675-75781	IncX6_1__KU302800	42.4	250	139	5	45	290	52	798	9.15e-67	208		hypothetical protein	6	6	1	1	173407	1	69368		1106	1181	1166	NA	NA	NA	NA	6	5e-05
155	group_26064	IncFIB(pCTU1)	NZ_CP012255|group_26064|position:104291-105304	IncFIB(pCTU1)_1_pCTU1_FN543094	99.257	269	2	0	21	289	3	809	0	552	repB	RepFIB replication protein A	10	10	1	1	206089	1	139741		509	1013	912	DNA replication initiation;plasmid maintenance	NA	DNA binding;DNA-directed DNA polymerase activity	GO:0003677;GO:0003887;GO:0006270;GO:0006276	3	5e-05
160	group_11082	Col440II	NC_010993|group_11082|position:3000-3344	Col440II_1__CP023921.1	91.579	95	7	1	1	95	282	1	3.07e-61	176	mbeC	Mobilization protein MbeC	26	26	1	1	282601	1	203272		245	467	340	conjugation	NA	DNA binding	GO:0000746;GO:0003677	6	5e-05
170	group_119753	repUS19	NC_010875|group_119753|position:500-1156	repUS19__rep(pDLK3)_GU562626.1	27.673	159	102	5	5	162	28	468	9.64e-12	55.5	repB	Replication protein RepB	10	10	1	1	161507	1	226603		656	656	656	DNA replication	extrachromosomal circular DNA	DNA binding;DNA topoisomerase activity;identical protein binding	GO:0003677;GO:0003916;GO:0005727;GO:0006260;GO:0042802	10	5e-05
173	group_120055	repUS16	NC_010423|group_120055|position:1330-1995	repUS16__repF(pE194)_M17811.1	27.481	131	79	4	5	135	540	884	4.84e-12	57.4	repB	Replication protein RepB	7	7	1	1	293358	1	235695		665	665	665	DNA replication	extrachromosomal circular DNA	DNA binding;DNA topoisomerase activity;identical protein binding	GO:0003677;GO:0003916;GO:0005727;GO:0006260;GO:0042802	7	5e-05
175	group_51272	IncN3	NZ_CP014330|group_51272|position:20308-21219	IncN3_1__EF219134	72.152	158	44	0	38	195	476	3	9.51e-89	256		hypothetical protein	6	6	1	1	101532	1	280440		911	911	911	NA	NA	NA	NA	6	5e-05
180	group_125313	Col440II	NC_012661|group_125313|position:18-452	Col440II_1__CP023921.1	32.911	79	39	4	20	88	279	55	4.65e-05	33.9		hypothetical protein	5	5	1	1	166204	1	344864		434	434	434	NA	NA	NA	NA	4	5e-05
185	group_11082	Col440II	NC_025149|group_11082|position:1523-1867	Col440II_1__CP023921.1	91.579	95	7	1	1	95	282	1	2.43e-62	179	mbeC	Mobilization protein MbeC	26	26	1	1	282601	1	203272		245	467	340	conjugation	NA	DNA binding	GO:0000746;GO:0003677	4	5e-05
199	group_11082	Col440II	NZ_CP019843|group_11082|position:944-1288	Col440II_1__CP023921.1	91.579	95	7	1	1	95	282	1	2.43e-62	179	mbeC	Mobilization protein MbeC	26	26	1	1	282601	1	203272		245	467	340	conjugation	NA	DNA binding	GO:0000746;GO:0003677	4	5e-05
218	group_26843	rep2	NC_012551|group_26843|position:50068-51588	rep2_1_ORF(E.faeciumContig1183)_JDOE	36.077	413	247	10	14	418	25	1236	4.64e-86	268		hypothetical protein	5	5	1	1	268821	1	241242		1010	1520	1418	NA	NA	NA	NA	3	5e-05
222	group_35714	rep22	NC_013056|group_35714|position:6252-7343	rep22_2_repU(pKKS825)_FN377602.2	26.582	79	52	2	33	110	1128	907	1.54e-05	39.3		hypothetical protein	6	6	1	1	119687	1	328673		1091	1169	1104	NA	NA	NA	NA	5	5e-05
222	group_51200	IncX4	NC_013056|group_51200|position:7881-8768	IncX4_2__FN543504	27.477	222	139	4	6	207	52	711	1.06e-25	95.9		hypothetical protein	7	7	1	1	119688	1	328675		887	887	887	NA	NA	NA	NA	5	5e-05
229	group_148471	Col440II	NC_013368|group_148471|position:239-586	Col440II_1__CP023921.1	62.637	91	33	1	5	95	273	4	7.25e-40	122	mbeC	Mobilization protein MbeC	7	7	1	1	165995	1	280590		347	347	347	conjugation	NA	DNA binding	GO:0000746;GO:0003677	5	5e-05
231	group_35806	rep5	NC_013389|group_35806|position:10919-11716	rep5_6_rep(pRJ9)_AF447813.1	68.651	252	78	1	13	263	82	837	6.52e-116	328		hypothetical protein	7	7	1	1	257833	1	232332		446	797	584	NA	NA	NA	NA	6	5e-05
237	group_25768	pIP31758(p153)	NC_013551|group_25768|position:10686-11846	pIP31758(p153)_1_p153_CP000719	31.783	129	80	3	129	257	268	630	2.63e-14	66.2		hypothetical protein	5	5	1	1	259316	1	239012		896	1160	1107	NA	NA	NA	NA	3	5e-05
246	group_52005	Col440II	NC_014003|group_52005|position:1402-1740	Col440II_1__CP023921.1	64.13	92	32	1	2	93	273	1	7.85e-39	119	mbeC	Mobilization protein MbeC	14	14	1	1	166045	1	280561		338	338	338	conjugation	NA	DNA binding	GO:0000746;GO:0003677	8	5e-05
249	group_33428	rep22	NC_014475|group_33428|position:36058-38022	rep22_2_repU(pKKS825)_FN377602.2	45.198	177	93	1	57	229	1158	628	5.36e-42	150		hypothetical protein	6	6	1	1	233463	1	236601		1964	1964	1964	NA	NA	NA	NA	3	5e-05
257	group_166128	rep19	NZ_CP010015|group_166128|position:77542-78405	rep19_7_repA(SAP019A)_GQ900385.1	39.844	128	77	0	2	129	7	390	3.71e-15	67.8		hypothetical protein	5	5	1	58	18	58	44		863	863	863	NA	NA	NA	NA	5	5e-05
266	group_3287	rep20	NC_016643|group_3287|position:1-939	rep20_9_repA(SAP055A)_GQ900414.1	88.571	315	34	1	1	313	945	1	2.7e-180	494		hypothetical protein	15	15	1	1	258794	1	235780		509	947	904	NA	NA	NA	NA	3	5e-05
267	group_27333	IncFIB(pCTU1)	NC_016817|group_27333|position:1-930	IncFIB(pCTU1)_1_pCTU1_FN543094	74.721	269	67	1	23	290	3	809	9.23e-149	412	repB	RepFIB replication protein A	13	13	1	1	211962	1	334091		929	935	929	DNA replication initiation;plasmid maintenance	NA	DNA binding;DNA-directed DNA polymerase activity	GO:0003677;GO:0003887;GO:0006270;GO:0006276	5	5e-05
273	group_22623	pIP31758(p153)	NC_017172|group_22623|position:3546-4313	pIP31758(p153)_1_p153_CP000719	26.596	188	125	4	6	181	103	663	4.14e-19	78.2		hypothetical protein	38	38	1	1	112072	1	357918		623	827	754	NA	NA	NA	NA	3	5e-05
281	group_24651	IncW	NC_017575|group_24651|position:322-1392	IncW_1__EF633507	29.592	98	46	1	30	127	16	240	6.79e-08	43.1		hypothetical protein	19	19	1	1	323592	1	254388		938	1070	1052	NA	NA	NA	NA	6	5e-05
286	group_37650	Col(YC)	NZ_CP010731|group_37650|position:1-1278	Col(YC)_1__NC_002144	38.298	47	29	0	196	242	150	10	4.55e-08	42.7		hypothetical protein	38	38	1	1	184065	1	288308		1277	1277	1277	NA	NA	NA	NA	22	5e-05
287	group_22499	IncX6	NC_018288|group_22499|position:101-1126	IncX6_1__KU302800	40.541	259	148	6	23	276	70	843	3.7e-65	203		hypothetical protein	38	38	1	1	170567	1	303403		1001	1136	1075	NA	NA	NA	NA	22	5e-05
297	group_195738	IncX4	NC_019180|group_195738|position:284-1276	IncX4_2__FN543504	27.027	222	139	5	7	207	52	711	6.38e-21	83.6		hypothetical protein	8	8	1	1	292174	1	181425		992	992	992	NA	NA	NA	NA	8	5e-05
3	group_45023	rep21	NC_011497|group_45023|position:262-1215	rep21_2_rep(pNVH01)_AJ512814.1	53.165	316	146	2	2	316	43	987	1.83e-128	363		hypothetical protein	6	6	1	1	256817	1	241929		953	1136	984	NA	NA	NA	NA	6	5e-05
302	group_37966	Col440II	NC_019311|group_37966|position:4540-4947	Col440II_1__CP023921.1	25.455	110	62	3	15	124	270	1	7.91e-07	38.5		hypothetical protein	9	9	1	1	288936	1	125327		281	407	393	NA	NA	NA	NA	8	5e-05
303	group_196962	Rep	NZ_CP022136|group_196962|position:51320-52534	Rep_1_pKPC-2_CP011573	32.721	272	164	9	19	279	40	831	5.98e-40	137		hypothetical protein	5	5	1	1	280854	1	129823		1214	1214	1214	NA	NA	NA	NA	5	5e-05
309	group_6949	pXuzhou21	NC_019436|group_6949|position:1-1146	pXuzhou21_1__CP001927	25.103	243	156	5	24	255	6	689	4.61e-20	82		hypothetical protein	25	25	1	1	272373	1	227774		191	1439	1087	NA	NA	NA	NA	4	5e-05
318	group_209230	pSL483	NC_020524|group_209230|position:565-1686	pSL483_1__CP001137	25	244	162	6	12	244	6	707	5.68e-14	65.1		hypothetical protein	17	17	1	1	293639	1	125950		1121	1121	1121	NA	NA	NA	NA	15	5e-05
319	group_59622	pIP31758(p153)	NC_020525|group_59622|position:145-1068	pIP31758(p153)_1_p153_CP000719	27.624	181	118	4	58	226	97	636	1.1e-19	80.9		hypothetical protein	8	8	1	1	112788	1	125180		626	923	885	NA	NA	NA	NA	5	5e-05
320	group_16272	IncX6	NC_020544|group_16272|position:37217-38329	IncX6_1__KU302800	40.283	283	150	10	29	303	46	861	2.82e-57	184		hypothetical protein	12	12	1	1	155064	1	309710		551	1112	1064	NA	NA	NA	NA	3	5e-05
324	group_11083	Col440II	NZ_CP010381|group_11083|position:3586-3930	Col440II_1__CP023921.1	91.579	95	7	1	1	95	282	1	4.3e-62	178	mbeC	Mobilization protein MbeC	6	6	1	1	282580	1	202979		323	344	333	conjugation	NA	DNA binding	GO:0000746;GO:0003677	5	5e-05
331	group_216804	IncA/C2	NC_022344|group_216804|position:179399-180586	IncA/C2_1__JN157804	34.884	129	74	3	50	177	47	406	7.75e-20	78.6		hypothetical protein	8	8	1	1	226456	1	337574		1187	1187	1187	NA	NA	NA	NA	8	5e-05
335	group_16767	Col440II	NZ_CP028175|group_16767|position:5220-5567	Col440II_1__CP023921.1	68.132	91	28	1	5	95	273	4	3.53e-41	125	mbeC	Mobilization protein MbeC	38	38	1	1	165976	1	280646		338	356	351	conjugation	NA	DNA binding	GO:0000746;GO:0003677	9	5e-05
338	group_37650	Col(YC)	NZ_CP021044|group_37650|position:1-1278	Col(YC)_1__NC_002144	38.298	47	29	0	196	242	150	10	5.87e-08	42.4		hypothetical protein	38	38	1	1	184065	1	288308		1277	1277	1277	NA	NA	NA	NA	7	5e-05
340	group_22499	IncX6	NC_023142|group_22499|position:4-1005	IncX6_1__KU302800	40.698	258	147	6	15	267	70	840	5.01e-65	202		hypothetical protein	38	38	1	1	170567	1	303403		1001	1136	1075	NA	NA	NA	NA	7	5e-05
347	group_224432	pESA2	NC_025152|group_224432|position:35031-35771	pESA2_1__CP000784	36.777	242	149	3	4	241	4	729	4.96e-51	160		hypothetical protein	7	7	1	1	110269	1	176082		740	740	740	NA	NA	NA	NA	7	5e-05
348	group_224497	pIP31758(p153)	NC_025172|group_224497|position:1-1173	pIP31758(p153)_1_p153_CP000719	34.615	130	79	4	137	262	247	630	1.1e-12	61.2		hypothetical protein	9	9	1	1	333643	1	125872		1172	1172	1172	NA	NA	NA	NA	3	5e-05
349	group_224497	pIP31758(p153)	NC_025173|group_224497|position:747-1919	pIP31758(p153)_1_p153_CP000719	34.615	130	79	4	137	262	247	630	1.04e-12	61.2		hypothetical protein	9	9	1	1	333643	1	125872		1172	1172	1172	NA	NA	NA	NA	5	5e-05
352	group_227353	Col440I	NZ_CP003994|group_227353|position:2942-3112	Col440I_1__CP023920.1	70.27	37	11	0	1	37	1	111	1.65e-15	56.6		hypothetical protein	15	15	1	1	282425	1	203019		170	170	170	NA	NA	NA	NA	14	5e-05
352	mbeC	Col440II	NZ_CP003994|mbeC|position:1980-2324	Col440II_1__CP023921.1	93.684	95	5	1	1	95	282	1	5.97e-63	180		Mobilization protein MbeC	39	39	1	1	282434	1	203052		314	344	340	conjugation	NA	DNA binding	GO:0000746;GO:0003677	14	5e-05
354	group_60637	rep8	NZ_CP004871|group_60637|position:17488-18591	rep8_2_repA(pEJ97-1)_AJ49170	35.714	126	68	4	1	123	1	348	4.44e-16	71.6		hypothetical protein	6	6	1	1	245796	1	204839		278	1103	965	NA	NA	NA	NA	5	5e-05
355	group_16174	rep3	NZ_CP004874|group_16174|position:71999-73540	rep3_1_rep63A(pAW63)_BTH011655	96.693	514	17	0	1	514	1	1542	0	1041		hypothetical protein	8	8	1	1	246347	1	206210		1541	1541	1541	NA	NA	NA	NA	5	5e-05
362	group_64265	IncX6	NZ_CP009029|group_64265|position:718-1845	IncX6_1__KU302800	29.537	281	167	11	74	346	28	801	5.7e-29	108		hypothetical protein	5	5	1	1	139472	1	144053		1112	1127	1124	NA	NA	NA	NA	4	5e-05
363	group_24886	IncN3	NZ_CP009030|group_24886|position:31356-32582	IncN3_1__EF219134	50.602	166	71	4	137	300	473	3	4.4e-52	165		hypothetical protein	32	32	1	1	221065	1	160005		800	1226	1212	NA	NA	NA	NA	5	5e-05
364	group_64286	repA	NZ_CP028194|group_64286|position:10603-11451	repA_1_pKPC-2_CP013325	37.566	189	114	1	81	269	7	561	8.1e-34	116		hypothetical protein	7	7	1	1	212891	1	131394		836	980	920	NA	NA	NA	NA	7	5e-05
366	group_36269	pESA2	NZ_CP029428|group_36269|position:46538-47284	pESA2_1__CP000784	48.148	243	123	2	1	240	1	729	1.13e-78	231		hypothetical protein	48	48	1	1	104549	1	350819		221	746	354	NA	NA	NA	NA	4	5e-05
366	group_64793	IncFII(pCTU2)	NZ_CP009851|group_64793|position:14693-15379	IncFII(pCTU2)_1_pCTU2_FN543095	70.157	191	53	1	38	224	575	3	7.36e-89	254		hypothetical protein	6	6	1	1	209807	1	350788		584	686	669	NA	NA	NA	NA	4	5e-05
37	group_45191	rep7b	NC_017197|group_45191|position:25-870	rep7b_2_pVGA_NC_011605.1	27.407	135	81	2	55	183	271	642	5.38e-08	46.2		hypothetical protein	9	9	1	648	1	649	2		845	869	855	NA	NA	NA	NA	9	5e-05
370	group_16767	Col440II	NZ_CP010203|group_16767|position:415-771	Col440II_1__CP023921.1	68.132	91	28	1	8	98	273	4	3.29e-41	125	mbeC	Mobilization protein MbeC	38	38	1	1	165976	1	280646		338	356	351	conjugation	NA	DNA binding	GO:0000746;GO:0003677	4	5e-05
373	group_260902	IncN3	NZ_CP010382|group_260902|position:21422-22303	IncN3_1__EF219134	93.038	158	11	0	29	186	476	3	2.91e-112	315		hypothetical protein	11	11	1	1	337548	1	181923		881	881	881	NA	NA	NA	NA	8	5e-05
374	group_65238	IncFII(p96A)	NZ_CP010383|group_65238|position:99378-100244	IncFII(p96A)_1_p96A_JQ418521	53.448	174	75	3	10	177	13	534	1.03e-54	169		hypothetical protein	6	6	1	1	334147	1	123446		866	866	866	NA	NA	NA	NA	4	5e-05
381	group_22499	IncX6	NZ_CP010648|group_22499|position:1-1014	IncX6_1__KU302800	40.541	259	148	6	19	272	70	843	3.14e-65	203		hypothetical protein	38	38	1	1	170567	1	303403		1001	1136	1075	NA	NA	NA	NA	8	5e-05
385	group_49399	IncX6	NZ_CP010722|group_49399|position:1-1035	IncX6_1__KU302800	42.125	273	149	7	8	275	34	840	1.96e-68	212		hypothetical protein	7	7	1	1	166278	1	303973		608	1034	973	NA	NA	NA	NA	3	5e-05
388	group_213633	IncN3	NZ_CP011121|group_213633|position:56170-57093	IncN3_1__EF219134	28.395	162	103	4	45	200	467	3	6.77e-19	75.9		hypothetical protein	6	6	1	1	163817	1	306654		923	923	923	NA	NA	NA	NA	4	5e-05
394	group_32504	IncFIB(K)	NZ_CP011596|group_32504|position:20993-22003	IncFIB(K)_1_Kpn3_JN233704	98.925	186	2	0	101	286	559	2	6.23e-140	388	repB	RepFIB replication protein A	207	207	1	1	338400	1	183786		1010	1010	1010	DNA replication initiation;plasmid maintenance	NA	DNA binding;DNA-directed DNA polymerase activity	GO:0003677;GO:0003887;GO:0006270;GO:0006276	3	5e-05
394	group_52145	p0111	NZ_CP011596|group_52145|position:38886-39785	p0111_1__AP010962	48.311	296	142	4	6	296	13	882	4.04e-83	246	repB_2	RepFIB replication protein A	24	24	1	1	338319	1	183037		899	899	899	DNA replication initiation;plasmid maintenance	NA	DNA binding;DNA-directed DNA polymerase activity	GO:0003677;GO:0003887;GO:0006270;GO:0006276	3	5e-05
395	mbeC	Col440II	NZ_CP011606|mbeC|position:1420-1764	Col440II_1__CP023921.1	92.632	95	6	1	1	95	282	1	8.59e-62	177		Mobilization protein MbeC	39	39	1	1	282434	1	203052		314	344	340	conjugation	NA	DNA binding	GO:0000746;GO:0003677	6	5e-05
398	group_29383	pXuzhou21	NZ_CP013797|group_29383|position:183141-184112	pXuzhou21_1__CP001927	31.739	230	138	5	1	213	3	686	1.3e-35	123		hypothetical protein	13	13	1	6	641	6	936		788	1112	1043	NA	NA	NA	NA	13	5e-05
4	group_16767	Col440II	NZ_CP018949|group_16767|position:8571-8909	Col440II_1__CP023921.1	68.132	91	28	1	2	92	273	4	2.91e-41	125	mbeC	Mobilization protein MbeC	38	38	1	1	165976	1	280646		338	356	351	conjugation	NA	DNA binding	GO:0000746;GO:0003677	10	5e-05
403	group_8067	Rep	NZ_CP019733|group_8067|position:36298-37599	Rep_1_pKPC-2_CP011573	31.66	259	159	8	42	290	43	795	8.19e-32	116		hypothetical protein	10	10	1	1	218960	1	336964		1301	1313	1311	NA	NA	NA	NA	6	5e-05
408	group_1191	repUS4	NZ_CP014889|group_1191|position:5615-6718	repUS4__repA(pCI2000)_AF178424	49.716	352	163	6	1	351	1	1017	7.17e-117	338		hypothetical protein	22	22	1	1	267986	1	230872		461	1124	1011	NA	NA	NA	NA	3	5e-05
408	group_576	rep22	NZ_CP012274|group_576|position:20233-20742	rep22_2_repU(pKKS825)_FN377602.2	69.643	56	17	0	65	120	1137	970	2.31e-21	82.8		hypothetical protein	15	15	1	1	267471	1	242963		164	2060	795	NA	NA	NA	NA	3	5e-05
412	group_67049	rep23	NZ_CP012417|group_67049|position:6632-7132	rep23_2_rep(pV030-8)_EU366902.1	31.933	119	71	2	13	131	46	372	1.97e-11	54.3		hypothetical protein	5	5	1	6	253	6	241		500	1007	601	NA	NA	NA	NA	4	5e-05
416	group_29555	rep5	NZ_CP012984|group_29555|position:22999-23751	rep5_4_rep(SAP047A)_GQ900405.1	31.092	119	81	1	106	223	304	660	3.42e-11	55.1		hypothetical protein	7	7	1	1	317479	1	201628		752	881	807	NA	NA	NA	NA	3	5e-05
422	group_299203	rep22	NZ_CP013494|group_299203|position:694338-698999	rep22_2_repU(pKKS825)_FN377602.2	37.975	158	93	3	78	231	1134	664	2.54e-24	100	recD2	ATP-dependent RecD-like DNA helicase	7	7	1	1	2715	1	97690		4661	4661	4661	NA	NA	DNA binding;ATP-dependent DNA helicase activity;ATP binding	GO:0003677;GO:0004003;GO:0005524	7	5e-05
430	group_11357	rep1	NZ_CP013750|group_11357|position:41909-43441	rep1_6_repE(pTEF1)_AE016833	33.789	512	309	16	10	511	16	1491	1.26e-97	298		hypothetical protein	13	13	1	1	266238	1	242068		1532	1538	1533	NA	NA	NA	NA	3	5e-05
431	group_1191	repUS4	NZ_CP013752|group_1191|position:32528-33619	repUS4__repA(pCI2000)_AF178424	45.272	349	179	6	1	347	1	1017	4.37e-101	298		hypothetical protein	22	22	1	1	267986	1	230872		461	1124	1011	NA	NA	NA	NA	3	5e-05
439	group_1191	repUS4	NZ_CP014627|group_1191|position:5330-6430	repUS4__repA(pCI2000)_AF178424	44.857	350	180	6	1	348	1	1017	3.16e-100	296		hypothetical protein	22	22	1	1	267986	1	230872		461	1124	1011	NA	NA	NA	NA	3	5e-05
446	group_348171	IncFIB(K)	NZ_CP016407|group_348171|position:1-1011	IncFIB(K)_1_Kpn3_JN233704	97.312	186	5	0	101	286	559	2	6.6e-138	383	repB	RepFIB replication protein A	7	7	1	1	216435	1	136530		1010	1010	1010	DNA replication initiation;plasmid maintenance	NA	DNA binding;DNA-directed DNA polymerase activity	GO:0003677;GO:0003887;GO:0006270;GO:0006276	4	5e-05
455	group_5924	IncFII(p96A)	NZ_CP017850|group_5924|position:34600-35475	IncFII(p96A)_1_p96A_JQ418521	61.538	182	62	3	5	182	1	534	1.05e-72	215		hypothetical protein	39	39	1	1	210651	1	165674		488	893	844	NA	NA	NA	NA	3	5e-05
459	group_73493	IncP1	NZ_CP018472|group_73493|position:166215-167342	IncP1_3__KX377410	31.646	237	149	9	127	357	29	718	1.12e-24	94.7		hypothetical protein	10	10	1	1	220487	1	160683		1127	1133	1127	NA	NA	NA	NA	9	5e-05
468	group_36645	IncP6	NZ_CP020969|group_36645|position:10947-12440	IncP6_1__JF785550	78.229	271	56	1	95	365	805	2	1.99e-152	429		hypothetical protein	8	8	1	1	219756	1	153517		1493	1493	1493	NA	NA	NA	NA	6	5e-05
47	group_45324	repUS16	NC_002192|group_45324|position:813-1511	repUS16__repF(pE194)_M17811.1	28.736	174	103	6	4	177	531	989	3.83e-16	69.7	repB	Replication protein RepB	5	5	1	808	2	802	3		596	698	677	DNA replication	extrachromosomal circular DNA	DNA binding;DNA topoisomerase activity;identical protein binding	GO:0003677;GO:0003916;GO:0005727;GO:0006260;GO:0042802	5	5e-05
471	group_1205	repUS4	NZ_CP021485|group_1205|position:53789-54478	repUS4__repA(pCI2000)_AF178424	41.296	247	105	5	3	211	283	1017	6.38e-60	187		hypothetical protein	9	9	1	1	270297	1	231562		158	689	455	NA	NA	NA	NA	3	5e-05
471	group_19317	rep22	NZ_CP021485|group_19317|position:47806-49863	rep22_2_repU(pKKS825)_FN377602.2	60	165	66	0	63	227	1143	649	5.45e-59	197		hypothetical protein	6	6	1	1	270053	1	231542		806	2057	1690	NA	NA	NA	NA	3	5e-05
476	group_43480	ColKP3	NZ_CP022666|group_43480|position:1026944-1027606	ColKP3_1__JN205800	50	32	16	0	158	189	173	268	2.59e-05	35.4	degU	Transcriptional regulatory protein DegU	6	6	1	1	54528	1	96668		662	662	662	phosphorelay signal transduction system;regulation of transcription, DNA-templated	cytoplasm	DNA binding	GO:0000160;GO:0003677;GO:0005737;GO:0006355	3	5e-05
476	group_75667	rep22	NZ_CP025507|group_75667|position:912892-917502	rep22_2_repU(pKKS825)_FN377602.2	36.646	161	97	3	75	231	1143	664	2.77e-24	100	recD2	ATP-dependent RecD-like DNA helicase	5	5	1	1	2679	1	83680		4610	4616	4612	NA	NA	DNA binding;ATP-dependent DNA helicase activity;ATP binding	GO:0003677;GO:0004003;GO:0005524	3	5e-05
485	group_10831	rep3	NZ_CP024097|group_10831|position:66900-68456	rep3_3_rep(pBT9727)_CP000047	94.027	519	31	0	1	519	1	1557	0	994		hypothetical protein	12	12	1	1	255194	1	206544		1139	1556	1488	NA	NA	NA	NA	10	5e-05
49	group_31106	rep22	NC_002377|group_31106|position:30831-34133	rep22_2_repU(pKKS825)_FN377602.2	33.537	164	99	4	77	231	1134	646	9.33e-24	98.2	recD2	ATP-dependent RecD-like DNA helicase	6	6	1	1	343006	1	18382		3302	3419	3321	NA	NA	DNA binding;ATP-dependent DNA helicase activity;ATP binding	GO:0003677;GO:0004003;GO:0005524	4	5e-05
497	group_388163	pXuzhou21	NZ_CP026086|group_388163|position:101610-102548	pXuzhou21_1__CP001927	28.017	232	151	5	7	225	6	692	5.66e-19	77.8		hypothetical protein	8	8	1	1	166413	1	173667		938	938	938	NA	NA	NA	NA	3	5e-05
504	group_24882	Rep	NZ_CP020888|group_24882|position:41561-42781	Rep_1_pKPC-2_CP011573	30.705	241	158	6	29	266	40	744	1.65e-33	120		hypothetical protein	34	34	1	1	230967	1	161006		1142	1247	1219	NA	NA	NA	NA	24	5e-05
517	group_39031	rep23	NZ_CP004860|group_39031|position:311588-312514	rep23_2_rep(pV030-8)_EU366902.1	28.571	77	55	0	4	80	22	252	3.6e-08	47		hypothetical protein	9	9	1	1	250421	1	209002		896	926	912	NA	NA	NA	NA	5	5e-05
522	group_37650	Col(YC)	NZ_CP010646|group_37650|position:1-1278	Col(YC)_1__NC_002144	38.298	47	29	0	196	242	150	10	5.81e-08	42.4		hypothetical protein	38	38	1	1	184065	1	288308		1277	1277	1277	NA	NA	NA	NA	8	5e-05
530	group_45093	Col440II	NC_001774|group_45093|position:3890-4195	Col440II_1__CP023921.1	40.659	91	52	1	2	90	273	1	2.78e-19	69.7	mbeC	Mobilization protein MbeC	30	30	1	1	161613	1	278261		272	305	303	conjugation	NA	DNA binding	GO:0000746;GO:0003677	10	5e-05
531	group_45093	Col440II	NC_006828|group_45093|position:4777-5082	Col440II_1__CP023921.1	40.659	91	52	1	2	90	273	1	2.78e-19	69.7	mbeC	Mobilization protein MbeC	30	30	1	1	161613	1	278261		272	305	303	conjugation	NA	DNA binding	GO:0000746;GO:0003677	17	5e-05
64	group_9567	Col440II	NC_019102|group_9567|position:1395-1733	Col440II_1__CP023921.1	67.391	92	29	1	2	93	273	1	1.56e-41	126	mbeC	Mobilization protein MbeC	19	19	1	1	166035	1	280846		245	386	343	conjugation	NA	DNA binding	GO:0000746;GO:0003677	3	5e-05
7	group_45027	Col440II	NC_001377|group_45027|position:44-295	Col440II_1__CP023921.1	60	25	10	0	16	40	129	55	3.21e-06	35.4		hypothetical protein	5	5	1	1	193198	1	340170		251	368	274	NA	NA	NA	NA	4	5e-05
71	group_24651	IncW	NZ_CP021449|group_24651|position:19-1026	IncW_1__EF633507	30	100	43	3	9	106	16	240	4.51e-08	43.5		hypothetical protein	19	19	1	1	323592	1	254388		938	1070	1052	NA	NA	NA	NA	10	5e-05
84	group_32184	repUS17	NC_006997|group_32184|position:778-1545	repUS17__rep(pKKS825)_FN377602.2	33.168	202	132	2	4	204	7	606	2.25e-38	129		hypothetical protein	5	5	1	276	17	278	29		686	893	826	NA	NA	NA	NA	4	5e-05
85	group_47192	pIP32953	NC_004834|group_47192|position:13-990	pIP32953_1__BX936400	48.052	308	157	2	20	324	1	924	9.1e-98	285		hypothetical protein	15	15	1	1	210516	1	132226		977	977	977	NA	NA	NA	NA	4	5e-05
94	group_20415	rep5	NC_005003|group_20415|position:4425-5249	rep5_5_rep(pRJ6)_AF241888.2	91.273	275	24	0	1	275	825	1	1.29e-171	470		hypothetical protein	11	11	1	1	293158	1	233335		242	857	618	NA	NA	NA	NA	3	5e-05
95	group_32348	rep6	NZ_CP013734|group_32348|position:19606-20445	rep6_1_repA(p703/5)_AF109375	28.837	215	124	6	13	218	31	615	1.22e-20	82		hypothetical protein	8	8	1	1	161013	1	234393		581	839	803	NA	NA	NA	NA	8	5e-05
108	group_47192	pIP32953	NC_018978|group_47192|position:13-990	pIP32953_1__BX936400	47.727	308	158	2	20	324	1	924	5.85e-97	283		hypothetical protein	15	15	1	1	210516	1	132226		977	977	977	NA	NA	NA	NA	11	1e-04
12	group_45044	repUS3	NC_001446|group_45044|position:834-1472	repUS3__repM200(pBM200)_DQ437521	36.364	231	111	8	7	213	19	675	8.86e-37	122		hypothetical protein	6	6	1	1	239244	1	208199		638	638	638	NA	NA	NA	NA	3	1e-04
140	group_102513	Col440II	NC_008505|group_102513|position:25476-25844	Col440II_1__CP023921.1	26.667	90	54	4	8	95	273	34	2.89e-05	33.9		hypothetical protein	5	5	1	1	271889	1	227803		368	368	368	NA	NA	NA	NA	3	1e-04
140	group_6949	pXuzhou21	NZ_CP016737|group_6949|position:1-1167	pXuzhou21_1__CP001927	26.639	244	153	5	28	260	3	689	3.92e-21	85.1		hypothetical protein	25	25	1	1	272373	1	227774		191	1439	1087	NA	NA	NA	NA	3	1e-04
140	group_17700	repUS4	NC_008505|group_17700|position:65569-66561	repUS4__repA(pCI2000)_AF178424	70.833	336	91	2	2	330	10	1017	1.23e-169	471		hypothetical protein	5	5	1	1	271030	1	227630		992	1175	1059	NA	NA	NA	NA	3	1e-04
150	group_49820	IncX6	NC_011960|group_49820|position:74675-75781	IncX6_1__KU302800	42.4	250	139	5	45	290	52	798	9.15e-67	208		hypothetical protein	6	6	1	1	173407	1	69368		1106	1181	1166	NA	NA	NA	NA	6	1e-04
155	group_26064	IncFIB(pCTU1)	NZ_CP012255|group_26064|position:104291-105304	IncFIB(pCTU1)_1_pCTU1_FN543094	99.257	269	2	0	21	289	3	809	0	552	repB	RepFIB replication protein A	10	10	1	1	206089	1	139741		509	1013	912	DNA replication initiation;plasmid maintenance	NA	DNA binding;DNA-directed DNA polymerase activity	GO:0003677;GO:0003887;GO:0006270;GO:0006276	3	1e-04
160	group_11082	Col440II	NC_010993|group_11082|position:3000-3344	Col440II_1__CP023921.1	91.579	95	7	1	1	95	282	1	3.07e-61	176	mbeC	Mobilization protein MbeC	26	26	1	1	282601	1	203272		245	467	340	conjugation	NA	DNA binding	GO:0000746;GO:0003677	6	1e-04
170	group_119753	repUS19	NC_010875|group_119753|position:500-1156	repUS19__rep(pDLK3)_GU562626.1	27.673	159	102	5	5	162	28	468	9.64e-12	55.5	repB	Replication protein RepB	10	10	1	1	161507	1	226603		656	656	656	DNA replication	extrachromosomal circular DNA	DNA binding;DNA topoisomerase activity;identical protein binding	GO:0003677;GO:0003916;GO:0005727;GO:0006260;GO:0042802	10	1e-04
173	group_120055	repUS16	NC_010423|group_120055|position:1330-1995	repUS16__repF(pE194)_M17811.1	27.481	131	79	4	5	135	540	884	4.84e-12	57.4	repB	Replication protein RepB	7	7	1	1	293358	1	235695		665	665	665	DNA replication	extrachromosomal circular DNA	DNA binding;DNA topoisomerase activity;identical protein binding	GO:0003677;GO:0003916;GO:0005727;GO:0006260;GO:0042802	7	1e-04
175	group_51272	IncN3	NZ_CP014330|group_51272|position:20308-21219	IncN3_1__EF219134	72.152	158	44	0	38	195	476	3	9.51e-89	256		hypothetical protein	6	6	1	1	101532	1	280440		911	911	911	NA	NA	NA	NA	6	1e-04
180	group_125313	Col440II	NC_012661|group_125313|position:18-452	Col440II_1__CP023921.1	32.911	79	39	4	20	88	279	55	4.65e-05	33.9		hypothetical protein	5	5	1	1	166204	1	344864		434	434	434	NA	NA	NA	NA	4	1e-04
185	group_11082	Col440II	NC_025149|group_11082|position:1523-1867	Col440II_1__CP023921.1	91.579	95	7	1	1	95	282	1	2.43e-62	179	mbeC	Mobilization protein MbeC	26	26	1	1	282601	1	203272		245	467	340	conjugation	NA	DNA binding	GO:0000746;GO:0003677	4	1e-04
199	group_11082	Col440II	NZ_CP019843|group_11082|position:944-1288	Col440II_1__CP023921.1	91.579	95	7	1	1	95	282	1	2.43e-62	179	mbeC	Mobilization protein MbeC	26	26	1	1	282601	1	203272		245	467	340	conjugation	NA	DNA binding	GO:0000746;GO:0003677	4	1e-04
218	group_26843	rep2	NC_012551|group_26843|position:50068-51588	rep2_1_ORF(E.faeciumContig1183)_JDOE	36.077	413	247	10	14	418	25	1236	4.64e-86	268		hypothetical protein	5	5	1	1	268821	1	241242		1010	1520	1418	NA	NA	NA	NA	3	1e-04
222	group_51200	IncX4	NC_013056|group_51200|position:7881-8768	IncX4_2__FN543504	27.477	222	139	4	6	207	52	711	1.06e-25	95.9		hypothetical protein	7	7	1	1	119688	1	328675		887	887	887	NA	NA	NA	NA	5	1e-04
222	group_35714	rep22	NC_013056|group_35714|position:6252-7343	rep22_2_repU(pKKS825)_FN377602.2	26.582	79	52	2	33	110	1128	907	1.54e-05	39.3		hypothetical protein	6	6	1	1	119687	1	328673		1091	1169	1104	NA	NA	NA	NA	5	1e-04
229	group_148471	Col440II	NC_013368|group_148471|position:239-586	Col440II_1__CP023921.1	62.637	91	33	1	5	95	273	4	7.25e-40	122	mbeC	Mobilization protein MbeC	7	7	1	1	165995	1	280590		347	347	347	conjugation	NA	DNA binding	GO:0000746;GO:0003677	5	1e-04
231	group_35806	rep5	NC_013389|group_35806|position:10919-11716	rep5_6_rep(pRJ9)_AF447813.1	68.651	252	78	1	13	263	82	837	6.52e-116	328		hypothetical protein	7	7	1	1	257833	1	232332		446	797	584	NA	NA	NA	NA	6	1e-04
237	group_9736	rep16	NC_013551|group_9736|position:10157-10693	rep16_3_rep(Saa6159)_CP002115.1	36.667	60	31	2	5	62	744	580	6.95e-05	35		hypothetical protein	6	6	1	1	259964	1	239010		185	536	473	NA	NA	NA	NA	3	1e-04
237	group_25768	pIP31758(p153)	NC_013551|group_25768|position:10686-11846	pIP31758(p153)_1_p153_CP000719	31.783	129	80	3	129	257	268	630	2.63e-14	66.2		hypothetical protein	5	5	1	1	259316	1	239012		896	1160	1107	NA	NA	NA	NA	3	1e-04
246	group_52005	Col440II	NC_014003|group_52005|position:1402-1740	Col440II_1__CP023921.1	64.13	92	32	1	2	93	273	1	7.85e-39	119	mbeC	Mobilization protein MbeC	14	14	1	1	166045	1	280561		338	338	338	conjugation	NA	DNA binding	GO:0000746;GO:0003677	8	1e-04
249	group_33428	rep22	NC_014475|group_33428|position:36058-38022	rep22_2_repU(pKKS825)_FN377602.2	45.198	177	93	1	57	229	1158	628	5.36e-42	150		hypothetical protein	6	6	1	1	233463	1	236601		1964	1964	1964	NA	NA	NA	NA	3	1e-04
257	group_166128	rep19	NZ_CP010015|group_166128|position:77542-78405	rep19_7_repA(SAP019A)_GQ900385.1	39.844	128	77	0	2	129	7	390	3.71e-15	67.8		hypothetical protein	5	5	1	58	18	58	44		863	863	863	NA	NA	NA	NA	5	1e-04
266	group_3287	rep20	NC_016643|group_3287|position:1-939	rep20_9_repA(SAP055A)_GQ900414.1	88.571	315	34	1	1	313	945	1	2.7e-180	494		hypothetical protein	15	15	1	1	258794	1	235780		509	947	904	NA	NA	NA	NA	3	1e-04
267	group_27333	IncFIB(pCTU1)	NC_016817|group_27333|position:1-930	IncFIB(pCTU1)_1_pCTU1_FN543094	74.721	269	67	1	23	290	3	809	9.23e-149	412	repB	RepFIB replication protein A	13	13	1	1	211962	1	334091		929	935	929	DNA replication initiation;plasmid maintenance	NA	DNA binding;DNA-directed DNA polymerase activity	GO:0003677;GO:0003887;GO:0006270;GO:0006276	5	1e-04
273	group_22623	pIP31758(p153)	NC_017172|group_22623|position:3546-4313	pIP31758(p153)_1_p153_CP000719	26.596	188	125	4	6	181	103	663	4.14e-19	78.2		hypothetical protein	38	38	1	1	112072	1	357918		623	827	754	NA	NA	NA	NA	3	1e-04
281	group_24651	IncW	NC_017575|group_24651|position:322-1392	IncW_1__EF633507	29.592	98	46	1	30	127	16	240	6.79e-08	43.1		hypothetical protein	19	19	1	1	323592	1	254388		938	1070	1052	NA	NA	NA	NA	6	1e-04
281	group_57256	repUS10	NC_017575|group_57256|position:294824-295243	repUS10__CDS25(pSSP1)_AP008935	51.515	33	16	0	49	81	535	633	4.58e-05	35		hypothetical protein	6	6	1	1	324000	1	251118		419	419	419	NA	NA	NA	NA	6	1e-04
286	group_37650	Col(YC)	NZ_CP010731|group_37650|position:1-1278	Col(YC)_1__NC_002144	38.298	47	29	0	196	242	150	10	4.55e-08	42.7		hypothetical protein	38	38	1	1	184065	1	288308		1277	1277	1277	NA	NA	NA	NA	22	1e-04
287	group_22499	IncX6	NC_018288|group_22499|position:101-1126	IncX6_1__KU302800	40.541	259	148	6	23	276	70	843	3.7e-65	203		hypothetical protein	38	38	1	1	170567	1	303403		1001	1136	1075	NA	NA	NA	NA	22	1e-04
297	group_195738	IncX4	NC_019180|group_195738|position:284-1276	IncX4_2__FN543504	27.027	222	139	5	7	207	52	711	6.38e-21	83.6		hypothetical protein	8	8	1	1	292174	1	181425		992	992	992	NA	NA	NA	NA	8	1e-04
3	group_45023	rep21	NC_011497|group_45023|position:262-1215	rep21_2_rep(pNVH01)_AJ512814.1	53.165	316	146	2	2	316	43	987	1.83e-128	363		hypothetical protein	6	6	1	1	256817	1	241929		953	1136	984	NA	NA	NA	NA	6	1e-04
302	group_37966	Col440II	NC_019311|group_37966|position:4540-4947	Col440II_1__CP023921.1	25.455	110	62	3	15	124	270	1	7.91e-07	38.5		hypothetical protein	9	9	1	1	288936	1	125327		281	407	393	NA	NA	NA	NA	8	1e-04
303	group_196962	Rep	NZ_CP022136|group_196962|position:51320-52534	Rep_1_pKPC-2_CP011573	32.721	272	164	9	19	279	40	831	5.98e-40	137		hypothetical protein	5	5	1	1	280854	1	129823		1214	1214	1214	NA	NA	NA	NA	5	1e-04
309	group_6949	pXuzhou21	NC_019436|group_6949|position:1-1146	pXuzhou21_1__CP001927	25.103	243	156	5	24	255	6	689	4.61e-20	82		hypothetical protein	25	25	1	1	272373	1	227774		191	1439	1087	NA	NA	NA	NA	4	1e-04
318	group_209230	pSL483	NC_020524|group_209230|position:565-1686	pSL483_1__CP001137	25	244	162	6	12	244	6	707	5.68e-14	65.1		hypothetical protein	17	17	1	1	293639	1	125950		1121	1121	1121	NA	NA	NA	NA	15	1e-04
319	group_59622	pIP31758(p153)	NC_020525|group_59622|position:145-1068	pIP31758(p153)_1_p153_CP000719	27.624	181	118	4	58	226	97	636	1.1e-19	80.9		hypothetical protein	8	8	1	1	112788	1	125180		626	923	885	NA	NA	NA	NA	5	1e-04
320	group_16272	IncX6	NC_020544|group_16272|position:37217-38329	IncX6_1__KU302800	40.283	283	150	10	29	303	46	861	2.82e-57	184		hypothetical protein	12	12	1	1	155064	1	309710		551	1112	1064	NA	NA	NA	NA	3	1e-04
324	group_11083	Col440II	NZ_CP010381|group_11083|position:3586-3930	Col440II_1__CP023921.1	91.579	95	7	1	1	95	282	1	4.3e-62	178	mbeC	Mobilization protein MbeC	6	6	1	1	282580	1	202979		323	344	333	conjugation	NA	DNA binding	GO:0000746;GO:0003677	5	1e-04
331	group_216804	IncA/C2	NC_022344|group_216804|position:179399-180586	IncA/C2_1__JN157804	34.884	129	74	3	50	177	47	406	7.75e-20	78.6		hypothetical protein	8	8	1	1	226456	1	337574		1187	1187	1187	NA	NA	NA	NA	8	1e-04
335	group_16767	Col440II	NZ_CP028175|group_16767|position:5220-5567	Col440II_1__CP023921.1	68.132	91	28	1	5	95	273	4	3.53e-41	125	mbeC	Mobilization protein MbeC	38	38	1	1	165976	1	280646		338	356	351	conjugation	NA	DNA binding	GO:0000746;GO:0003677	9	1e-04
338	group_37650	Col(YC)	NZ_CP021044|group_37650|position:1-1278	Col(YC)_1__NC_002144	38.298	47	29	0	196	242	150	10	5.87e-08	42.4		hypothetical protein	38	38	1	1	184065	1	288308		1277	1277	1277	NA	NA	NA	NA	7	1e-04
340	group_22499	IncX6	NC_023142|group_22499|position:4-1005	IncX6_1__KU302800	40.698	258	147	6	15	267	70	840	5.01e-65	202		hypothetical protein	38	38	1	1	170567	1	303403		1001	1136	1075	NA	NA	NA	NA	7	1e-04
347	group_224432	pESA2	NC_025152|group_224432|position:35031-35771	pESA2_1__CP000784	36.777	242	149	3	4	241	4	729	4.96e-51	160		hypothetical protein	7	7	1	1	110269	1	176082		740	740	740	NA	NA	NA	NA	7	1e-04
348	group_224497	pIP31758(p153)	NC_025172|group_224497|position:1-1173	pIP31758(p153)_1_p153_CP000719	34.615	130	79	4	137	262	247	630	1.1e-12	61.2		hypothetical protein	9	9	1	1	333643	1	125872		1172	1172	1172	NA	NA	NA	NA	3	1e-04
349	group_224497	pIP31758(p153)	NC_025173|group_224497|position:747-1919	pIP31758(p153)_1_p153_CP000719	34.615	130	79	4	137	262	247	630	1.04e-12	61.2		hypothetical protein	9	9	1	1	333643	1	125872		1172	1172	1172	NA	NA	NA	NA	5	1e-04
352	mbeC	Col440II	NZ_CP003994|mbeC|position:1980-2324	Col440II_1__CP023921.1	93.684	95	5	1	1	95	282	1	5.97e-63	180		Mobilization protein MbeC	39	39	1	1	282434	1	203052		314	344	340	conjugation	NA	DNA binding	GO:0000746;GO:0003677	14	1e-04
352	group_227353	Col440I	NZ_CP003994|group_227353|position:2942-3112	Col440I_1__CP023920.1	70.27	37	11	0	1	37	1	111	1.65e-15	56.6		hypothetical protein	15	15	1	1	282425	1	203019		170	170	170	NA	NA	NA	NA	14	1e-04
354	group_60637	rep8	NZ_CP004871|group_60637|position:17488-18591	rep8_2_repA(pEJ97-1)_AJ49170	35.714	126	68	4	1	123	1	348	4.44e-16	71.6		hypothetical protein	6	6	1	1	245796	1	204839		278	1103	965	NA	NA	NA	NA	5	1e-04
355	group_16174	rep3	NZ_CP004874|group_16174|position:71999-73540	rep3_1_rep63A(pAW63)_BTH011655	96.693	514	17	0	1	514	1	1542	0	1041		hypothetical protein	8	8	1	1	246347	1	206210		1541	1541	1541	NA	NA	NA	NA	5	1e-04
362	group_64265	IncX6	NZ_CP009029|group_64265|position:718-1845	IncX6_1__KU302800	29.537	281	167	11	74	346	28	801	5.7e-29	108		hypothetical protein	5	5	1	1	139472	1	144053		1112	1127	1124	NA	NA	NA	NA	4	1e-04
363	group_24886	IncN3	NZ_CP009030|group_24886|position:31356-32582	IncN3_1__EF219134	50.602	166	71	4	137	300	473	3	4.4e-52	165		hypothetical protein	32	32	1	1	221065	1	160005		800	1226	1212	NA	NA	NA	NA	5	1e-04
364	group_64286	repA	NZ_CP028194|group_64286|position:10603-11451	repA_1_pKPC-2_CP013325	37.566	189	114	1	81	269	7	561	8.1e-34	116		hypothetical protein	7	7	1	1	212891	1	131394		836	980	920	NA	NA	NA	NA	7	1e-04
366	group_36269	pESA2	NZ_CP029428|group_36269|position:46538-47284	pESA2_1__CP000784	48.148	243	123	2	1	240	1	729	1.13e-78	231		hypothetical protein	48	48	1	1	104549	1	350819		221	746	354	NA	NA	NA	NA	4	1e-04
366	group_64793	IncFII(pCTU2)	NZ_CP009851|group_64793|position:14693-15379	IncFII(pCTU2)_1_pCTU2_FN543095	70.157	191	53	1	38	224	575	3	7.36e-89	254		hypothetical protein	6	6	1	1	209807	1	350788		584	686	669	NA	NA	NA	NA	4	1e-04
37	group_45191	rep7b	NC_017197|group_45191|position:25-870	rep7b_2_pVGA_NC_011605.1	27.407	135	81	2	55	183	271	642	5.38e-08	46.2		hypothetical protein	9	9	1	648	1	649	2		845	869	855	NA	NA	NA	NA	9	1e-04
370	group_16767	Col440II	NZ_CP010203|group_16767|position:415-771	Col440II_1__CP023921.1	68.132	91	28	1	8	98	273	4	3.29e-41	125	mbeC	Mobilization protein MbeC	38	38	1	1	165976	1	280646		338	356	351	conjugation	NA	DNA binding	GO:0000746;GO:0003677	4	1e-04
373	group_260902	IncN3	NZ_CP010382|group_260902|position:21422-22303	IncN3_1__EF219134	93.038	158	11	0	29	186	476	3	2.91e-112	315		hypothetical protein	11	11	1	1	337548	1	181923		881	881	881	NA	NA	NA	NA	8	1e-04
374	group_65238	IncFII(p96A)	NZ_CP010383|group_65238|position:99378-100244	IncFII(p96A)_1_p96A_JQ418521	53.448	174	75	3	10	177	13	534	1.03e-54	169		hypothetical protein	6	6	1	1	334147	1	123446		866	866	866	NA	NA	NA	NA	4	1e-04
381	group_22499	IncX6	NZ_CP010648|group_22499|position:1-1014	IncX6_1__KU302800	40.541	259	148	6	19	272	70	843	3.14e-65	203		hypothetical protein	38	38	1	1	170567	1	303403		1001	1136	1075	NA	NA	NA	NA	8	1e-04
385	group_49399	IncX6	NZ_CP010722|group_49399|position:1-1035	IncX6_1__KU302800	42.125	273	149	7	8	275	34	840	1.96e-68	212		hypothetical protein	7	7	1	1	166278	1	303973		608	1034	973	NA	NA	NA	NA	3	1e-04
388	group_213633	IncN3	NZ_CP011121|group_213633|position:56170-57093	IncN3_1__EF219134	28.395	162	103	4	45	200	467	3	6.77e-19	75.9		hypothetical protein	6	6	1	1	163817	1	306654		923	923	923	NA	NA	NA	NA	4	1e-04
394	group_52145	p0111	NZ_CP011596|group_52145|position:38886-39785	p0111_1__AP010962	48.311	296	142	4	6	296	13	882	4.04e-83	246	repB_2	RepFIB replication protein A	24	24	1	1	338319	1	183037		899	899	899	DNA replication initiation;plasmid maintenance	NA	DNA binding;DNA-directed DNA polymerase activity	GO:0003677;GO:0003887;GO:0006270;GO:0006276	3	1e-04
394	group_32504	IncFIB(K)	NZ_CP011596|group_32504|position:20993-22003	IncFIB(K)_1_Kpn3_JN233704	98.925	186	2	0	101	286	559	2	6.23e-140	388	repB	RepFIB replication protein A	207	207	1	1	338400	1	183786		1010	1010	1010	DNA replication initiation;plasmid maintenance	NA	DNA binding;DNA-directed DNA polymerase activity	GO:0003677;GO:0003887;GO:0006270;GO:0006276	3	1e-04
395	mbeC	Col440II	NZ_CP011606|mbeC|position:1420-1764	Col440II_1__CP023921.1	92.632	95	6	1	1	95	282	1	8.59e-62	177		Mobilization protein MbeC	39	39	1	1	282434	1	203052		314	344	340	conjugation	NA	DNA binding	GO:0000746;GO:0003677	6	1e-04
398	group_29383	pXuzhou21	NZ_CP013797|group_29383|position:183141-184112	pXuzhou21_1__CP001927	31.739	230	138	5	1	213	3	686	1.3e-35	123		hypothetical protein	13	13	1	6	641	6	936		788	1112	1043	NA	NA	NA	NA	13	1e-04
4	group_16767	Col440II	NZ_CP018949|group_16767|position:8571-8909	Col440II_1__CP023921.1	68.132	91	28	1	2	92	273	4	2.91e-41	125	mbeC	Mobilization protein MbeC	38	38	1	1	165976	1	280646		338	356	351	conjugation	NA	DNA binding	GO:0000746;GO:0003677	10	1e-04
403	group_8067	Rep	NZ_CP019733|group_8067|position:36298-37599	Rep_1_pKPC-2_CP011573	31.66	259	159	8	42	290	43	795	8.19e-32	116		hypothetical protein	10	10	1	1	218960	1	336964		1301	1313	1311	NA	NA	NA	NA	6	1e-04
408	group_576	rep22	NZ_CP012274|group_576|position:20233-20742	rep22_2_repU(pKKS825)_FN377602.2	69.643	56	17	0	65	120	1137	970	2.31e-21	82.8		hypothetical protein	15	15	1	1	267471	1	242963		164	2060	795	NA	NA	NA	NA	3	1e-04
408	group_1191	repUS4	NZ_CP014889|group_1191|position:5615-6718	repUS4__repA(pCI2000)_AF178424	49.716	352	163	6	1	351	1	1017	7.17e-117	338		hypothetical protein	22	22	1	1	267986	1	230872		461	1124	1011	NA	NA	NA	NA	3	1e-04
412	group_67049	rep23	NZ_CP012417|group_67049|position:6632-7132	rep23_2_rep(pV030-8)_EU366902.1	31.933	119	71	2	13	131	46	372	1.97e-11	54.3		hypothetical protein	5	5	1	6	253	6	241		500	1007	601	NA	NA	NA	NA	4	1e-04
416	group_29555	rep5	NZ_CP012984|group_29555|position:22999-23751	rep5_4_rep(SAP047A)_GQ900405.1	31.092	119	81	1	106	223	304	660	3.42e-11	55.1		hypothetical protein	7	7	1	1	317479	1	201628		752	881	807	NA	NA	NA	NA	3	1e-04
422	group_299203	rep22	NZ_CP013494|group_299203|position:694338-698999	rep22_2_repU(pKKS825)_FN377602.2	37.975	158	93	3	78	231	1134	664	2.54e-24	100	recD2	ATP-dependent RecD-like DNA helicase	7	7	1	1	2715	1	97690		4661	4661	4661	NA	NA	DNA binding;ATP-dependent DNA helicase activity;ATP binding	GO:0003677;GO:0004003;GO:0005524	7	1e-04
430	group_11357	rep1	NZ_CP013750|group_11357|position:41909-43441	rep1_6_repE(pTEF1)_AE016833	33.789	512	309	16	10	511	16	1491	1.26e-97	298		hypothetical protein	13	13	1	1	266238	1	242068		1532	1538	1533	NA	NA	NA	NA	3	1e-04
431	group_1191	repUS4	NZ_CP013752|group_1191|position:32528-33619	repUS4__repA(pCI2000)_AF178424	45.272	349	179	6	1	347	1	1017	4.37e-101	298		hypothetical protein	22	22	1	1	267986	1	230872		461	1124	1011	NA	NA	NA	NA	3	1e-04
439	group_1191	repUS4	NZ_CP014627|group_1191|position:5330-6430	repUS4__repA(pCI2000)_AF178424	44.857	350	180	6	1	348	1	1017	3.16e-100	296		hypothetical protein	22	22	1	1	267986	1	230872		461	1124	1011	NA	NA	NA	NA	3	1e-04
446	group_348171	IncFIB(K)	NZ_CP016407|group_348171|position:1-1011	IncFIB(K)_1_Kpn3_JN233704	97.312	186	5	0	101	286	559	2	6.6e-138	383	repB	RepFIB replication protein A	7	7	1	1	216435	1	136530		1010	1010	1010	DNA replication initiation;plasmid maintenance	NA	DNA binding;DNA-directed DNA polymerase activity	GO:0003677;GO:0003887;GO:0006270;GO:0006276	4	1e-04
455	group_5924	IncFII(p96A)	NZ_CP017850|group_5924|position:34600-35475	IncFII(p96A)_1_p96A_JQ418521	61.538	182	62	3	5	182	1	534	1.05e-72	215		hypothetical protein	39	39	1	1	210651	1	165674		488	893	844	NA	NA	NA	NA	3	1e-04
459	group_73493	IncP1	NZ_CP018472|group_73493|position:166215-167342	IncP1_3__KX377410	31.646	237	149	9	127	357	29	718	1.12e-24	94.7		hypothetical protein	10	10	1	1	220487	1	160683		1127	1133	1127	NA	NA	NA	NA	9	1e-04
468	group_36645	IncP6	NZ_CP020969|group_36645|position:10947-12440	IncP6_1__JF785550	78.229	271	56	1	95	365	805	2	1.99e-152	429		hypothetical protein	8	8	1	1	219756	1	153517		1493	1493	1493	NA	NA	NA	NA	6	1e-04
47	group_45324	repUS16	NC_002192|group_45324|position:813-1511	repUS16__repF(pE194)_M17811.1	28.736	174	103	6	4	177	531	989	3.83e-16	69.7	repB	Replication protein RepB	5	5	1	808	2	802	3		596	698	677	DNA replication	extrachromosomal circular DNA	DNA binding;DNA topoisomerase activity;identical protein binding	GO:0003677;GO:0003916;GO:0005727;GO:0006260;GO:0042802	5	1e-04
471	group_1205	repUS4	NZ_CP021485|group_1205|position:53789-54478	repUS4__repA(pCI2000)_AF178424	41.296	247	105	5	3	211	283	1017	6.38e-60	187		hypothetical protein	9	9	1	1	270297	1	231562		158	689	455	NA	NA	NA	NA	3	1e-04
471	group_19317	rep22	NZ_CP021485|group_19317|position:47806-49863	rep22_2_repU(pKKS825)_FN377602.2	60	165	66	0	63	227	1143	649	5.45e-59	197		hypothetical protein	6	6	1	1	270053	1	231542		806	2057	1690	NA	NA	NA	NA	3	1e-04
476	group_43480	ColKP3	NZ_CP022666|group_43480|position:1026944-1027606	ColKP3_1__JN205800	50	32	16	0	158	189	173	268	2.59e-05	35.4	degU	Transcriptional regulatory protein DegU	6	6	1	1	54528	1	96668		662	662	662	phosphorelay signal transduction system;regulation of transcription, DNA-templated	cytoplasm	DNA binding	GO:0000160;GO:0003677;GO:0005737;GO:0006355	3	1e-04
476	group_75667	rep22	NZ_CP025507|group_75667|position:912892-917502	rep22_2_repU(pKKS825)_FN377602.2	36.646	161	97	3	75	231	1143	664	2.77e-24	100	recD2	ATP-dependent RecD-like DNA helicase	5	5	1	1	2679	1	83680		4610	4616	4612	NA	NA	DNA binding;ATP-dependent DNA helicase activity;ATP binding	GO:0003677;GO:0004003;GO:0005524	3	1e-04
485	group_10831	rep3	NZ_CP024097|group_10831|position:66900-68456	rep3_3_rep(pBT9727)_CP000047	94.027	519	31	0	1	519	1	1557	0	994		hypothetical protein	12	12	1	1	255194	1	206544		1139	1556	1488	NA	NA	NA	NA	10	1e-04
49	group_31106	rep22	NC_002377|group_31106|position:30831-34133	rep22_2_repU(pKKS825)_FN377602.2	33.537	164	99	4	77	231	1134	646	9.33e-24	98.2	recD2	ATP-dependent RecD-like DNA helicase	6	6	1	1	343006	1	18382		3302	3419	3321	NA	NA	DNA binding;ATP-dependent DNA helicase activity;ATP binding	GO:0003677;GO:0004003;GO:0005524	4	1e-04
497	group_388163	pXuzhou21	NZ_CP026086|group_388163|position:101610-102548	pXuzhou21_1__CP001927	28.017	232	151	5	7	225	6	692	5.66e-19	77.8		hypothetical protein	8	8	1	1	166413	1	173667		938	938	938	NA	NA	NA	NA	3	1e-04
504	group_24882	Rep	NZ_CP020888|group_24882|position:41561-42781	Rep_1_pKPC-2_CP011573	30.705	241	158	6	29	266	40	744	1.65e-33	120		hypothetical protein	34	34	1	1	230967	1	161006		1142	1247	1219	NA	NA	NA	NA	24	1e-04
517	group_39031	rep23	NZ_CP004860|group_39031|position:311588-312514	rep23_2_rep(pV030-8)_EU366902.1	28.571	77	55	0	4	80	22	252	3.6e-08	47		hypothetical protein	9	9	1	1	250421	1	209002		896	926	912	NA	NA	NA	NA	5	1e-04
522	group_37650	Col(YC)	NZ_CP010646|group_37650|position:1-1278	Col(YC)_1__NC_002144	38.298	47	29	0	196	242	150	10	5.81e-08	42.4		hypothetical protein	38	38	1	1	184065	1	288308		1277	1277	1277	NA	NA	NA	NA	8	1e-04
530	group_45093	Col440II	NC_001774|group_45093|position:3890-4195	Col440II_1__CP023921.1	40.659	91	52	1	2	90	273	1	2.78e-19	69.7	mbeC	Mobilization protein MbeC	30	30	1	1	161613	1	278261		272	305	303	conjugation	NA	DNA binding	GO:0000746;GO:0003677	10	1e-04
531	group_45093	Col440II	NC_006828|group_45093|position:4777-5082	Col440II_1__CP023921.1	40.659	91	52	1	2	90	273	1	2.78e-19	69.7	mbeC	Mobilization protein MbeC	30	30	1	1	161613	1	278261		272	305	303	conjugation	NA	DNA binding	GO:0000746;GO:0003677	17	1e-04
64	group_9567	Col440II	NC_019102|group_9567|position:1395-1733	Col440II_1__CP023921.1	67.391	92	29	1	2	93	273	1	1.56e-41	126	mbeC	Mobilization protein MbeC	19	19	1	1	166035	1	280846		245	386	343	conjugation	NA	DNA binding	GO:0000746;GO:0003677	3	1e-04
7	group_45027	Col440II	NC_001377|group_45027|position:44-295	Col440II_1__CP023921.1	60	25	10	0	16	40	129	55	3.21e-06	35.4		hypothetical protein	5	5	1	1	193198	1	340170		251	368	274	NA	NA	NA	NA	4	1e-04
71	group_24651	IncW	NZ_CP021449|group_24651|position:19-1026	IncW_1__EF633507	30	100	43	3	9	106	16	240	4.51e-08	43.5		hypothetical protein	19	19	1	1	323592	1	254388		938	1070	1052	NA	NA	NA	NA	10	1e-04
84	group_32184	repUS17	NC_006997|group_32184|position:778-1545	repUS17__rep(pKKS825)_FN377602.2	33.168	202	132	2	4	204	7	606	2.25e-38	129		hypothetical protein	5	5	1	276	17	278	29		686	893	826	NA	NA	NA	NA	4	1e-04
85	group_47192	pIP32953	NC_004834|group_47192|position:13-990	pIP32953_1__BX936400	48.052	308	157	2	20	324	1	924	9.1e-98	285		hypothetical protein	15	15	1	1	210516	1	132226		977	977	977	NA	NA	NA	NA	4	1e-04
94	group_20415	rep5	NC_005003|group_20415|position:4425-5249	rep5_5_rep(pRJ6)_AF241888.2	91.273	275	24	0	1	275	825	1	1.29e-171	470		hypothetical protein	11	11	1	1	293158	1	233335		242	857	618	NA	NA	NA	NA	3	1e-04
95	group_32348	rep6	NZ_CP013734|group_32348|position:19606-20445	rep6_1_repA(p703/5)_AF109375	28.837	215	124	6	13	218	31	615	1.22e-20	82		hypothetical protein	8	8	1	1	161013	1	234393		581	839	803	NA	NA	NA	NA	8	1e-04
108	group_47192	pIP32953	NC_018978|group_47192|position:13-990	pIP32953_1__BX936400	47.727	308	158	2	20	324	1	924	5.85e-97	283		hypothetical protein	15	15	1	1	210516	1	132226		977	977	977	NA	NA	NA	NA	11	5e-04
12	group_45044	repUS3	NC_001446|group_45044|position:834-1472	repUS3__repM200(pBM200)_DQ437521	36.364	231	111	8	7	213	19	675	8.86e-37	122		hypothetical protein	6	6	1	1	239244	1	208199		638	638	638	NA	NA	NA	NA	3	5e-04
140	group_102513	Col440II	NC_008505|group_102513|position:25476-25844	Col440II_1__CP023921.1	26.667	90	54	4	8	95	273	34	2.89e-05	33.9		hypothetical protein	5	5	1	1	271889	1	227803		368	368	368	NA	NA	NA	NA	3	5e-04
140	group_6949	pXuzhou21	NZ_CP016737|group_6949|position:1-1167	pXuzhou21_1__CP001927	26.639	244	153	5	28	260	3	689	3.92e-21	85.1		hypothetical protein	25	25	1	1	272373	1	227774		191	1439	1087	NA	NA	NA	NA	3	5e-04
140	group_17700	repUS4	NC_008505|group_17700|position:65569-66561	repUS4__repA(pCI2000)_AF178424	70.833	336	91	2	2	330	10	1017	1.23e-169	471		hypothetical protein	5	5	1	1	271030	1	227630		992	1175	1059	NA	NA	NA	NA	3	5e-04
150	group_49820	IncX6	NC_011960|group_49820|position:74675-75781	IncX6_1__KU302800	42.4	250	139	5	45	290	52	798	9.15e-67	208		hypothetical protein	6	6	1	1	173407	1	69368		1106	1181	1166	NA	NA	NA	NA	6	5e-04
151	group_50139	repUS17	NC_009435|group_50139|position:579-1931	repUS17__rep(pKKS825)_FN377602.2	28.07	171	84	8	41	211	73	468	0.000107	37		hypothetical protein	17	17	1	1	271019	1	227525		779	1352	1318	NA	NA	NA	NA	3	5e-04
155	group_26064	IncFIB(pCTU1)	NZ_CP012255|group_26064|position:104291-105304	IncFIB(pCTU1)_1_pCTU1_FN543094	99.257	269	2	0	21	289	3	809	0	552	repB	RepFIB replication protein A	10	10	1	1	206089	1	139741		509	1013	912	DNA replication initiation;plasmid maintenance	NA	DNA binding;DNA-directed DNA polymerase activity	GO:0003677;GO:0003887;GO:0006270;GO:0006276	3	5e-04
160	group_11082	Col440II	NC_010993|group_11082|position:3000-3344	Col440II_1__CP023921.1	91.579	95	7	1	1	95	282	1	3.07e-61	176	mbeC	Mobilization protein MbeC	26	26	1	1	282601	1	203272		245	467	340	conjugation	NA	DNA binding	GO:0000746;GO:0003677	6	5e-04
170	group_119753	repUS19	NC_010875|group_119753|position:500-1156	repUS19__rep(pDLK3)_GU562626.1	27.673	159	102	5	5	162	28	468	9.64e-12	55.5	repB	Replication protein RepB	10	10	1	1	161507	1	226603		656	656	656	DNA replication	extrachromosomal circular DNA	DNA binding;DNA topoisomerase activity;identical protein binding	GO:0003677;GO:0003916;GO:0005727;GO:0006260;GO:0042802	10	5e-04
173	group_120055	repUS16	NC_010423|group_120055|position:1330-1995	repUS16__repF(pE194)_M17811.1	27.481	131	79	4	5	135	540	884	4.84e-12	57.4	repB	Replication protein RepB	7	7	1	1	293358	1	235695		665	665	665	DNA replication	extrachromosomal circular DNA	DNA binding;DNA topoisomerase activity;identical protein binding	GO:0003677;GO:0003916;GO:0005727;GO:0006260;GO:0042802	7	5e-04
175	group_51272	IncN3	NZ_CP014330|group_51272|position:20308-21219	IncN3_1__EF219134	72.152	158	44	0	38	195	476	3	9.51e-89	256		hypothetical protein	6	6	1	1	101532	1	280440		911	911	911	NA	NA	NA	NA	6	5e-04
180	group_125313	Col440II	NC_012661|group_125313|position:18-452	Col440II_1__CP023921.1	32.911	79	39	4	20	88	279	55	4.65e-05	33.9		hypothetical protein	5	5	1	1	166204	1	344864		434	434	434	NA	NA	NA	NA	4	5e-04
185	group_11082	Col440II	NC_025149|group_11082|position:1523-1867	Col440II_1__CP023921.1	91.579	95	7	1	1	95	282	1	2.43e-62	179	mbeC	Mobilization protein MbeC	26	26	1	1	282601	1	203272		245	467	340	conjugation	NA	DNA binding	GO:0000746;GO:0003677	4	5e-04
199	group_11082	Col440II	NZ_CP019843|group_11082|position:944-1288	Col440II_1__CP023921.1	91.579	95	7	1	1	95	282	1	2.43e-62	179	mbeC	Mobilization protein MbeC	26	26	1	1	282601	1	203272		245	467	340	conjugation	NA	DNA binding	GO:0000746;GO:0003677	4	5e-04
218	group_26843	rep2	NC_012551|group_26843|position:50068-51588	rep2_1_ORF(E.faeciumContig1183)_JDOE	36.077	413	247	10	14	418	25	1236	4.64e-86	268		hypothetical protein	5	5	1	1	268821	1	241242		1010	1520	1418	NA	NA	NA	NA	3	5e-04
222	group_35714	rep22	NC_013056|group_35714|position:6252-7343	rep22_2_repU(pKKS825)_FN377602.2	26.582	79	52	2	33	110	1128	907	1.54e-05	39.3		hypothetical protein	6	6	1	1	119687	1	328673		1091	1169	1104	NA	NA	NA	NA	5	5e-04
222	group_51200	IncX4	NC_013056|group_51200|position:7881-8768	IncX4_2__FN543504	27.477	222	139	4	6	207	52	711	1.06e-25	95.9		hypothetical protein	7	7	1	1	119688	1	328675		887	887	887	NA	NA	NA	NA	5	5e-04
229	group_148471	Col440II	NC_013368|group_148471|position:239-586	Col440II_1__CP023921.1	62.637	91	33	1	5	95	273	4	7.25e-40	122	mbeC	Mobilization protein MbeC	7	7	1	1	165995	1	280590		347	347	347	conjugation	NA	DNA binding	GO:0000746;GO:0003677	5	5e-04
231	group_35806	rep5	NC_013389|group_35806|position:10919-11716	rep5_6_rep(pRJ9)_AF447813.1	68.651	252	78	1	13	263	82	837	6.52e-116	328		hypothetical protein	7	7	1	1	257833	1	232332		446	797	584	NA	NA	NA	NA	6	5e-04
237	group_25768	pIP31758(p153)	NC_013551|group_25768|position:10686-11846	pIP31758(p153)_1_p153_CP000719	31.783	129	80	3	129	257	268	630	2.63e-14	66.2		hypothetical protein	5	5	1	1	259316	1	239012		896	1160	1107	NA	NA	NA	NA	3	5e-04
237	group_9736	rep16	NC_013551|group_9736|position:10157-10693	rep16_3_rep(Saa6159)_CP002115.1	36.667	60	31	2	5	62	744	580	6.95e-05	35		hypothetical protein	6	6	1	1	259964	1	239010		185	536	473	NA	NA	NA	NA	3	5e-04
246	group_52005	Col440II	NC_014003|group_52005|position:1402-1740	Col440II_1__CP023921.1	64.13	92	32	1	2	93	273	1	7.85e-39	119	mbeC	Mobilization protein MbeC	14	14	1	1	166045	1	280561		338	338	338	conjugation	NA	DNA binding	GO:0000746;GO:0003677	8	5e-04
249	group_33428	rep22	NC_014475|group_33428|position:36058-38022	rep22_2_repU(pKKS825)_FN377602.2	45.198	177	93	1	57	229	1158	628	5.36e-42	150		hypothetical protein	6	6	1	1	233463	1	236601		1964	1964	1964	NA	NA	NA	NA	3	5e-04
257	group_166128	rep19	NZ_CP010015|group_166128|position:77542-78405	rep19_7_repA(SAP019A)_GQ900385.1	39.844	128	77	0	2	129	7	390	3.71e-15	67.8		hypothetical protein	5	5	1	58	18	58	44		863	863	863	NA	NA	NA	NA	5	5e-04
266	group_3287	rep20	NC_016643|group_3287|position:1-939	rep20_9_repA(SAP055A)_GQ900414.1	88.571	315	34	1	1	313	945	1	2.7e-180	494		hypothetical protein	15	15	1	1	258794	1	235780		509	947	904	NA	NA	NA	NA	3	5e-04
267	group_27333	IncFIB(pCTU1)	NC_016817|group_27333|position:1-930	IncFIB(pCTU1)_1_pCTU1_FN543094	74.721	269	67	1	23	290	3	809	9.23e-149	412	repB	RepFIB replication protein A	13	13	1	1	211962	1	334091		929	935	929	DNA replication initiation;plasmid maintenance	NA	DNA binding;DNA-directed DNA polymerase activity	GO:0003677;GO:0003887;GO:0006270;GO:0006276	5	5e-04
273	group_22623	pIP31758(p153)	NC_017172|group_22623|position:3546-4313	pIP31758(p153)_1_p153_CP000719	26.596	188	125	4	6	181	103	663	4.14e-19	78.2		hypothetical protein	38	38	1	1	112072	1	357918		623	827	754	NA	NA	NA	NA	3	5e-04
280	group_50139	repUS17	NC_017496|group_50139|position:49863-51215	repUS17__rep(pKKS825)_FN377602.2	28.07	171	84	8	41	211	73	468	0.000113	36.6		hypothetical protein	17	17	1	1	271019	1	227525		779	1352	1318	NA	NA	NA	NA	6	5e-04
281	group_24651	IncW	NC_017575|group_24651|position:322-1392	IncW_1__EF633507	29.592	98	46	1	30	127	16	240	6.79e-08	43.1		hypothetical protein	19	19	1	1	323592	1	254388		938	1070	1052	NA	NA	NA	NA	6	5e-04
281	group_57256	repUS10	NC_017575|group_57256|position:294824-295243	repUS10__CDS25(pSSP1)_AP008935	51.515	33	16	0	49	81	535	633	4.58e-05	35		hypothetical protein	6	6	1	1	324000	1	251118		419	419	419	NA	NA	NA	NA	6	5e-04
286	group_37650	Col(YC)	NZ_CP010731|group_37650|position:1-1278	Col(YC)_1__NC_002144	38.298	47	29	0	196	242	150	10	4.55e-08	42.7		hypothetical protein	38	38	1	1	184065	1	288308		1277	1277	1277	NA	NA	NA	NA	22	5e-04
287	group_22499	IncX6	NC_018288|group_22499|position:101-1126	IncX6_1__KU302800	40.541	259	148	6	23	276	70	843	3.7e-65	203		hypothetical protein	38	38	1	1	170567	1	303403		1001	1136	1075	NA	NA	NA	NA	22	5e-04
297	group_195738	IncX4	NC_019180|group_195738|position:284-1276	IncX4_2__FN543504	27.027	222	139	5	7	207	52	711	6.38e-21	83.6		hypothetical protein	8	8	1	1	292174	1	181425		992	992	992	NA	NA	NA	NA	8	5e-04
3	group_45023	rep21	NC_011497|group_45023|position:262-1215	rep21_2_rep(pNVH01)_AJ512814.1	53.165	316	146	2	2	316	43	987	1.83e-128	363		hypothetical protein	6	6	1	1	256817	1	241929		953	1136	984	NA	NA	NA	NA	6	5e-04
302	group_37966	Col440II	NC_019311|group_37966|position:4540-4947	Col440II_1__CP023921.1	25.455	110	62	3	15	124	270	1	7.91e-07	38.5		hypothetical protein	9	9	1	1	288936	1	125327		281	407	393	NA	NA	NA	NA	8	5e-04
303	group_196962	Rep	NZ_CP022136|group_196962|position:51320-52534	Rep_1_pKPC-2_CP011573	32.721	272	164	9	19	279	40	831	5.98e-40	137		hypothetical protein	5	5	1	1	280854	1	129823		1214	1214	1214	NA	NA	NA	NA	5	5e-04
309	group_6949	pXuzhou21	NC_019436|group_6949|position:1-1146	pXuzhou21_1__CP001927	25.103	243	156	5	24	255	6	689	4.61e-20	82		hypothetical protein	25	25	1	1	272373	1	227774		191	1439	1087	NA	NA	NA	NA	4	5e-04
318	group_209230	pSL483	NC_020524|group_209230|position:565-1686	pSL483_1__CP001137	25	244	162	6	12	244	6	707	5.68e-14	65.1		hypothetical protein	17	17	1	1	293639	1	125950		1121	1121	1121	NA	NA	NA	NA	15	5e-04
319	group_59622	pIP31758(p153)	NC_020525|group_59622|position:145-1068	pIP31758(p153)_1_p153_CP000719	27.624	181	118	4	58	226	97	636	1.1e-19	80.9		hypothetical protein	8	8	1	1	112788	1	125180		626	923	885	NA	NA	NA	NA	5	5e-04
320	group_16272	IncX6	NC_020544|group_16272|position:37217-38329	IncX6_1__KU302800	40.283	283	150	10	29	303	46	861	2.82e-57	184		hypothetical protein	12	12	1	1	155064	1	309710		551	1112	1064	NA	NA	NA	NA	3	5e-04
324	group_11083	Col440II	NZ_CP010381|group_11083|position:3586-3930	Col440II_1__CP023921.1	91.579	95	7	1	1	95	282	1	4.3e-62	178	mbeC	Mobilization protein MbeC	6	6	1	1	282580	1	202979		323	344	333	conjugation	NA	DNA binding	GO:0000746;GO:0003677	5	5e-04
331	group_216804	IncA/C2	NC_022344|group_216804|position:179399-180586	IncA/C2_1__JN157804	34.884	129	74	3	50	177	47	406	7.75e-20	78.6		hypothetical protein	8	8	1	1	226456	1	337574		1187	1187	1187	NA	NA	NA	NA	8	5e-04
335	group_16767	Col440II	NZ_CP028175|group_16767|position:5220-5567	Col440II_1__CP023921.1	68.132	91	28	1	5	95	273	4	3.53e-41	125	mbeC	Mobilization protein MbeC	38	38	1	1	165976	1	280646		338	356	351	conjugation	NA	DNA binding	GO:0000746;GO:0003677	9	5e-04
338	group_37650	Col(YC)	NZ_CP021044|group_37650|position:1-1278	Col(YC)_1__NC_002144	38.298	47	29	0	196	242	150	10	5.87e-08	42.4		hypothetical protein	38	38	1	1	184065	1	288308		1277	1277	1277	NA	NA	NA	NA	7	5e-04
340	group_22499	IncX6	NC_023142|group_22499|position:4-1005	IncX6_1__KU302800	40.698	258	147	6	15	267	70	840	5.01e-65	202		hypothetical protein	38	38	1	1	170567	1	303403		1001	1136	1075	NA	NA	NA	NA	7	5e-04
347	group_224432	pESA2	NC_025152|group_224432|position:35031-35771	pESA2_1__CP000784	36.777	242	149	3	4	241	4	729	4.96e-51	160		hypothetical protein	7	7	1	1	110269	1	176082		740	740	740	NA	NA	NA	NA	7	5e-04
348	group_224497	pIP31758(p153)	NC_025172|group_224497|position:1-1173	pIP31758(p153)_1_p153_CP000719	34.615	130	79	4	137	262	247	630	1.1e-12	61.2		hypothetical protein	9	9	1	1	333643	1	125872		1172	1172	1172	NA	NA	NA	NA	3	5e-04
349	group_224497	pIP31758(p153)	NC_025173|group_224497|position:747-1919	pIP31758(p153)_1_p153_CP000719	34.615	130	79	4	137	262	247	630	1.04e-12	61.2		hypothetical protein	9	9	1	1	333643	1	125872		1172	1172	1172	NA	NA	NA	NA	5	5e-04
352	mbeC	Col440II	NZ_CP003994|mbeC|position:1980-2324	Col440II_1__CP023921.1	93.684	95	5	1	1	95	282	1	5.97e-63	180		Mobilization protein MbeC	39	39	1	1	282434	1	203052		314	344	340	conjugation	NA	DNA binding	GO:0000746;GO:0003677	14	5e-04
352	group_227353	Col440I	NZ_CP003994|group_227353|position:2942-3112	Col440I_1__CP023920.1	70.27	37	11	0	1	37	1	111	1.65e-15	56.6		hypothetical protein	15	15	1	1	282425	1	203019		170	170	170	NA	NA	NA	NA	14	5e-04
354	group_60637	rep8	NZ_CP004871|group_60637|position:17488-18591	rep8_2_repA(pEJ97-1)_AJ49170	35.714	126	68	4	1	123	1	348	4.44e-16	71.6		hypothetical protein	6	6	1	1	245796	1	204839		278	1103	965	NA	NA	NA	NA	5	5e-04
355	group_16174	rep3	NZ_CP004874|group_16174|position:71999-73540	rep3_1_rep63A(pAW63)_BTH011655	96.693	514	17	0	1	514	1	1542	0	1041		hypothetical protein	8	8	1	1	246347	1	206210		1541	1541	1541	NA	NA	NA	NA	5	5e-04
362	group_64265	IncX6	NZ_CP009029|group_64265|position:718-1845	IncX6_1__KU302800	29.537	281	167	11	74	346	28	801	5.7e-29	108		hypothetical protein	5	5	1	1	139472	1	144053		1112	1127	1124	NA	NA	NA	NA	4	5e-04
363	group_24886	IncN3	NZ_CP009030|group_24886|position:31356-32582	IncN3_1__EF219134	50.602	166	71	4	137	300	473	3	4.4e-52	165		hypothetical protein	32	32	1	1	221065	1	160005		800	1226	1212	NA	NA	NA	NA	5	5e-04
364	group_64286	repA	NZ_CP028194|group_64286|position:10603-11451	repA_1_pKPC-2_CP013325	37.566	189	114	1	81	269	7	561	8.1e-34	116		hypothetical protein	7	7	1	1	212891	1	131394		836	980	920	NA	NA	NA	NA	7	5e-04
366	group_64793	IncFII(pCTU2)	NZ_CP009851|group_64793|position:14693-15379	IncFII(pCTU2)_1_pCTU2_FN543095	70.157	191	53	1	38	224	575	3	7.36e-89	254		hypothetical protein	6	6	1	1	209807	1	350788		584	686	669	NA	NA	NA	NA	4	5e-04
366	group_36269	pESA2	NZ_CP029428|group_36269|position:46538-47284	pESA2_1__CP000784	48.148	243	123	2	1	240	1	729	1.13e-78	231		hypothetical protein	48	48	1	1	104549	1	350819		221	746	354	NA	NA	NA	NA	4	5e-04
37	group_45191	rep7b	NC_017197|group_45191|position:25-870	rep7b_2_pVGA_NC_011605.1	27.407	135	81	2	55	183	271	642	5.38e-08	46.2		hypothetical protein	9	9	1	648	1	649	2		845	869	855	NA	NA	NA	NA	9	5e-04
370	group_16767	Col440II	NZ_CP010203|group_16767|position:415-771	Col440II_1__CP023921.1	68.132	91	28	1	8	98	273	4	3.29e-41	125	mbeC	Mobilization protein MbeC	38	38	1	1	165976	1	280646		338	356	351	conjugation	NA	DNA binding	GO:0000746;GO:0003677	4	5e-04
373	group_260902	IncN3	NZ_CP010382|group_260902|position:21422-22303	IncN3_1__EF219134	93.038	158	11	0	29	186	476	3	2.91e-112	315		hypothetical protein	11	11	1	1	337548	1	181923		881	881	881	NA	NA	NA	NA	8	5e-04
374	group_65238	IncFII(p96A)	NZ_CP010383|group_65238|position:99378-100244	IncFII(p96A)_1_p96A_JQ418521	53.448	174	75	3	10	177	13	534	1.03e-54	169		hypothetical protein	6	6	1	1	334147	1	123446		866	866	866	NA	NA	NA	NA	4	5e-04
381	group_22499	IncX6	NZ_CP010648|group_22499|position:1-1014	IncX6_1__KU302800	40.541	259	148	6	19	272	70	843	3.14e-65	203		hypothetical protein	38	38	1	1	170567	1	303403		1001	1136	1075	NA	NA	NA	NA	8	5e-04
385	group_49399	IncX6	NZ_CP010722|group_49399|position:1-1035	IncX6_1__KU302800	42.125	273	149	7	8	275	34	840	1.96e-68	212		hypothetical protein	7	7	1	1	166278	1	303973		608	1034	973	NA	NA	NA	NA	3	5e-04
388	group_213633	IncN3	NZ_CP011121|group_213633|position:56170-57093	IncN3_1__EF219134	28.395	162	103	4	45	200	467	3	6.77e-19	75.9		hypothetical protein	6	6	1	1	163817	1	306654		923	923	923	NA	NA	NA	NA	4	5e-04
394	group_32504	IncFIB(K)	NZ_CP011596|group_32504|position:20993-22003	IncFIB(K)_1_Kpn3_JN233704	98.925	186	2	0	101	286	559	2	6.23e-140	388	repB	RepFIB replication protein A	207	207	1	1	338400	1	183786		1010	1010	1010	DNA replication initiation;plasmid maintenance	NA	DNA binding;DNA-directed DNA polymerase activity	GO:0003677;GO:0003887;GO:0006270;GO:0006276	3	5e-04
394	group_52145	p0111	NZ_CP011596|group_52145|position:38886-39785	p0111_1__AP010962	48.311	296	142	4	6	296	13	882	4.04e-83	246	repB_2	RepFIB replication protein A	24	24	1	1	338319	1	183037		899	899	899	DNA replication initiation;plasmid maintenance	NA	DNA binding;DNA-directed DNA polymerase activity	GO:0003677;GO:0003887;GO:0006270;GO:0006276	3	5e-04
395	mbeC	Col440II	NZ_CP011606|mbeC|position:1420-1764	Col440II_1__CP023921.1	92.632	95	6	1	1	95	282	1	8.59e-62	177		Mobilization protein MbeC	39	39	1	1	282434	1	203052		314	344	340	conjugation	NA	DNA binding	GO:0000746;GO:0003677	6	5e-04
398	group_29383	pXuzhou21	NZ_CP013797|group_29383|position:183141-184112	pXuzhou21_1__CP001927	31.739	230	138	5	1	213	3	686	1.3e-35	123		hypothetical protein	13	13	1	6	641	6	936		788	1112	1043	NA	NA	NA	NA	13	5e-04
4	group_16767	Col440II	NZ_CP018949|group_16767|position:8571-8909	Col440II_1__CP023921.1	68.132	91	28	1	2	92	273	4	2.91e-41	125	mbeC	Mobilization protein MbeC	38	38	1	1	165976	1	280646		338	356	351	conjugation	NA	DNA binding	GO:0000746;GO:0003677	10	5e-04
403	group_8067	Rep	NZ_CP019733|group_8067|position:36298-37599	Rep_1_pKPC-2_CP011573	31.66	259	159	8	42	290	43	795	8.19e-32	116		hypothetical protein	10	10	1	1	218960	1	336964		1301	1313	1311	NA	NA	NA	NA	6	5e-04
408	group_1191	repUS4	NZ_CP014889|group_1191|position:5615-6718	repUS4__repA(pCI2000)_AF178424	49.716	352	163	6	1	351	1	1017	7.17e-117	338		hypothetical protein	22	22	1	1	267986	1	230872		461	1124	1011	NA	NA	NA	NA	3	5e-04
408	group_576	rep22	NZ_CP012274|group_576|position:20233-20742	rep22_2_repU(pKKS825)_FN377602.2	69.643	56	17	0	65	120	1137	970	2.31e-21	82.8		hypothetical protein	15	15	1	1	267471	1	242963		164	2060	795	NA	NA	NA	NA	3	5e-04
412	group_67049	rep23	NZ_CP012417|group_67049|position:6632-7132	rep23_2_rep(pV030-8)_EU366902.1	31.933	119	71	2	13	131	46	372	1.97e-11	54.3		hypothetical protein	5	5	1	6	253	6	241		500	1007	601	NA	NA	NA	NA	4	5e-04
416	group_29555	rep5	NZ_CP012984|group_29555|position:22999-23751	rep5_4_rep(SAP047A)_GQ900405.1	31.092	119	81	1	106	223	304	660	3.42e-11	55.1		hypothetical protein	7	7	1	1	317479	1	201628		752	881	807	NA	NA	NA	NA	3	5e-04
422	group_299203	rep22	NZ_CP013494|group_299203|position:694338-698999	rep22_2_repU(pKKS825)_FN377602.2	37.975	158	93	3	78	231	1134	664	2.54e-24	100	recD2	ATP-dependent RecD-like DNA helicase	7	7	1	1	2715	1	97690		4661	4661	4661	NA	NA	DNA binding;ATP-dependent DNA helicase activity;ATP binding	GO:0003677;GO:0004003;GO:0005524	7	5e-04
430	group_11357	rep1	NZ_CP013750|group_11357|position:41909-43441	rep1_6_repE(pTEF1)_AE016833	33.789	512	309	16	10	511	16	1491	1.26e-97	298		hypothetical protein	13	13	1	1	266238	1	242068		1532	1538	1533	NA	NA	NA	NA	3	5e-04
431	group_1191	repUS4	NZ_CP013752|group_1191|position:32528-33619	repUS4__repA(pCI2000)_AF178424	45.272	349	179	6	1	347	1	1017	4.37e-101	298		hypothetical protein	22	22	1	1	267986	1	230872		461	1124	1011	NA	NA	NA	NA	3	5e-04
433	group_69706	Col440II	NZ_CP013842|group_69706|position:3270-3824	Col440II_1__CP023921.1	27.848	79	51	2	83	157	273	43	0.000143	33.1		hypothetical protein	5	5	1	137	47	137	64		554	554	554	NA	NA	NA	NA	4	5e-04
439	group_1191	repUS4	NZ_CP014627|group_1191|position:5330-6430	repUS4__repA(pCI2000)_AF178424	44.857	350	180	6	1	348	1	1017	3.16e-100	296		hypothetical protein	22	22	1	1	267986	1	230872		461	1124	1011	NA	NA	NA	NA	3	5e-04
446	group_348171	IncFIB(K)	NZ_CP016407|group_348171|position:1-1011	IncFIB(K)_1_Kpn3_JN233704	97.312	186	5	0	101	286	559	2	6.6e-138	383	repB	RepFIB replication protein A	7	7	1	1	216435	1	136530		1010	1010	1010	DNA replication initiation;plasmid maintenance	NA	DNA binding;DNA-directed DNA polymerase activity	GO:0003677;GO:0003887;GO:0006270;GO:0006276	4	5e-04
455	group_5924	IncFII(p96A)	NZ_CP017850|group_5924|position:34600-35475	IncFII(p96A)_1_p96A_JQ418521	61.538	182	62	3	5	182	1	534	1.05e-72	215		hypothetical protein	39	39	1	1	210651	1	165674		488	893	844	NA	NA	NA	NA	3	5e-04
459	group_73493	IncP1	NZ_CP018472|group_73493|position:166215-167342	IncP1_3__KX377410	31.646	237	149	9	127	357	29	718	1.12e-24	94.7		hypothetical protein	10	10	1	1	220487	1	160683		1127	1133	1127	NA	NA	NA	NA	9	5e-04
468	group_36645	IncP6	NZ_CP020969|group_36645|position:10947-12440	IncP6_1__JF785550	78.229	271	56	1	95	365	805	2	1.99e-152	429		hypothetical protein	8	8	1	1	219756	1	153517		1493	1493	1493	NA	NA	NA	NA	6	5e-04
47	group_45324	repUS16	NC_002192|group_45324|position:813-1511	repUS16__repF(pE194)_M17811.1	28.736	174	103	6	4	177	531	989	3.83e-16	69.7	repB	Replication protein RepB	5	5	1	808	2	802	3		596	698	677	DNA replication	extrachromosomal circular DNA	DNA binding;DNA topoisomerase activity;identical protein binding	GO:0003677;GO:0003916;GO:0005727;GO:0006260;GO:0042802	5	5e-04
471	group_1205	repUS4	NZ_CP021485|group_1205|position:53789-54478	repUS4__repA(pCI2000)_AF178424	41.296	247	105	5	3	211	283	1017	6.38e-60	187		hypothetical protein	9	9	1	1	270297	1	231562		158	689	455	NA	NA	NA	NA	3	5e-04
471	group_19317	rep22	NZ_CP021485|group_19317|position:47806-49863	rep22_2_repU(pKKS825)_FN377602.2	60	165	66	0	63	227	1143	649	5.45e-59	197		hypothetical protein	6	6	1	1	270053	1	231542		806	2057	1690	NA	NA	NA	NA	3	5e-04
476	group_75667	rep22	NZ_CP025507|group_75667|position:912892-917502	rep22_2_repU(pKKS825)_FN377602.2	36.646	161	97	3	75	231	1143	664	2.77e-24	100	recD2	ATP-dependent RecD-like DNA helicase	5	5	1	1	2679	1	83680		4610	4616	4612	NA	NA	DNA binding;ATP-dependent DNA helicase activity;ATP binding	GO:0003677;GO:0004003;GO:0005524	3	5e-04
476	group_43480	ColKP3	NZ_CP022666|group_43480|position:1026944-1027606	ColKP3_1__JN205800	50	32	16	0	158	189	173	268	2.59e-05	35.4	degU	Transcriptional regulatory protein DegU	6	6	1	1	54528	1	96668		662	662	662	phosphorelay signal transduction system;regulation of transcription, DNA-templated	cytoplasm	DNA binding	GO:0000160;GO:0003677;GO:0005737;GO:0006355	3	5e-04
485	group_10831	rep3	NZ_CP024097|group_10831|position:66900-68456	rep3_3_rep(pBT9727)_CP000047	94.027	519	31	0	1	519	1	1557	0	994		hypothetical protein	12	12	1	1	255194	1	206544		1139	1556	1488	NA	NA	NA	NA	10	5e-04
49	group_31106	rep22	NC_002377|group_31106|position:30831-34133	rep22_2_repU(pKKS825)_FN377602.2	33.537	164	99	4	77	231	1134	646	9.33e-24	98.2	recD2	ATP-dependent RecD-like DNA helicase	6	6	1	1	343006	1	18382		3302	3419	3321	NA	NA	DNA binding;ATP-dependent DNA helicase activity;ATP binding	GO:0003677;GO:0004003;GO:0005524	4	5e-04
497	group_388163	pXuzhou21	NZ_CP026086|group_388163|position:101610-102548	pXuzhou21_1__CP001927	28.017	232	151	5	7	225	6	692	5.66e-19	77.8		hypothetical protein	8	8	1	1	166413	1	173667		938	938	938	NA	NA	NA	NA	3	5e-04
504	group_24882	Rep	NZ_CP020888|group_24882|position:41561-42781	Rep_1_pKPC-2_CP011573	30.705	241	158	6	29	266	40	744	1.65e-33	120		hypothetical protein	34	34	1	1	230967	1	161006		1142	1247	1219	NA	NA	NA	NA	24	5e-04
517	group_39031	rep23	NZ_CP004860|group_39031|position:311588-312514	rep23_2_rep(pV030-8)_EU366902.1	28.571	77	55	0	4	80	22	252	3.6e-08	47		hypothetical protein	9	9	1	1	250421	1	209002		896	926	912	NA	NA	NA	NA	5	5e-04
522	group_37650	Col(YC)	NZ_CP010646|group_37650|position:1-1278	Col(YC)_1__NC_002144	38.298	47	29	0	196	242	150	10	5.81e-08	42.4		hypothetical protein	38	38	1	1	184065	1	288308		1277	1277	1277	NA	NA	NA	NA	8	5e-04
530	group_45093	Col440II	NC_001774|group_45093|position:3890-4195	Col440II_1__CP023921.1	40.659	91	52	1	2	90	273	1	2.78e-19	69.7	mbeC	Mobilization protein MbeC	30	30	1	1	161613	1	278261		272	305	303	conjugation	NA	DNA binding	GO:0000746;GO:0003677	10	5e-04
531	group_45093	Col440II	NC_006828|group_45093|position:4777-5082	Col440II_1__CP023921.1	40.659	91	52	1	2	90	273	1	2.78e-19	69.7	mbeC	Mobilization protein MbeC	30	30	1	1	161613	1	278261		272	305	303	conjugation	NA	DNA binding	GO:0000746;GO:0003677	17	5e-04
61	degU	ColKP3	NC_003037|degU|position:857628-858311	ColKP3_1__JN205800	40	30	18	0	168	197	173	262	0.000338	32.3		Transcriptional regulatory protein DegU	21	21	1	1	74819	1	22899		683	683	683	phosphorelay signal transduction system;regulation of transcription, DNA-templated	cytoplasm	DNA binding	GO:0000160;GO:0003677;GO:0005737;GO:0006355	19	5e-04
64	group_9567	Col440II	NC_019102|group_9567|position:1395-1733	Col440II_1__CP023921.1	67.391	92	29	1	2	93	273	1	1.56e-41	126	mbeC	Mobilization protein MbeC	19	19	1	1	166035	1	280846		245	386	343	conjugation	NA	DNA binding	GO:0000746;GO:0003677	3	5e-04
65	group_31037	rep16	NC_003101|group_31037|position:7842-8066	rep16_5_unknown(pWBG759)_GQ900401.1	36.842	38	24	0	5	42	1	114	0.000485	30		hypothetical protein	5	5	1	1	264599	1	227699		122	227	204	NA	NA	NA	NA	3	5e-04
7	group_45027	Col440II	NC_001377|group_45027|position:44-295	Col440II_1__CP023921.1	60	25	10	0	16	40	129	55	3.21e-06	35.4		hypothetical protein	5	5	1	1	193198	1	340170		251	368	274	NA	NA	NA	NA	4	5e-04
71	group_24651	IncW	NZ_CP021449|group_24651|position:19-1026	IncW_1__EF633507	30	100	43	3	9	106	16	240	4.51e-08	43.5		hypothetical protein	19	19	1	1	323592	1	254388		938	1070	1052	NA	NA	NA	NA	10	5e-04
71	group_31806	repUS10	NZ_CP015851|group_31806|position:115313-115732	repUS10__CDS25(pSSP1)_AP008935	48.485	33	17	0	49	81	535	633	6.63e-05	34.7		hypothetical protein	10	10	1	1	327160	1	251279		419	419	419	NA	NA	NA	NA	10	5e-04
84	group_32184	repUS17	NC_006997|group_32184|position:778-1545	repUS17__rep(pKKS825)_FN377602.2	33.168	202	132	2	4	204	7	606	2.25e-38	129		hypothetical protein	5	5	1	276	17	278	29		686	893	826	NA	NA	NA	NA	4	5e-04
85	group_47192	pIP32953	NC_004834|group_47192|position:13-990	pIP32953_1__BX936400	48.052	308	157	2	20	324	1	924	9.1e-98	285		hypothetical protein	15	15	1	1	210516	1	132226		977	977	977	NA	NA	NA	NA	4	5e-04
94	group_20415	rep5	NC_005003|group_20415|position:4425-5249	rep5_5_rep(pRJ6)_AF241888.2	91.273	275	24	0	1	275	825	1	1.29e-171	470		hypothetical protein	11	11	1	1	293158	1	233335		242	857	618	NA	NA	NA	NA	3	5e-04
95	group_32348	rep6	NZ_CP013734|group_32348|position:19606-20445	rep6_1_repA(p703/5)_AF109375	28.837	215	124	6	13	218	31	615	1.22e-20	82		hypothetical protein	8	8	1	1	161013	1	234393		581	839	803	NA	NA	NA	NA	8	5e-04
108	group_47192	pIP32953	NC_018978|group_47192|position:13-990	pIP32953_1__BX936400	47.727	308	158	2	20	324	1	924	5.85e-97	283		hypothetical protein	15	15	1	1	210516	1	132226		977	977	977	NA	NA	NA	NA	11	0.001
12	group_45044	repUS3	NC_001446|group_45044|position:834-1472	repUS3__repM200(pBM200)_DQ437521	36.364	231	111	8	7	213	19	675	8.86e-37	122		hypothetical protein	6	6	1	1	239244	1	208199		638	638	638	NA	NA	NA	NA	3	0.001
140	group_102513	Col440II	NC_008505|group_102513|position:25476-25844	Col440II_1__CP023921.1	26.667	90	54	4	8	95	273	34	2.89e-05	33.9		hypothetical protein	5	5	1	1	271889	1	227803		368	368	368	NA	NA	NA	NA	3	0.001
140	group_17700	repUS4	NC_008505|group_17700|position:65569-66561	repUS4__repA(pCI2000)_AF178424	70.833	336	91	2	2	330	10	1017	1.23e-169	471		hypothetical protein	5	5	1	1	271030	1	227630		992	1175	1059	NA	NA	NA	NA	3	0.001
140	group_6949	pXuzhou21	NZ_CP016737|group_6949|position:1-1167	pXuzhou21_1__CP001927	26.639	244	153	5	28	260	3	689	3.92e-21	85.1		hypothetical protein	25	25	1	1	272373	1	227774		191	1439	1087	NA	NA	NA	NA	3	0.001
150	group_49820	IncX6	NC_011960|group_49820|position:74675-75781	IncX6_1__KU302800	42.4	250	139	5	45	290	52	798	9.15e-67	208		hypothetical protein	6	6	1	1	173407	1	69368		1106	1181	1166	NA	NA	NA	NA	6	0.001
151	group_50139	repUS17	NC_009435|group_50139|position:579-1931	repUS17__rep(pKKS825)_FN377602.2	28.07	171	84	8	41	211	73	468	0.000107	37		hypothetical protein	17	17	1	1	271019	1	227525		779	1352	1318	NA	NA	NA	NA	3	0.001
155	group_26064	IncFIB(pCTU1)	NZ_CP012255|group_26064|position:104291-105304	IncFIB(pCTU1)_1_pCTU1_FN543094	99.257	269	2	0	21	289	3	809	0	552	repB	RepFIB replication protein A	10	10	1	1	206089	1	139741		509	1013	912	DNA replication initiation;plasmid maintenance	NA	DNA binding;DNA-directed DNA polymerase activity	GO:0003677;GO:0003887;GO:0006270;GO:0006276	3	0.001
160	group_11082	Col440II	NC_010993|group_11082|position:3000-3344	Col440II_1__CP023921.1	91.579	95	7	1	1	95	282	1	3.07e-61	176	mbeC	Mobilization protein MbeC	26	26	1	1	282601	1	203272		245	467	340	conjugation	NA	DNA binding	GO:0000746;GO:0003677	6	0.001
170	group_119753	repUS19	NC_010875|group_119753|position:500-1156	repUS19__rep(pDLK3)_GU562626.1	27.673	159	102	5	5	162	28	468	9.64e-12	55.5	repB	Replication protein RepB	10	10	1	1	161507	1	226603		656	656	656	DNA replication	extrachromosomal circular DNA	DNA binding;DNA topoisomerase activity;identical protein binding	GO:0003677;GO:0003916;GO:0005727;GO:0006260;GO:0042802	10	0.001
173	group_120055	repUS16	NC_010423|group_120055|position:1330-1995	repUS16__repF(pE194)_M17811.1	27.481	131	79	4	5	135	540	884	4.84e-12	57.4	repB	Replication protein RepB	7	7	1	1	293358	1	235695		665	665	665	DNA replication	extrachromosomal circular DNA	DNA binding;DNA topoisomerase activity;identical protein binding	GO:0003677;GO:0003916;GO:0005727;GO:0006260;GO:0042802	7	0.001
175	group_51272	IncN3	NZ_CP014330|group_51272|position:20308-21219	IncN3_1__EF219134	72.152	158	44	0	38	195	476	3	9.51e-89	256		hypothetical protein	6	6	1	1	101532	1	280440		911	911	911	NA	NA	NA	NA	6	0.001
180	group_125313	Col440II	NC_012661|group_125313|position:18-452	Col440II_1__CP023921.1	32.911	79	39	4	20	88	279	55	4.65e-05	33.9		hypothetical protein	5	5	1	1	166204	1	344864		434	434	434	NA	NA	NA	NA	4	0.001
185	group_11082	Col440II	NC_025149|group_11082|position:1523-1867	Col440II_1__CP023921.1	91.579	95	7	1	1	95	282	1	2.43e-62	179	mbeC	Mobilization protein MbeC	26	26	1	1	282601	1	203272		245	467	340	conjugation	NA	DNA binding	GO:0000746;GO:0003677	4	0.001
190	group_15360	IncHI1B	NZ_CP013556|group_15360|position:464850-465971	IncHI1B_1_pNDM-MAR_JN420336	26.744	86	55	4	229	314	168	401	0.000838	33.1		hypothetical protein	46	46	1	1	68761	1	62505		1121	1121	1121	NA	NA	NA	NA	15	0.001
199	group_11082	Col440II	NZ_CP019843|group_11082|position:944-1288	Col440II_1__CP023921.1	91.579	95	7	1	1	95	282	1	2.43e-62	179	mbeC	Mobilization protein MbeC	26	26	1	1	282601	1	203272		245	467	340	conjugation	NA	DNA binding	GO:0000746;GO:0003677	4	0.001
218	group_26843	rep2	NC_012551|group_26843|position:50068-51588	rep2_1_ORF(E.faeciumContig1183)_JDOE	36.077	413	247	10	14	418	25	1236	4.64e-86	268		hypothetical protein	5	5	1	1	268821	1	241242		1010	1520	1418	NA	NA	NA	NA	3	0.001
222	group_51200	IncX4	NC_013056|group_51200|position:7881-8768	IncX4_2__FN543504	27.477	222	139	4	6	207	52	711	1.06e-25	95.9		hypothetical protein	7	7	1	1	119688	1	328675		887	887	887	NA	NA	NA	NA	5	0.001
222	group_35714	rep22	NC_013056|group_35714|position:6252-7343	rep22_2_repU(pKKS825)_FN377602.2	26.582	79	52	2	33	110	1128	907	1.54e-05	39.3		hypothetical protein	6	6	1	1	119687	1	328673		1091	1169	1104	NA	NA	NA	NA	5	0.001
229	group_148471	Col440II	NC_013368|group_148471|position:239-586	Col440II_1__CP023921.1	62.637	91	33	1	5	95	273	4	7.25e-40	122	mbeC	Mobilization protein MbeC	7	7	1	1	165995	1	280590		347	347	347	conjugation	NA	DNA binding	GO:0000746;GO:0003677	5	0.001
231	group_35805	rep16	NC_013383|group_35805|position:2565-3008	rep16_3_rep(Saa6159)_CP002115.1	47.727	44	21	1	1	44	744	619	0.000335	32.7		hypothetical protein	8	8	1	1	258706	1	232331		305	485	452	NA	NA	NA	NA	6	0.001
231	group_35806	rep5	NC_013389|group_35806|position:10919-11716	rep5_6_rep(pRJ9)_AF447813.1	68.651	252	78	1	13	263	82	837	6.52e-116	328		hypothetical protein	7	7	1	1	257833	1	232332		446	797	584	NA	NA	NA	NA	6	0.001
237	group_9736	rep16	NC_013551|group_9736|position:10157-10693	rep16_3_rep(Saa6159)_CP002115.1	36.667	60	31	2	5	62	744	580	6.95e-05	35		hypothetical protein	6	6	1	1	259964	1	239010		185	536	473	NA	NA	NA	NA	3	0.001
237	group_25768	pIP31758(p153)	NC_013551|group_25768|position:10686-11846	pIP31758(p153)_1_p153_CP000719	31.783	129	80	3	129	257	268	630	2.63e-14	66.2		hypothetical protein	5	5	1	1	259316	1	239012		896	1160	1107	NA	NA	NA	NA	3	0.001
237	group_53910	rep16	NC_013551|group_53910|position:2380-2982	rep16_2_CDS6(pSJH101)_CP000737	32.099	81	49	2	5	80	1	240	0.000856	32.3		hypothetical protein	5	5	1	1	259179	1	229652		602	602	602	NA	NA	NA	NA	3	0.001
246	group_52005	Col440II	NC_014003|group_52005|position:1402-1740	Col440II_1__CP023921.1	64.13	92	32	1	2	93	273	1	7.85e-39	119	mbeC	Mobilization protein MbeC	14	14	1	1	166045	1	280561		338	338	338	conjugation	NA	DNA binding	GO:0000746;GO:0003677	8	0.001
249	group_33428	rep22	NC_014475|group_33428|position:36058-38022	rep22_2_repU(pKKS825)_FN377602.2	45.198	177	93	1	57	229	1158	628	5.36e-42	150		hypothetical protein	6	6	1	1	233463	1	236601		1964	1964	1964	NA	NA	NA	NA	3	0.001
257	group_166128	rep19	NZ_CP010015|group_166128|position:77542-78405	rep19_7_repA(SAP019A)_GQ900385.1	39.844	128	77	0	2	129	7	390	3.71e-15	67.8		hypothetical protein	5	5	1	58	18	58	44		863	863	863	NA	NA	NA	NA	5	0.001
266	group_3287	rep20	NC_016643|group_3287|position:1-939	rep20_9_repA(SAP055A)_GQ900414.1	88.571	315	34	1	1	313	945	1	2.7e-180	494		hypothetical protein	15	15	1	1	258794	1	235780		509	947	904	NA	NA	NA	NA	3	0.001
267	group_27333	IncFIB(pCTU1)	NC_016817|group_27333|position:1-930	IncFIB(pCTU1)_1_pCTU1_FN543094	74.721	269	67	1	23	290	3	809	9.23e-149	412	repB	RepFIB replication protein A	13	13	1	1	211962	1	334091		929	935	929	DNA replication initiation;plasmid maintenance	NA	DNA binding;DNA-directed DNA polymerase activity	GO:0003677;GO:0003887;GO:0006270;GO:0006276	5	0.001
273	group_22623	pIP31758(p153)	NC_017172|group_22623|position:3546-4313	pIP31758(p153)_1_p153_CP000719	26.596	188	125	4	6	181	103	663	4.14e-19	78.2		hypothetical protein	38	38	1	1	112072	1	357918		623	827	754	NA	NA	NA	NA	3	0.001
280	group_50139	repUS17	NC_017496|group_50139|position:49863-51215	repUS17__rep(pKKS825)_FN377602.2	28.07	171	84	8	41	211	73	468	0.000113	36.6		hypothetical protein	17	17	1	1	271019	1	227525		779	1352	1318	NA	NA	NA	NA	6	0.001
281	group_57256	repUS10	NC_017575|group_57256|position:294824-295243	repUS10__CDS25(pSSP1)_AP008935	51.515	33	16	0	49	81	535	633	4.58e-05	35		hypothetical protein	6	6	1	1	324000	1	251118		419	419	419	NA	NA	NA	NA	6	0.001
281	group_24651	IncW	NC_017575|group_24651|position:322-1392	IncW_1__EF633507	29.592	98	46	1	30	127	16	240	6.79e-08	43.1		hypothetical protein	19	19	1	1	323592	1	254388		938	1070	1052	NA	NA	NA	NA	6	0.001
286	group_37650	Col(YC)	NZ_CP010731|group_37650|position:1-1278	Col(YC)_1__NC_002144	38.298	47	29	0	196	242	150	10	4.55e-08	42.7		hypothetical protein	38	38	1	1	184065	1	288308		1277	1277	1277	NA	NA	NA	NA	22	0.001
286	group_22498	ColKP3	NZ_CP010613|group_22498|position:17841-18638	ColKP3_1__JN205800	51.724	29	14	0	204	232	173	259	0.001	31.2		hypothetical protein	22	22	1	1	183985	1	288435		797	797	797	NA	NA	NA	NA	22	0.001
287	group_22499	IncX6	NC_018288|group_22499|position:101-1126	IncX6_1__KU302800	40.541	259	148	6	23	276	70	843	3.7e-65	203		hypothetical protein	38	38	1	1	170567	1	303403		1001	1136	1075	NA	NA	NA	NA	22	0.001
297	group_195738	IncX4	NC_019180|group_195738|position:284-1276	IncX4_2__FN543504	27.027	222	139	5	7	207	52	711	6.38e-21	83.6		hypothetical protein	8	8	1	1	292174	1	181425		992	992	992	NA	NA	NA	NA	8	0.001
3	group_45023	rep21	NC_011497|group_45023|position:262-1215	rep21_2_rep(pNVH01)_AJ512814.1	53.165	316	146	2	2	316	43	987	1.83e-128	363		hypothetical protein	6	6	1	1	256817	1	241929		953	1136	984	NA	NA	NA	NA	6	0.001
302	group_37966	Col440II	NC_019311|group_37966|position:4540-4947	Col440II_1__CP023921.1	25.455	110	62	3	15	124	270	1	7.91e-07	38.5		hypothetical protein	9	9	1	1	288936	1	125327		281	407	393	NA	NA	NA	NA	8	0.001
303	group_196962	Rep	NZ_CP022136|group_196962|position:51320-52534	Rep_1_pKPC-2_CP011573	32.721	272	164	9	19	279	40	831	5.98e-40	137		hypothetical protein	5	5	1	1	280854	1	129823		1214	1214	1214	NA	NA	NA	NA	5	0.001
309	group_6949	pXuzhou21	NC_019436|group_6949|position:1-1146	pXuzhou21_1__CP001927	25.103	243	156	5	24	255	6	689	4.61e-20	82		hypothetical protein	25	25	1	1	272373	1	227774		191	1439	1087	NA	NA	NA	NA	4	0.001
315	liaR	rep19	NC_020249|liaR|position:42333-42920	rep19_9_repA(AP071A)_GQ900485.1	29.577	71	40	2	71	138	393	202	0.000654	32.7		Transcriptional regulatory protein LiaR	14	14	1	1	246150	1	212592		587	587	587	phosphorelay signal transduction system;regulation of transcription, DNA-templated	cytoplasm	DNA binding	GO:0000160;GO:0003677;GO:0005737;GO:0006355	7	0.001
318	group_209230	pSL483	NC_020524|group_209230|position:565-1686	pSL483_1__CP001137	25	244	162	6	12	244	6	707	5.68e-14	65.1		hypothetical protein	17	17	1	1	293639	1	125950		1121	1121	1121	NA	NA	NA	NA	15	0.001
319	group_59622	pIP31758(p153)	NC_020525|group_59622|position:145-1068	pIP31758(p153)_1_p153_CP000719	27.624	181	118	4	58	226	97	636	1.1e-19	80.9		hypothetical protein	8	8	1	1	112788	1	125180		626	923	885	NA	NA	NA	NA	5	0.001
320	group_16272	IncX6	NC_020544|group_16272|position:37217-38329	IncX6_1__KU302800	40.283	283	150	10	29	303	46	861	2.82e-57	184		hypothetical protein	12	12	1	1	155064	1	309710		551	1112	1064	NA	NA	NA	NA	3	0.001
321	group_34290	Col(Ye4449)	NZ_CP018476|group_34290|position:18379-18897	Col(Ye4449)_1__FJ696405	51.515	33	15	1	116	148	156	61	0.000832	30		hypothetical protein	6	6	1	1	220689	1	160222		518	554	524	NA	NA	NA	NA	5	0.001
324	group_11083	Col440II	NZ_CP010381|group_11083|position:3586-3930	Col440II_1__CP023921.1	91.579	95	7	1	1	95	282	1	4.3e-62	178	mbeC	Mobilization protein MbeC	6	6	1	1	282580	1	202979		323	344	333	conjugation	NA	DNA binding	GO:0000746;GO:0003677	5	0.001
331	group_216804	IncA/C2	NC_022344|group_216804|position:179399-180586	IncA/C2_1__JN157804	34.884	129	74	3	50	177	47	406	7.75e-20	78.6		hypothetical protein	8	8	1	1	226456	1	337574		1187	1187	1187	NA	NA	NA	NA	8	0.001
335	group_16767	Col440II	NZ_CP028175|group_16767|position:5220-5567	Col440II_1__CP023921.1	68.132	91	28	1	5	95	273	4	3.53e-41	125	mbeC	Mobilization protein MbeC	38	38	1	1	165976	1	280646		338	356	351	conjugation	NA	DNA binding	GO:0000746;GO:0003677	9	0.001
338	group_28658	ColKP3	NC_023140|group_28658|position:17772-18569	ColKP3_1__JN205800	51.724	29	14	0	204	232	173	259	0.001	30.8		hypothetical protein	15	15	1	1	183943	1	288430		791	797	793	NA	NA	NA	NA	7	0.001
338	group_37650	Col(YC)	NZ_CP021044|group_37650|position:1-1278	Col(YC)_1__NC_002144	38.298	47	29	0	196	242	150	10	5.87e-08	42.4		hypothetical protein	38	38	1	1	184065	1	288308		1277	1277	1277	NA	NA	NA	NA	7	0.001
340	group_22499	IncX6	NC_023142|group_22499|position:4-1005	IncX6_1__KU302800	40.698	258	147	6	15	267	70	840	5.01e-65	202		hypothetical protein	38	38	1	1	170567	1	303403		1001	1136	1075	NA	NA	NA	NA	7	0.001
347	group_224432	pESA2	NC_025152|group_224432|position:35031-35771	pESA2_1__CP000784	36.777	242	149	3	4	241	4	729	4.96e-51	160		hypothetical protein	7	7	1	1	110269	1	176082		740	740	740	NA	NA	NA	NA	7	0.001
348	group_224497	pIP31758(p153)	NC_025172|group_224497|position:1-1173	pIP31758(p153)_1_p153_CP000719	34.615	130	79	4	137	262	247	630	1.1e-12	61.2		hypothetical protein	9	9	1	1	333643	1	125872		1172	1172	1172	NA	NA	NA	NA	3	0.001
349	group_224497	pIP31758(p153)	NC_025173|group_224497|position:747-1919	pIP31758(p153)_1_p153_CP000719	34.615	130	79	4	137	262	247	630	1.04e-12	61.2		hypothetical protein	9	9	1	1	333643	1	125872		1172	1172	1172	NA	NA	NA	NA	5	0.001
352	mbeC	Col440II	NZ_CP003994|mbeC|position:1980-2324	Col440II_1__CP023921.1	93.684	95	5	1	1	95	282	1	5.97e-63	180		Mobilization protein MbeC	39	39	1	1	282434	1	203052		314	344	340	conjugation	NA	DNA binding	GO:0000746;GO:0003677	14	0.001
352	group_227353	Col440I	NZ_CP003994|group_227353|position:2942-3112	Col440I_1__CP023920.1	70.27	37	11	0	1	37	1	111	1.65e-15	56.6		hypothetical protein	15	15	1	1	282425	1	203019		170	170	170	NA	NA	NA	NA	14	0.001
354	group_60637	rep8	NZ_CP004871|group_60637|position:17488-18591	rep8_2_repA(pEJ97-1)_AJ49170	35.714	126	68	4	1	123	1	348	4.44e-16	71.6		hypothetical protein	6	6	1	1	245796	1	204839		278	1103	965	NA	NA	NA	NA	5	0.001
355	group_16174	rep3	NZ_CP004874|group_16174|position:71999-73540	rep3_1_rep63A(pAW63)_BTH011655	96.693	514	17	0	1	514	1	1542	0	1041		hypothetical protein	8	8	1	1	246347	1	206210		1541	1541	1541	NA	NA	NA	NA	5	0.001
356	group_146724	IncI1	NZ_CP006989|group_146724|position:274820-274978	IncI1_1_Alpha_AP005147	41.935	31	16	1	22	50	107	15	0.001	26.6		hypothetical protein	6	6	1	1	53250	1	90627		158	158	158	NA	NA	NA	NA	3	0.001
357	group_15360	IncHI1B	NZ_CP021127|group_15360|position:216923-218044	IncHI1B_1_pNDM-MAR_JN420336	26.744	86	55	4	229	314	168	401	0.000737	33.5		hypothetical protein	46	46	1	1	68761	1	62505		1121	1121	1121	NA	NA	NA	NA	3	0.001
358	group_21515	IncQ1	NZ_CP006991|group_21515|position:512959-514029	IncQ1_1__M28829.1	32	100	61	3	1	95	647	354	0.000527	34.3	sugC_2	sn-glycerol-3-phosphate import ATP-binding protein UgpC	15	15	1	1	56913	1	82780		1070	1070	1070	NA	ATP-binding cassette (ABC) transporter complex, substrate-binding subunit-containing	ATP binding	GO:0005524;GO:0055052	3	0.001
362	group_64265	IncX6	NZ_CP009029|group_64265|position:718-1845	IncX6_1__KU302800	29.537	281	167	11	74	346	28	801	5.7e-29	108		hypothetical protein	5	5	1	1	139472	1	144053		1112	1127	1124	NA	NA	NA	NA	4	0.001
363	group_24886	IncN3	NZ_CP009030|group_24886|position:31356-32582	IncN3_1__EF219134	50.602	166	71	4	137	300	473	3	4.4e-52	165		hypothetical protein	32	32	1	1	221065	1	160005		800	1226	1212	NA	NA	NA	NA	5	0.001
364	group_64286	repA	NZ_CP028194|group_64286|position:10603-11451	repA_1_pKPC-2_CP013325	37.566	189	114	1	81	269	7	561	8.1e-34	116		hypothetical protein	7	7	1	1	212891	1	131394		836	980	920	NA	NA	NA	NA	7	0.001
366	group_64793	IncFII(pCTU2)	NZ_CP009851|group_64793|position:14693-15379	IncFII(pCTU2)_1_pCTU2_FN543095	70.157	191	53	1	38	224	575	3	7.36e-89	254		hypothetical protein	6	6	1	1	209807	1	350788		584	686	669	NA	NA	NA	NA	4	0.001
366	group_36269	pESA2	NZ_CP029428|group_36269|position:46538-47284	pESA2_1__CP000784	48.148	243	123	2	1	240	1	729	1.13e-78	231		hypothetical protein	48	48	1	1	104549	1	350819		221	746	354	NA	NA	NA	NA	4	0.001
37	group_45191	rep7b	NC_017197|group_45191|position:25-870	rep7b_2_pVGA_NC_011605.1	27.407	135	81	2	55	183	271	642	5.38e-08	46.2		hypothetical protein	9	9	1	648	1	649	2		845	869	855	NA	NA	NA	NA	9	0.001
370	group_16767	Col440II	NZ_CP010203|group_16767|position:415-771	Col440II_1__CP023921.1	68.132	91	28	1	8	98	273	4	3.29e-41	125	mbeC	Mobilization protein MbeC	38	38	1	1	165976	1	280646		338	356	351	conjugation	NA	DNA binding	GO:0000746;GO:0003677	4	0.001
373	group_260902	IncN3	NZ_CP010382|group_260902|position:21422-22303	IncN3_1__EF219134	93.038	158	11	0	29	186	476	3	2.91e-112	315		hypothetical protein	11	11	1	1	337548	1	181923		881	881	881	NA	NA	NA	NA	8	0.001
374	group_65238	IncFII(p96A)	NZ_CP010383|group_65238|position:99378-100244	IncFII(p96A)_1_p96A_JQ418521	53.448	174	75	3	10	177	13	534	1.03e-54	169		hypothetical protein	6	6	1	1	334147	1	123446		866	866	866	NA	NA	NA	NA	4	0.001
378	group_2447	rep21	NZ_CP010616|group_2447|position:47239-48732	rep21_7_rep(pWBG760)_GQ900473.1	27.778	72	33	5	63	125	828	643	0.001	33.9		hypothetical protein	14	14	1	1	166360	1	326438		1493	2105	1676	NA	NA	NA	NA	6	0.001
381	group_22499	IncX6	NZ_CP010648|group_22499|position:1-1014	IncX6_1__KU302800	40.541	259	148	6	19	272	70	843	3.14e-65	203		hypothetical protein	38	38	1	1	170567	1	303403		1001	1136	1075	NA	NA	NA	NA	8	0.001
385	group_49399	IncX6	NZ_CP010722|group_49399|position:1-1035	IncX6_1__KU302800	42.125	273	149	7	8	275	34	840	1.96e-68	212		hypothetical protein	7	7	1	1	166278	1	303973		608	1034	973	NA	NA	NA	NA	3	0.001
388	group_213633	IncN3	NZ_CP011121|group_213633|position:56170-57093	IncN3_1__EF219134	28.395	162	103	4	45	200	467	3	6.77e-19	75.9		hypothetical protein	6	6	1	1	163817	1	306654		923	923	923	NA	NA	NA	NA	4	0.001
394	group_32504	IncFIB(K)	NZ_CP011596|group_32504|position:20993-22003	IncFIB(K)_1_Kpn3_JN233704	98.925	186	2	0	101	286	559	2	6.23e-140	388	repB	RepFIB replication protein A	207	207	1	1	338400	1	183786		1010	1010	1010	DNA replication initiation;plasmid maintenance	NA	DNA binding;DNA-directed DNA polymerase activity	GO:0003677;GO:0003887;GO:0006270;GO:0006276	3	0.001
394	group_52145	p0111	NZ_CP011596|group_52145|position:38886-39785	p0111_1__AP010962	48.311	296	142	4	6	296	13	882	4.04e-83	246	repB_2	RepFIB replication protein A	24	24	1	1	338319	1	183037		899	899	899	DNA replication initiation;plasmid maintenance	NA	DNA binding;DNA-directed DNA polymerase activity	GO:0003677;GO:0003887;GO:0006270;GO:0006276	3	0.001
395	mbeC	Col440II	NZ_CP011606|mbeC|position:1420-1764	Col440II_1__CP023921.1	92.632	95	6	1	1	95	282	1	8.59e-62	177		Mobilization protein MbeC	39	39	1	1	282434	1	203052		314	344	340	conjugation	NA	DNA binding	GO:0000746;GO:0003677	6	0.001
398	group_29383	pXuzhou21	NZ_CP013797|group_29383|position:183141-184112	pXuzhou21_1__CP001927	31.739	230	138	5	1	213	3	686	1.3e-35	123		hypothetical protein	13	13	1	6	641	6	936		788	1112	1043	NA	NA	NA	NA	13	0.001
4	group_78207	rep16	NC_001371|group_78207|position:4443-4880	rep16_3_rep(Saa6159)_CP002115.1	75	16	4	0	131	146	48	1	0.001	31.2		hypothetical protein	10	10	1	1	165949	1	280822		437	437	437	NA	NA	NA	NA	10	0.001
4	group_16767	Col440II	NZ_CP018949|group_16767|position:8571-8909	Col440II_1__CP023921.1	68.132	91	28	1	2	92	273	4	2.91e-41	125	mbeC	Mobilization protein MbeC	38	38	1	1	165976	1	280646		338	356	351	conjugation	NA	DNA binding	GO:0000746;GO:0003677	10	0.001
402	group_276019	pEC4115	NZ_CP011969|group_276019|position:22635-23822	pEC4115_1__NC_011351	43.59	39	21	1	189	227	592	705	0.000661	33.9		hypothetical protein	5	5	1	79	86	79	109		1187	1187	1187	NA	NA	NA	NA	5	0.001
403	group_8067	Rep	NZ_CP019733|group_8067|position:36298-37599	Rep_1_pKPC-2_CP011573	31.66	259	159	8	42	290	43	795	8.19e-32	116		hypothetical protein	10	10	1	1	218960	1	336964		1301	1313	1311	NA	NA	NA	NA	6	0.001
408	group_1191	repUS4	NZ_CP014889|group_1191|position:5615-6718	repUS4__repA(pCI2000)_AF178424	49.716	352	163	6	1	351	1	1017	7.17e-117	338		hypothetical protein	22	22	1	1	267986	1	230872		461	1124	1011	NA	NA	NA	NA	3	0.001
408	group_576	rep22	NZ_CP012274|group_576|position:20233-20742	rep22_2_repU(pKKS825)_FN377602.2	69.643	56	17	0	65	120	1137	970	2.31e-21	82.8		hypothetical protein	15	15	1	1	267471	1	242963		164	2060	795	NA	NA	NA	NA	3	0.001
412	group_67049	rep23	NZ_CP012417|group_67049|position:6632-7132	rep23_2_rep(pV030-8)_EU366902.1	31.933	119	71	2	13	131	46	372	1.97e-11	54.3		hypothetical protein	5	5	1	6	253	6	241		500	1007	601	NA	NA	NA	NA	4	0.001
415	group_280740	pJARS36	NZ_CP013822|group_280740|position:12881-14005	pJARS36_1__NC_015068	25.904	166	112	3	136	300	63	530	0.000806	33.1		hypothetical protein	13	13	1	6	1016	6	404		1124	1124	1124	NA	NA	NA	NA	13	0.001
416	group_29555	rep5	NZ_CP012984|group_29555|position:22999-23751	rep5_4_rep(SAP047A)_GQ900405.1	31.092	119	81	1	106	223	304	660	3.42e-11	55.1		hypothetical protein	7	7	1	1	317479	1	201628		752	881	807	NA	NA	NA	NA	3	0.001
422	group_299203	rep22	NZ_CP013494|group_299203|position:694338-698999	rep22_2_repU(pKKS825)_FN377602.2	37.975	158	93	3	78	231	1134	664	2.54e-24	100	recD2	ATP-dependent RecD-like DNA helicase	7	7	1	1	2715	1	97690		4661	4661	4661	NA	NA	DNA binding;ATP-dependent DNA helicase activity;ATP binding	GO:0003677;GO:0004003;GO:0005524	7	0.001
422	group_15361	IncHI1B	NZ_CP013494|group_15361|position:659924-661045	IncHI1B_1_pNDM-MAR_JN420336	26.744	86	55	4	229	314	168	401	0.000711	33.5		hypothetical protein	7	7	1	1	68756	1	97940		1121	1121	1121	NA	NA	NA	NA	7	0.001
427	group_21515	IncQ1	NZ_CP013632|group_21515|position:323796-324866	IncQ1_1__M28829.1	32	100	61	3	1	95	647	354	0.000566	34.3	sugC_2	sn-glycerol-3-phosphate import ATP-binding protein UgpC	15	15	1	1	56913	1	82780		1070	1070	1070	NA	ATP-binding cassette (ABC) transporter complex, substrate-binding subunit-containing	ATP binding	GO:0005524;GO:0055052	3	0.001
429	group_15360	IncHI1B	NZ_CP013642|group_15360|position:274234-275355	IncHI1B_1_pNDM-MAR_JN420336	26.744	86	55	4	229	314	168	401	0.000869	33.1		hypothetical protein	46	46	1	1	68761	1	62505		1121	1121	1121	NA	NA	NA	NA	3	0.001
430	group_11357	rep1	NZ_CP013750|group_11357|position:41909-43441	rep1_6_repE(pTEF1)_AE016833	33.789	512	309	16	10	511	16	1491	1.26e-97	298		hypothetical protein	13	13	1	1	266238	1	242068		1532	1538	1533	NA	NA	NA	NA	3	0.001
431	group_1191	repUS4	NZ_CP013752|group_1191|position:32528-33619	repUS4__repA(pCI2000)_AF178424	45.272	349	179	6	1	347	1	1017	4.37e-101	298		hypothetical protein	22	22	1	1	267986	1	230872		461	1124	1011	NA	NA	NA	NA	3	0.001
433	group_69706	Col440II	NZ_CP013842|group_69706|position:3270-3824	Col440II_1__CP023921.1	27.848	79	51	2	83	157	273	43	0.000143	33.1		hypothetical protein	5	5	1	137	47	137	64		554	554	554	NA	NA	NA	NA	4	0.001
439	group_1191	repUS4	NZ_CP014627|group_1191|position:5330-6430	repUS4__repA(pCI2000)_AF178424	44.857	350	180	6	1	348	1	1017	3.16e-100	296		hypothetical protein	22	22	1	1	267986	1	230872		461	1124	1011	NA	NA	NA	NA	3	0.001
446	group_348171	IncFIB(K)	NZ_CP016407|group_348171|position:1-1011	IncFIB(K)_1_Kpn3_JN233704	97.312	186	5	0	101	286	559	2	6.6e-138	383	repB	RepFIB replication protein A	7	7	1	1	216435	1	136530		1010	1010	1010	DNA replication initiation;plasmid maintenance	NA	DNA binding;DNA-directed DNA polymerase activity	GO:0003677;GO:0003887;GO:0006270;GO:0006276	4	0.001
455	group_5924	IncFII(p96A)	NZ_CP017850|group_5924|position:34600-35475	IncFII(p96A)_1_p96A_JQ418521	61.538	182	62	3	5	182	1	534	1.05e-72	215		hypothetical protein	39	39	1	1	210651	1	165674		488	893	844	NA	NA	NA	NA	3	0.001
459	group_73493	IncP1	NZ_CP018472|group_73493|position:166215-167342	IncP1_3__KX377410	31.646	237	149	9	127	357	29	718	1.12e-24	94.7		hypothetical protein	10	10	1	1	220487	1	160683		1127	1133	1127	NA	NA	NA	NA	9	0.001
468	group_36645	IncP6	NZ_CP020969|group_36645|position:10947-12440	IncP6_1__JF785550	78.229	271	56	1	95	365	805	2	1.99e-152	429		hypothetical protein	8	8	1	1	219756	1	153517		1493	1493	1493	NA	NA	NA	NA	6	0.001
47	group_45324	repUS16	NC_002192|group_45324|position:813-1511	repUS16__repF(pE194)_M17811.1	28.736	174	103	6	4	177	531	989	3.83e-16	69.7	repB	Replication protein RepB	5	5	1	808	2	802	3		596	698	677	DNA replication	extrachromosomal circular DNA	DNA binding;DNA topoisomerase activity;identical protein binding	GO:0003677;GO:0003916;GO:0005727;GO:0006260;GO:0042802	5	0.001
471	group_19317	rep22	NZ_CP021485|group_19317|position:47806-49863	rep22_2_repU(pKKS825)_FN377602.2	60	165	66	0	63	227	1143	649	5.45e-59	197		hypothetical protein	6	6	1	1	270053	1	231542		806	2057	1690	NA	NA	NA	NA	3	0.001
471	group_1205	repUS4	NZ_CP021485|group_1205|position:53789-54478	repUS4__repA(pCI2000)_AF178424	41.296	247	105	5	3	211	283	1017	6.38e-60	187		hypothetical protein	9	9	1	1	270297	1	231562		158	689	455	NA	NA	NA	NA	3	0.001
476	group_43480	ColKP3	NZ_CP022666|group_43480|position:1026944-1027606	ColKP3_1__JN205800	50	32	16	0	158	189	173	268	2.59e-05	35.4	degU	Transcriptional regulatory protein DegU	6	6	1	1	54528	1	96668		662	662	662	phosphorelay signal transduction system;regulation of transcription, DNA-templated	cytoplasm	DNA binding	GO:0000160;GO:0003677;GO:0005737;GO:0006355	3	0.001
476	group_15360	IncHI1B	NZ_CP022666|group_15360|position:662428-663549	IncHI1B_1_pNDM-MAR_JN420336	26.744	86	55	4	229	314	168	401	0.000779	33.5		hypothetical protein	46	46	1	1	68761	1	62505		1121	1121	1121	NA	NA	NA	NA	3	0.001
476	group_75667	rep22	NZ_CP025507|group_75667|position:912892-917502	rep22_2_repU(pKKS825)_FN377602.2	36.646	161	97	3	75	231	1143	664	2.77e-24	100	recD2	ATP-dependent RecD-like DNA helicase	5	5	1	1	2679	1	83680		4610	4616	4612	NA	NA	DNA binding;ATP-dependent DNA helicase activity;ATP binding	GO:0003677;GO:0004003;GO:0005524	3	0.001
485	group_10831	rep3	NZ_CP024097|group_10831|position:66900-68456	rep3_3_rep(pBT9727)_CP000047	94.027	519	31	0	1	519	1	1557	0	994		hypothetical protein	12	12	1	1	255194	1	206544		1139	1556	1488	NA	NA	NA	NA	10	0.001
49	group_31106	rep22	NC_002377|group_31106|position:30831-34133	rep22_2_repU(pKKS825)_FN377602.2	33.537	164	99	4	77	231	1134	646	9.33e-24	98.2	recD2	ATP-dependent RecD-like DNA helicase	6	6	1	1	343006	1	18382		3302	3419	3321	NA	NA	DNA binding;ATP-dependent DNA helicase activity;ATP binding	GO:0003677;GO:0004003;GO:0005524	4	0.001
497	group_388163	pXuzhou21	NZ_CP026086|group_388163|position:101610-102548	pXuzhou21_1__CP001927	28.017	232	151	5	7	225	6	692	5.66e-19	77.8		hypothetical protein	8	8	1	1	166413	1	173667		938	938	938	NA	NA	NA	NA	3	0.001
504	group_24882	Rep	NZ_CP020888|group_24882|position:41561-42781	Rep_1_pKPC-2_CP011573	30.705	241	158	6	29	266	40	744	1.65e-33	120		hypothetical protein	34	34	1	1	230967	1	161006		1142	1247	1219	NA	NA	NA	NA	24	0.001
517	group_39031	rep23	NZ_CP004860|group_39031|position:311588-312514	rep23_2_rep(pV030-8)_EU366902.1	28.571	77	55	0	4	80	22	252	3.6e-08	47		hypothetical protein	9	9	1	1	250421	1	209002		896	926	912	NA	NA	NA	NA	5	0.001
522	group_37650	Col(YC)	NZ_CP010646|group_37650|position:1-1278	Col(YC)_1__NC_002144	38.298	47	29	0	196	242	150	10	5.81e-08	42.4		hypothetical protein	38	38	1	1	184065	1	288308		1277	1277	1277	NA	NA	NA	NA	8	0.001
530	group_45093	Col440II	NC_001774|group_45093|position:3890-4195	Col440II_1__CP023921.1	40.659	91	52	1	2	90	273	1	2.78e-19	69.7	mbeC	Mobilization protein MbeC	30	30	1	1	161613	1	278261		272	305	303	conjugation	NA	DNA binding	GO:0000746;GO:0003677	10	0.001
531	group_45093	Col440II	NC_006828|group_45093|position:4777-5082	Col440II_1__CP023921.1	40.659	91	52	1	2	90	273	1	2.78e-19	69.7	mbeC	Mobilization protein MbeC	30	30	1	1	161613	1	278261		272	305	303	conjugation	NA	DNA binding	GO:0000746;GO:0003677	17	0.001
61	degU	ColKP3	NC_003037|degU|position:857628-858311	ColKP3_1__JN205800	40	30	18	0	168	197	173	262	0.000338	32.3		Transcriptional regulatory protein DegU	21	21	1	1	74819	1	22899		683	683	683	phosphorelay signal transduction system;regulation of transcription, DNA-templated	cytoplasm	DNA binding	GO:0000160;GO:0003677;GO:0005737;GO:0006355	19	0.001
64	group_9567	Col440II	NC_019102|group_9567|position:1395-1733	Col440II_1__CP023921.1	67.391	92	29	1	2	93	273	1	1.56e-41	126	mbeC	Mobilization protein MbeC	19	19	1	1	166035	1	280846		245	386	343	conjugation	NA	DNA binding	GO:0000746;GO:0003677	3	0.001
65	group_31037	rep16	NC_003101|group_31037|position:7842-8066	rep16_5_unknown(pWBG759)_GQ900401.1	36.842	38	24	0	5	42	1	114	0.000485	30		hypothetical protein	5	5	1	1	264599	1	227699		122	227	204	NA	NA	NA	NA	3	0.001
7	group_45027	Col440II	NC_001377|group_45027|position:44-295	Col440II_1__CP023921.1	60	25	10	0	16	40	129	55	3.21e-06	35.4		hypothetical protein	5	5	1	1	193198	1	340170		251	368	274	NA	NA	NA	NA	4	0.001
71	group_24651	IncW	NZ_CP021449|group_24651|position:19-1026	IncW_1__EF633507	30	100	43	3	9	106	16	240	4.51e-08	43.5		hypothetical protein	19	19	1	1	323592	1	254388		938	1070	1052	NA	NA	NA	NA	10	0.001
71	group_31806	repUS10	NZ_CP015851|group_31806|position:115313-115732	repUS10__CDS25(pSSP1)_AP008935	48.485	33	17	0	49	81	535	633	6.63e-05	34.7		hypothetical protein	10	10	1	1	327160	1	251279		419	419	419	NA	NA	NA	NA	10	0.001
84	group_32184	repUS17	NC_006997|group_32184|position:778-1545	repUS17__rep(pKKS825)_FN377602.2	33.168	202	132	2	4	204	7	606	2.25e-38	129		hypothetical protein	5	5	1	276	17	278	29		686	893	826	NA	NA	NA	NA	4	0.001
85	group_47192	pIP32953	NC_004834|group_47192|position:13-990	pIP32953_1__BX936400	48.052	308	157	2	20	324	1	924	9.1e-98	285		hypothetical protein	15	15	1	1	210516	1	132226		977	977	977	NA	NA	NA	NA	4	0.001
94	group_20415	rep5	NC_005003|group_20415|position:4425-5249	rep5_5_rep(pRJ6)_AF241888.2	91.273	275	24	0	1	275	825	1	1.29e-171	470		hypothetical protein	11	11	1	1	293158	1	233335		242	857	618	NA	NA	NA	NA	3	0.001
95	group_47432	Col440II	NC_017284|group_47432|position:4045-4452	Col440II_1__CP023921.1	28.916	83	49	3	6	86	252	28	0.000432	30.8		hypothetical protein	8	8	1	1	161033	1	234312		407	407	407	NA	NA	NA	NA	8	0.001
95	group_32348	rep6	NZ_CP013734|group_32348|position:19606-20445	rep6_1_repA(p703/5)_AF109375	28.837	215	124	6	13	218	31	615	1.22e-20	82		hypothetical protein	8	8	1	1	161013	1	234393		581	839	803	NA	NA	NA	NA	8	0.001
108	group_47192	pIP32953	NC_018978|group_47192|position:13-990	pIP32953_1__BX936400	47.727	308	158	2	20	324	1	924	5.85e-97	283		hypothetical protein	15	15	1	1	210516	1	132226		977	977	977	NA	NA	NA	NA	11	0.005
12	group_45044	repUS3	NC_001446|group_45044|position:834-1472	repUS3__repM200(pBM200)_DQ437521	36.364	231	111	8	7	213	19	675	8.86e-37	122		hypothetical protein	6	6	1	1	239244	1	208199		638	638	638	NA	NA	NA	NA	3	0.005
140	group_102513	Col440II	NC_008505|group_102513|position:25476-25844	Col440II_1__CP023921.1	26.667	90	54	4	8	95	273	34	2.89e-05	33.9		hypothetical protein	5	5	1	1	271889	1	227803		368	368	368	NA	NA	NA	NA	3	0.005
140	group_6949	pXuzhou21	NZ_CP016737|group_6949|position:1-1167	pXuzhou21_1__CP001927	26.639	244	153	5	28	260	3	689	3.92e-21	85.1		hypothetical protein	25	25	1	1	272373	1	227774		191	1439	1087	NA	NA	NA	NA	3	0.005
140	group_17700	repUS4	NC_008505|group_17700|position:65569-66561	repUS4__repA(pCI2000)_AF178424	70.833	336	91	2	2	330	10	1017	1.23e-169	471		hypothetical protein	5	5	1	1	271030	1	227630		992	1175	1059	NA	NA	NA	NA	3	0.005
145	group_103034	IncFIB(pCTU3)	NC_008568|group_103034|position:7986-8990	IncFIB(pCTU3)_1_pCTU3_FN543096	34.615	52	27	1	104	155	168	34	0.003	31.6		hypothetical protein	5	5	1	3	3570	3	2605		1004	1004	1004	NA	NA	NA	NA	5	0.005
150	group_49820	IncX6	NC_011960|group_49820|position:74675-75781	IncX6_1__KU302800	42.4	250	139	5	45	290	52	798	9.15e-67	208		hypothetical protein	6	6	1	1	173407	1	69368		1106	1181	1166	NA	NA	NA	NA	6	0.005
150	group_107689	rep2	NC_009040|group_107689|position:111197-111706	rep2_2_repR(pEF1)_DQ198088	34.426	61	35	2	13	68	1126	1308	0.004	30	cymR	HTH-type transcriptional regulator CymR	6	6	1	1	174311	1	69255		509	509	509	regulation of transcription, DNA-templated;protein homotetramerization;protein heterooligomerization	cytosol;protein-containing complex;protein-DNA complex	core promoter binding;DNA-binding transcription factor activity;identical protein binding;protein homodimerization activity	GO:0001047;GO:0003700;GO:0005829;GO:0006355;GO:0032991;GO:0032993;GO:0042802;GO:0042803;GO:0051289;GO:0051291	6	0.005
151	group_50139	repUS17	NC_009435|group_50139|position:579-1931	repUS17__rep(pKKS825)_FN377602.2	28.07	171	84	8	41	211	73	468	0.000107	37		hypothetical protein	17	17	1	1	271019	1	227525		779	1352	1318	NA	NA	NA	NA	3	0.005
155	group_26064	IncFIB(pCTU1)	NZ_CP012255|group_26064|position:104291-105304	IncFIB(pCTU1)_1_pCTU1_FN543094	99.257	269	2	0	21	289	3	809	0	552	repB	RepFIB replication protein A	10	10	1	1	206089	1	139741		509	1013	912	DNA replication initiation;plasmid maintenance	NA	DNA binding;DNA-directed DNA polymerase activity	GO:0003677;GO:0003887;GO:0006270;GO:0006276	3	0.005
160	group_11082	Col440II	NC_010993|group_11082|position:3000-3344	Col440II_1__CP023921.1	91.579	95	7	1	1	95	282	1	3.07e-61	176	mbeC	Mobilization protein MbeC	26	26	1	1	282601	1	203272		245	467	340	conjugation	NA	DNA binding	GO:0000746;GO:0003677	6	0.005
170	group_119753	repUS19	NC_010875|group_119753|position:500-1156	repUS19__rep(pDLK3)_GU562626.1	27.673	159	102	5	5	162	28	468	9.64e-12	55.5	repB	Replication protein RepB	10	10	1	1	161507	1	226603		656	656	656	DNA replication	extrachromosomal circular DNA	DNA binding;DNA topoisomerase activity;identical protein binding	GO:0003677;GO:0003916;GO:0005727;GO:0006260;GO:0042802	10	0.005
173	group_120055	repUS16	NC_010423|group_120055|position:1330-1995	repUS16__repF(pE194)_M17811.1	27.481	131	79	4	5	135	540	884	4.84e-12	57.4	repB	Replication protein RepB	7	7	1	1	293358	1	235695		665	665	665	DNA replication	extrachromosomal circular DNA	DNA binding;DNA topoisomerase activity;identical protein binding	GO:0003677;GO:0003916;GO:0005727;GO:0006260;GO:0042802	7	0.005
175	group_51272	IncN3	NZ_CP014330|group_51272|position:20308-21219	IncN3_1__EF219134	72.152	158	44	0	38	195	476	3	9.51e-89	256		hypothetical protein	6	6	1	1	101532	1	280440		911	911	911	NA	NA	NA	NA	6	0.005
180	group_125313	Col440II	NC_012661|group_125313|position:18-452	Col440II_1__CP023921.1	32.911	79	39	4	20	88	279	55	4.65e-05	33.9		hypothetical protein	5	5	1	1	166204	1	344864		434	434	434	NA	NA	NA	NA	4	0.005
185	group_11082	Col440II	NC_025149|group_11082|position:1523-1867	Col440II_1__CP023921.1	91.579	95	7	1	1	95	282	1	2.43e-62	179	mbeC	Mobilization protein MbeC	26	26	1	1	282601	1	203272		245	467	340	conjugation	NA	DNA binding	GO:0000746;GO:0003677	4	0.005
189	group_51750	rep3	NC_010982|group_51750|position:2787-3116	rep3_2_rep165(pBMB165)_DQ242517	33.333	51	31	2	31	78	1406	1254	0.004	28.9		hypothetical protein	8	8	1	1	163371	1	75230		329	329	329	NA	NA	NA	NA	5	0.005
190	group_15360	IncHI1B	NZ_CP013556|group_15360|position:464850-465971	IncHI1B_1_pNDM-MAR_JN420336	26.744	86	55	4	229	314	168	401	0.000838	33.1		hypothetical protein	46	46	1	1	68761	1	62505		1121	1121	1121	NA	NA	NA	NA	15	0.005
190	group_26496	rep14	NC_010997|group_26496|position:765672-766667	rep14_3_ORF(pRI1)_EU327398	40.476	42	25	0	53	94	634	759	0.002	32.3	cytR_2	HTH-type transcriptional repressor CytR	19	19	1	1	43891	1	78609		995	995	995	negative regulation of transcription, DNA-templated	cytosol	transcription regulatory region sequence-specific DNA binding	GO:0000976;GO:0005829;GO:0045892	15	0.005
199	group_11082	Col440II	NZ_CP019843|group_11082|position:944-1288	Col440II_1__CP023921.1	91.579	95	7	1	1	95	282	1	2.43e-62	179	mbeC	Mobilization protein MbeC	26	26	1	1	282601	1	203272		245	467	340	conjugation	NA	DNA binding	GO:0000746;GO:0003677	4	0.005
218	group_26843	rep2	NC_012551|group_26843|position:50068-51588	rep2_1_ORF(E.faeciumContig1183)_JDOE	36.077	413	247	10	14	418	25	1236	4.64e-86	268		hypothetical protein	5	5	1	1	268821	1	241242		1010	1520	1418	NA	NA	NA	NA	3	0.005
219	group_53273	rep19	NC_012654|group_53273|position:183948-184463	rep19_9_repA(AP071A)_GQ900485.1	33.735	83	40	3	69	136	558	310	0.003	30.4		hypothetical protein	6	6	1	1	311933	1	268069		515	515	515	NA	NA	NA	NA	3	0.005
222	group_51200	IncX4	NC_013056|group_51200|position:7881-8768	IncX4_2__FN543504	27.477	222	139	4	6	207	52	711	1.06e-25	95.9		hypothetical protein	7	7	1	1	119688	1	328675		887	887	887	NA	NA	NA	NA	5	0.005
222	group_35714	rep22	NC_013056|group_35714|position:6252-7343	rep22_2_repU(pKKS825)_FN377602.2	26.582	79	52	2	33	110	1128	907	1.54e-05	39.3		hypothetical protein	6	6	1	1	119687	1	328673		1091	1169	1104	NA	NA	NA	NA	5	0.005
229	group_148471	Col440II	NC_013368|group_148471|position:239-586	Col440II_1__CP023921.1	62.637	91	33	1	5	95	273	4	7.25e-40	122	mbeC	Mobilization protein MbeC	7	7	1	1	165995	1	280590		347	347	347	conjugation	NA	DNA binding	GO:0000746;GO:0003677	5	0.005
231	group_35805	rep16	NC_013383|group_35805|position:2565-3008	rep16_3_rep(Saa6159)_CP002115.1	47.727	44	21	1	1	44	744	619	0.000335	32.7		hypothetical protein	8	8	1	1	258706	1	232331		305	485	452	NA	NA	NA	NA	6	0.005
231	group_35806	rep5	NC_013389|group_35806|position:10919-11716	rep5_6_rep(pRJ9)_AF447813.1	68.651	252	78	1	13	263	82	837	6.52e-116	328		hypothetical protein	7	7	1	1	257833	1	232332		446	797	584	NA	NA	NA	NA	6	0.005
237	group_53910	rep16	NC_013551|group_53910|position:2380-2982	rep16_2_CDS6(pSJH101)_CP000737	32.099	81	49	2	5	80	1	240	0.000856	32.3		hypothetical protein	5	5	1	1	259179	1	229652		602	602	602	NA	NA	NA	NA	3	0.005
237	group_25768	pIP31758(p153)	NC_013551|group_25768|position:10686-11846	pIP31758(p153)_1_p153_CP000719	31.783	129	80	3	129	257	268	630	2.63e-14	66.2		hypothetical protein	5	5	1	1	259316	1	239012		896	1160	1107	NA	NA	NA	NA	3	0.005
237	group_9736	rep16	NC_013551|group_9736|position:10157-10693	rep16_3_rep(Saa6159)_CP002115.1	36.667	60	31	2	5	62	744	580	6.95e-05	35		hypothetical protein	6	6	1	1	259964	1	239010		185	536	473	NA	NA	NA	NA	3	0.005
246	group_52005	Col440II	NC_014003|group_52005|position:1402-1740	Col440II_1__CP023921.1	64.13	92	32	1	2	93	273	1	7.85e-39	119	mbeC	Mobilization protein MbeC	14	14	1	1	166045	1	280561		338	338	338	conjugation	NA	DNA binding	GO:0000746;GO:0003677	8	0.005
249	group_33428	rep22	NC_014475|group_33428|position:36058-38022	rep22_2_repU(pKKS825)_FN377602.2	45.198	177	93	1	57	229	1158	628	5.36e-42	150		hypothetical protein	6	6	1	1	233463	1	236601		1964	1964	1964	NA	NA	NA	NA	3	0.005
257	group_166128	rep19	NZ_CP010015|group_166128|position:77542-78405	rep19_7_repA(SAP019A)_GQ900385.1	39.844	128	77	0	2	129	7	390	3.71e-15	67.8		hypothetical protein	5	5	1	58	18	58	44		863	863	863	NA	NA	NA	NA	5	0.005
266	group_3287	rep20	NC_016643|group_3287|position:1-939	rep20_9_repA(SAP055A)_GQ900414.1	88.571	315	34	1	1	313	945	1	2.7e-180	494		hypothetical protein	15	15	1	1	258794	1	235780		509	947	904	NA	NA	NA	NA	3	0.005
267	group_27333	IncFIB(pCTU1)	NC_016817|group_27333|position:1-930	IncFIB(pCTU1)_1_pCTU1_FN543094	74.721	269	67	1	23	290	3	809	9.23e-149	412	repB	RepFIB replication protein A	13	13	1	1	211962	1	334091		929	935	929	DNA replication initiation;plasmid maintenance	NA	DNA binding;DNA-directed DNA polymerase activity	GO:0003677;GO:0003887;GO:0006270;GO:0006276	5	0.005
273	group_22623	pIP31758(p153)	NC_017172|group_22623|position:3546-4313	pIP31758(p153)_1_p153_CP000719	26.596	188	125	4	6	181	103	663	4.14e-19	78.2		hypothetical protein	38	38	1	1	112072	1	357918		623	827	754	NA	NA	NA	NA	3	0.005
280	group_50139	repUS17	NC_017496|group_50139|position:49863-51215	repUS17__rep(pKKS825)_FN377602.2	28.07	171	84	8	41	211	73	468	0.000113	36.6		hypothetical protein	17	17	1	1	271019	1	227525		779	1352	1318	NA	NA	NA	NA	6	0.005
281	group_57256	repUS10	NC_017575|group_57256|position:294824-295243	repUS10__CDS25(pSSP1)_AP008935	51.515	33	16	0	49	81	535	633	4.58e-05	35		hypothetical protein	6	6	1	1	324000	1	251118		419	419	419	NA	NA	NA	NA	6	0.005
281	group_184201	ColKP3	NZ_CP012688|group_184201|position:292377-293009	ColKP3_1__JN205800	51.724	29	14	0	155	183	173	259	0.002	30	uvrY	Response regulator UvrY	6	6	1	1	324302	1	252523		632	632	632	phosphorelay signal transduction system;regulation of transcription, DNA-templated	cytoplasm	phosphorelay response regulator activity;DNA binding	GO:0000156;GO:0000160;GO:0003677;GO:0005737;GO:0006355	6	0.005
281	group_24651	IncW	NC_017575|group_24651|position:322-1392	IncW_1__EF633507	29.592	98	46	1	30	127	16	240	6.79e-08	43.1		hypothetical protein	19	19	1	1	323592	1	254388		938	1070	1052	NA	NA	NA	NA	6	0.005
286	group_22498	ColKP3	NZ_CP010613|group_22498|position:17841-18638	ColKP3_1__JN205800	51.724	29	14	0	204	232	173	259	0.001	31.2		hypothetical protein	22	22	1	1	183985	1	288435		797	797	797	NA	NA	NA	NA	22	0.005
286	group_37650	Col(YC)	NZ_CP010731|group_37650|position:1-1278	Col(YC)_1__NC_002144	38.298	47	29	0	196	242	150	10	4.55e-08	42.7		hypothetical protein	38	38	1	1	184065	1	288308		1277	1277	1277	NA	NA	NA	NA	22	0.005
287	group_22499	IncX6	NC_018288|group_22499|position:101-1126	IncX6_1__KU302800	40.541	259	148	6	23	276	70	843	3.7e-65	203		hypothetical protein	38	38	1	1	170567	1	303403		1001	1136	1075	NA	NA	NA	NA	22	0.005
292	group_37876	rep13	NZ_CP015182|group_37876|position:2747-5173	rep13_2_CDS39(pSSP1)_AP008935	32.184	87	46	4	47	120	163	423	2.92e-05	39.7	recD2	ATP-dependent RecD-like DNA helicase	9	9	1	268	17	269	18		2372	2426	2378	NA	NA	DNA binding;ATP-dependent DNA helicase activity;ATP binding	GO:0003677;GO:0004003;GO:0005524	9	0.005
297	group_195738	IncX4	NC_019180|group_195738|position:284-1276	IncX4_2__FN543504	27.027	222	139	5	7	207	52	711	6.38e-21	83.6		hypothetical protein	8	8	1	1	292174	1	181425		992	992	992	NA	NA	NA	NA	8	0.005
3	group_45023	rep21	NC_011497|group_45023|position:262-1215	rep21_2_rep(pNVH01)_AJ512814.1	53.165	316	146	2	2	316	43	987	1.83e-128	363		hypothetical protein	6	6	1	1	256817	1	241929		953	1136	984	NA	NA	NA	NA	6	0.005
302	group_37966	Col440II	NC_019311|group_37966|position:4540-4947	Col440II_1__CP023921.1	25.455	110	62	3	15	124	270	1	7.91e-07	38.5		hypothetical protein	9	9	1	1	288936	1	125327		281	407	393	NA	NA	NA	NA	8	0.005
303	group_196962	Rep	NZ_CP022136|group_196962|position:51320-52534	Rep_1_pKPC-2_CP011573	32.721	272	164	9	19	279	40	831	5.98e-40	137		hypothetical protein	5	5	1	1	280854	1	129823		1214	1214	1214	NA	NA	NA	NA	5	0.005
309	group_6949	pXuzhou21	NC_019436|group_6949|position:1-1146	pXuzhou21_1__CP001927	25.103	243	156	5	24	255	6	689	4.61e-20	82		hypothetical protein	25	25	1	1	272373	1	227774		191	1439	1087	NA	NA	NA	NA	4	0.005
315	liaR	rep19	NC_020249|liaR|position:42333-42920	rep19_9_repA(AP071A)_GQ900485.1	29.577	71	40	2	71	138	393	202	0.000654	32.7		Transcriptional regulatory protein LiaR	14	14	1	1	246150	1	212592		587	587	587	phosphorelay signal transduction system;regulation of transcription, DNA-templated	cytoplasm	DNA binding	GO:0000160;GO:0003677;GO:0005737;GO:0006355	7	0.005
318	group_209230	pSL483	NC_020524|group_209230|position:565-1686	pSL483_1__CP001137	25	244	162	6	12	244	6	707	5.68e-14	65.1		hypothetical protein	17	17	1	1	293639	1	125950		1121	1121	1121	NA	NA	NA	NA	15	0.005
319	group_59622	pIP31758(p153)	NC_020525|group_59622|position:145-1068	pIP31758(p153)_1_p153_CP000719	27.624	181	118	4	58	226	97	636	1.1e-19	80.9		hypothetical protein	8	8	1	1	112788	1	125180		626	923	885	NA	NA	NA	NA	5	0.005
320	group_16272	IncX6	NC_020544|group_16272|position:37217-38329	IncX6_1__KU302800	40.283	283	150	10	29	303	46	861	2.82e-57	184		hypothetical protein	12	12	1	1	155064	1	309710		551	1112	1064	NA	NA	NA	NA	3	0.005
321	group_34290	Col(Ye4449)	NZ_CP018476|group_34290|position:18379-18897	Col(Ye4449)_1__FJ696405	51.515	33	15	1	116	148	156	61	0.000832	30		hypothetical protein	6	6	1	1	220689	1	160222		518	554	524	NA	NA	NA	NA	5	0.005
324	group_11083	Col440II	NZ_CP010381|group_11083|position:3586-3930	Col440II_1__CP023921.1	91.579	95	7	1	1	95	282	1	4.3e-62	178	mbeC	Mobilization protein MbeC	6	6	1	1	282580	1	202979		323	344	333	conjugation	NA	DNA binding	GO:0000746;GO:0003677	5	0.005
331	group_216804	IncA/C2	NC_022344|group_216804|position:179399-180586	IncA/C2_1__JN157804	34.884	129	74	3	50	177	47	406	7.75e-20	78.6		hypothetical protein	8	8	1	1	226456	1	337574		1187	1187	1187	NA	NA	NA	NA	8	0.005
335	group_16767	Col440II	NZ_CP028175|group_16767|position:5220-5567	Col440II_1__CP023921.1	68.132	91	28	1	5	95	273	4	3.53e-41	125	mbeC	Mobilization protein MbeC	38	38	1	1	165976	1	280646		338	356	351	conjugation	NA	DNA binding	GO:0000746;GO:0003677	9	0.005
336	group_37698	IncFII(p96A)	NC_023138|group_37698|position:225615-225902	IncFII(p96A)_1_p96A_JQ418521	43.478	23	13	0	41	63	446	514	0.004	28.1		hypothetical protein	33	33	1	1	180095	1	300766		287	440	291	NA	NA	NA	NA	7	0.005
336	rcsC	repUS11	NC_023138|rcsC|position:238033-240312	repUS11__CDS16(pTEF3)_AE016832	26.606	109	72	3	383	484	1165	1488	0.004	33.1		Sensor histidine kinase RcsC	33	33	1	1	180067	1	300731		2279	2279	2279	phosphorelay signal transduction system;protein autophosphorylation	integral component of plasma membrane	phosphorelay sensor kinase activity;ATP binding	GO:0000155;GO:0000160;GO:0005524;GO:0005887;GO:0046777	7	0.005
338	group_28093	IncQ1	NC_023140|group_28093|position:35337-36095	IncQ1_1__M28829.1	51.351	37	17	1	14	49	599	489	0.003	31.2	fhuC	Iron(3+)-hydroxamate import ATP-binding protein FhuC	37	37	1	1	184006	1	288455		758	758	758	ion transport;iron ion homeostasis	ATP-binding cassette (ABC) transporter complex	ATP binding;ATPase activity	GO:0005524;GO:0006811;GO:0016887;GO:0043190;GO:0055072	7	0.005
338	group_37650	Col(YC)	NZ_CP021044|group_37650|position:1-1278	Col(YC)_1__NC_002144	38.298	47	29	0	196	242	150	10	5.87e-08	42.4		hypothetical protein	38	38	1	1	184065	1	288308		1277	1277	1277	NA	NA	NA	NA	7	0.005
338	group_28658	ColKP3	NC_023140|group_28658|position:17772-18569	ColKP3_1__JN205800	51.724	29	14	0	204	232	173	259	0.001	30.8		hypothetical protein	15	15	1	1	183943	1	288430		791	797	793	NA	NA	NA	NA	7	0.005
340	group_22499	IncX6	NC_023142|group_22499|position:4-1005	IncX6_1__KU302800	40.698	258	147	6	15	267	70	840	5.01e-65	202		hypothetical protein	38	38	1	1	170567	1	303403		1001	1136	1075	NA	NA	NA	NA	7	0.005
345	group_53273	rep19	NZ_CP006901|group_53273|position:20253-20768	rep19_9_repA(AP071A)_GQ900485.1	33.735	83	40	3	69	136	558	310	0.001	31.6		hypothetical protein	6	6	1	1	311933	1	268069		515	515	515	NA	NA	NA	NA	3	0.005
347	group_224432	pESA2	NC_025152|group_224432|position:35031-35771	pESA2_1__CP000784	36.777	242	149	3	4	241	4	729	4.96e-51	160		hypothetical protein	7	7	1	1	110269	1	176082		740	740	740	NA	NA	NA	NA	7	0.005
348	group_224497	pIP31758(p153)	NC_025172|group_224497|position:1-1173	pIP31758(p153)_1_p153_CP000719	34.615	130	79	4	137	262	247	630	1.1e-12	61.2		hypothetical protein	9	9	1	1	333643	1	125872		1172	1172	1172	NA	NA	NA	NA	3	0.005
348	group_51205	repUS5	NC_025172|group_51205|position:79059-79340	repUS5__CDS20(pETB)_NC003265	31.818	66	31	3	17	82	1144	1299	0.003	28.5		hypothetical protein	13	13	1	1	112652	1	167828		281	281	281	NA	NA	NA	NA	3	0.005
349	group_224497	pIP31758(p153)	NC_025173|group_224497|position:747-1919	pIP31758(p153)_1_p153_CP000719	34.615	130	79	4	137	262	247	630	1.04e-12	61.2		hypothetical protein	9	9	1	1	333643	1	125872		1172	1172	1172	NA	NA	NA	NA	5	0.005
350	group_179151	IncFII	NT_187151|group_179151|position:3694-3957	IncFII_1_pSFO_AF401292	30.435	46	32	0	36	81	151	14	0.005	26.9		hypothetical protein	5	5	1	1	355100	1	121683		263	263	263	NA	NA	NA	NA	4	0.005
352	mbeC	Col440II	NZ_CP003994|mbeC|position:1980-2324	Col440II_1__CP023921.1	93.684	95	5	1	1	95	282	1	5.97e-63	180		Mobilization protein MbeC	39	39	1	1	282434	1	203052		314	344	340	conjugation	NA	DNA binding	GO:0000746;GO:0003677	14	0.005
352	group_227353	Col440I	NZ_CP003994|group_227353|position:2942-3112	Col440I_1__CP023920.1	70.27	37	11	0	1	37	1	111	1.65e-15	56.6		hypothetical protein	15	15	1	1	282425	1	203019		170	170	170	NA	NA	NA	NA	14	0.005
354	group_60637	rep8	NZ_CP004871|group_60637|position:17488-18591	rep8_2_repA(pEJ97-1)_AJ49170	35.714	126	68	4	1	123	1	348	4.44e-16	71.6		hypothetical protein	6	6	1	1	245796	1	204839		278	1103	965	NA	NA	NA	NA	5	0.005
355	group_16174	rep3	NZ_CP004874|group_16174|position:71999-73540	rep3_1_rep63A(pAW63)_BTH011655	96.693	514	17	0	1	514	1	1542	0	1041		hypothetical protein	8	8	1	1	246347	1	206210		1541	1541	1541	NA	NA	NA	NA	5	0.005
356	group_146724	IncI1	NZ_CP006989|group_146724|position:274820-274978	IncI1_1_Alpha_AP005147	41.935	31	16	1	22	50	107	15	0.001	26.6		hypothetical protein	6	6	1	1	53250	1	90627		158	158	158	NA	NA	NA	NA	3	0.005
357	group_26496	rep14	NZ_CP007644|group_26496|position:561022-562017	rep14_3_ORF(pRI1)_EU327398	40.476	42	25	0	53	94	634	759	0.002	32.7	cytR_2	HTH-type transcriptional repressor CytR	19	19	1	1	43891	1	78609		995	995	995	negative regulation of transcription, DNA-templated	cytosol	transcription regulatory region sequence-specific DNA binding	GO:0000976;GO:0005829;GO:0045892	3	0.005
357	group_15360	IncHI1B	NZ_CP021127|group_15360|position:216923-218044	IncHI1B_1_pNDM-MAR_JN420336	26.744	86	55	4	229	314	168	401	0.000737	33.5		hypothetical protein	46	46	1	1	68761	1	62505		1121	1121	1121	NA	NA	NA	NA	3	0.005
358	group_21515	IncQ1	NZ_CP006991|group_21515|position:512959-514029	IncQ1_1__M28829.1	32	100	61	3	1	95	647	354	0.000527	34.3	sugC_2	sn-glycerol-3-phosphate import ATP-binding protein UgpC	15	15	1	1	56913	1	82780		1070	1070	1070	NA	ATP-binding cassette (ABC) transporter complex, substrate-binding subunit-containing	ATP binding	GO:0005524;GO:0055052	3	0.005
362	group_64265	IncX6	NZ_CP009029|group_64265|position:718-1845	IncX6_1__KU302800	29.537	281	167	11	74	346	28	801	5.7e-29	108		hypothetical protein	5	5	1	1	139472	1	144053		1112	1127	1124	NA	NA	NA	NA	4	0.005
363	group_24886	IncN3	NZ_CP009030|group_24886|position:31356-32582	IncN3_1__EF219134	50.602	166	71	4	137	300	473	3	4.4e-52	165		hypothetical protein	32	32	1	1	221065	1	160005		800	1226	1212	NA	NA	NA	NA	5	0.005
364	group_64286	repA	NZ_CP028194|group_64286|position:10603-11451	repA_1_pKPC-2_CP013325	37.566	189	114	1	81	269	7	561	8.1e-34	116		hypothetical protein	7	7	1	1	212891	1	131394		836	980	920	NA	NA	NA	NA	7	0.005
366	group_64793	IncFII(pCTU2)	NZ_CP009851|group_64793|position:14693-15379	IncFII(pCTU2)_1_pCTU2_FN543095	70.157	191	53	1	38	224	575	3	7.36e-89	254		hypothetical protein	6	6	1	1	209807	1	350788		584	686	669	NA	NA	NA	NA	4	0.005
366	group_36269	pESA2	NZ_CP029428|group_36269|position:46538-47284	pESA2_1__CP000784	48.148	243	123	2	1	240	1	729	1.13e-78	231		hypothetical protein	48	48	1	1	104549	1	350819		221	746	354	NA	NA	NA	NA	4	0.005
37	group_45191	rep7b	NC_017197|group_45191|position:25-870	rep7b_2_pVGA_NC_011605.1	27.407	135	81	2	55	183	271	642	5.38e-08	46.2		hypothetical protein	9	9	1	648	1	649	2		845	869	855	NA	NA	NA	NA	9	0.005
370	group_16767	Col440II	NZ_CP010203|group_16767|position:415-771	Col440II_1__CP023921.1	68.132	91	28	1	8	98	273	4	3.29e-41	125	mbeC	Mobilization protein MbeC	38	38	1	1	165976	1	280646		338	356	351	conjugation	NA	DNA binding	GO:0000746;GO:0003677	4	0.005
373	group_260902	IncN3	NZ_CP010382|group_260902|position:21422-22303	IncN3_1__EF219134	93.038	158	11	0	29	186	476	3	2.91e-112	315		hypothetical protein	11	11	1	1	337548	1	181923		881	881	881	NA	NA	NA	NA	8	0.005
374	group_65238	IncFII(p96A)	NZ_CP010383|group_65238|position:99378-100244	IncFII(p96A)_1_p96A_JQ418521	53.448	174	75	3	10	177	13	534	1.03e-54	169		hypothetical protein	6	6	1	1	334147	1	123446		866	866	866	NA	NA	NA	NA	4	0.005
378	group_2447	rep21	NZ_CP010616|group_2447|position:47239-48732	rep21_7_rep(pWBG760)_GQ900473.1	27.778	72	33	5	63	125	828	643	0.001	33.9		hypothetical protein	14	14	1	1	166360	1	326438		1493	2105	1676	NA	NA	NA	NA	6	0.005
378	group_262826	Col(Ye4449)	NZ_CP010616|group_262826|position:19378-19953	Col(Ye4449)_1__FJ696405	40	35	19	1	119	153	144	46	0.005	28.1		hypothetical protein	6	6	1	1	171058	1	302646		575	575	575	NA	NA	NA	NA	6	0.005
381	group_22499	IncX6	NZ_CP010648|group_22499|position:1-1014	IncX6_1__KU302800	40.541	259	148	6	19	272	70	843	3.14e-65	203		hypothetical protein	38	38	1	1	170567	1	303403		1001	1136	1075	NA	NA	NA	NA	8	0.005
383	rcsC	repUS11	NZ_CP010717|rcsC|position:189265-191544	repUS11__CDS16(pTEF3)_AE016832	27.523	109	71	3	383	484	1165	1488	0.001	34.7		Sensor histidine kinase RcsC	33	33	1	1	180067	1	300731		2279	2279	2279	phosphorelay signal transduction system;protein autophosphorylation	integral component of plasma membrane	phosphorelay sensor kinase activity;ATP binding	GO:0000155;GO:0000160;GO:0005524;GO:0005887;GO:0046777	4	0.005
385	group_49399	IncX6	NZ_CP010722|group_49399|position:1-1035	IncX6_1__KU302800	42.125	273	149	7	8	275	34	840	1.96e-68	212		hypothetical protein	7	7	1	1	166278	1	303973		608	1034	973	NA	NA	NA	NA	3	0.005
388	group_213633	IncN3	NZ_CP011121|group_213633|position:56170-57093	IncN3_1__EF219134	28.395	162	103	4	45	200	467	3	6.77e-19	75.9		hypothetical protein	6	6	1	1	163817	1	306654		923	923	923	NA	NA	NA	NA	4	0.005
394	group_52145	p0111	NZ_CP011596|group_52145|position:38886-39785	p0111_1__AP010962	48.311	296	142	4	6	296	13	882	4.04e-83	246	repB_2	RepFIB replication protein A	24	24	1	1	338319	1	183037		899	899	899	DNA replication initiation;plasmid maintenance	NA	DNA binding;DNA-directed DNA polymerase activity	GO:0003677;GO:0003887;GO:0006270;GO:0006276	3	0.005
394	group_32504	IncFIB(K)	NZ_CP011596|group_32504|position:20993-22003	IncFIB(K)_1_Kpn3_JN233704	98.925	186	2	0	101	286	559	2	6.23e-140	388	repB	RepFIB replication protein A	207	207	1	1	338400	1	183786		1010	1010	1010	DNA replication initiation;plasmid maintenance	NA	DNA binding;DNA-directed DNA polymerase activity	GO:0003677;GO:0003887;GO:0006270;GO:0006276	3	0.005
395	mbeC	Col440II	NZ_CP011606|mbeC|position:1420-1764	Col440II_1__CP023921.1	92.632	95	6	1	1	95	282	1	8.59e-62	177		Mobilization protein MbeC	39	39	1	1	282434	1	203052		314	344	340	conjugation	NA	DNA binding	GO:0000746;GO:0003677	6	0.005
398	group_854	IncFII(pAMA1167-NDM-5)|IncFII(pRSB107)	NZ_CP011850|group_854|position:134026-134754	IncFII(pAMA1167-NDM-5)_1_pAMA1167-NDM-5_CP024805.1	29.885	87	49	3	43	129	34	258	0.002	30		IS6 family transposase ISPsa2	13	13	1	6	644	6	939		728	728	728	transposon integration	NA	transposase activity	GO:0004803;GO:0070893	13	0.005
398	group_29383	pXuzhou21	NZ_CP013797|group_29383|position:183141-184112	pXuzhou21_1__CP001927	31.739	230	138	5	1	213	3	686	1.3e-35	123		hypothetical protein	13	13	1	6	641	6	936		788	1112	1043	NA	NA	NA	NA	13	0.005
4	group_78207	rep16	NC_001371|group_78207|position:4443-4880	rep16_3_rep(Saa6159)_CP002115.1	75	16	4	0	131	146	48	1	0.001	31.2		hypothetical protein	10	10	1	1	165949	1	280822		437	437	437	NA	NA	NA	NA	10	0.005
4	group_16767	Col440II	NZ_CP018949|group_16767|position:8571-8909	Col440II_1__CP023921.1	68.132	91	28	1	2	92	273	4	2.91e-41	125	mbeC	Mobilization protein MbeC	38	38	1	1	165976	1	280646		338	356	351	conjugation	NA	DNA binding	GO:0000746;GO:0003677	10	0.005
402	group_276019	pEC4115	NZ_CP011969|group_276019|position:22635-23822	pEC4115_1__NC_011351	43.59	39	21	1	189	227	592	705	0.000661	33.9		hypothetical protein	5	5	1	79	86	79	109		1187	1187	1187	NA	NA	NA	NA	5	0.005
403	group_8067	Rep	NZ_CP019733|group_8067|position:36298-37599	Rep_1_pKPC-2_CP011573	31.66	259	159	8	42	290	43	795	8.19e-32	116		hypothetical protein	10	10	1	1	218960	1	336964		1301	1313	1311	NA	NA	NA	NA	6	0.005
408	group_576	rep22	NZ_CP012274|group_576|position:20233-20742	rep22_2_repU(pKKS825)_FN377602.2	69.643	56	17	0	65	120	1137	970	2.31e-21	82.8		hypothetical protein	15	15	1	1	267471	1	242963		164	2060	795	NA	NA	NA	NA	3	0.005
408	group_1191	repUS4	NZ_CP014889|group_1191|position:5615-6718	repUS4__repA(pCI2000)_AF178424	49.716	352	163	6	1	351	1	1017	7.17e-117	338		hypothetical protein	22	22	1	1	267986	1	230872		461	1124	1011	NA	NA	NA	NA	3	0.005
412	group_67049	rep23	NZ_CP012417|group_67049|position:6632-7132	rep23_2_rep(pV030-8)_EU366902.1	31.933	119	71	2	13	131	46	372	1.97e-11	54.3		hypothetical protein	5	5	1	6	253	6	241		500	1007	601	NA	NA	NA	NA	4	0.005
415	group_280740	pJARS36	NZ_CP013822|group_280740|position:12881-14005	pJARS36_1__NC_015068	25.904	166	112	3	136	300	63	530	0.000806	33.1		hypothetical protein	13	13	1	6	1016	6	404		1124	1124	1124	NA	NA	NA	NA	13	0.005
416	group_29555	rep5	NZ_CP012984|group_29555|position:22999-23751	rep5_4_rep(SAP047A)_GQ900405.1	31.092	119	81	1	106	223	304	660	3.42e-11	55.1		hypothetical protein	7	7	1	1	317479	1	201628		752	881	807	NA	NA	NA	NA	3	0.005
418	group_13220	rep8	NZ_CP018341|group_13220|position:16898-17338	rep8_2_repA(pEJ97-1)_AJ49170	31.25	32	22	0	56	87	85	180	0.002	30.4	klcA	Antirestriction protein KlcA	81	81	1	1	208181	1	168395		242	440	435	NA	NA	NA	NA	8	0.005
422	group_15361	IncHI1B	NZ_CP013494|group_15361|position:659924-661045	IncHI1B_1_pNDM-MAR_JN420336	26.744	86	55	4	229	314	168	401	0.000711	33.5		hypothetical protein	7	7	1	1	68756	1	97940		1121	1121	1121	NA	NA	NA	NA	7	0.005
422	group_299203	rep22	NZ_CP013494|group_299203|position:694338-698999	rep22_2_repU(pKKS825)_FN377602.2	37.975	158	93	3	78	231	1134	664	2.54e-24	100	recD2	ATP-dependent RecD-like DNA helicase	7	7	1	1	2715	1	97690		4661	4661	4661	NA	NA	DNA binding;ATP-dependent DNA helicase activity;ATP binding	GO:0003677;GO:0004003;GO:0005524	7	0.005
422	group_15360	IncHI1B	NZ_CP013494|group_15360|position:328722-329843	IncHI1B_1_pNDM-MAR_JN420336	26.744	86	55	4	229	314	168	401	0.002	32		hypothetical protein	46	46	1	1	68761	1	62505		1121	1121	1121	NA	NA	NA	NA	7	0.005
424	group_15360	IncHI1B	NZ_CP021029|group_15360|position:181971-183092	IncHI1B_1_pNDM-MAR_JN420336	26.744	86	55	4	229	314	168	401	0.002	32.3		hypothetical protein	46	46	1	1	68761	1	62505		1121	1121	1121	NA	NA	NA	NA	3	0.005
427	group_21515	IncQ1	NZ_CP013632|group_21515|position:323796-324866	IncQ1_1__M28829.1	32	100	61	3	1	95	647	354	0.000566	34.3	sugC_2	sn-glycerol-3-phosphate import ATP-binding protein UgpC	15	15	1	1	56913	1	82780		1070	1070	1070	NA	ATP-binding cassette (ABC) transporter complex, substrate-binding subunit-containing	ATP binding	GO:0005524;GO:0055052	3	0.005
428	group_39613	pADAP	NZ_CP013634|group_39613|position:333239-333910	pADAP_1__AF135182	23.256	43	33	0	7	49	159	31	0.005	30		hypothetical protein	5	5	1	1	37701	1	78982		671	671	671	NA	NA	NA	NA	3	0.005
429	group_15360	IncHI1B	NZ_CP013642|group_15360|position:274234-275355	IncHI1B_1_pNDM-MAR_JN420336	26.744	86	55	4	229	314	168	401	0.000869	33.1		hypothetical protein	46	46	1	1	68761	1	62505		1121	1121	1121	NA	NA	NA	NA	3	0.005
430	group_11357	rep1	NZ_CP013750|group_11357|position:41909-43441	rep1_6_repE(pTEF1)_AE016833	33.789	512	309	16	10	511	16	1491	1.26e-97	298		hypothetical protein	13	13	1	1	266238	1	242068		1532	1538	1533	NA	NA	NA	NA	3	0.005
431	group_1191	repUS4	NZ_CP013752|group_1191|position:32528-33619	repUS4__repA(pCI2000)_AF178424	45.272	349	179	6	1	347	1	1017	4.37e-101	298		hypothetical protein	22	22	1	1	267986	1	230872		461	1124	1011	NA	NA	NA	NA	3	0.005
433	group_69706	Col440II	NZ_CP013842|group_69706|position:3270-3824	Col440II_1__CP023921.1	27.848	79	51	2	83	157	273	43	0.000143	33.1		hypothetical protein	5	5	1	137	47	137	64		554	554	554	NA	NA	NA	NA	4	0.005
439	group_1191	repUS4	NZ_CP014627|group_1191|position:5330-6430	repUS4__repA(pCI2000)_AF178424	44.857	350	180	6	1	348	1	1017	3.16e-100	296		hypothetical protein	22	22	1	1	267986	1	230872		461	1124	1011	NA	NA	NA	NA	3	0.005
441	group_11350	Col440II	NZ_CP014934|group_11350|position:8035-8508	Col440II_1__CP023921.1	29.114	79	46	3	61	135	267	49	0.002	29.3		hypothetical protein	6	6	1	1	267842	1	231997		473	593	533	NA	NA	NA	NA	6	0.005
446	group_348171	IncFIB(K)	NZ_CP016407|group_348171|position:1-1011	IncFIB(K)_1_Kpn3_JN233704	97.312	186	5	0	101	286	559	2	6.6e-138	383	repB	RepFIB replication protein A	7	7	1	1	216435	1	136530		1010	1010	1010	DNA replication initiation;plasmid maintenance	NA	DNA binding;DNA-directed DNA polymerase activity	GO:0003677;GO:0003887;GO:0006270;GO:0006276	4	0.005
455	group_5924	IncFII(p96A)	NZ_CP017850|group_5924|position:34600-35475	IncFII(p96A)_1_p96A_JQ418521	61.538	182	62	3	5	182	1	534	1.05e-72	215		hypothetical protein	39	39	1	1	210651	1	165674		488	893	844	NA	NA	NA	NA	3	0.005
459	group_73493	IncP1	NZ_CP018472|group_73493|position:166215-167342	IncP1_3__KX377410	31.646	237	149	9	127	357	29	718	1.12e-24	94.7		hypothetical protein	10	10	1	1	220487	1	160683		1127	1133	1127	NA	NA	NA	NA	9	0.005
468	group_36645	IncP6	NZ_CP020969|group_36645|position:10947-12440	IncP6_1__JF785550	78.229	271	56	1	95	365	805	2	1.99e-152	429		hypothetical protein	8	8	1	1	219756	1	153517		1493	1493	1493	NA	NA	NA	NA	6	0.005
47	group_45324	repUS16	NC_002192|group_45324|position:813-1511	repUS16__repF(pE194)_M17811.1	28.736	174	103	6	4	177	531	989	3.83e-16	69.7	repB	Replication protein RepB	5	5	1	808	2	802	3		596	698	677	DNA replication	extrachromosomal circular DNA	DNA binding;DNA topoisomerase activity;identical protein binding	GO:0003677;GO:0003916;GO:0005727;GO:0006260;GO:0042802	5	0.005
471	group_1205	repUS4	NZ_CP021485|group_1205|position:53789-54478	repUS4__repA(pCI2000)_AF178424	41.296	247	105	5	3	211	283	1017	6.38e-60	187		hypothetical protein	9	9	1	1	270297	1	231562		158	689	455	NA	NA	NA	NA	3	0.005
471	group_19317	rep22	NZ_CP021485|group_19317|position:47806-49863	rep22_2_repU(pKKS825)_FN377602.2	60	165	66	0	63	227	1143	649	5.45e-59	197		hypothetical protein	6	6	1	1	270053	1	231542		806	2057	1690	NA	NA	NA	NA	3	0.005
476	group_75667	rep22	NZ_CP025507|group_75667|position:912892-917502	rep22_2_repU(pKKS825)_FN377602.2	36.646	161	97	3	75	231	1143	664	2.77e-24	100	recD2	ATP-dependent RecD-like DNA helicase	5	5	1	1	2679	1	83680		4610	4616	4612	NA	NA	DNA binding;ATP-dependent DNA helicase activity;ATP binding	GO:0003677;GO:0004003;GO:0005524	3	0.005
476	group_44241	rep7	NZ_CP022666|group_44241|position:911655-913043	rep7_4_repD(pK214)_NC009751	33.962	53	33	2	154	206	553	705	0.004	32		hypothetical protein	5	5	1	1	73840	1	61528		206	1424	1158	NA	NA	NA	NA	3	0.005
476	group_43480	ColKP3	NZ_CP022666|group_43480|position:1026944-1027606	ColKP3_1__JN205800	50	32	16	0	158	189	173	268	2.59e-05	35.4	degU	Transcriptional regulatory protein DegU	6	6	1	1	54528	1	96668		662	662	662	phosphorelay signal transduction system;regulation of transcription, DNA-templated	cytoplasm	DNA binding	GO:0000160;GO:0003677;GO:0005737;GO:0006355	3	0.005
476	group_15360	IncHI1B	NZ_CP022666|group_15360|position:662428-663549	IncHI1B_1_pNDM-MAR_JN420336	26.744	86	55	4	229	314	168	401	0.000779	33.5		hypothetical protein	46	46	1	1	68761	1	62505		1121	1121	1121	NA	NA	NA	NA	3	0.005
478	fsr	IncX4	NZ_CP022668|fsr|position:492584-493786	IncX4_2__FN543504	24	125	83	2	29	153	34	372	0.005	31.2		Fosmidomycin resistance protein	46	46	1	1	55235	1	84058		1202	1202	1202	cellular response to DNA damage stimulus;response to antibiotic;transmembrane transport	plasma membrane;integral component of membrane	NA	GO:0005886;GO:0006974;GO:0016021;GO:0046677;GO:0055085	3	0.005
483	group_51750	rep3	NZ_CP023679|group_51750|position:31253-31582	rep3_2_rep165(pBMB165)_DQ242517	33.333	51	31	2	31	78	1406	1254	0.003	28.9		hypothetical protein	8	8	1	1	163371	1	75230		329	329	329	NA	NA	NA	NA	3	0.005
485	group_10831	rep3	NZ_CP024097|group_10831|position:66900-68456	rep3_3_rep(pBT9727)_CP000047	94.027	519	31	0	1	519	1	1557	0	994		hypothetical protein	12	12	1	1	255194	1	206544		1139	1556	1488	NA	NA	NA	NA	10	0.005
49	group_31106	rep22	NC_002377|group_31106|position:30831-34133	rep22_2_repU(pKKS825)_FN377602.2	33.537	164	99	4	77	231	1134	646	9.33e-24	98.2	recD2	ATP-dependent RecD-like DNA helicase	6	6	1	1	343006	1	18382		3302	3419	3321	NA	NA	DNA binding;ATP-dependent DNA helicase activity;ATP binding	GO:0003677;GO:0004003;GO:0005524	4	0.005
497	group_388163	pXuzhou21	NZ_CP026086|group_388163|position:101610-102548	pXuzhou21_1__CP001927	28.017	232	151	5	7	225	6	692	5.66e-19	77.8		hypothetical protein	8	8	1	1	166413	1	173667		938	938	938	NA	NA	NA	NA	3	0.005
504	group_24882	Rep	NZ_CP020888|group_24882|position:41561-42781	Rep_1_pKPC-2_CP011573	30.705	241	158	6	29	266	40	744	1.65e-33	120		hypothetical protein	34	34	1	1	230967	1	161006		1142	1247	1219	NA	NA	NA	NA	24	0.005
517	group_39031	rep23	NZ_CP004860|group_39031|position:311588-312514	rep23_2_rep(pV030-8)_EU366902.1	28.571	77	55	0	4	80	22	252	3.6e-08	47		hypothetical protein	9	9	1	1	250421	1	209002		896	926	912	NA	NA	NA	NA	5	0.005
522	group_37650	Col(YC)	NZ_CP010646|group_37650|position:1-1278	Col(YC)_1__NC_002144	38.298	47	29	0	196	242	150	10	5.81e-08	42.4		hypothetical protein	38	38	1	1	184065	1	288308		1277	1277	1277	NA	NA	NA	NA	8	0.005
522	group_28658	ColKP3	NZ_CP010659|group_28658|position:17759-18550	ColKP3_1__JN205800	51.724	29	14	0	202	230	173	259	0.001	30.8		hypothetical protein	15	15	1	1	183943	1	288430		791	797	793	NA	NA	NA	NA	8	0.005
530	group_45093	Col440II	NC_001774|group_45093|position:3890-4195	Col440II_1__CP023921.1	40.659	91	52	1	2	90	273	1	2.78e-19	69.7	mbeC	Mobilization protein MbeC	30	30	1	1	161613	1	278261		272	305	303	conjugation	NA	DNA binding	GO:0000746;GO:0003677	10	0.005
531	group_45093	Col440II	NC_006828|group_45093|position:4777-5082	Col440II_1__CP023921.1	40.659	91	52	1	2	90	273	1	2.78e-19	69.7	mbeC	Mobilization protein MbeC	30	30	1	1	161613	1	278261		272	305	303	conjugation	NA	DNA binding	GO:0000746;GO:0003677	17	0.005
61	degU	ColKP3	NC_003037|degU|position:857628-858311	ColKP3_1__JN205800	40	30	18	0	168	197	173	262	0.000338	32.3		Transcriptional regulatory protein DegU	21	21	1	1	74819	1	22899		683	683	683	phosphorelay signal transduction system;regulation of transcription, DNA-templated	cytoplasm	DNA binding	GO:0000160;GO:0003677;GO:0005737;GO:0006355	19	0.005
63	basR	IncY	NC_003078|basR|position:963136-963807	IncY_1__K02380	30.645	62	33	2	167	219	529	711	0.004	30.4		Transcriptional regulatory protein BasR	21	21	1	1	31617	1	111587		671	671	671	pathogenesis;response to antibiotic	cytosol	phosphorelay response regulator activity;DNA binding;DNA-binding transcription factor activity	GO:0000156;GO:0003677;GO:0003700;GO:0005829;GO:0009405;GO:0046677	21	0.005
64	group_9567	Col440II	NC_019102|group_9567|position:1395-1733	Col440II_1__CP023921.1	67.391	92	29	1	2	93	273	1	1.56e-41	126	mbeC	Mobilization protein MbeC	19	19	1	1	166035	1	280846		245	386	343	conjugation	NA	DNA binding	GO:0000746;GO:0003677	3	0.005
65	group_31037	rep16	NC_003101|group_31037|position:7842-8066	rep16_5_unknown(pWBG759)_GQ900401.1	36.842	38	24	0	5	42	1	114	0.000485	30		hypothetical protein	5	5	1	1	264599	1	227699		122	227	204	NA	NA	NA	NA	3	0.005
7	group_45027	Col440II	NC_001377|group_45027|position:44-295	Col440II_1__CP023921.1	60	25	10	0	16	40	129	55	3.21e-06	35.4		hypothetical protein	5	5	1	1	193198	1	340170		251	368	274	NA	NA	NA	NA	4	0.005
71	group_24651	IncW	NZ_CP021449|group_24651|position:19-1026	IncW_1__EF633507	30	100	43	3	9	106	16	240	4.51e-08	43.5		hypothetical protein	19	19	1	1	323592	1	254388		938	1070	1052	NA	NA	NA	NA	10	0.005
71	group_31806	repUS10	NZ_CP015851|group_31806|position:115313-115732	repUS10__CDS25(pSSP1)_AP008935	48.485	33	17	0	49	81	535	633	6.63e-05	34.7		hypothetical protein	10	10	1	1	327160	1	251279		419	419	419	NA	NA	NA	NA	10	0.005
84	group_32184	repUS17	NC_006997|group_32184|position:778-1545	repUS17__rep(pKKS825)_FN377602.2	33.168	202	132	2	4	204	7	606	2.25e-38	129		hypothetical protein	5	5	1	276	17	278	29		686	893	826	NA	NA	NA	NA	4	0.005
85	group_47192	pIP32953	NC_004834|group_47192|position:13-990	pIP32953_1__BX936400	48.052	308	157	2	20	324	1	924	9.1e-98	285		hypothetical protein	15	15	1	1	210516	1	132226		977	977	977	NA	NA	NA	NA	4	0.005
94	group_20415	rep5	NC_005003|group_20415|position:4425-5249	rep5_5_rep(pRJ6)_AF241888.2	91.273	275	24	0	1	275	825	1	1.29e-171	470		hypothetical protein	11	11	1	1	293158	1	233335		242	857	618	NA	NA	NA	NA	3	0.005
95	group_47432	Col440II	NC_017284|group_47432|position:4045-4452	Col440II_1__CP023921.1	28.916	83	49	3	6	86	252	28	0.000432	30.8		hypothetical protein	8	8	1	1	161033	1	234312		407	407	407	NA	NA	NA	NA	8	0.005
95	group_32348	rep6	NZ_CP013734|group_32348|position:19606-20445	rep6_1_repA(p703/5)_AF109375	28.837	215	124	6	13	218	31	615	1.22e-20	82		hypothetical protein	8	8	1	1	161013	1	234393		581	839	803	NA	NA	NA	NA	8	0.005
106	group_87844	rep5	NC_005250|group_87844|position:55679-55951	rep5_4_rep(SAP047A)_GQ900405.1	45.455	33	14	1	28	60	53	139	0.006	27.7		hypothetical protein	5	5	1	1	105710	1	178650		272	272	272	NA	NA	NA	NA	5	0.01
108	group_47192	pIP32953	NC_018978|group_47192|position:13-990	pIP32953_1__BX936400	47.727	308	158	2	20	324	1	924	5.85e-97	283		hypothetical protein	15	15	1	1	210516	1	132226		977	977	977	NA	NA	NA	NA	11	0.01
12	group_45044	repUS3	NC_001446|group_45044|position:834-1472	repUS3__repM200(pBM200)_DQ437521	36.364	231	111	8	7	213	19	675	8.86e-37	122		hypothetical protein	6	6	1	1	239244	1	208199		638	638	638	NA	NA	NA	NA	3	0.01
126	group_92850	IncFII(p96A)	NC_011962|group_92850|position:65295-66245	IncFII(p96A)_1_p96A_JQ418521	40.476	42	21	1	219	256	64	189	0.005	30.4	noc	Nucleoid occlusion protein	6	6	1	1	88217	1	68515		950	950	950	cell division;cell septum assembly	cytoplasm	DNA binding	GO:0003677;GO:0005737;GO:0051301;GO:0090529	6	0.01
130	fsr	IncX4	NC_007763|fsr|position:178191-179393	IncX4_2__FN543504	23.2	125	84	2	29	153	34	372	0.007	30.8		Fosmidomycin resistance protein	46	46	1	1	55235	1	84058		1202	1202	1202	cellular response to DNA damage stimulus;response to antibiotic;transmembrane transport	plasma membrane;integral component of membrane	NA	GO:0005886;GO:0006974;GO:0016021;GO:0046677;GO:0055085	3	0.01
140	group_6949	pXuzhou21	NZ_CP016737|group_6949|position:1-1167	pXuzhou21_1__CP001927	26.639	244	153	5	28	260	3	689	3.92e-21	85.1		hypothetical protein	25	25	1	1	272373	1	227774		191	1439	1087	NA	NA	NA	NA	3	0.01
140	group_102513	Col440II	NC_008505|group_102513|position:25476-25844	Col440II_1__CP023921.1	26.667	90	54	4	8	95	273	34	2.89e-05	33.9		hypothetical protein	5	5	1	1	271889	1	227803		368	368	368	NA	NA	NA	NA	3	0.01
140	group_17700	repUS4	NC_008505|group_17700|position:65569-66561	repUS4__repA(pCI2000)_AF178424	70.833	336	91	2	2	330	10	1017	1.23e-169	471		hypothetical protein	5	5	1	1	271030	1	227630		992	1175	1059	NA	NA	NA	NA	3	0.01
145	group_103034	IncFIB(pCTU3)	NC_008568|group_103034|position:7986-8990	IncFIB(pCTU3)_1_pCTU3_FN543096	34.615	52	27	1	104	155	168	34	0.003	31.6		hypothetical protein	5	5	1	3	3570	3	2605		1004	1004	1004	NA	NA	NA	NA	5	0.01
149	group_49756	IncL/M(pMU407)	NC_008765|group_49756|position:16270-16920	IncL/M(pMU407)_1_pMU407_U27345	60	20	8	0	111	130	219	278	0.01	29.3		hypothetical protein	5	5	1	1	227293	1	323255		650	650	650	NA	NA	NA	NA	4	0.01
150	group_49820	IncX6	NC_011960|group_49820|position:74675-75781	IncX6_1__KU302800	42.4	250	139	5	45	290	52	798	9.15e-67	208		hypothetical protein	6	6	1	1	173407	1	69368		1106	1181	1166	NA	NA	NA	NA	6	0.01
150	group_107689	rep2	NC_009040|group_107689|position:111197-111706	rep2_2_repR(pEF1)_DQ198088	34.426	61	35	2	13	68	1126	1308	0.004	30	cymR	HTH-type transcriptional regulator CymR	6	6	1	1	174311	1	69255		509	509	509	regulation of transcription, DNA-templated;protein homotetramerization;protein heterooligomerization	cytosol;protein-containing complex;protein-DNA complex	core promoter binding;DNA-binding transcription factor activity;identical protein binding;protein homodimerization activity	GO:0001047;GO:0003700;GO:0005829;GO:0006355;GO:0032991;GO:0032993;GO:0042802;GO:0042803;GO:0051289;GO:0051291	6	0.01
151	group_50139	repUS17	NC_009435|group_50139|position:579-1931	repUS17__rep(pKKS825)_FN377602.2	28.07	171	84	8	41	211	73	468	0.000107	37		hypothetical protein	17	17	1	1	271019	1	227525		779	1352	1318	NA	NA	NA	NA	3	0.01
155	group_26064	IncFIB(pCTU1)	NZ_CP012255|group_26064|position:104291-105304	IncFIB(pCTU1)_1_pCTU1_FN543094	99.257	269	2	0	21	289	3	809	0	552	repB	RepFIB replication protein A	10	10	1	1	206089	1	139741		509	1013	912	DNA replication initiation;plasmid maintenance	NA	DNA binding;DNA-directed DNA polymerase activity	GO:0003677;GO:0003887;GO:0006270;GO:0006276	3	0.01
160	group_11082	Col440II	NC_010993|group_11082|position:3000-3344	Col440II_1__CP023921.1	91.579	95	7	1	1	95	282	1	3.07e-61	176	mbeC	Mobilization protein MbeC	26	26	1	1	282601	1	203272		245	467	340	conjugation	NA	DNA binding	GO:0000746;GO:0003677	6	0.01
170	group_119753	repUS19	NC_010875|group_119753|position:500-1156	repUS19__rep(pDLK3)_GU562626.1	27.673	159	102	5	5	162	28	468	9.64e-12	55.5	repB	Replication protein RepB	10	10	1	1	161507	1	226603		656	656	656	DNA replication	extrachromosomal circular DNA	DNA binding;DNA topoisomerase activity;identical protein binding	GO:0003677;GO:0003916;GO:0005727;GO:0006260;GO:0042802	10	0.01
173	group_120055	repUS16	NC_010423|group_120055|position:1330-1995	repUS16__repF(pE194)_M17811.1	27.481	131	79	4	5	135	540	884	4.84e-12	57.4	repB	Replication protein RepB	7	7	1	1	293358	1	235695		665	665	665	DNA replication	extrachromosomal circular DNA	DNA binding;DNA topoisomerase activity;identical protein binding	GO:0003677;GO:0003916;GO:0005727;GO:0006260;GO:0042802	7	0.01
175	group_51272	IncN3	NZ_CP014330|group_51272|position:20308-21219	IncN3_1__EF219134	72.152	158	44	0	38	195	476	3	9.51e-89	256		hypothetical protein	6	6	1	1	101532	1	280440		911	911	911	NA	NA	NA	NA	6	0.01
180	group_125313	Col440II	NC_012661|group_125313|position:18-452	Col440II_1__CP023921.1	32.911	79	39	4	20	88	279	55	4.65e-05	33.9		hypothetical protein	5	5	1	1	166204	1	344864		434	434	434	NA	NA	NA	NA	4	0.01
185	group_11082	Col440II	NC_025149|group_11082|position:1523-1867	Col440II_1__CP023921.1	91.579	95	7	1	1	95	282	1	2.43e-62	179	mbeC	Mobilization protein MbeC	26	26	1	1	282601	1	203272		245	467	340	conjugation	NA	DNA binding	GO:0000746;GO:0003677	4	0.01
189	group_51750	rep3	NC_010982|group_51750|position:2787-3116	rep3_2_rep165(pBMB165)_DQ242517	33.333	51	31	2	31	78	1406	1254	0.004	28.9		hypothetical protein	8	8	1	1	163371	1	75230		329	329	329	NA	NA	NA	NA	5	0.01
190	group_15360	IncHI1B	NZ_CP013556|group_15360|position:464850-465971	IncHI1B_1_pNDM-MAR_JN420336	26.744	86	55	4	229	314	168	401	0.000838	33.1		hypothetical protein	46	46	1	1	68761	1	62505		1121	1121	1121	NA	NA	NA	NA	15	0.01
190	group_26496	rep14	NC_010997|group_26496|position:765672-766667	rep14_3_ORF(pRI1)_EU327398	40.476	42	25	0	53	94	634	759	0.002	32.3	cytR_2	HTH-type transcriptional repressor CytR	19	19	1	1	43891	1	78609		995	995	995	negative regulation of transcription, DNA-templated	cytosol	transcription regulatory region sequence-specific DNA binding	GO:0000976;GO:0005829;GO:0045892	15	0.01
199	group_11082	Col440II	NZ_CP019843|group_11082|position:944-1288	Col440II_1__CP023921.1	91.579	95	7	1	1	95	282	1	2.43e-62	179	mbeC	Mobilization protein MbeC	26	26	1	1	282601	1	203272		245	467	340	conjugation	NA	DNA binding	GO:0000746;GO:0003677	4	0.01
218	group_26843	rep2	NC_012551|group_26843|position:50068-51588	rep2_1_ORF(E.faeciumContig1183)_JDOE	36.077	413	247	10	14	418	25	1236	4.64e-86	268		hypothetical protein	5	5	1	1	268821	1	241242		1010	1520	1418	NA	NA	NA	NA	3	0.01
219	group_53273	rep19	NC_012654|group_53273|position:183948-184463	rep19_9_repA(AP071A)_GQ900485.1	33.735	83	40	3	69	136	558	310	0.003	30.4		hypothetical protein	6	6	1	1	311933	1	268069		515	515	515	NA	NA	NA	NA	3	0.01
222	group_35714	rep22	NC_013056|group_35714|position:6252-7343	rep22_2_repU(pKKS825)_FN377602.2	26.582	79	52	2	33	110	1128	907	1.54e-05	39.3		hypothetical protein	6	6	1	1	119687	1	328673		1091	1169	1104	NA	NA	NA	NA	5	0.01
222	group_51200	IncX4	NC_013056|group_51200|position:7881-8768	IncX4_2__FN543504	27.477	222	139	4	6	207	52	711	1.06e-25	95.9		hypothetical protein	7	7	1	1	119688	1	328675		887	887	887	NA	NA	NA	NA	5	0.01
229	group_148471	Col440II	NC_013368|group_148471|position:239-586	Col440II_1__CP023921.1	62.637	91	33	1	5	95	273	4	7.25e-40	122	mbeC	Mobilization protein MbeC	7	7	1	1	165995	1	280590		347	347	347	conjugation	NA	DNA binding	GO:0000746;GO:0003677	5	0.01
231	group_35805	rep16	NC_013383|group_35805|position:2565-3008	rep16_3_rep(Saa6159)_CP002115.1	47.727	44	21	1	1	44	744	619	0.000335	32.7		hypothetical protein	8	8	1	1	258706	1	232331		305	485	452	NA	NA	NA	NA	6	0.01
231	group_35806	rep5	NC_013389|group_35806|position:10919-11716	rep5_6_rep(pRJ9)_AF447813.1	68.651	252	78	1	13	263	82	837	6.52e-116	328		hypothetical protein	7	7	1	1	257833	1	232332		446	797	584	NA	NA	NA	NA	6	0.01
237	group_9736	rep16	NC_013551|group_9736|position:10157-10693	rep16_3_rep(Saa6159)_CP002115.1	36.667	60	31	2	5	62	744	580	6.95e-05	35		hypothetical protein	6	6	1	1	259964	1	239010		185	536	473	NA	NA	NA	NA	3	0.01
237	group_25768	pIP31758(p153)	NC_013551|group_25768|position:10686-11846	pIP31758(p153)_1_p153_CP000719	31.783	129	80	3	129	257	268	630	2.63e-14	66.2		hypothetical protein	5	5	1	1	259316	1	239012		896	1160	1107	NA	NA	NA	NA	3	0.01
237	group_53910	rep16	NC_013551|group_53910|position:2380-2982	rep16_2_CDS6(pSJH101)_CP000737	32.099	81	49	2	5	80	1	240	0.000856	32.3		hypothetical protein	5	5	1	1	259179	1	229652		602	602	602	NA	NA	NA	NA	3	0.01
246	group_52005	Col440II	NC_014003|group_52005|position:1402-1740	Col440II_1__CP023921.1	64.13	92	32	1	2	93	273	1	7.85e-39	119	mbeC	Mobilization protein MbeC	14	14	1	1	166045	1	280561		338	338	338	conjugation	NA	DNA binding	GO:0000746;GO:0003677	8	0.01
249	group_33428	rep22	NC_014475|group_33428|position:36058-38022	rep22_2_repU(pKKS825)_FN377602.2	45.198	177	93	1	57	229	1158	628	5.36e-42	150		hypothetical protein	6	6	1	1	233463	1	236601		1964	1964	1964	NA	NA	NA	NA	3	0.01
256	group_166036	rep7b	NC_015148|group_166036|position:43186-43713	rep7b_2_pVGA_NC_011605.1	28.986	69	40	3	49	116	133	315	0.007	29.3	nucH	Thermonuclease	5	5	1	1	338654	1	181327		527	527	527	NA	extracellular region	nucleic acid binding;endonuclease activity	GO:0003676;GO:0004519;GO:0005576	5	0.01
257	group_166128	rep19	NZ_CP010015|group_166128|position:77542-78405	rep19_7_repA(SAP019A)_GQ900385.1	39.844	128	77	0	2	129	7	390	3.71e-15	67.8		hypothetical protein	5	5	1	58	18	58	44		863	863	863	NA	NA	NA	NA	5	0.01
266	group_3287	rep20	NC_016643|group_3287|position:1-939	rep20_9_repA(SAP055A)_GQ900414.1	88.571	315	34	1	1	313	945	1	2.7e-180	494		hypothetical protein	15	15	1	1	258794	1	235780		509	947	904	NA	NA	NA	NA	3	0.01
267	group_179959	IncQ1	NZ_CP028034|group_179959|position:301620-302723	IncQ1_1__M28829.1	23.529	187	119	6	19	200	590	87	0.007	30.8	malK	Maltose/maltodextrin import ATP-binding protein MalK	5	5	1	1	97603	1	168082		1103	1103	1103	maltose transport;maltodextrin transport	membrane;extrinsic component of cytoplasmic side of plasma membrane;ATP-binding cassette (ABC) transporter complex;ATP-binding cassette (ABC) transporter complex, substrate-binding subunit-containing;maltose transport complex	ATP binding;maltose-transporting ATPase activity;maltooligosaccharide-importing ATPase activity;activating transcription factor binding	GO:0005524;GO:0015423;GO:0015609;GO:0015768;GO:0016020;GO:0031234;GO:0033613;GO:0042956;GO:0043190;GO:0055052;GO:1990060	5	0.01
267	group_27333	IncFIB(pCTU1)	NC_016817|group_27333|position:1-930	IncFIB(pCTU1)_1_pCTU1_FN543094	74.721	269	67	1	23	290	3	809	9.23e-149	412	repB	RepFIB replication protein A	13	13	1	1	211962	1	334091		929	935	929	DNA replication initiation;plasmid maintenance	NA	DNA binding;DNA-directed DNA polymerase activity	GO:0003677;GO:0003887;GO:0006270;GO:0006276	5	0.01
273	group_22623	pIP31758(p153)	NC_017172|group_22623|position:3546-4313	pIP31758(p153)_1_p153_CP000719	26.596	188	125	4	6	181	103	663	4.14e-19	78.2		hypothetical protein	38	38	1	1	112072	1	357918		623	827	754	NA	NA	NA	NA	3	0.01
274	group_21552	rep4	NC_017204|group_21552|position:11679-12053	rep4_3_ORF(pMBB1)_EFU26268	31.818	66	33	2	55	120	229	390	0.01	27.7		hypothetical protein	7	7	1	1	246835	1	217709		374	419	380	NA	NA	NA	NA	3	0.01
280	group_50139	repUS17	NC_017496|group_50139|position:49863-51215	repUS17__rep(pKKS825)_FN377602.2	28.07	171	84	8	41	211	73	468	0.000113	36.6		hypothetical protein	17	17	1	1	271019	1	227525		779	1352	1318	NA	NA	NA	NA	6	0.01
281	dmlR_6	rep5	NC_017575|dmlR_6|position:997175-998119	rep5_3_rep(pWBG752)_GQ900394.1	30.303	33	22	1	186	217	592	690	0.007	30.4		HTH-type transcriptional regulator DmlR	18	18	1	1	325133	1	250058		944	947	945	malate metabolic process;transcription, DNA-templated;negative regulation of transcription, DNA-templated;positive regulation of transcription, DNA-templated	NA	DNA-binding transcription factor activity;sequence-specific DNA binding	GO:0003700;GO:0006108;GO:0006351;GO:0043565;GO:0045892;GO:0045893	6	0.01
281	group_27346	IncX5	NZ_CP021767|group_27346|position:1705305-1705637	IncX5_1__JX193302	41.667	36	17	1	70	105	202	297	0.000543	31.2		hypothetical protein	8	8	1	1	326618	1	249498		332	383	338	NA	plasma membrane;integral component of plasma membrane	NA	GO:0005886;GO:0005887	6	0.01
281	group_183889	repUS18	NZ_CP012688|group_183889|position:576735-577379	repUS18__rep(pKKS825)_FN377602.2	55.556	18	8	0	191	208	1306	1359	0.005	30.4	dauR	Transcriptional regulator DauR	6	6	1	1	328399	1	251855		644	644	644	NA	NA	DNA binding	GO:0003677	6	0.01
281	group_184018	rep3	NC_017575|group_184018|position:865810-866466	rep3_3_rep(pBT9727)_CP000047	34.286	35	23	0	135	169	1168	1272	0.006	30		hypothetical protein	6	6	1	1	324722	1	249551		656	656	656	NA	NA	NA	NA	6	0.01
281	group_57256	repUS10	NC_017575|group_57256|position:294824-295243	repUS10__CDS25(pSSP1)_AP008935	51.515	33	16	0	49	81	535	633	4.58e-05	35		hypothetical protein	6	6	1	1	324000	1	251118		419	419	419	NA	NA	NA	NA	6	0.01
281	group_24651	IncW	NC_017575|group_24651|position:322-1392	IncW_1__EF633507	29.592	98	46	1	30	127	16	240	6.79e-08	43.1		hypothetical protein	19	19	1	1	323592	1	254388		938	1070	1052	NA	NA	NA	NA	6	0.01
281	group_184201	ColKP3	NZ_CP012688|group_184201|position:292377-293009	ColKP3_1__JN205800	51.724	29	14	0	155	183	173	259	0.002	30	uvrY	Response regulator UvrY	6	6	1	1	324302	1	252523		632	632	632	phosphorelay signal transduction system;regulation of transcription, DNA-templated	cytoplasm	phosphorelay response regulator activity;DNA binding	GO:0000156;GO:0000160;GO:0003677;GO:0005737;GO:0006355	6	0.01
286	group_22498	ColKP3	NZ_CP010613|group_22498|position:17841-18638	ColKP3_1__JN205800	51.724	29	14	0	204	232	173	259	0.001	31.2		hypothetical protein	22	22	1	1	183985	1	288435		797	797	797	NA	NA	NA	NA	22	0.01
286	group_28093	IncQ1	NZ_CP010620|group_28093|position:39085-39843	IncQ1_1__M28829.1	52.778	36	16	1	15	49	596	489	0.003	31.2	fhuC	Iron(3+)-hydroxamate import ATP-binding protein FhuC	37	37	1	1	184006	1	288455		758	758	758	ion transport;iron ion homeostasis	ATP-binding cassette (ABC) transporter complex	ATP binding;ATPase activity	GO:0005524;GO:0006811;GO:0016887;GO:0043190;GO:0055072	22	0.01
286	group_37650	Col(YC)	NZ_CP010731|group_37650|position:1-1278	Col(YC)_1__NC_002144	38.298	47	29	0	196	242	150	10	4.55e-08	42.7		hypothetical protein	38	38	1	1	184065	1	288308		1277	1277	1277	NA	NA	NA	NA	22	0.01
287	group_22499	IncX6	NC_018288|group_22499|position:101-1126	IncX6_1__KU302800	40.541	259	148	6	23	276	70	843	3.7e-65	203		hypothetical protein	38	38	1	1	170567	1	303403		1001	1136	1075	NA	NA	NA	NA	22	0.01
292	group_37876	rep13	NZ_CP015182|group_37876|position:2747-5173	rep13_2_CDS39(pSSP1)_AP008935	32.184	87	46	4	47	120	163	423	2.92e-05	39.7	recD2	ATP-dependent RecD-like DNA helicase	9	9	1	268	17	269	18		2372	2426	2378	NA	NA	DNA binding;ATP-dependent DNA helicase activity;ATP binding	GO:0003677;GO:0004003;GO:0005524	9	0.01
297	group_195738	IncX4	NC_019180|group_195738|position:284-1276	IncX4_2__FN543504	27.027	222	139	5	7	207	52	711	6.38e-21	83.6		hypothetical protein	8	8	1	1	292174	1	181425		992	992	992	NA	NA	NA	NA	8	0.01
3	group_45023	rep21	NC_011497|group_45023|position:262-1215	rep21_2_rep(pNVH01)_AJ512814.1	53.165	316	146	2	2	316	43	987	1.83e-128	363		hypothetical protein	6	6	1	1	256817	1	241929		953	1136	984	NA	NA	NA	NA	6	0.01
302	group_37966	Col440II	NC_019311|group_37966|position:4540-4947	Col440II_1__CP023921.1	25.455	110	62	3	15	124	270	1	7.91e-07	38.5		hypothetical protein	9	9	1	1	288936	1	125327		281	407	393	NA	NA	NA	NA	8	0.01
303	group_196962	Rep	NZ_CP022136|group_196962|position:51320-52534	Rep_1_pKPC-2_CP011573	32.721	272	164	9	19	279	40	831	5.98e-40	137		hypothetical protein	5	5	1	1	280854	1	129823		1214	1214	1214	NA	NA	NA	NA	5	0.01
303	group_196961	rep4	NC_019335|group_196961|position:54853-55482	rep4_2_CDS3(pKC5b)_AF378372	29.67	91	49	5	66	144	573	310	0.006	30		hypothetical protein	5	5	1	1	280853	1	129824		629	629	629	NA	NA	NA	NA	5	0.01
309	group_6949	pXuzhou21	NC_019436|group_6949|position:1-1146	pXuzhou21_1__CP001927	25.103	243	156	5	24	255	6	689	4.61e-20	82		hypothetical protein	25	25	1	1	272373	1	227774		191	1439	1087	NA	NA	NA	NA	4	0.01
315	liaR	rep19	NC_020249|liaR|position:42333-42920	rep19_9_repA(AP071A)_GQ900485.1	29.577	71	40	2	71	138	393	202	0.000654	32.7		Transcriptional regulatory protein LiaR	14	14	1	1	246150	1	212592		587	587	587	phosphorelay signal transduction system;regulation of transcription, DNA-templated	cytoplasm	DNA binding	GO:0000160;GO:0003677;GO:0005737;GO:0006355	7	0.01
318	group_209230	pSL483	NC_020524|group_209230|position:565-1686	pSL483_1__CP001137	25	244	162	6	12	244	6	707	5.68e-14	65.1		hypothetical protein	17	17	1	1	293639	1	125950		1121	1121	1121	NA	NA	NA	NA	15	0.01
319	group_59622	pIP31758(p153)	NC_020525|group_59622|position:145-1068	pIP31758(p153)_1_p153_CP000719	27.624	181	118	4	58	226	97	636	1.1e-19	80.9		hypothetical protein	8	8	1	1	112788	1	125180		626	923	885	NA	NA	NA	NA	5	0.01
320	group_16272	IncX6	NC_020544|group_16272|position:37217-38329	IncX6_1__KU302800	40.283	283	150	10	29	303	46	861	2.82e-57	184		hypothetical protein	12	12	1	1	155064	1	309710		551	1112	1064	NA	NA	NA	NA	3	0.01
321	group_34290	Col(Ye4449)	NZ_CP018476|group_34290|position:18379-18897	Col(Ye4449)_1__FJ696405	51.515	33	15	1	116	148	156	61	0.000832	30		hypothetical protein	6	6	1	1	220689	1	160222		518	554	524	NA	NA	NA	NA	5	0.01
324	group_11083	Col440II	NZ_CP010381|group_11083|position:3586-3930	Col440II_1__CP023921.1	91.579	95	7	1	1	95	282	1	4.3e-62	178	mbeC	Mobilization protein MbeC	6	6	1	1	282580	1	202979		323	344	333	conjugation	NA	DNA binding	GO:0000746;GO:0003677	5	0.01
331	group_216804	IncA/C2	NC_022344|group_216804|position:179399-180586	IncA/C2_1__JN157804	34.884	129	74	3	50	177	47	406	7.75e-20	78.6		hypothetical protein	8	8	1	1	226456	1	337574		1187	1187	1187	NA	NA	NA	NA	8	0.01
335	group_16767	Col440II	NZ_CP028175|group_16767|position:5220-5567	Col440II_1__CP023921.1	68.132	91	28	1	5	95	273	4	3.53e-41	125	mbeC	Mobilization protein MbeC	38	38	1	1	165976	1	280646		338	356	351	conjugation	NA	DNA binding	GO:0000746;GO:0003677	9	0.01
336	rcsC	repUS11	NC_023138|rcsC|position:238033-240312	repUS11__CDS16(pTEF3)_AE016832	26.606	109	72	3	383	484	1165	1488	0.004	33.1		Sensor histidine kinase RcsC	33	33	1	1	180067	1	300731		2279	2279	2279	phosphorelay signal transduction system;protein autophosphorylation	integral component of plasma membrane	phosphorelay sensor kinase activity;ATP binding	GO:0000155;GO:0000160;GO:0005524;GO:0005887;GO:0046777	7	0.01
336	qedA	IncFII(p96A)	NC_023138|qedA|position:207132-208907	IncFII(p96A)_1_p96A_JQ418521	32.353	68	45	1	36	102	283	80	0.007	31.2		Quinoprotein alcohol dehydrogenase (cytochrome c)	7	7	1	1	182613	1	300830		1775	1775	1775	NA	membrane;outer membrane-bounded periplasmic space	calcium ion binding;ethanol:cytochrome c oxidoreductase activity	GO:0005509;GO:0016020;GO:0030288;GO:0052935	7	0.01
336	group_37698	IncFII(p96A)	NC_023138|group_37698|position:225615-225902	IncFII(p96A)_1_p96A_JQ418521	43.478	23	13	0	41	63	446	514	0.004	28.1		hypothetical protein	33	33	1	1	180095	1	300766		287	440	291	NA	NA	NA	NA	7	0.01
337	group_220495	rep23	NC_023139|group_220495|position:7902-8237	rep23_2_rep(pV030-8)_EU366902.1	26.471	68	43	2	44	107	175	369	0.009	27.7	hxlR	HTH-type transcriptional activator HxlR	7	7	1	1	170807	1	303645		335	335	335	NA	NA	DNA binding	GO:0003677	7	0.01
338	group_28658	ColKP3	NC_023140|group_28658|position:17772-18569	ColKP3_1__JN205800	51.724	29	14	0	204	232	173	259	0.001	30.8		hypothetical protein	15	15	1	1	183943	1	288430		791	797	793	NA	NA	NA	NA	7	0.01
338	group_28093	IncQ1	NC_023140|group_28093|position:35337-36095	IncQ1_1__M28829.1	51.351	37	17	1	14	49	599	489	0.003	31.2	fhuC	Iron(3+)-hydroxamate import ATP-binding protein FhuC	37	37	1	1	184006	1	288455		758	758	758	ion transport;iron ion homeostasis	ATP-binding cassette (ABC) transporter complex	ATP binding;ATPase activity	GO:0005524;GO:0006811;GO:0016887;GO:0043190;GO:0055072	7	0.01
338	group_37650	Col(YC)	NZ_CP021044|group_37650|position:1-1278	Col(YC)_1__NC_002144	38.298	47	29	0	196	242	150	10	5.87e-08	42.4		hypothetical protein	38	38	1	1	184065	1	288308		1277	1277	1277	NA	NA	NA	NA	7	0.01
339	acoA	repUS21	NC_023141|acoA|position:35417-36412	repUS21__rep(pWBG764)_GQ900468.1	32.836	67	36	1	2	59	535	735	0.007	30.8		Acetoin:2,6-dichlorophenolindophenol oxidoreductase subunit alpha	12	12	1	1	186474	1	295903		995	995	995	acetoin catabolic process	NA	oxidoreductase activity, acting on the aldehyde or oxo group of donors, disulfide as acceptor	GO:0016624;GO:0045150	5	0.01
340	group_22499	IncX6	NC_023142|group_22499|position:4-1005	IncX6_1__KU302800	40.698	258	147	6	15	267	70	840	5.01e-65	202		hypothetical protein	38	38	1	1	170567	1	303403		1001	1136	1075	NA	NA	NA	NA	7	0.01
345	group_53273	rep19	NZ_CP006901|group_53273|position:20253-20768	rep19_9_repA(AP071A)_GQ900485.1	33.735	83	40	3	69	136	558	310	0.001	31.6		hypothetical protein	6	6	1	1	311933	1	268069		515	515	515	NA	NA	NA	NA	3	0.01
347	group_224432	pESA2	NC_025152|group_224432|position:35031-35771	pESA2_1__CP000784	36.777	242	149	3	4	241	4	729	4.96e-51	160		hypothetical protein	7	7	1	1	110269	1	176082		740	740	740	NA	NA	NA	NA	7	0.01
348	group_224497	pIP31758(p153)	NC_025172|group_224497|position:1-1173	pIP31758(p153)_1_p153_CP000719	34.615	130	79	4	137	262	247	630	1.1e-12	61.2		hypothetical protein	9	9	1	1	333643	1	125872		1172	1172	1172	NA	NA	NA	NA	3	0.01
348	group_51205	repUS5	NC_025172|group_51205|position:79059-79340	repUS5__CDS20(pETB)_NC003265	31.818	66	31	3	17	82	1144	1299	0.003	28.5		hypothetical protein	13	13	1	1	112652	1	167828		281	281	281	NA	NA	NA	NA	3	0.01
349	group_224497	pIP31758(p153)	NC_025173|group_224497|position:747-1919	pIP31758(p153)_1_p153_CP000719	34.615	130	79	4	137	262	247	630	1.04e-12	61.2		hypothetical protein	9	9	1	1	333643	1	125872		1172	1172	1172	NA	NA	NA	NA	5	0.01
350	group_179151	IncFII	NT_187151|group_179151|position:3694-3957	IncFII_1_pSFO_AF401292	30.435	46	32	0	36	81	151	14	0.005	26.9		hypothetical protein	5	5	1	1	355100	1	121683		263	263	263	NA	NA	NA	NA	4	0.01
350	group_56124	IncT	NT_187151|group_56124|position:7509-8033	IncT_1__AP004237	26.667	45	32	1	30	74	719	588	0.006	29.3		hypothetical protein	5	5	1	1	355095	1	121669		389	524	497	NA	NA	NA	NA	4	0.01
352	group_227353	Col440I	NZ_CP003994|group_227353|position:2942-3112	Col440I_1__CP023920.1	70.27	37	11	0	1	37	1	111	1.65e-15	56.6		hypothetical protein	15	15	1	1	282425	1	203019		170	170	170	NA	NA	NA	NA	14	0.01
352	mbeC	Col440II	NZ_CP003994|mbeC|position:1980-2324	Col440II_1__CP023921.1	93.684	95	5	1	1	95	282	1	5.97e-63	180		Mobilization protein MbeC	39	39	1	1	282434	1	203052		314	344	340	conjugation	NA	DNA binding	GO:0000746;GO:0003677	14	0.01
354	group_60637	rep8	NZ_CP004871|group_60637|position:17488-18591	rep8_2_repA(pEJ97-1)_AJ49170	35.714	126	68	4	1	123	1	348	4.44e-16	71.6		hypothetical protein	6	6	1	1	245796	1	204839		278	1103	965	NA	NA	NA	NA	5	0.01
355	group_16174	rep3	NZ_CP004874|group_16174|position:71999-73540	rep3_1_rep63A(pAW63)_BTH011655	96.693	514	17	0	1	514	1	1542	0	1041		hypothetical protein	8	8	1	1	246347	1	206210		1541	1541	1541	NA	NA	NA	NA	5	0.01
356	group_146724	IncI1	NZ_CP006989|group_146724|position:274820-274978	IncI1_1_Alpha_AP005147	41.935	31	16	1	22	50	107	15	0.001	26.6		hypothetical protein	6	6	1	1	53250	1	90627		158	158	158	NA	NA	NA	NA	3	0.01
357	group_15360	IncHI1B	NZ_CP021127|group_15360|position:216923-218044	IncHI1B_1_pNDM-MAR_JN420336	26.744	86	55	4	229	314	168	401	0.000737	33.5		hypothetical protein	46	46	1	1	68761	1	62505		1121	1121	1121	NA	NA	NA	NA	3	0.01
357	group_26496	rep14	NZ_CP007644|group_26496|position:561022-562017	rep14_3_ORF(pRI1)_EU327398	40.476	42	25	0	53	94	634	759	0.002	32.7	cytR_2	HTH-type transcriptional repressor CytR	19	19	1	1	43891	1	78609		995	995	995	negative regulation of transcription, DNA-templated	cytosol	transcription regulatory region sequence-specific DNA binding	GO:0000976;GO:0005829;GO:0045892	3	0.01
358	group_21515	IncQ1	NZ_CP006991|group_21515|position:512959-514029	IncQ1_1__M28829.1	32	100	61	3	1	95	647	354	0.000527	34.3	sugC_2	sn-glycerol-3-phosphate import ATP-binding protein UgpC	15	15	1	1	56913	1	82780		1070	1070	1070	NA	ATP-binding cassette (ABC) transporter complex, substrate-binding subunit-containing	ATP binding	GO:0005524;GO:0055052	3	0.01
358	fsr	IncX4	NZ_CP006991|fsr|position:564005-565207	IncX4_2__FN543504	23.2	125	84	2	29	153	34	372	0.007	30.8		Fosmidomycin resistance protein	46	46	1	1	55235	1	84058		1202	1202	1202	cellular response to DNA damage stimulus;response to antibiotic;transmembrane transport	plasma membrane;integral component of membrane	NA	GO:0005886;GO:0006974;GO:0016021;GO:0046677;GO:0055085	3	0.01
362	group_64265	IncX6	NZ_CP009029|group_64265|position:718-1845	IncX6_1__KU302800	29.537	281	167	11	74	346	28	801	5.7e-29	108		hypothetical protein	5	5	1	1	139472	1	144053		1112	1127	1124	NA	NA	NA	NA	4	0.01
363	group_24886	IncN3	NZ_CP009030|group_24886|position:31356-32582	IncN3_1__EF219134	50.602	166	71	4	137	300	473	3	4.4e-52	165		hypothetical protein	32	32	1	1	221065	1	160005		800	1226	1212	NA	NA	NA	NA	5	0.01
364	group_64286	repA	NZ_CP028194|group_64286|position:10603-11451	repA_1_pKPC-2_CP013325	37.566	189	114	1	81	269	7	561	8.1e-34	116		hypothetical protein	7	7	1	1	212891	1	131394		836	980	920	NA	NA	NA	NA	7	0.01
366	group_64793	IncFII(pCTU2)	NZ_CP009851|group_64793|position:14693-15379	IncFII(pCTU2)_1_pCTU2_FN543095	70.157	191	53	1	38	224	575	3	7.36e-89	254		hypothetical protein	6	6	1	1	209807	1	350788		584	686	669	NA	NA	NA	NA	4	0.01
366	group_36269	pESA2	NZ_CP029428|group_36269|position:46538-47284	pESA2_1__CP000784	48.148	243	123	2	1	240	1	729	1.13e-78	231		hypothetical protein	48	48	1	1	104549	1	350819		221	746	354	NA	NA	NA	NA	4	0.01
37	group_45191	rep7b	NC_017197|group_45191|position:25-870	rep7b_2_pVGA_NC_011605.1	27.407	135	81	2	55	183	271	642	5.38e-08	46.2		hypothetical protein	9	9	1	648	1	649	2		845	869	855	NA	NA	NA	NA	9	0.01
370	group_16767	Col440II	NZ_CP010203|group_16767|position:415-771	Col440II_1__CP023921.1	68.132	91	28	1	8	98	273	4	3.29e-41	125	mbeC	Mobilization protein MbeC	38	38	1	1	165976	1	280646		338	356	351	conjugation	NA	DNA binding	GO:0000746;GO:0003677	4	0.01
373	group_260902	IncN3	NZ_CP010382|group_260902|position:21422-22303	IncN3_1__EF219134	93.038	158	11	0	29	186	476	3	2.91e-112	315		hypothetical protein	11	11	1	1	337548	1	181923		881	881	881	NA	NA	NA	NA	8	0.01
374	group_65238	IncFII(p96A)	NZ_CP010383|group_65238|position:99378-100244	IncFII(p96A)_1_p96A_JQ418521	53.448	174	75	3	10	177	13	534	1.03e-54	169		hypothetical protein	6	6	1	1	334147	1	123446		866	866	866	NA	NA	NA	NA	4	0.01
378	group_262826	Col(Ye4449)	NZ_CP010616|group_262826|position:19378-19953	Col(Ye4449)_1__FJ696405	40	35	19	1	119	153	144	46	0.005	28.1		hypothetical protein	6	6	1	1	171058	1	302646		575	575	575	NA	NA	NA	NA	6	0.01
378	group_2447	rep21	NZ_CP010616|group_2447|position:47239-48732	rep21_7_rep(pWBG760)_GQ900473.1	27.778	72	33	5	63	125	828	643	0.001	33.9		hypothetical protein	14	14	1	1	166360	1	326438		1493	2105	1676	NA	NA	NA	NA	6	0.01
381	group_22499	IncX6	NZ_CP010648|group_22499|position:1-1014	IncX6_1__KU302800	40.541	259	148	6	19	272	70	843	3.14e-65	203		hypothetical protein	38	38	1	1	170567	1	303403		1001	1136	1075	NA	NA	NA	NA	8	0.01
383	rcsC	repUS11	NZ_CP010717|rcsC|position:189265-191544	repUS11__CDS16(pTEF3)_AE016832	27.523	109	71	3	383	484	1165	1488	0.001	34.7		Sensor histidine kinase RcsC	33	33	1	1	180067	1	300731		2279	2279	2279	phosphorelay signal transduction system;protein autophosphorylation	integral component of plasma membrane	phosphorelay sensor kinase activity;ATP binding	GO:0000155;GO:0000160;GO:0005524;GO:0005887;GO:0046777	4	0.01
385	group_33414	IncT	NZ_CP010722|group_33414|position:35889-36440	IncT_1__AP004237	30.233	43	22	1	1	43	534	638	0.01	28.9		hypothetical protein	5	5	1	1	166277	1	302674		551	551	551	NA	NA	NA	NA	3	0.01
385	group_49399	IncX6	NZ_CP010722|group_49399|position:1-1035	IncX6_1__KU302800	42.125	273	149	7	8	275	34	840	1.96e-68	212		hypothetical protein	7	7	1	1	166278	1	303973		608	1034	973	NA	NA	NA	NA	3	0.01
388	group_213633	IncN3	NZ_CP011121|group_213633|position:56170-57093	IncN3_1__EF219134	28.395	162	103	4	45	200	467	3	6.77e-19	75.9		hypothetical protein	6	6	1	1	163817	1	306654		923	923	923	NA	NA	NA	NA	4	0.01
394	group_32504	IncFIB(K)	NZ_CP011596|group_32504|position:20993-22003	IncFIB(K)_1_Kpn3_JN233704	98.925	186	2	0	101	286	559	2	6.23e-140	388	repB	RepFIB replication protein A	207	207	1	1	338400	1	183786		1010	1010	1010	DNA replication initiation;plasmid maintenance	NA	DNA binding;DNA-directed DNA polymerase activity	GO:0003677;GO:0003887;GO:0006270;GO:0006276	3	0.01
394	group_52145	p0111	NZ_CP011596|group_52145|position:38886-39785	p0111_1__AP010962	48.311	296	142	4	6	296	13	882	4.04e-83	246	repB_2	RepFIB replication protein A	24	24	1	1	338319	1	183037		899	899	899	DNA replication initiation;plasmid maintenance	NA	DNA binding;DNA-directed DNA polymerase activity	GO:0003677;GO:0003887;GO:0006270;GO:0006276	3	0.01
395	mbeC	Col440II	NZ_CP011606|mbeC|position:1420-1764	Col440II_1__CP023921.1	92.632	95	6	1	1	95	282	1	8.59e-62	177		Mobilization protein MbeC	39	39	1	1	282434	1	203052		314	344	340	conjugation	NA	DNA binding	GO:0000746;GO:0003677	6	0.01
398	group_854	IncFII(pAMA1167-NDM-5)|IncFII(pRSB107)	NZ_CP011850|group_854|position:134026-134754	IncFII(pAMA1167-NDM-5)_1_pAMA1167-NDM-5_CP024805.1	29.885	87	49	3	43	129	34	258	0.002	30		IS6 family transposase ISPsa2	13	13	1	6	644	6	939		728	728	728	transposon integration	NA	transposase activity	GO:0004803;GO:0070893	13	0.01
398	group_29383	pXuzhou21	NZ_CP013797|group_29383|position:183141-184112	pXuzhou21_1__CP001927	31.739	230	138	5	1	213	3	686	1.3e-35	123		hypothetical protein	13	13	1	6	641	6	936		788	1112	1043	NA	NA	NA	NA	13	0.01
4	group_16767	Col440II	NZ_CP018949|group_16767|position:8571-8909	Col440II_1__CP023921.1	68.132	91	28	1	2	92	273	4	2.91e-41	125	mbeC	Mobilization protein MbeC	38	38	1	1	165976	1	280646		338	356	351	conjugation	NA	DNA binding	GO:0000746;GO:0003677	10	0.01
4	group_78207	rep16	NC_001371|group_78207|position:4443-4880	rep16_3_rep(Saa6159)_CP002115.1	75	16	4	0	131	146	48	1	0.001	31.2		hypothetical protein	10	10	1	1	165949	1	280822		437	437	437	NA	NA	NA	NA	10	0.01
402	group_276019	pEC4115	NZ_CP011969|group_276019|position:22635-23822	pEC4115_1__NC_011351	43.59	39	21	1	189	227	592	705	0.000661	33.9		hypothetical protein	5	5	1	79	86	79	109		1187	1187	1187	NA	NA	NA	NA	5	0.01
403	group_8067	Rep	NZ_CP019733|group_8067|position:36298-37599	Rep_1_pKPC-2_CP011573	31.66	259	159	8	42	290	43	795	8.19e-32	116		hypothetical protein	10	10	1	1	218960	1	336964		1301	1313	1311	NA	NA	NA	NA	6	0.01
408	group_576	rep22	NZ_CP012274|group_576|position:20233-20742	rep22_2_repU(pKKS825)_FN377602.2	69.643	56	17	0	65	120	1137	970	2.31e-21	82.8		hypothetical protein	15	15	1	1	267471	1	242963		164	2060	795	NA	NA	NA	NA	3	0.01
408	group_1191	repUS4	NZ_CP014889|group_1191|position:5615-6718	repUS4__repA(pCI2000)_AF178424	49.716	352	163	6	1	351	1	1017	7.17e-117	338		hypothetical protein	22	22	1	1	267986	1	230872		461	1124	1011	NA	NA	NA	NA	3	0.01
408	group_1264	rep21	NZ_CP014889|group_1264|position:8579-9163	rep21_1_rep(pWBG754)_GQ900396.1	29.688	64	40	1	106	164	509	700	0.005	30	bin3	Putative transposon Tn552 DNA-invertase bin3	11	11	1	1	267020	1	242995		344	596	559	DNA integration;transposition	NA	recombinase activity;DNA binding	GO:0000150;GO:0003677;GO:0015074;GO:0032196	3	0.01
412	group_67049	rep23	NZ_CP012417|group_67049|position:6632-7132	rep23_2_rep(pV030-8)_EU366902.1	31.933	119	71	2	13	131	46	372	1.97e-11	54.3		hypothetical protein	5	5	1	6	253	6	241		500	1007	601	NA	NA	NA	NA	4	0.01
415	group_280740	pJARS36	NZ_CP013822|group_280740|position:12881-14005	pJARS36_1__NC_015068	25.904	166	112	3	136	300	63	530	0.000806	33.1		hypothetical protein	13	13	1	6	1016	6	404		1124	1124	1124	NA	NA	NA	NA	13	0.01
416	group_29555	rep5	NZ_CP012984|group_29555|position:22999-23751	rep5_4_rep(SAP047A)_GQ900405.1	31.092	119	81	1	106	223	304	660	3.42e-11	55.1		hypothetical protein	7	7	1	1	317479	1	201628		752	881	807	NA	NA	NA	NA	3	0.01
418	group_41870	rep3	NZ_CP018341|group_41870|position:9175-10104	rep3_1_rep63A(pAW63)_BTH011655	27.119	118	53	7	194	283	175	513	0.007	30.8		hypothetical protein	10	10	1	1	197962	1	168432		929	986	940	NA	NA	NA	NA	8	0.01
418	group_13220	rep8	NZ_CP018341|group_13220|position:16898-17338	rep8_2_repA(pEJ97-1)_AJ49170	31.25	32	22	0	56	87	85	180	0.002	30.4	klcA	Antirestriction protein KlcA	81	81	1	1	208181	1	168395		242	440	435	NA	NA	NA	NA	8	0.01
422	group_15361	IncHI1B	NZ_CP013494|group_15361|position:659924-661045	IncHI1B_1_pNDM-MAR_JN420336	26.744	86	55	4	229	314	168	401	0.000711	33.5		hypothetical protein	7	7	1	1	68756	1	97940		1121	1121	1121	NA	NA	NA	NA	7	0.01
422	group_299203	rep22	NZ_CP013494|group_299203|position:694338-698999	rep22_2_repU(pKKS825)_FN377602.2	37.975	158	93	3	78	231	1134	664	2.54e-24	100	recD2	ATP-dependent RecD-like DNA helicase	7	7	1	1	2715	1	97690		4661	4661	4661	NA	NA	DNA binding;ATP-dependent DNA helicase activity;ATP binding	GO:0003677;GO:0004003;GO:0005524	7	0.01
422	group_15360	IncHI1B	NZ_CP013494|group_15360|position:328722-329843	IncHI1B_1_pNDM-MAR_JN420336	26.744	86	55	4	229	314	168	401	0.002	32		hypothetical protein	46	46	1	1	68761	1	62505		1121	1121	1121	NA	NA	NA	NA	7	0.01
422	fsr	IncX4	NZ_CP013494|fsr|position:262786-263988	IncX4_2__FN543504	23.2	125	84	2	29	153	34	372	0.007	30.8		Fosmidomycin resistance protein	46	46	1	1	55235	1	84058		1202	1202	1202	cellular response to DNA damage stimulus;response to antibiotic;transmembrane transport	plasma membrane;integral component of membrane	NA	GO:0005886;GO:0006974;GO:0016021;GO:0046677;GO:0055085	7	0.01
423	fsr	IncX4	NZ_CP013512|fsr|position:156152-157354	IncX4_2__FN543504	23.2	125	84	2	29	153	34	372	0.007	30.8		Fosmidomycin resistance protein	46	46	1	1	55235	1	84058		1202	1202	1202	cellular response to DNA damage stimulus;response to antibiotic;transmembrane transport	plasma membrane;integral component of membrane	NA	GO:0005886;GO:0006974;GO:0016021;GO:0046677;GO:0055085	3	0.01
424	group_15360	IncHI1B	NZ_CP021029|group_15360|position:181971-183092	IncHI1B_1_pNDM-MAR_JN420336	26.744	86	55	4	229	314	168	401	0.002	32.3		hypothetical protein	46	46	1	1	68761	1	62505		1121	1121	1121	NA	NA	NA	NA	3	0.01
427	group_21515	IncQ1	NZ_CP013632|group_21515|position:323796-324866	IncQ1_1__M28829.1	32	100	61	3	1	95	647	354	0.000566	34.3	sugC_2	sn-glycerol-3-phosphate import ATP-binding protein UgpC	15	15	1	1	56913	1	82780		1070	1070	1070	NA	ATP-binding cassette (ABC) transporter complex, substrate-binding subunit-containing	ATP binding	GO:0005524;GO:0055052	3	0.01
428	group_39613	pADAP	NZ_CP013634|group_39613|position:333239-333910	pADAP_1__AF135182	23.256	43	33	0	7	49	159	31	0.005	30		hypothetical protein	5	5	1	1	37701	1	78982		671	671	671	NA	NA	NA	NA	3	0.01
429	group_15360	IncHI1B	NZ_CP013642|group_15360|position:274234-275355	IncHI1B_1_pNDM-MAR_JN420336	26.744	86	55	4	229	314	168	401	0.000869	33.1		hypothetical protein	46	46	1	1	68761	1	62505		1121	1121	1121	NA	NA	NA	NA	3	0.01
430	group_11357	rep1	NZ_CP013750|group_11357|position:41909-43441	rep1_6_repE(pTEF1)_AE016833	33.789	512	309	16	10	511	16	1491	1.26e-97	298		hypothetical protein	13	13	1	1	266238	1	242068		1532	1538	1533	NA	NA	NA	NA	3	0.01
431	group_1191	repUS4	NZ_CP013752|group_1191|position:32528-33619	repUS4__repA(pCI2000)_AF178424	45.272	349	179	6	1	347	1	1017	4.37e-101	298		hypothetical protein	22	22	1	1	267986	1	230872		461	1124	1011	NA	NA	NA	NA	3	0.01
432	group_925	IncFII(pAMA1167-NDM-5)	NZ_CP013761|group_925|position:82686-83414	IncFII(pAMA1167-NDM-5)_1_pAMA1167-NDM-5_CP024805.1	29.885	87	49	3	43	129	34	258	0.006	28.5		IS6 family transposase ISPsa2	5	5	1	6	81	6	62		728	728	728	transposon integration	NA	transposase activity	GO:0004803;GO:0070893	5	0.01
433	group_69706	Col440II	NZ_CP013842|group_69706|position:3270-3824	Col440II_1__CP023921.1	27.848	79	51	2	83	157	273	43	0.000143	33.1		hypothetical protein	5	5	1	137	47	137	64		554	554	554	NA	NA	NA	NA	4	0.01
439	group_1191	repUS4	NZ_CP014627|group_1191|position:5330-6430	repUS4__repA(pCI2000)_AF178424	44.857	350	180	6	1	348	1	1017	3.16e-100	296		hypothetical protein	22	22	1	1	267986	1	230872		461	1124	1011	NA	NA	NA	NA	3	0.01
441	group_11350	Col440II	NZ_CP014934|group_11350|position:8035-8508	Col440II_1__CP023921.1	29.114	79	46	3	61	135	267	49	0.002	29.3		hypothetical protein	6	6	1	1	267842	1	231997		473	593	533	NA	NA	NA	NA	6	0.01
446	group_348171	IncFIB(K)	NZ_CP016407|group_348171|position:1-1011	IncFIB(K)_1_Kpn3_JN233704	97.312	186	5	0	101	286	559	2	6.6e-138	383	repB	RepFIB replication protein A	7	7	1	1	216435	1	136530		1010	1010	1010	DNA replication initiation;plasmid maintenance	NA	DNA binding;DNA-directed DNA polymerase activity	GO:0003677;GO:0003887;GO:0006270;GO:0006276	4	0.01
455	group_5924	IncFII(p96A)	NZ_CP017850|group_5924|position:34600-35475	IncFII(p96A)_1_p96A_JQ418521	61.538	182	62	3	5	182	1	534	1.05e-72	215		hypothetical protein	39	39	1	1	210651	1	165674		488	893	844	NA	NA	NA	NA	3	0.01
459	group_73493	IncP1	NZ_CP018472|group_73493|position:166215-167342	IncP1_3__KX377410	31.646	237	149	9	127	357	29	718	1.12e-24	94.7		hypothetical protein	10	10	1	1	220487	1	160683		1127	1133	1127	NA	NA	NA	NA	9	0.01
459	group_73513	IncFIB(pLF82)	NZ_CP018472|group_73513|position:215679-216662	IncFIB(pLF82)_1_pLF82_CU638872	30.909	55	34	2	106	160	269	117	0.007	30		hypothetical protein	10	10	1	1	230681	1	148169		983	983	983	NA	NA	NA	NA	9	0.01
468	group_36645	IncP6	NZ_CP020969|group_36645|position:10947-12440	IncP6_1__JF785550	78.229	271	56	1	95	365	805	2	1.99e-152	429		hypothetical protein	8	8	1	1	219756	1	153517		1493	1493	1493	NA	NA	NA	NA	6	0.01
47	group_45324	repUS16	NC_002192|group_45324|position:813-1511	repUS16__repF(pE194)_M17811.1	28.736	174	103	6	4	177	531	989	3.83e-16	69.7	repB	Replication protein RepB	5	5	1	808	2	802	3		596	698	677	DNA replication	extrachromosomal circular DNA	DNA binding;DNA topoisomerase activity;identical protein binding	GO:0003677;GO:0003916;GO:0005727;GO:0006260;GO:0042802	5	0.01
471	group_1205	repUS4	NZ_CP021485|group_1205|position:53789-54478	repUS4__repA(pCI2000)_AF178424	41.296	247	105	5	3	211	283	1017	6.38e-60	187		hypothetical protein	9	9	1	1	270297	1	231562		158	689	455	NA	NA	NA	NA	3	0.01
471	group_19317	rep22	NZ_CP021485|group_19317|position:47806-49863	rep22_2_repU(pKKS825)_FN377602.2	60	165	66	0	63	227	1143	649	5.45e-59	197		hypothetical protein	6	6	1	1	270053	1	231542		806	2057	1690	NA	NA	NA	NA	3	0.01
476	group_15360	IncHI1B	NZ_CP022666|group_15360|position:662428-663549	IncHI1B_1_pNDM-MAR_JN420336	26.744	86	55	4	229	314	168	401	0.000779	33.5		hypothetical protein	46	46	1	1	68761	1	62505		1121	1121	1121	NA	NA	NA	NA	3	0.01
476	group_44241	rep7	NZ_CP022666|group_44241|position:911655-913043	rep7_4_repD(pK214)_NC009751	33.962	53	33	2	154	206	553	705	0.004	32		hypothetical protein	5	5	1	1	73840	1	61528		206	1424	1158	NA	NA	NA	NA	3	0.01
476	group_75667	rep22	NZ_CP025507|group_75667|position:912892-917502	rep22_2_repU(pKKS825)_FN377602.2	36.646	161	97	3	75	231	1143	664	2.77e-24	100	recD2	ATP-dependent RecD-like DNA helicase	5	5	1	1	2679	1	83680		4610	4616	4612	NA	NA	DNA binding;ATP-dependent DNA helicase activity;ATP binding	GO:0003677;GO:0004003;GO:0005524	3	0.01
476	group_43480	ColKP3	NZ_CP022666|group_43480|position:1026944-1027606	ColKP3_1__JN205800	50	32	16	0	158	189	173	268	2.59e-05	35.4	degU	Transcriptional regulatory protein DegU	6	6	1	1	54528	1	96668		662	662	662	phosphorelay signal transduction system;regulation of transcription, DNA-templated	cytoplasm	DNA binding	GO:0000160;GO:0003677;GO:0005737;GO:0006355	3	0.01
477	group_27151	rep13	NZ_CP022667|group_27151|position:330781-331953	rep13_3_rep(pWBG1773)_EF537646	25.874	143	74	7	62	176	160	576	0.005	31.6	metB	Cystathionine gamma-synthase	8	8	1	1	53131	1	90390		1172	1172	1172	methionine biosynthetic process	cytoplasm	cystathionine gamma-synthase activity;pyridoxal phosphate binding	GO:0003962;GO:0005737;GO:0009086;GO:0030170	3	0.01
478	fsr	IncX4	NZ_CP022668|fsr|position:492584-493786	IncX4_2__FN543504	24	125	83	2	29	153	34	372	0.005	31.2		Fosmidomycin resistance protein	46	46	1	1	55235	1	84058		1202	1202	1202	cellular response to DNA damage stimulus;response to antibiotic;transmembrane transport	plasma membrane;integral component of membrane	NA	GO:0005886;GO:0006974;GO:0016021;GO:0046677;GO:0055085	3	0.01
478	group_27115	IncX6	NZ_CP022668|group_27115|position:19341-20126	IncX6_1__KU302800	52.174	23	11	0	164	186	254	186	0.01	29.6	fabG	3-oxoacyl-[acyl-carrier-protein] reductase FabG	8	8	1	1	56867	1	83111		785	785	785	fatty acid biosynthetic process;lipid biosynthetic process;biotin biosynthetic process;fatty acid elongation	cytosol	3-oxoacyl-[acyl-carrier-protein] reductase (NADPH) activity;identical protein binding;metal ion binding;NADP binding;NAD binding;3-oxo-glutaryl-[acp] methyl ester reductase activity;3-oxo-pimeloyl-[acp] methyl ester reductase activity	GO:0004316;GO:0005829;GO:0006633;GO:0008610;GO:0009102;GO:0030497;GO:0042802;GO:0046872;GO:0050661;GO:0051287;GO:0102131;GO:0102132	3	0.01
483	group_51750	rep3	NZ_CP023679|group_51750|position:31253-31582	rep3_2_rep165(pBMB165)_DQ242517	33.333	51	31	2	31	78	1406	1254	0.003	28.9		hypothetical protein	8	8	1	1	163371	1	75230		329	329	329	NA	NA	NA	NA	3	0.01
485	group_10831	rep3	NZ_CP024097|group_10831|position:66900-68456	rep3_3_rep(pBT9727)_CP000047	94.027	519	31	0	1	519	1	1557	0	994		hypothetical protein	12	12	1	1	255194	1	206544		1139	1556	1488	NA	NA	NA	NA	10	0.01
49	group_31106	rep22	NC_002377|group_31106|position:30831-34133	rep22_2_repU(pKKS825)_FN377602.2	33.537	164	99	4	77	231	1134	646	9.33e-24	98.2	recD2	ATP-dependent RecD-like DNA helicase	6	6	1	1	343006	1	18382		3302	3419	3321	NA	NA	DNA binding;ATP-dependent DNA helicase activity;ATP binding	GO:0003677;GO:0004003;GO:0005524	4	0.01
497	group_388163	pXuzhou21	NZ_CP026086|group_388163|position:101610-102548	pXuzhou21_1__CP001927	28.017	232	151	5	7	225	6	692	5.66e-19	77.8		hypothetical protein	8	8	1	1	166413	1	173667		938	938	938	NA	NA	NA	NA	3	0.01
504	group_24882	Rep	NZ_CP020888|group_24882|position:41561-42781	Rep_1_pKPC-2_CP011573	30.705	241	158	6	29	266	40	744	1.65e-33	120		hypothetical protein	34	34	1	1	230967	1	161006		1142	1247	1219	NA	NA	NA	NA	24	0.01
517	group_39031	rep23	NZ_CP004860|group_39031|position:311588-312514	rep23_2_rep(pV030-8)_EU366902.1	28.571	77	55	0	4	80	22	252	3.6e-08	47		hypothetical protein	9	9	1	1	250421	1	209002		896	926	912	NA	NA	NA	NA	5	0.01
517	group_12538	IncFII(pKPX1)	NZ_CP004860|group_12538|position:358713-360413	IncFII(pKPX1)__AP012055	36.585	41	20	1	106	146	246	350	0.009	30.8		hypothetical protein	6	6	1	1	237775	1	208064		1700	3347	1974	NA	NA	NA	NA	5	0.01
522	group_28658	ColKP3	NZ_CP010659|group_28658|position:17759-18550	ColKP3_1__JN205800	51.724	29	14	0	202	230	173	259	0.001	30.8		hypothetical protein	15	15	1	1	183943	1	288430		791	797	793	NA	NA	NA	NA	8	0.01
522	group_37650	Col(YC)	NZ_CP010646|group_37650|position:1-1278	Col(YC)_1__NC_002144	38.298	47	29	0	196	242	150	10	5.81e-08	42.4		hypothetical protein	38	38	1	1	184065	1	288308		1277	1277	1277	NA	NA	NA	NA	8	0.01
530	group_45093	Col440II	NC_001774|group_45093|position:3890-4195	Col440II_1__CP023921.1	40.659	91	52	1	2	90	273	1	2.78e-19	69.7	mbeC	Mobilization protein MbeC	30	30	1	1	161613	1	278261		272	305	303	conjugation	NA	DNA binding	GO:0000746;GO:0003677	10	0.01
531	group_45093	Col440II	NC_006828|group_45093|position:4777-5082	Col440II_1__CP023921.1	40.659	91	52	1	2	90	273	1	2.78e-19	69.7	mbeC	Mobilization protein MbeC	30	30	1	1	161613	1	278261		272	305	303	conjugation	NA	DNA binding	GO:0000746;GO:0003677	17	0.01
54	group_45492	repUS18	NC_002576|group_45492|position:22206-22802	repUS18__rep(pKKS825)_FN377602.2	60	20	8	0	168	187	1300	1359	0.007	29.6	hin	DNA-invertase hin	6	6	1	59	161	59	114		578	596	587	DNA recombination;DNA integration	NA	recombinase activity;DNA binding	GO:0000150;GO:0003677;GO:0006310;GO:0015074	6	0.01
61	degU	ColKP3	NC_003037|degU|position:857628-858311	ColKP3_1__JN205800	40	30	18	0	168	197	173	262	0.000338	32.3		Transcriptional regulatory protein DegU	21	21	1	1	74819	1	22899		683	683	683	phosphorelay signal transduction system;regulation of transcription, DNA-templated	cytoplasm	DNA binding	GO:0000160;GO:0003677;GO:0005737;GO:0006355	19	0.01
63	basR	IncY	NC_003078|basR|position:963136-963807	IncY_1__K02380	30.645	62	33	2	167	219	529	711	0.004	30.4		Transcriptional regulatory protein BasR	21	21	1	1	31617	1	111587		671	671	671	pathogenesis;response to antibiotic	cytosol	phosphorelay response regulator activity;DNA binding;DNA-binding transcription factor activity	GO:0000156;GO:0003677;GO:0003700;GO:0005829;GO:0009405;GO:0046677	21	0.01
64	group_9567	Col440II	NC_019102|group_9567|position:1395-1733	Col440II_1__CP023921.1	67.391	92	29	1	2	93	273	1	1.56e-41	126	mbeC	Mobilization protein MbeC	19	19	1	1	166035	1	280846		245	386	343	conjugation	NA	DNA binding	GO:0000746;GO:0003677	3	0.01
65	group_31037	rep16	NC_003101|group_31037|position:7842-8066	rep16_5_unknown(pWBG759)_GQ900401.1	36.842	38	24	0	5	42	1	114	0.000485	30		hypothetical protein	5	5	1	1	264599	1	227699		122	227	204	NA	NA	NA	NA	3	0.01
7	group_45027	Col440II	NC_001377|group_45027|position:44-295	Col440II_1__CP023921.1	60	25	10	0	16	40	129	55	3.21e-06	35.4		hypothetical protein	5	5	1	1	193198	1	340170		251	368	274	NA	NA	NA	NA	4	0.01
71	dmlR_6	rep5	NC_003296|dmlR_6|position:1404242-1405189	rep5_3_rep(pWBG752)_GQ900394.1	30.303	33	22	1	186	217	592	690	0.007	30.4		HTH-type transcriptional regulator DmlR	18	18	1	1	325133	1	250058		944	947	945	malate metabolic process;transcription, DNA-templated;negative regulation of transcription, DNA-templated;positive regulation of transcription, DNA-templated	NA	DNA-binding transcription factor activity;sequence-specific DNA binding	GO:0003700;GO:0006108;GO:0006351;GO:0043565;GO:0045892;GO:0045893	10	0.01
71	group_24651	IncW	NZ_CP021449|group_24651|position:19-1026	IncW_1__EF633507	30	100	43	3	9	106	16	240	4.51e-08	43.5		hypothetical protein	19	19	1	1	323592	1	254388		938	1070	1052	NA	NA	NA	NA	10	0.01
71	group_31806	repUS10	NZ_CP015851|group_31806|position:115313-115732	repUS10__CDS25(pSSP1)_AP008935	48.485	33	17	0	49	81	535	633	6.63e-05	34.7		hypothetical protein	10	10	1	1	327160	1	251279		419	419	419	NA	NA	NA	NA	10	0.01
71	smtB	IncFII	NC_003296|smtB|position:1787456-1788607	IncFII_1_pSFO_AF401292	45.455	33	15	1	121	153	108	197	0.007	29.3		Succinyl-CoA--L-malate CoA-transferase beta subunit	12	12	1	1	319337	1	248606		1151	1151	1151	carbon fixation by 3-hydroxypropionate cycle	NA	CoA-transferase activity	GO:0008410;GO:0043427	10	0.01
84	group_32184	repUS17	NC_006997|group_32184|position:778-1545	repUS17__rep(pKKS825)_FN377602.2	33.168	202	132	2	4	204	7	606	2.25e-38	129		hypothetical protein	5	5	1	276	17	278	29		686	893	826	NA	NA	NA	NA	4	0.01
85	group_47192	pIP32953	NC_004834|group_47192|position:13-990	pIP32953_1__BX936400	48.052	308	157	2	20	324	1	924	9.1e-98	285		hypothetical protein	15	15	1	1	210516	1	132226		977	977	977	NA	NA	NA	NA	4	0.01
94	group_20415	rep5	NC_005003|group_20415|position:4425-5249	rep5_5_rep(pRJ6)_AF241888.2	91.273	275	24	0	1	275	825	1	1.29e-171	470		hypothetical protein	11	11	1	1	293158	1	233335		242	857	618	NA	NA	NA	NA	3	0.01
95	group_47432	Col440II	NC_017284|group_47432|position:4045-4452	Col440II_1__CP023921.1	28.916	83	49	3	6	86	252	28	0.000432	30.8		hypothetical protein	8	8	1	1	161033	1	234312		407	407	407	NA	NA	NA	NA	8	0.01
95	group_32348	rep6	NZ_CP013734|group_32348|position:19606-20445	rep6_1_repA(p703/5)_AF109375	28.837	215	124	6	13	218	31	615	1.22e-20	82		hypothetical protein	8	8	1	1	161013	1	234393		581	839	803	NA	NA	NA	NA	8	0.01
0	group_19695	rep24	NC_000956|group_19695|position:40436-43696	rep24_1_rep(pWBG745)_GQ900389.1	39.683	63	27	4	930	992	21	176	0.029	30.8		hypothetical protein	5	5	1	3	3548	3	2503		3260	3260	3260	NA	NA	NA	NA	5	0.05
106	group_87844	rep5	NC_005250|group_87844|position:55679-55951	rep5_4_rep(SAP047A)_GQ900405.1	45.455	33	14	1	28	60	53	139	0.006	27.7		hypothetical protein	5	5	1	1	105710	1	178650		272	272	272	NA	NA	NA	NA	5	0.05
108	group_47192	pIP32953	NC_018978|group_47192|position:13-990	pIP32953_1__BX936400	47.727	308	158	2	20	324	1	924	5.85e-97	283		hypothetical protein	15	15	1	1	210516	1	132226		977	977	977	NA	NA	NA	NA	11	0.05
12	group_45044	repUS3	NC_001446|group_45044|position:834-1472	repUS3__repM200(pBM200)_DQ437521	36.364	231	111	8	7	213	19	675	8.86e-37	122		hypothetical protein	6	6	1	1	239244	1	208199		638	638	638	NA	NA	NA	NA	3	0.05
126	group_92850	IncFII(p96A)	NC_011962|group_92850|position:65295-66245	IncFII(p96A)_1_p96A_JQ418521	40.476	42	21	1	219	256	64	189	0.005	30.4	noc	Nucleoid occlusion protein	6	6	1	1	88217	1	68515		950	950	950	cell division;cell septum assembly	cytoplasm	DNA binding	GO:0003677;GO:0005737;GO:0051301;GO:0090529	6	0.05
126	eutD	Col(VCM04)	NC_011962|eutD|position:101552-102550	Col(VCM04)_1__HM231165	35.897	39	23	1	263	301	166	56	0.02	26.9		Ethanolamine utilization protein EutD	6	6	1	1	88199	1	68489		998	998	998	response to heat;ethanolamine catabolic process	NA	phosphate acetyltransferase activity	GO:0008959;GO:0009408;GO:0046336	6	0.05
126	group_48480	IncFII	NZ_CP015291|group_48480|position:106131-106739	IncFII_1_pKP91_CP000966	30.357	56	35	1	81	132	212	45	0.012	27.3	cpnA	Cyclopentanol dehydrogenase	6	6	1	1	88105	1	68435		608	743	720	cyclopentanol catabolic process	NA	cyclopentanol dehydrogenase activity	GO:0033022;GO:0055041	6	0.05
127	group_92926	IncFII(pCoo)	NC_007489|group_92926|position:32253-32537	IncFII(pCoo)_1_pCoo_CR942285	40	25	15	0	19	43	188	262	0.011	26.2		hypothetical protein	5	5	1	1	85757	1	66014		284	284	284	NA	NA	NA	NA	5	0.05
127	group_92981	ColKP3	NC_007489|group_92981|position:102713-103435	ColKP3_1__JN205800	35.484	31	20	0	147	177	173	265	0.046	26.2	liaR	Transcriptional regulatory protein LiaR	5	5	1	1	89764	1	68281		722	722	722	phosphorelay signal transduction system;regulation of transcription, DNA-templated	cytoplasm	DNA binding	GO:0000160;GO:0003677;GO:0005737;GO:0006355	5	0.05
127	group_48502	rep14	NZ_CP015214|group_48502|position:23885-25066	rep14_3_ORF(pRI1)_EU327398	32.759	58	34	2	69	121	715	888	0.021	29.6	lon	Lon protease	5	5	1	1	89772	1	68271		1091	1181	1109	protein quality control for misfolded or incompletely synthesized proteins;cellular response to heat	cytoplasm	ATP-dependent peptidase activity;serine-type endopeptidase activity;ATP binding;ATPase activity;sequence-specific DNA binding	GO:0004176;GO:0004252;GO:0005524;GO:0005737;GO:0006515;GO:0016887;GO:0034605;GO:0043565	5	0.05
127	group_92982	ColKP3	NC_007489|group_92982|position:103644-104285	ColKP3_1__JN205800	48.387	31	16	0	149	179	173	265	0.049	25.8		hypothetical protein	5	5	1	1	89763	1	68282		641	641	641	NA	NA	NA	NA	5	0.05
128	megL	IncFIA(pBK30683)	NC_007490|megL|position:20168-21490	IncFIA(pBK30683)_1__KF954760	36.111	36	23	0	93	128	158	265	0.032	27.7		L-methionine gamma-lyase	5	5	1	1	88018	1	68602		1322	1322	1322	NA	NA	methionine gamma-lyase activity;pyridoxal phosphate binding;homocysteine desulfhydrase activity	GO:0018826;GO:0030170;GO:0047982	5	0.05
130	group_25499	IncQ1	NC_007763|group_25499|position:43430-45322	IncQ1_1__M28829.1	23.881	134	86	3	260	387	398	27	0.02	30	pcm	Protein-L-isoaspartate O-methyltransferase	14	14	1	1	57989	1	83792		1892	1982	1975	cellular protein modification process;protein repair	cytoplasm	protein-L-isoaspartate (D-aspartate) O-methyltransferase activity	GO:0004719;GO:0005737;GO:0006464;GO:0030091	3	0.05
130	fsr	IncX4	NC_007763|fsr|position:178191-179393	IncX4_2__FN543504	23.2	125	84	2	29	153	34	372	0.007	30.8		Fosmidomycin resistance protein	46	46	1	1	55235	1	84058		1202	1202	1202	cellular response to DNA damage stimulus;response to antibiotic;transmembrane transport	plasma membrane;integral component of membrane	NA	GO:0005886;GO:0006974;GO:0016021;GO:0046677;GO:0055085	3	0.05
131	group_20746	rep20	NC_007764|group_20746|position:26253-27053	rep20_2_repA(pWBG753)_GQ900395.1	31.481	54	34	1	46	99	348	196	0.018	28.9		hypothetical protein	44	44	1	1	51311	1	86457		800	800	800	NA	NA	NA	NA	3	0.05
132	ecfG	pIP32953	NC_021908|ecfG|position:2918-3457	pIP32953_1__BX936400	31.111	45	31	0	68	112	220	354	0.042	26.9		ECF RNA polymerase sigma factor EcfG	40	40	1	1	72004	1	82619		539	608	540	DNA-templated transcription, initiation	NA	DNA binding;DNA-binding transcription factor activity;sigma factor activity	GO:0003677;GO:0003700;GO:0006352;GO:0016987	3	0.05
132	sbp	rep7	NC_007765|sbp|position:290650-291675	rep7_14_rep(MSSA476)_BX571857.1	42.308	26	15	0	292	317	92	15	0.03	28.5		Sulfate-binding protein	46	46	1	1	53168	1	90428		1025	1025	1025	sulfur compound metabolic process;sulfate transport	outer membrane-bounded periplasmic space	ATPase-coupled sulfate transmembrane transporter activity;sulfate binding	GO:0006790;GO:0008272;GO:0015419;GO:0030288;GO:0043199	3	0.05
132	group_6712	pYE854	NC_007765|group_6712|position:328419-329711	pYE854_1__AM905950	37.255	51	27	2	26	72	396	545	0.011	30.4		hypothetical protein	46	46	1	1	53253	1	90629		1292	1292	1292	NA	NA	NA	NA	3	0.05
132	group_48708	IncQ1	NZ_CP020909|group_48708|position:208882-209952	IncQ1_1__M28829.1	31.25	80	48	2	25	99	572	339	0.013	30	ugpC_1	sn-glycerol-3-phosphate import ATP-binding protein UgpC	8	8	1	1	70530	1	57333		1070	1070	1070	glycerophosphodiester transmembrane transport;carbohydrate transport;glycerol-3-phosphate transmembrane transport	ATP-binding cassette (ABC) transporter complex, substrate-binding subunit-containing	ATP binding;glycerol-3-phosphate-transporting ATPase activity	GO:0001407;GO:0005524;GO:0008643;GO:0015430;GO:0015794;GO:0055052	3	0.05
132	group_12184	rep8	NC_007765|group_12184|position:377621-378118	rep8_2_repA(pEJ97-1)_AJ49170	34.211	38	24	1	108	145	610	720	0.044	26.6		hypothetical protein	37	37	1	1	53346	1	86811		494	497	496	NA	NA	NA	NA	3	0.05
132	group_48692	pADAP	NC_021908|group_48692|position:129351-130901	pADAP_1__AF135182	37.778	45	24	1	146	186	361	227	0.036	28.9	rbsA_1	Ribose import ATP-binding protein RbsA	5	5	1	1	357916	1	57673		1550	1550	1550	NA	NA	ATP binding;monosaccharide-transporting ATPase activity	GO:0005524;GO:0015407	3	0.05
132	metB	rep13	NC_021908|metB|position:279991-281163	rep13_3_rep(pWBG1773)_EF537646	25.581	129	64	7	76	176	202	576	0.031	28.9		Cystathionine gamma-synthase	38	38	1	1	53126	1	88473		1169	1172	1171	methionine biosynthetic process	cytoplasm	cystathionine gamma-synthase activity;pyridoxal phosphate binding	GO:0003962;GO:0005737;GO:0009086;GO:0030170	3	0.05
138	group_33446	rep10	NC_014134|group_33446|position:7549-8241	rep10_2_CDS1(pIM13)_M13761	28.571	56	36	1	158	213	175	330	0.011	28.5	fixK	Nitrogen fixation regulation protein FixK	9	9	1	1	271811	1	204442		692	692	692	nitrogen fixation	cytosol	DNA binding;DNA-binding transcription factor activity	GO:0003677;GO:0003700;GO:0005829;GO:0009399	4	0.05
140	group_17700	repUS4	NC_008505|group_17700|position:65569-66561	repUS4__repA(pCI2000)_AF178424	70.833	336	91	2	2	330	10	1017	1.23e-169	471		hypothetical protein	5	5	1	1	271030	1	227630		992	1175	1059	NA	NA	NA	NA	3	0.05
140	group_2370	rep20	NC_017500|group_2370|position:61310-61849	rep20_10_repA(SAP057A)_NC_013334.1	45	40	20	1	69	108	400	513	0.022	27.3		IS982 family transposase ISLll1	5	5	1	1	272512	1	227625		371	890	612	transposon integration	NA	transposase activity	GO:0004803;GO:0070893	3	0.05
140	group_102513	Col440II	NC_008505|group_102513|position:25476-25844	Col440II_1__CP023921.1	26.667	90	54	4	8	95	273	34	2.89e-05	33.9		hypothetical protein	5	5	1	1	271889	1	227803		368	368	368	NA	NA	NA	NA	3	0.05
140	group_6949	pXuzhou21	NZ_CP016737|group_6949|position:1-1167	pXuzhou21_1__CP001927	26.639	244	153	5	28	260	3	689	3.92e-21	85.1		hypothetical protein	25	25	1	1	272373	1	227774		191	1439	1087	NA	NA	NA	NA	3	0.05
145	group_103034	IncFIB(pCTU3)	NC_008568|group_103034|position:7986-8990	IncFIB(pCTU3)_1_pCTU3_FN543096	34.615	52	27	1	104	155	168	34	0.003	31.6		hypothetical protein	5	5	1	3	3570	3	2605		1004	1004	1004	NA	NA	NA	NA	5	0.05
147	group_33543	IncFIB(pCTU3)	NC_008598|group_33543|position:49236-49727	IncFIB(pCTU3)_1_pCTU3_FN543096	32.653	49	29	1	119	163	69	215	0.044	26.6		hypothetical protein	6	6	1	1	242899	1	205173		491	491	491	NA	NA	NA	NA	3	0.05
149	group_49756	IncL/M(pMU407)	NC_008765|group_49756|position:16270-16920	IncL/M(pMU407)_1_pMU407_U27345	60	20	8	0	111	130	219	278	0.01	29.3		hypothetical protein	5	5	1	1	227293	1	323255		650	650	650	NA	NA	NA	NA	4	0.05
150	group_49820	IncX6	NC_011960|group_49820|position:74675-75781	IncX6_1__KU302800	42.4	250	139	5	45	290	52	798	9.15e-67	208		hypothetical protein	6	6	1	1	173407	1	69368		1106	1181	1166	NA	NA	NA	NA	6	0.05
150	group_107689	rep2	NC_009040|group_107689|position:111197-111706	rep2_2_repR(pEF1)_DQ198088	34.426	61	35	2	13	68	1126	1308	0.004	30	cymR	HTH-type transcriptional regulator CymR	6	6	1	1	174311	1	69255		509	509	509	regulation of transcription, DNA-templated;protein homotetramerization;protein heterooligomerization	cytosol;protein-containing complex;protein-DNA complex	core promoter binding;DNA-binding transcription factor activity;identical protein binding;protein homodimerization activity	GO:0001047;GO:0003700;GO:0005829;GO:0006355;GO:0032991;GO:0032993;GO:0042802;GO:0042803;GO:0051289;GO:0051291	6	0.05
151	group_50139	repUS17	NC_009435|group_50139|position:579-1931	repUS17__rep(pKKS825)_FN377602.2	28.07	171	84	8	41	211	73	468	0.000107	37		hypothetical protein	17	17	1	1	271019	1	227525		779	1352	1318	NA	NA	NA	NA	3	0.05
152	group_114218	rep9	NC_009661|group_114218|position:23758-24366	rep9_4_repA2(pTEF2)_AE016831	47.619	21	11	0	181	201	208	270	0.032	27.7	bin3	Putative transposon Tn552 DNA-invertase bin3	5	5	1	1	196610	1	341047		608	608	608	DNA integration;transposition	NA	recombinase activity;DNA binding	GO:0000150;GO:0003677;GO:0015074;GO:0032196	4	0.05
155	group_26064	IncFIB(pCTU1)	NZ_CP012255|group_26064|position:104291-105304	IncFIB(pCTU1)_1_pCTU1_FN543094	99.257	269	2	0	21	289	3	809	0	552	repB	RepFIB replication protein A	10	10	1	1	206089	1	139741		509	1013	912	DNA replication initiation;plasmid maintenance	NA	DNA binding;DNA-directed DNA polymerase activity	GO:0003677;GO:0003887;GO:0006270;GO:0006276	3	0.05
160	group_11082	Col440II	NC_010993|group_11082|position:3000-3344	Col440II_1__CP023921.1	91.579	95	7	1	1	95	282	1	3.07e-61	176	mbeC	Mobilization protein MbeC	26	26	1	1	282601	1	203272		245	467	340	conjugation	NA	DNA binding	GO:0000746;GO:0003677	6	0.05
170	group_119753	repUS19	NC_010875|group_119753|position:500-1156	repUS19__rep(pDLK3)_GU562626.1	27.673	159	102	5	5	162	28	468	9.64e-12	55.5	repB	Replication protein RepB	10	10	1	1	161507	1	226603		656	656	656	DNA replication	extrachromosomal circular DNA	DNA binding;DNA topoisomerase activity;identical protein binding	GO:0003677;GO:0003916;GO:0005727;GO:0006260;GO:0042802	10	0.05
173	group_120055	repUS16	NC_010423|group_120055|position:1330-1995	repUS16__repF(pE194)_M17811.1	27.481	131	79	4	5	135	540	884	4.84e-12	57.4	repB	Replication protein RepB	7	7	1	1	293358	1	235695		665	665	665	DNA replication	extrachromosomal circular DNA	DNA binding;DNA topoisomerase activity;identical protein binding	GO:0003677;GO:0003916;GO:0005727;GO:0006260;GO:0042802	7	0.05
175	group_51272	IncN3	NZ_CP014330|group_51272|position:20308-21219	IncN3_1__EF219134	72.152	158	44	0	38	195	476	3	9.51e-89	256		hypothetical protein	6	6	1	1	101532	1	280440		911	911	911	NA	NA	NA	NA	6	0.05
177	group_11124	repUS18	NC_010605|group_11124|position:10046-10645	repUS18__rep(pKKS825)_FN377602.2	28.571	63	42	1	136	195	1171	1359	0.015	28.9	hin	DNA-invertase hin	23	23	1	1	290387	1	173694		248	599	543	DNA recombination;DNA integration	NA	recombinase activity;DNA binding	GO:0000150;GO:0003677;GO:0006310;GO:0015074	3	0.05
180	group_125313	Col440II	NC_012661|group_125313|position:18-452	Col440II_1__CP023921.1	32.911	79	39	4	20	88	279	55	4.65e-05	33.9		hypothetical protein	5	5	1	1	166204	1	344864		434	434	434	NA	NA	NA	NA	4	0.05
185	group_11082	Col440II	NC_025149|group_11082|position:1523-1867	Col440II_1__CP023921.1	91.579	95	7	1	1	95	282	1	2.43e-62	179	mbeC	Mobilization protein MbeC	26	26	1	1	282601	1	203272		245	467	340	conjugation	NA	DNA binding	GO:0000746;GO:0003677	4	0.05
187	group_87947	pIP32953	NC_010924|group_87947|position:146701-147051	pIP32953_1__BX936400	35	60	29	4	43	101	536	384	0.05	25.8		hypothetical protein	9	9	1	1	252875	1	218651		350	350	350	NA	NA	NA	NA	3	0.05
187	group_126470	IncX1	NC_010924|group_126470|position:208436-208786	IncX1_4__JN935898	36.538	52	30	3	3	53	205	354	0.014	26.9		hypothetical protein	9	9	1	1	236475	1	216340		350	350	350	NA	NA	NA	NA	3	0.05
187	group_4101	IncFII(pKPX1)	NC_010924|group_4101|position:89801-93301	IncFII(pKPX1)__AP012055	34.884	43	22	1	653	695	240	350	0.043	29.6		hypothetical protein	51	51	1	1	254116	1	218382		1511	3518	3240	NA	NA	NA	NA	3	0.05
187	group_32528	rep8	NC_010924|group_32528|position:13709-14122	rep8_1_EP002*(pAM373)_NC002630	33.898	59	36	1	66	121	673	849	0.014	27.7		hypothetical protein	9	9	1	1	251741	1	208701		413	413	413	NA	NA	NA	NA	3	0.05
187	group_47732	rep17	NC_010924|group_47732|position:1787-2170	rep17_1_CDS29(pRUM)_AF507977	44.444	27	13	1	97	123	41	115	0.046	26.2		hypothetical protein	8	8	1	1	251861	1	208680		383	383	383	NA	NA	NA	NA	3	0.05
188	group_12258	IncFIB(K)	NC_010933|group_12258|position:112712-112921	IncFIB(K)_1_Kpn3_JN233704	47.826	23	11	1	30	52	366	431	0.029	24.6	umuC	Protein UmuC	23	23	1	1	250193	1	205621		209	1265	967	cellular response to DNA damage stimulus;SOS response;translesion synthesis	plasma membrane;DNA polymerase V complex;membrane;integral component of membrane	damaged DNA binding;single-stranded DNA binding;DNA-directed DNA polymerase activity;DNA-dependent ATPase activity	GO:0003684;GO:0003697;GO:0003887;GO:0005886;GO:0006974;GO:0008094;GO:0009355;GO:0009432;GO:0016020;GO:0016021;GO:0019985	3	0.05
189	group_85009	rep1	NC_010982|group_85009|position:1013-1231	rep1_6_repE(pTEF1)_AE016833	41.026	39	16	2	29	66	283	381	0.038	24.6		hypothetical protein	9	9	1	1	163376	1	75225		218	218	218	NA	NA	NA	NA	5	0.05
189	group_51750	rep3	NC_010982|group_51750|position:2787-3116	rep3_2_rep165(pBMB165)_DQ242517	33.333	51	31	2	31	78	1406	1254	0.004	28.9		hypothetical protein	8	8	1	1	163371	1	75230		329	329	329	NA	NA	NA	NA	5	0.05
190	group_21366	IncN	NZ_CP013589|group_21366|position:147151-148209	IncN_1__AY046276	33.333	63	32	3	292	349	137	310	0.011	29.6	dinB_1	DNA polymerase IV	15	15	1	1	55036	1	84044		1058	1088	1086	DNA synthesis involved in DNA repair;DNA-dependent DNA replication;cellular response to DNA damage stimulus;SOS response;translesion synthesis;error-prone translesion synthesis	cytoplasm;cytosol	magnesium ion binding;damaged DNA binding;DNA-directed DNA polymerase activity	GO:0000287;GO:0000731;GO:0003684;GO:0003887;GO:0005737;GO:0005829;GO:0006261;GO:0006974;GO:0009432;GO:0019985;GO:0042276	15	0.05
190	group_15360	IncHI1B	NZ_CP013556|group_15360|position:464850-465971	IncHI1B_1_pNDM-MAR_JN420336	26.744	86	55	4	229	314	168	401	0.000838	33.1		hypothetical protein	46	46	1	1	68761	1	62505		1121	1121	1121	NA	NA	NA	NA	15	0.05
190	livF_2	IncFIA(HI1)	NC_010997|livF_2|position:1017281-1018009	IncFIA(HI1)_1_HI1_AF250878	32.558	43	29	0	188	230	276	148	0.028	27.3		High-affinity branched-chain amino acid transport ATP-binding protein LivF	27	27	1	1	92332	1	12976		728	728	728	branched-chain amino acid transport;phenylalanine transport;isoleucine transmembrane transport;L-valine transmembrane transport	NA	L-valine transmembrane transporter activity;ATP binding;L-isoleucine transmembrane transporter activity;branched-chain amino acid transmembrane transporter activity;ATPase activity	GO:0005304;GO:0005524;GO:0015188;GO:0015658;GO:0015803;GO:0015823;GO:0016887;GO:1903714;GO:1903785	15	0.05
190	group_26444	repUS11	NZ_CP013531|group_26444|position:153983-154414	repUS11__CDS16(pTEF3)_AE016832	25.373	67	50	0	30	96	343	543	0.012	28.1		hypothetical protein	15	15	1	1	55042	1	84051		431	431	431	NA	NA	NA	NA	15	0.05
190	group_127087	pXuzhou21	NZ_CP013536|group_127087|position:581640-583682	pXuzhou21_1__CP001927	28.03	132	78	6	208	322	27	422	0.012	30.8	fcl	GDP-L-fucose synthase	15	15	1	1	57945	1	83535		2042	2042	2042	'de novo' GDP-L-fucose biosynthetic process	NA	GDP-L-fucose synthase activity;NADP+ binding	GO:0042351;GO:0050577;GO:0070401	15	0.05
190	ugpC_1	IncQ1	NZ_CP013526|ugpC_1|position:125071-126138	IncQ1_1__M28829.1	30	100	62	3	1	94	647	354	0.025	28.9		sn-glycerol-3-phosphate import ATP-binding protein UgpC	37	37	1	1	38164	1	79003		1067	1067	1067	glycerophosphodiester transmembrane transport;carbohydrate transport;glycerol-3-phosphate transmembrane transport	ATP-binding cassette (ABC) transporter complex;ATP-binding cassette (ABC) transporter complex, substrate-binding subunit-containing	glycerophosphodiester transmembrane transporter activity;ATP binding;glycerol-3-phosphate transmembrane transporter activity;glycerol-3-phosphate-transporting ATPase activity	GO:0001406;GO:0001407;GO:0005524;GO:0008643;GO:0015169;GO:0015430;GO:0015794;GO:0043190;GO:0055052	15	0.05
190	group_127038	pADAP	NZ_CP013546|group_127038|position:93025-94575	pADAP_1__AF135182	37.778	45	24	1	146	186	361	227	0.037	28.9	rbsA_1	Ribose import ATP-binding protein RbsA	15	15	1	1	357893	1	57649		1550	1550	1550	D-ribose transmembrane transport	ATP-binding cassette (ABC) transporter complex	ATP binding;monosaccharide-transporting ATPase activity;D-ribose transmembrane transporter activity	GO:0005524;GO:0015407;GO:0015591;GO:0015752;GO:0043190	15	0.05
190	group_26496	rep14	NC_010997|group_26496|position:765672-766667	rep14_3_ORF(pRI1)_EU327398	40.476	42	25	0	53	94	634	759	0.002	32.3	cytR_2	HTH-type transcriptional repressor CytR	19	19	1	1	43891	1	78609		995	995	995	negative regulation of transcription, DNA-templated	cytosol	transcription regulatory region sequence-specific DNA binding	GO:0000976;GO:0005829;GO:0045892	15	0.05
190	group_17598	repUS18	NZ_CP013526|group_17598|position:541493-542755	repUS18__rep(pKKS825)_FN377602.2	41.935	31	18	0	284	314	751	843	0.028	29.3		hypothetical protein	34	34	1	1	361209	1	63639		1262	1262	1262	NA	NA	NA	NA	15	0.05
191	group_6712	pYE854	NZ_CP013529|group_6712|position:267745-269037	pYE854_1__AM905950	41.667	36	17	1	41	72	438	545	0.022	29.6		hypothetical protein	46	46	1	1	53253	1	90629		1292	1292	1292	NA	NA	NA	NA	15	0.05
199	group_11082	Col440II	NZ_CP019843|group_11082|position:944-1288	Col440II_1__CP023921.1	91.579	95	7	1	1	95	282	1	2.43e-62	179	mbeC	Mobilization protein MbeC	26	26	1	1	282601	1	203272		245	467	340	conjugation	NA	DNA binding	GO:0000746;GO:0003677	4	0.05
218	group_26843	rep2	NC_012551|group_26843|position:50068-51588	rep2_1_ORF(E.faeciumContig1183)_JDOE	36.077	413	247	10	14	418	25	1236	4.64e-86	268		hypothetical protein	5	5	1	1	268821	1	241242		1010	1520	1418	NA	NA	NA	NA	3	0.05
219	group_17912	IncFII(SARC14)	NC_012654|group_17912|position:141329-141991	IncFII(SARC14)_1_SARC14_JQ418540	27.586	87	52	3	113	191	46	297	0.03	27.3		hypothetical protein	10	10	1	1	311833	1	269652		662	665	662	NA	NA	NA	NA	3	0.05
219	group_26220	rep7	NZ_CP006909|group_26220|position:10934-11491	rep7_14_rep(MSSA476)_BX571857.1	24.691	81	40	3	43	103	364	603	0.033	27.3		hypothetical protein	9	9	1	1	311222	1	268935		557	557	557	NA	NA	NA	NA	3	0.05
219	group_53273	rep19	NC_012654|group_53273|position:183948-184463	rep19_9_repA(AP071A)_GQ900485.1	33.735	83	40	3	69	136	558	310	0.003	30.4		hypothetical protein	6	6	1	1	311933	1	268069		515	515	515	NA	NA	NA	NA	3	0.05
222	group_51200	IncX4	NC_013056|group_51200|position:7881-8768	IncX4_2__FN543504	27.477	222	139	4	6	207	52	711	1.06e-25	95.9		hypothetical protein	7	7	1	1	119688	1	328675		887	887	887	NA	NA	NA	NA	5	0.05
222	group_35714	rep22	NC_013056|group_35714|position:6252-7343	rep22_2_repU(pKKS825)_FN377602.2	26.582	79	52	2	33	110	1128	907	1.54e-05	39.3		hypothetical protein	6	6	1	1	119687	1	328673		1091	1169	1104	NA	NA	NA	NA	5	0.05
229	group_148471	Col440II	NC_013368|group_148471|position:239-586	Col440II_1__CP023921.1	62.637	91	33	1	5	95	273	4	7.25e-40	122	mbeC	Mobilization protein MbeC	7	7	1	1	165995	1	280590		347	347	347	conjugation	NA	DNA binding	GO:0000746;GO:0003677	5	0.05
231	group_35805	rep16	NC_013383|group_35805|position:2565-3008	rep16_3_rep(Saa6159)_CP002115.1	47.727	44	21	1	1	44	744	619	0.000335	32.7		hypothetical protein	8	8	1	1	258706	1	232331		305	485	452	NA	NA	NA	NA	6	0.05
231	group_35806	rep5	NC_013389|group_35806|position:10919-11716	rep5_6_rep(pRJ9)_AF447813.1	68.651	252	78	1	13	263	82	837	6.52e-116	328		hypothetical protein	7	7	1	1	257833	1	232332		446	797	584	NA	NA	NA	NA	6	0.05
237	group_25768	pIP31758(p153)	NC_013551|group_25768|position:10686-11846	pIP31758(p153)_1_p153_CP000719	31.783	129	80	3	129	257	268	630	2.63e-14	66.2		hypothetical protein	5	5	1	1	259316	1	239012		896	1160	1107	NA	NA	NA	NA	3	0.05
237	group_9736	rep16	NC_013551|group_9736|position:10157-10693	rep16_3_rep(Saa6159)_CP002115.1	36.667	60	31	2	5	62	744	580	6.95e-05	35		hypothetical protein	6	6	1	1	259964	1	239010		185	536	473	NA	NA	NA	NA	3	0.05
237	group_53910	rep16	NC_013551|group_53910|position:2380-2982	rep16_2_CDS6(pSJH101)_CP000737	32.099	81	49	2	5	80	1	240	0.000856	32.3		hypothetical protein	5	5	1	1	259179	1	229652		602	602	602	NA	NA	NA	NA	3	0.05
240	group_149820	IncFII(p96A)	NC_013784|group_149820|position:9231-9743	IncFII(p96A)_1_p96A_JQ418521	42.308	26	15	0	144	169	409	486	0.03	26.9		hypothetical protein	7	7	1	1	193244	1	339800		512	512	512	NA	NA	NA	NA	7	0.05
246	group_52005	Col440II	NC_014003|group_52005|position:1402-1740	Col440II_1__CP023921.1	64.13	92	32	1	2	93	273	1	7.85e-39	119	mbeC	Mobilization protein MbeC	14	14	1	1	166045	1	280561		338	338	338	conjugation	NA	DNA binding	GO:0000746;GO:0003677	8	0.05
249	vanY	pSM22	NC_014475|vanY|position:30955-31935	pSM22_1__NC_015972	29	100	60	5	119	212	384	100	0.012	29.6		D-alanyl-D-alanine carboxypeptidase	43	43	1	1	256004	1	204741		890	980	920	regulation of cell shape;peptidoglycan biosynthetic process;response to antibiotic;cell wall organization	plasma membrane;integral component of membrane	serine-type D-Ala-D-Ala carboxypeptidase activity	GO:0005886;GO:0008360;GO:0009002;GO:0009252;GO:0016021;GO:0046677;GO:0071555	3	0.05
249	group_33426	IncFIB(pLF82)	NC_014475|group_33426|position:33971-34288	IncFIB(pLF82)_1_pLF82_CU638872	37.931	29	16	1	27	55	52	132	0.02	26.6		hypothetical protein	11	11	1	1	256104	1	204638		317	401	333	NA	NA	NA	NA	3	0.05
249	group_33428	rep22	NC_014475|group_33428|position:36058-38022	rep22_2_repU(pKKS825)_FN377602.2	45.198	177	93	1	57	229	1158	628	5.36e-42	150		hypothetical protein	6	6	1	1	233463	1	236601		1964	1964	1964	NA	NA	NA	NA	3	0.05
249	group_102388	pIP31758(p153)	NC_014475|group_102388|position:39437-41398	pIP31758(p153)_1_p153_CP000719	25.62	121	69	6	445	544	91	453	0.036	29.6		hypothetical protein	6	6	1	1	233459	1	236597		1961	1961	1961	NA	NA	NA	NA	3	0.05
256	group_166036	rep7b	NC_015148|group_166036|position:43186-43713	rep7b_2_pVGA_NC_011605.1	28.986	69	40	3	49	116	133	315	0.007	29.3	nucH	Thermonuclease	5	5	1	1	338654	1	181327		527	527	527	NA	extracellular region	nucleic acid binding;endonuclease activity	GO:0003676;GO:0004519;GO:0005576	5	0.05
256	group_165989	rep7	NC_015148|group_165989|position:1483-1968	rep7_14_rep(MSSA476)_BX571857.1	29.808	104	54	5	30	115	498	806	0.027	27.3		hypothetical protein	5	5	1	1	338636	1	181212		485	485	485	NA	NA	NA	NA	5	0.05
257	group_166145	pENTAS02	NC_015149|group_166145|position:59173-61503	pENTAS02_1__CP003028	31.915	47	30	1	609	653	327	467	0.021	30.8		hypothetical protein	5	5	1	58	76	58	14		2330	2330	2330	NA	NA	NA	NA	5	0.05
257	group_166128	rep19	NZ_CP010015|group_166128|position:77542-78405	rep19_7_repA(SAP019A)_GQ900385.1	39.844	128	77	0	2	129	7	390	3.71e-15	67.8		hypothetical protein	5	5	1	58	18	58	44		863	863	863	NA	NA	NA	NA	5	0.05
266	group_3287	rep20	NC_016643|group_3287|position:1-939	rep20_9_repA(SAP055A)_GQ900414.1	88.571	315	34	1	1	313	945	1	2.7e-180	494		hypothetical protein	15	15	1	1	258794	1	235780		509	947	904	NA	NA	NA	NA	3	0.05
267	group_56473	IncX6	NC_016817|group_56473|position:17083-17571	IncX6_1__KU302800	60	15	6	0	124	138	154	198	0.042	26.9	yagT	Putative xanthine dehydrogenase YagT iron-sulfur-binding subunit	5	5	1	1	211478	1	334113		488	488	488	NA	periplasmic space	electron transfer activity;oxidoreductase activity, acting on the aldehyde or oxo group of donors;metal ion binding;carboxylate reductase activity;2 iron, 2 sulfur cluster binding	GO:0009055;GO:0016903;GO:0042597;GO:0046872;GO:0047770;GO:0051537	5	0.05
267	group_179868	IncFIB(pQil)	NC_016817|group_179868|position:11511-11765	IncFIB(pQil)_1_pQil_JN233705	37.838	37	18	1	39	70	520	630	0.026	25.4	ariR	putative two-component-system connector protein AriR	5	5	1	1	211486	1	334104		254	254	254	response to hydrogen peroxide;cellular response to acidic pH	NA	DNA binding	GO:0003677;GO:0042542;GO:0071468	5	0.05
267	group_179959	IncQ1	NZ_CP028034|group_179959|position:301620-302723	IncQ1_1__M28829.1	23.529	187	119	6	19	200	590	87	0.007	30.8	malK	Maltose/maltodextrin import ATP-binding protein MalK	5	5	1	1	97603	1	168082		1103	1103	1103	maltose transport;maltodextrin transport	membrane;extrinsic component of cytoplasmic side of plasma membrane;ATP-binding cassette (ABC) transporter complex;ATP-binding cassette (ABC) transporter complex, substrate-binding subunit-containing;maltose transport complex	ATP binding;maltose-transporting ATPase activity;maltooligosaccharide-importing ATPase activity;activating transcription factor binding	GO:0005524;GO:0015423;GO:0015609;GO:0015768;GO:0016020;GO:0031234;GO:0033613;GO:0042956;GO:0043190;GO:0055052;GO:1990060	5	0.05
267	group_56551	pSM22	NZ_CP028034|group_56551|position:264239-264775	pSM22_1__NC_015972	39.13	46	23	2	75	115	300	163	0.024	27.3		hypothetical protein	5	5	1	1	212063	1	332837		536	536	536	NA	NA	NA	NA	5	0.05
267	group_27333	IncFIB(pCTU1)	NC_016817|group_27333|position:1-930	IncFIB(pCTU1)_1_pCTU1_FN543094	74.721	269	67	1	23	290	3	809	9.23e-149	412	repB	RepFIB replication protein A	13	13	1	1	211962	1	334091		929	935	929	DNA replication initiation;plasmid maintenance	NA	DNA binding;DNA-directed DNA polymerase activity	GO:0003677;GO:0003887;GO:0006270;GO:0006276	5	0.05
273	group_22623	pIP31758(p153)	NC_017172|group_22623|position:3546-4313	pIP31758(p153)_1_p153_CP000719	26.596	188	125	4	6	181	103	663	4.14e-19	78.2		hypothetical protein	38	38	1	1	112072	1	357918		623	827	754	NA	NA	NA	NA	3	0.05
274	group_21552	rep4	NC_017204|group_21552|position:11679-12053	rep4_3_ORF(pMBB1)_EFU26268	31.818	66	33	2	55	120	229	390	0.01	27.7		hypothetical protein	7	7	1	1	246835	1	217709		374	419	380	NA	NA	NA	NA	3	0.05
274	group_56813	rep1	NC_017204|group_56813|position:28531-28767	rep1_4_repE(orf17)_NC011140	33.333	36	24	0	15	50	901	1008	0.014	26.2		hypothetical protein	6	6	1	1	238870	1	217652		236	236	236	NA	NA	NA	NA	3	0.05
280	group_50139	repUS17	NC_017496|group_50139|position:49863-51215	repUS17__rep(pKKS825)_FN377602.2	28.07	171	84	8	41	211	73	468	0.000113	36.6		hypothetical protein	17	17	1	1	271019	1	227525		779	1352	1318	NA	NA	NA	NA	6	0.05
281	group_24739	repUS11	NC_017575|group_24739|position:1169121-1170080	repUS11__CDS16(pTEF3)_AE016832	32.5	40	27	0	4	43	163	282	0.013	30		hypothetical protein	17	17	1	1	323372	1	254188		959	959	959	NA	NA	NA	NA	6	0.05
281	group_282063	IncHI1B(CIT)	NC_017575|group_282063|position:260274-262496	IncHI1B(CIT)_1_pNDM-CIT_JX182975	34.615	52	32	1	273	322	272	427	0.042	28.9	glgX	Glycogen operon protein GlgX	6	6	1	1	323984	1	251125		2222	2258	2240	glycogen catabolic process	NA	glycogen debranching enzyme activity;hydrolase activity, hydrolyzing O-glycosyl compounds	GO:0004133;GO:0004553;GO:0005980	6	0.05
281	dmlR_6	rep5	NC_017575|dmlR_6|position:997175-998119	rep5_3_rep(pWBG752)_GQ900394.1	30.303	33	22	1	186	217	592	690	0.007	30.4		HTH-type transcriptional regulator DmlR	18	18	1	1	325133	1	250058		944	947	945	malate metabolic process;transcription, DNA-templated;negative regulation of transcription, DNA-templated;positive regulation of transcription, DNA-templated	NA	DNA-binding transcription factor activity;sequence-specific DNA binding	GO:0003700;GO:0006108;GO:0006351;GO:0043565;GO:0045892;GO:0045893	6	0.05
281	group_183889	repUS18	NZ_CP012688|group_183889|position:576735-577379	repUS18__rep(pKKS825)_FN377602.2	55.556	18	8	0	191	208	1306	1359	0.005	30.4	dauR	Transcriptional regulator DauR	6	6	1	1	328399	1	251855		644	644	644	NA	NA	DNA binding	GO:0003677	6	0.05
281	group_27346	IncX5	NZ_CP021767|group_27346|position:1705305-1705637	IncX5_1__JX193302	41.667	36	17	1	70	105	202	297	0.000543	31.2		hypothetical protein	8	8	1	1	326618	1	249498		332	383	338	NA	plasma membrane;integral component of plasma membrane	NA	GO:0005886;GO:0005887	6	0.05
281	group_184201	ColKP3	NZ_CP012688|group_184201|position:292377-293009	ColKP3_1__JN205800	51.724	29	14	0	155	183	173	259	0.002	30	uvrY	Response regulator UvrY	6	6	1	1	324302	1	252523		632	632	632	phosphorelay signal transduction system;regulation of transcription, DNA-templated	cytoplasm	phosphorelay response regulator activity;DNA binding	GO:0000156;GO:0000160;GO:0003677;GO:0005737;GO:0006355	6	0.05
281	group_184219	repUS19	NC_017575|group_184219|position:1800946-1801401	repUS19__rep(pDLK3)_GU562626.1	30.769	65	29	2	5	62	181	348	0.012	28.1		hypothetical protein	6	6	1	1	318465	1	248283		455	455	455	NA	NA	NA	NA	6	0.05
281	group_184018	rep3	NC_017575|group_184018|position:865810-866466	rep3_3_rep(pBT9727)_CP000047	34.286	35	23	0	135	169	1168	1272	0.006	30		hypothetical protein	6	6	1	1	324722	1	249551		656	656	656	NA	NA	NA	NA	6	0.05
281	ohrR_2	rep24	NZ_CP021767|ohrR_2|position:1445764-1446225	rep24_2_rep(pWBG749)_GQ900391.1	33.333	39	24	1	115	153	856	966	0.008	28.9		Organic hydroperoxide resistance transcriptional regulator	18	18	1	1	325124	1	250049		461	470	461	regulation of transcription, DNA-templated	cytoplasm	DNA-binding transcription factor activity;transcription regulatory region DNA binding	GO:0003700;GO:0005737;GO:0006355;GO:0044212	6	0.05
281	group_24651	IncW	NC_017575|group_24651|position:322-1392	IncW_1__EF633507	29.592	98	46	1	30	127	16	240	6.79e-08	43.1		hypothetical protein	19	19	1	1	323592	1	254388		938	1070	1052	NA	NA	NA	NA	6	0.05
281	clpV1	IncX6	NC_017575|clpV1|position:1210217-1212940	IncX6_1__KU302800	28	75	49	1	14	83	625	849	0.007	32.3		Protein ClpV1	17	17	1	1	326576	1	248173		2717	2726	2719	protein metabolic process	cytoplasm	ATP binding	GO:0005524;GO:0005737;GO:0019538	6	0.05
281	group_57256	repUS10	NC_017575|group_57256|position:294824-295243	repUS10__CDS25(pSSP1)_AP008935	51.515	33	16	0	49	81	535	633	4.58e-05	35		hypothetical protein	6	6	1	1	324000	1	251118		419	419	419	NA	NA	NA	NA	6	0.05
286	group_22498	ColKP3	NZ_CP010613|group_22498|position:17841-18638	ColKP3_1__JN205800	51.724	29	14	0	204	232	173	259	0.001	31.2		hypothetical protein	22	22	1	1	183985	1	288435		797	797	797	NA	NA	NA	NA	22	0.05
286	group_28093	IncQ1	NZ_CP010620|group_28093|position:39085-39843	IncQ1_1__M28829.1	52.778	36	16	1	15	49	596	489	0.003	31.2	fhuC	Iron(3+)-hydroxamate import ATP-binding protein FhuC	37	37	1	1	184006	1	288455		758	758	758	ion transport;iron ion homeostasis	ATP-binding cassette (ABC) transporter complex	ATP binding;ATPase activity	GO:0005524;GO:0006811;GO:0016887;GO:0043190;GO:0055072	22	0.05
286	group_37650	Col(YC)	NZ_CP010731|group_37650|position:1-1278	Col(YC)_1__NC_002144	38.298	47	29	0	196	242	150	10	4.55e-08	42.7		hypothetical protein	38	38	1	1	184065	1	288308		1277	1277	1277	NA	NA	NA	NA	22	0.05
287	group_22499	IncX6	NC_018288|group_22499|position:101-1126	IncX6_1__KU302800	40.541	259	148	6	23	276	70	843	3.7e-65	203		hypothetical protein	38	38	1	1	170567	1	303403		1001	1136	1075	NA	NA	NA	NA	22	0.05
288	group_57730	Col(SD853)	NC_018291|group_57730|position:24762-26420	Col(SD853)_1__NC_015392	32.432	37	25	0	371	407	175	65	0.023	27.7	alkJ	Alcohol dehydrogenase [acceptor]	22	22	1	1	115987	1	273458		1658	1658	1658	NA	plasma membrane	oxidoreductase activity, acting on CH-OH group of donors;flavin adenine dinucleotide binding	GO:0005886;GO:0016614;GO:0050660	22	0.05
292	group_37876	rep13	NZ_CP015182|group_37876|position:2747-5173	rep13_2_CDS39(pSSP1)_AP008935	32.184	87	46	4	47	120	163	423	2.92e-05	39.7	recD2	ATP-dependent RecD-like DNA helicase	9	9	1	268	17	269	18		2372	2426	2378	NA	NA	DNA binding;ATP-dependent DNA helicase activity;ATP binding	GO:0003677;GO:0004003;GO:0005524	9	0.05
297	group_195738	IncX4	NC_019180|group_195738|position:284-1276	IncX4_2__FN543504	27.027	222	139	5	7	207	52	711	6.38e-21	83.6		hypothetical protein	8	8	1	1	292174	1	181425		992	992	992	NA	NA	NA	NA	8	0.05
3	group_45023	rep21	NC_011497|group_45023|position:262-1215	rep21_2_rep(pNVH01)_AJ512814.1	53.165	316	146	2	2	316	43	987	1.83e-128	363		hypothetical protein	6	6	1	1	256817	1	241929		953	1136	984	NA	NA	NA	NA	6	0.05
300	group_17619	IncY	NC_019688|group_17619|position:35187-35498	IncY_1__K02380	31.343	67	38	3	34	99	169	348	0.019	26.6		hypothetical protein	18	18	1	1	271281	1	228074		227	311	306	NA	NA	NA	NA	4	0.05
302	group_37966	Col440II	NC_019311|group_37966|position:4540-4947	Col440II_1__CP023921.1	25.455	110	62	3	15	124	270	1	7.91e-07	38.5		hypothetical protein	9	9	1	1	288936	1	125327		281	407	393	NA	NA	NA	NA	8	0.05
303	group_196962	Rep	NZ_CP022136|group_196962|position:51320-52534	Rep_1_pKPC-2_CP011573	32.721	272	164	9	19	279	40	831	5.98e-40	137		hypothetical protein	5	5	1	1	280854	1	129823		1214	1214	1214	NA	NA	NA	NA	5	0.05
303	group_196961	rep4	NC_019335|group_196961|position:54853-55482	rep4_2_CDS3(pKC5b)_AF378372	29.67	91	49	5	66	144	573	310	0.006	30		hypothetical protein	5	5	1	1	280853	1	129824		629	629	629	NA	NA	NA	NA	5	0.05
309	group_3989	Col(Ye4449)	NC_019436|group_3989|position:3813-4298	Col(Ye4449)_1__FJ696405	71.429	14	4	0	113	126	144	103	0.012	26.6		hypothetical protein	24	24	1	1	272200	1	227847		368	485	426	NA	NA	NA	NA	4	0.05
309	group_6949	pXuzhou21	NC_019436|group_6949|position:1-1146	pXuzhou21_1__CP001927	25.103	243	156	5	24	255	6	689	4.61e-20	82		hypothetical protein	25	25	1	1	272373	1	227774		191	1439	1087	NA	NA	NA	NA	4	0.05
315	liaR	rep19	NC_020249|liaR|position:42333-42920	rep19_9_repA(AP071A)_GQ900485.1	29.577	71	40	2	71	138	393	202	0.000654	32.7		Transcriptional regulatory protein LiaR	14	14	1	1	246150	1	212592		587	587	587	phosphorelay signal transduction system;regulation of transcription, DNA-templated	cytoplasm	DNA binding	GO:0000160;GO:0003677;GO:0005737;GO:0006355	7	0.05
315	group_208091	repUS13	NC_020249|group_208091|position:33706-34134	repUS13__CDS1(pUSA01)_NC007790	28.866	97	57	4	8	99	76	345	0.029	26.9		hypothetical protein	7	7	1	1	246333	1	220756		428	428	428	NA	NA	NA	NA	7	0.05
317	group_25165	rep10b	NC_020391|group_25165|position:3478-3699	rep10b_1_rep(pSK3)_NC001994	35.484	31	18	1	27	57	82	168	0.031	24.6		hypothetical protein	9	9	1	49	7	49	91		221	224	221	NA	NA	NA	NA	3	0.05
318	group_209237	rep11	NC_020524|group_209237|position:10901-11329	rep11_2_repA(pEF1071)_AF164559	30.159	63	42	1	3	63	625	813	0.022	27.3		hypothetical protein	17	17	1	1	293651	1	125964		428	428	428	NA	NA	NA	NA	15	0.05
318	group_209230	pSL483	NC_020524|group_209230|position:565-1686	pSL483_1__CP001137	25	244	162	6	12	244	6	707	5.68e-14	65.1		hypothetical protein	17	17	1	1	293639	1	125950		1121	1121	1121	NA	NA	NA	NA	15	0.05
319	group_209302	rep16	NC_020525|group_209302|position:1136-1681	rep16_6_unknown(SAP071A)_GQ900485.1	31.818	44	27	1	70	113	256	378	0.019	28.1		hypothetical protein	8	8	1	1	112789	1	125181		545	545	545	NA	NA	NA	NA	5	0.05
319	group_59622	pIP31758(p153)	NC_020525|group_59622|position:145-1068	pIP31758(p153)_1_p153_CP000719	27.624	181	118	4	58	226	97	636	1.1e-19	80.9		hypothetical protein	8	8	1	1	112788	1	125180		626	923	885	NA	NA	NA	NA	5	0.05
320	group_16272	IncX6	NC_020544|group_16272|position:37217-38329	IncX6_1__KU302800	40.283	283	150	10	29	303	46	861	2.82e-57	184		hypothetical protein	12	12	1	1	155064	1	309710		551	1112	1064	NA	NA	NA	NA	3	0.05
321	group_34290	Col(Ye4449)	NZ_CP018476|group_34290|position:18379-18897	Col(Ye4449)_1__FJ696405	51.515	33	15	1	116	148	156	61	0.000832	30		hypothetical protein	6	6	1	1	220689	1	160222		518	554	524	NA	NA	NA	NA	5	0.05
324	group_11083	Col440II	NZ_CP010381|group_11083|position:3586-3930	Col440II_1__CP023921.1	91.579	95	7	1	1	95	282	1	4.3e-62	178	mbeC	Mobilization protein MbeC	6	6	1	1	282580	1	202979		323	344	333	conjugation	NA	DNA binding	GO:0000746;GO:0003677	5	0.05
324	group_195918	IncFII(pCTU2)	NC_021293|group_195918|position:4836-4955	IncFII(pCTU2)_1_pCTU2_FN543095	50	16	7	1	21	35	353	400	0.028	23.5		hypothetical protein	6	6	1	1	282559	1	202975		119	119	119	NA	NA	NA	NA	5	0.05
331	group_216804	IncA/C2	NC_022344|group_216804|position:179399-180586	IncA/C2_1__JN157804	34.884	129	74	3	50	177	47	406	7.75e-20	78.6		hypothetical protein	8	8	1	1	226456	1	337574		1187	1187	1187	NA	NA	NA	NA	8	0.05
331	group_216846	rep12	NC_022344|group_216846|position:214292-214573	rep12_2_CDS1(plasmid)_AY278324	50	32	14	1	18	49	1103	1014	0.05	25		hypothetical protein	8	8	1	1	227900	1	337504		281	281	281	NA	NA	NA	NA	8	0.05
331	group_53683	repUS1	NZ_CP015879|group_53683|position:164185-164562	repUS1__ORF(E.faeciumContig1258)_JDOE	34	50	27	3	56	103	154	291	0.021	26.9		hypothetical protein	9	9	1	1	228061	1	337175		368	377	376	NA	NA	NA	NA	8	0.05
335	group_16767	Col440II	NZ_CP028175|group_16767|position:5220-5567	Col440II_1__CP023921.1	68.132	91	28	1	5	95	273	4	3.53e-41	125	mbeC	Mobilization protein MbeC	38	38	1	1	165976	1	280646		338	356	351	conjugation	NA	DNA binding	GO:0000746;GO:0003677	9	0.05
336	rcsC	repUS11	NC_023138|rcsC|position:238033-240312	repUS11__CDS16(pTEF3)_AE016832	26.606	109	72	3	383	484	1165	1488	0.004	33.1		Sensor histidine kinase RcsC	33	33	1	1	180067	1	300731		2279	2279	2279	phosphorelay signal transduction system;protein autophosphorylation	integral component of plasma membrane	phosphorelay sensor kinase activity;ATP binding	GO:0000155;GO:0000160;GO:0005524;GO:0005887;GO:0046777	7	0.05
336	group_60669	IncFIB(pENTAS01)	NZ_CP021041|group_60669|position:96835-97293	IncFIB(pENTAS01)_1_pENTAS01_CP003027	35.484	31	20	0	17	47	409	501	0.047	26.2		hypothetical protein	7	7	1	1	182841	1	301113		458	458	458	NA	NA	NA	NA	7	0.05
336	group_220434	Col(SD853)	NC_023138|group_220434|position:25970-27628	Col(SD853)_1__NC_015392	32.432	37	25	0	371	407	175	65	0.025	27.3	alkJ	Alcohol dehydrogenase [acceptor]	7	7	1	1	115971	1	273443		1658	1658	1658	NA	plasma membrane	oxidoreductase activity, acting on CH-OH group of donors;flavin adenine dinucleotide binding	GO:0005886;GO:0016614;GO:0050660	7	0.05
336	qedA	IncFII(p96A)	NC_023138|qedA|position:207132-208907	IncFII(p96A)_1_p96A_JQ418521	32.353	68	45	1	36	102	283	80	0.007	31.2		Quinoprotein alcohol dehydrogenase (cytochrome c)	7	7	1	1	182613	1	300830		1775	1775	1775	NA	membrane;outer membrane-bounded periplasmic space	calcium ion binding;ethanol:cytochrome c oxidoreductase activity	GO:0005509;GO:0016020;GO:0030288;GO:0052935	7	0.05
336	group_37698	IncFII(p96A)	NC_023138|group_37698|position:225615-225902	IncFII(p96A)_1_p96A_JQ418521	43.478	23	13	0	41	63	446	514	0.004	28.1		hypothetical protein	33	33	1	1	180095	1	300766		287	440	291	NA	NA	NA	NA	7	0.05
337	group_220495	rep23	NC_023139|group_220495|position:7902-8237	rep23_2_rep(pV030-8)_EU366902.1	26.471	68	43	2	44	107	175	369	0.009	27.7	hxlR	HTH-type transcriptional activator HxlR	7	7	1	1	170807	1	303645		335	335	335	NA	NA	DNA binding	GO:0003677	7	0.05
338	iolE	IncL/M(pOXA-48)	NZ_CP021044|iolE|position:61756-62811	IncL/M(pOXA-48)_1_pOXA-48_JN626286	31.429	70	36	4	7	73	412	594	0.013	29.6		Inosose dehydratase	38	38	1	1	184050	1	288494		1055	1055	1055	inositol catabolic process	NA	manganese ion binding;myo-inosose-2 dehydratase activity	GO:0019310;GO:0030145;GO:0050114	7	0.05
338	group_37650	Col(YC)	NZ_CP021044|group_37650|position:1-1278	Col(YC)_1__NC_002144	38.298	47	29	0	196	242	150	10	5.87e-08	42.4		hypothetical protein	38	38	1	1	184065	1	288308		1277	1277	1277	NA	NA	NA	NA	7	0.05
338	group_28093	IncQ1	NC_023140|group_28093|position:35337-36095	IncQ1_1__M28829.1	51.351	37	17	1	14	49	599	489	0.003	31.2	fhuC	Iron(3+)-hydroxamate import ATP-binding protein FhuC	37	37	1	1	184006	1	288455		758	758	758	ion transport;iron ion homeostasis	ATP-binding cassette (ABC) transporter complex	ATP binding;ATPase activity	GO:0005524;GO:0006811;GO:0016887;GO:0043190;GO:0055072	7	0.05
338	group_28658	ColKP3	NC_023140|group_28658|position:17772-18569	ColKP3_1__JN205800	51.724	29	14	0	204	232	173	259	0.001	30.8		hypothetical protein	15	15	1	1	183943	1	288430		791	797	793	NA	NA	NA	NA	7	0.05
339	acoA	repUS21	NC_023141|acoA|position:35417-36412	repUS21__rep(pWBG764)_GQ900468.1	32.836	67	36	1	2	59	535	735	0.007	30.8		Acetoin:2,6-dichlorophenolindophenol oxidoreductase subunit alpha	12	12	1	1	186474	1	295903		995	995	995	acetoin catabolic process	NA	oxidoreductase activity, acting on the aldehyde or oxo group of donors, disulfide as acceptor	GO:0016624;GO:0045150	5	0.05
340	group_220664	IncFII(S)	NZ_CP021045|group_220664|position:59663-59845	IncFII(S)_1__CP000858	32.432	37	25	0	2	38	135	25	0.005	26.2		hypothetical protein	7	7	1	1	170577	1	303317		182	182	182	NA	NA	NA	NA	7	0.05
340	group_22499	IncX6	NC_023142|group_22499|position:4-1005	IncX6_1__KU302800	40.698	258	147	6	15	267	70	840	5.01e-65	202		hypothetical protein	38	38	1	1	170567	1	303403		1001	1136	1075	NA	NA	NA	NA	7	0.05
345	group_17912	IncFII(SARC14)	NZ_CP013700|group_17912|position:200362-201024	IncFII(SARC14)_1_SARC14_JQ418540	28.736	87	51	3	113	191	46	297	0.009	28.9		hypothetical protein	10	10	1	1	311833	1	269652		662	665	662	NA	NA	NA	NA	3	0.05
345	group_26220	rep7	NZ_CP006901|group_26220|position:235644-236201	rep7_14_rep(MSSA476)_BX571857.1	24	50	32	1	60	103	454	603	0.043	26.9		hypothetical protein	9	9	1	1	311222	1	268935		557	557	557	NA	NA	NA	NA	3	0.05
345	group_34222	IncFIB(pCTU1)	NZ_CP006901|group_34222|position:30398-31804	IncFIB(pCTU1)_1_pCTU1_FN543094	28	75	48	3	354	424	521	303	0.039	28.9		hypothetical protein	9	9	1	1	311945	1	268085		1406	1406	1406	NA	NA	NA	NA	3	0.05
345	group_53273	rep19	NZ_CP006901|group_53273|position:20253-20768	rep19_9_repA(AP071A)_GQ900485.1	33.735	83	40	3	69	136	558	310	0.001	31.6		hypothetical protein	6	6	1	1	311933	1	268069		515	515	515	NA	NA	NA	NA	3	0.05
347	group_224432	pESA2	NC_025152|group_224432|position:35031-35771	pESA2_1__CP000784	36.777	242	149	3	4	241	4	729	4.96e-51	160		hypothetical protein	7	7	1	1	110269	1	176082		740	740	740	NA	NA	NA	NA	7	0.05
348	group_224497	pIP31758(p153)	NC_025172|group_224497|position:1-1173	pIP31758(p153)_1_p153_CP000719	34.615	130	79	4	137	262	247	630	1.1e-12	61.2		hypothetical protein	9	9	1	1	333643	1	125872		1172	1172	1172	NA	NA	NA	NA	3	0.05
348	group_51205	repUS5	NC_025172|group_51205|position:79059-79340	repUS5__CDS20(pETB)_NC003265	31.818	66	31	3	17	82	1144	1299	0.003	28.5		hypothetical protein	13	13	1	1	112652	1	167828		281	281	281	NA	NA	NA	NA	3	0.05
349	group_224497	pIP31758(p153)	NC_025173|group_224497|position:747-1919	pIP31758(p153)_1_p153_CP000719	34.615	130	79	4	137	262	247	630	1.04e-12	61.2		hypothetical protein	9	9	1	1	333643	1	125872		1172	1172	1172	NA	NA	NA	NA	5	0.05
349	group_224526	repUS4	NC_025173|group_224526|position:93474-94250	repUS4__repA(pCI2000)_AF178424	36.364	33	20	1	159	190	819	721	0.049	27.7	parA	Chromosome partitioning protein ParA	10	10	1	1	333585	1	125868		776	776	776	chromosome segregation	NA	ATP binding	GO:0005524;GO:0007059	5	0.05
350	group_179151	IncFII	NT_187151|group_179151|position:3694-3957	IncFII_1_pSFO_AF401292	30.435	46	32	0	36	81	151	14	0.005	26.9		hypothetical protein	5	5	1	1	355100	1	121683		263	263	263	NA	NA	NA	NA	4	0.05
350	group_56124	IncT	NT_187151|group_56124|position:7509-8033	IncT_1__AP004237	26.667	45	32	1	30	74	719	588	0.006	29.3		hypothetical protein	5	5	1	1	355095	1	121669		389	524	497	NA	NA	NA	NA	4	0.05
352	group_227353	Col440I	NZ_CP003994|group_227353|position:2942-3112	Col440I_1__CP023920.1	70.27	37	11	0	1	37	1	111	1.65e-15	56.6		hypothetical protein	15	15	1	1	282425	1	203019		170	170	170	NA	NA	NA	NA	14	0.05
352	mbeC	Col440II	NZ_CP003994|mbeC|position:1980-2324	Col440II_1__CP023921.1	93.684	95	5	1	1	95	282	1	5.97e-63	180		Mobilization protein MbeC	39	39	1	1	282434	1	203052		314	344	340	conjugation	NA	DNA binding	GO:0000746;GO:0003677	14	0.05
354	group_60637	rep8	NZ_CP004871|group_60637|position:17488-18591	rep8_2_repA(pEJ97-1)_AJ49170	35.714	126	68	4	1	123	1	348	4.44e-16	71.6		hypothetical protein	6	6	1	1	245796	1	204839		278	1103	965	NA	NA	NA	NA	5	0.05
355	group_16174	rep3	NZ_CP004874|group_16174|position:71999-73540	rep3_1_rep63A(pAW63)_BTH011655	96.693	514	17	0	1	514	1	1542	0	1041		hypothetical protein	8	8	1	1	246347	1	206210		1541	1541	1541	NA	NA	NA	NA	5	0.05
355	group_61419	rep3	NZ_CP004874|group_61419|position:13448-13573	rep3_3_rep(pBT9727)_CP000047	42.308	26	14	1	12	37	655	729	0.016	24.3		hypothetical protein	6	6	1	1	236835	1	225598		125	125	125	NA	NA	NA	NA	5	0.05
356	sbp	rep7	NZ_CP006989|sbp|position:229362-230387	rep7_14_rep(MSSA476)_BX571857.1	42.308	26	15	0	292	317	92	15	0.032	28.5		Sulfate-binding protein	46	46	1	1	53168	1	90428		1025	1025	1025	sulfur compound metabolic process;sulfate transport	outer membrane-bounded periplasmic space	ATPase-coupled sulfate transmembrane transporter activity;sulfate binding	GO:0006790;GO:0008272;GO:0015419;GO:0030288;GO:0043199	3	0.05
356	group_6712	pYE854	NZ_CP006989|group_6712|position:275057-276349	pYE854_1__AM905950	38.889	36	18	1	41	72	438	545	0.037	28.9		hypothetical protein	46	46	1	1	53253	1	90629		1292	1292	1292	NA	NA	NA	NA	3	0.05
356	group_146724	IncI1	NZ_CP006989|group_146724|position:274820-274978	IncI1_1_Alpha_AP005147	41.935	31	16	1	22	50	107	15	0.001	26.6		hypothetical protein	6	6	1	1	53250	1	90627		158	158	158	NA	NA	NA	NA	3	0.05
357	group_34847	rep14	NZ_CP007644|group_34847|position:300009-300641	rep14_2_ORF(pKQ10)_EFU01917	31.148	61	36	2	77	131	251	69	0.037	26.9	fadR	Fatty acid metabolism regulator protein	7	7	1	1	361272	1	62777		632	632	632	fatty acid metabolic process;lipid catabolic process	cytoplasm	DNA binding	GO:0003677;GO:0005737;GO:0006631;GO:0016042	3	0.05
357	group_26496	rep14	NZ_CP007644|group_26496|position:561022-562017	rep14_3_ORF(pRI1)_EU327398	40.476	42	25	0	53	94	634	759	0.002	32.7	cytR_2	HTH-type transcriptional repressor CytR	19	19	1	1	43891	1	78609		995	995	995	negative regulation of transcription, DNA-templated	cytosol	transcription regulatory region sequence-specific DNA binding	GO:0000976;GO:0005829;GO:0045892	3	0.05
357	group_17598	repUS18	NZ_CP007644|group_17598|position:316769-318031	repUS18__rep(pKKS825)_FN377602.2	41.935	31	18	0	284	314	751	843	0.031	29.3		hypothetical protein	34	34	1	1	361209	1	63639		1262	1262	1262	NA	NA	NA	NA	3	0.05
357	ugpC_1	IncQ1	NZ_CP006990|ugpC_1|position:81041-82108	IncQ1_1__M28829.1	30.693	101	60	5	1	94	647	354	0.028	28.9		sn-glycerol-3-phosphate import ATP-binding protein UgpC	37	37	1	1	38164	1	79003		1067	1067	1067	glycerophosphodiester transmembrane transport;carbohydrate transport;glycerol-3-phosphate transmembrane transport	ATP-binding cassette (ABC) transporter complex;ATP-binding cassette (ABC) transporter complex, substrate-binding subunit-containing	glycerophosphodiester transmembrane transporter activity;ATP binding;glycerol-3-phosphate transmembrane transporter activity;glycerol-3-phosphate-transporting ATPase activity	GO:0001406;GO:0001407;GO:0005524;GO:0008643;GO:0015169;GO:0015430;GO:0015794;GO:0043190;GO:0055052	3	0.05
357	group_15360	IncHI1B	NZ_CP021127|group_15360|position:216923-218044	IncHI1B_1_pNDM-MAR_JN420336	26.744	86	55	4	229	314	168	401	0.000737	33.5		hypothetical protein	46	46	1	1	68761	1	62505		1121	1121	1121	NA	NA	NA	NA	3	0.05
358	fsr	IncX4	NZ_CP006991|fsr|position:564005-565207	IncX4_2__FN543504	23.2	125	84	2	29	153	34	372	0.007	30.8		Fosmidomycin resistance protein	46	46	1	1	55235	1	84058		1202	1202	1202	cellular response to DNA damage stimulus;response to antibiotic;transmembrane transport	plasma membrane;integral component of membrane	NA	GO:0005886;GO:0006974;GO:0016021;GO:0046677;GO:0055085	3	0.05
358	group_21515	IncQ1	NZ_CP006991|group_21515|position:512959-514029	IncQ1_1__M28829.1	32	100	61	3	1	95	647	354	0.000527	34.3	sugC_2	sn-glycerol-3-phosphate import ATP-binding protein UgpC	15	15	1	1	56913	1	82780		1070	1070	1070	NA	ATP-binding cassette (ABC) transporter complex, substrate-binding subunit-containing	ATP binding	GO:0005524;GO:0055052	3	0.05
358	group_33238	IncQ1	NZ_CP006991|group_33238|position:250212-250895	IncQ1_1__M28829.1	32.143	56	37	1	4	58	508	675	0.023	28.1		hypothetical protein	6	6	1	1	43729	1	49349		683	683	683	NA	NA	NA	NA	3	0.05
358	gntR	repUS10	NZ_CP006991|gntR|position:634656-635726	repUS10__CDS25(pSSP1)_AP008935	23.333	60	44	1	143	202	886	1059	0.044	28.5		HTH-type transcriptional regulator GntR	36	36	1	1	38738	1	89167		1010	1073	1065	cellular response to DNA damage stimulus;negative regulation of transcription, DNA-templated;positive regulation of transcription, DNA-templated;D-gluconate catabolic process	cytosol	DNA binding	GO:0003677;GO:0005829;GO:0006974;GO:0045892;GO:0045893;GO:0046177	3	0.05
361	group_246961	rep24	NZ_CP008844|group_246961|position:13575-13778	rep24_2_rep(pWBG749)_GQ900391.1	44.444	36	17	1	3	38	505	603	0.022	25		hypothetical protein	27	27	1	1	232496	1	347423		203	203	203	NA	NA	NA	NA	27	0.05
362	group_64265	IncX6	NZ_CP009029|group_64265|position:718-1845	IncX6_1__KU302800	29.537	281	167	11	74	346	28	801	5.7e-29	108		hypothetical protein	5	5	1	1	139472	1	144053		1112	1127	1124	NA	NA	NA	NA	4	0.05
363	group_24886	IncN3	NZ_CP009030|group_24886|position:31356-32582	IncN3_1__EF219134	50.602	166	71	4	137	300	473	3	4.4e-52	165		hypothetical protein	32	32	1	1	221065	1	160005		800	1226	1212	NA	NA	NA	NA	5	0.05
364	group_64286	repA	NZ_CP028194|group_64286|position:10603-11451	repA_1_pKPC-2_CP013325	37.566	189	114	1	81	269	7	561	8.1e-34	116		hypothetical protein	7	7	1	1	212891	1	131394		836	980	920	NA	NA	NA	NA	7	0.05
364	group_247835	IncX5	NZ_CP009073|group_247835|position:14693-14980	IncX5_2__MF062700.1	47.826	23	12	0	33	55	137	205	0.023	25.8		hypothetical protein	7	7	1	1	212892	1	131395		287	287	287	NA	NA	NA	NA	7	0.05
366	group_64793	IncFII(pCTU2)	NZ_CP009851|group_64793|position:14693-15379	IncFII(pCTU2)_1_pCTU2_FN543095	70.157	191	53	1	38	224	575	3	7.36e-89	254		hypothetical protein	6	6	1	1	209807	1	350788		584	686	669	NA	NA	NA	NA	4	0.05
366	group_36269	pESA2	NZ_CP029428|group_36269|position:46538-47284	pESA2_1__CP000784	48.148	243	123	2	1	240	1	729	1.13e-78	231		hypothetical protein	48	48	1	1	104549	1	350819		221	746	354	NA	NA	NA	NA	4	0.05
368	dltC	rep3	NZ_CP010112|dltC|position:35158-35403	rep3_1_rep63A(pAW63)_BTH011655	38.235	34	20	1	30	63	856	954	0.031	25.4		D-alanine--poly(phosphoribitol) ligase subunit 2	15	15	1	1	239024	1	210452		245	245	245	lipoteichoic acid biosynthetic process	cytoplasm	D-alanyl carrier activity	GO:0005737;GO:0036370;GO:0070395	3	0.05
368	group_58015	rep23	NZ_CP010112|group_58015|position:254469-254831	rep23_1_rep(pPR9)_GU237136.1	46.429	28	14	1	80	107	772	852	0.03	26.6		putative HTH-type transcriptional regulator	5	5	1	1	241126	1	213537		350	362	357	NA	NA	DNA binding;DNA-binding transcription factor activity	GO:0003677;GO:0003700	3	0.05
368	group_40437	IncX8	NZ_CP015730|group_40437|position:100365-101780	IncX8_1__AM942760	26.852	108	65	5	298	403	127	414	0.012	30.4		hypothetical protein	5	5	1	1	250218	1	209743		1310	1415	1394	NA	NA	NA	NA	3	0.05
37	group_45191	rep7b	NC_017197|group_45191|position:25-870	rep7b_2_pVGA_NC_011605.1	27.407	135	81	2	55	183	271	642	5.38e-08	46.2		hypothetical protein	9	9	1	648	1	649	2		845	869	855	NA	NA	NA	NA	9	0.05
370	group_16767	Col440II	NZ_CP010203|group_16767|position:415-771	Col440II_1__CP023921.1	68.132	91	28	1	8	98	273	4	3.29e-41	125	mbeC	Mobilization protein MbeC	38	38	1	1	165976	1	280646		338	356	351	conjugation	NA	DNA binding	GO:0000746;GO:0003677	4	0.05
373	group_260902	IncN3	NZ_CP010382|group_260902|position:21422-22303	IncN3_1__EF219134	93.038	158	11	0	29	186	476	3	2.91e-112	315		hypothetical protein	11	11	1	1	337548	1	181923		881	881	881	NA	NA	NA	NA	8	0.05
374	group_65238	IncFII(p96A)	NZ_CP010383|group_65238|position:99378-100244	IncFII(p96A)_1_p96A_JQ418521	53.448	174	75	3	10	177	13	534	1.03e-54	169		hypothetical protein	6	6	1	1	334147	1	123446		866	866	866	NA	NA	NA	NA	4	0.05
374	group_65239	ColKP3	NZ_CP010383|group_65239|position:102143-102403	ColKP3_1__JN205800	43.75	32	18	0	23	54	173	268	0.018	25.4		hypothetical protein	6	6	1	1	334140	1	123436		260	260	260	NA	NA	NA	NA	4	0.05
377	group_65351	rep17	NZ_CP010606|group_65351|position:1-1248	rep17_1_CDS29(pRUM)_AF507977	20.492	122	85	3	63	176	166	519	0.036	28.9		hypothetical protein	9	9	1	1	186633	1	295713		317	1247	1143	NA	NA	NA	NA	8	0.05
378	group_262859	IncX4	NZ_CP010616|group_262859|position:57495-57758	IncX4_1__CP002895	27.66	47	34	0	22	68	145	285	0.018	25.8		hypothetical protein	6	6	1	1	113055	1	326357		263	263	263	NA	NA	NA	NA	6	0.05
378	group_262826	Col(Ye4449)	NZ_CP010616|group_262826|position:19378-19953	Col(Ye4449)_1__FJ696405	40	35	19	1	119	153	144	46	0.005	28.1		hypothetical protein	6	6	1	1	171058	1	302646		575	575	575	NA	NA	NA	NA	6	0.05
378	group_2447	rep21	NZ_CP010616|group_2447|position:47239-48732	rep21_7_rep(pWBG760)_GQ900473.1	27.778	72	33	5	63	125	828	643	0.001	33.9		hypothetical protein	14	14	1	1	166360	1	326438		1493	2105	1676	NA	NA	NA	NA	6	0.05
379	group_65452	Col(SD853)	NZ_CP010682|group_65452|position:25900-27528	Col(SD853)_1__NC_015392	32.432	37	25	0	361	397	175	65	0.023	27.3	alkJ	Alcohol dehydrogenase [acceptor]	8	8	1	1	115985	1	273441		1628	1658	1635	NA	plasma membrane	oxidoreductase activity, acting on CH-OH group of donors;flavin adenine dinucleotide binding	GO:0005886;GO:0016614;GO:0050660	4	0.05
381	group_22499	IncX6	NZ_CP010648|group_22499|position:1-1014	IncX6_1__KU302800	40.541	259	148	6	19	272	70	843	3.14e-65	203		hypothetical protein	38	38	1	1	170567	1	303403		1001	1136	1075	NA	NA	NA	NA	8	0.05
383	group_65452	Col(SD853)	NZ_CP010717|group_65452|position:27330-28958	Col(SD853)_1__NC_015392	32.432	37	25	0	361	397	175	65	0.024	27.3	alkJ	Alcohol dehydrogenase [acceptor]	8	8	1	1	115985	1	273441		1628	1658	1635	NA	plasma membrane	oxidoreductase activity, acting on CH-OH group of donors;flavin adenine dinucleotide binding	GO:0005886;GO:0016614;GO:0050660	4	0.05
383	rcsC	repUS11	NZ_CP010717|rcsC|position:189265-191544	repUS11__CDS16(pTEF3)_AE016832	27.523	109	71	3	383	484	1165	1488	0.001	34.7		Sensor histidine kinase RcsC	33	33	1	1	180067	1	300731		2279	2279	2279	phosphorelay signal transduction system;protein autophosphorylation	integral component of plasma membrane	phosphorelay sensor kinase activity;ATP binding	GO:0000155;GO:0000160;GO:0005524;GO:0005887;GO:0046777	4	0.05
385	group_49399	IncX6	NZ_CP010722|group_49399|position:1-1035	IncX6_1__KU302800	42.125	273	149	7	8	275	34	840	1.96e-68	212		hypothetical protein	7	7	1	1	166278	1	303973		608	1034	973	NA	NA	NA	NA	3	0.05
385	group_33414	IncT	NZ_CP010722|group_33414|position:35889-36440	IncT_1__AP004237	30.233	43	22	1	1	43	534	638	0.01	28.9		hypothetical protein	5	5	1	1	166277	1	302674		551	551	551	NA	NA	NA	NA	3	0.05
387	group_48000	rep16	NZ_CP011106|group_48000|position:25863-26555	rep16_6_unknown(SAP071A)_GQ900485.1	65	20	7	0	22	41	7	66	0.014	28.9		hypothetical protein	7	7	1	8	231	8	954		692	692	692	NA	NA	NA	NA	3	0.05
388	group_213633	IncN3	NZ_CP011121|group_213633|position:56170-57093	IncN3_1__EF219134	28.395	162	103	4	45	200	467	3	6.77e-19	75.9		hypothetical protein	6	6	1	1	163817	1	306654		923	923	923	NA	NA	NA	NA	4	0.05
394	group_87726	pESA2	NZ_CP011596|group_87726|position:57959-58249	pESA2_1__CP000784	30.909	55	33	2	42	95	549	397	0.02	26.2		hypothetical protein	13	13	1	1	188663	1	185045		290	290	290	NA	NA	NA	NA	3	0.05
394	group_25079	repUS18	NZ_CP011596|group_25079|position:40104-40661	repUS18__rep(pKKS825)_FN377602.2	29.31	58	35	2	124	179	1198	1359	0.04	27.3	hin	DNA-invertase hin	65	65	1	1	202820	1	169452		557	557	557	DNA recombination;DNA integration	NA	recombinase activity;DNA binding	GO:0000150;GO:0003677;GO:0006310;GO:0015074	3	0.05
394	group_25160	rep14	NZ_CP011596|group_25160|position:33559-33876	rep14_3_ORF(pRI1)_EU327398	33.333	30	20	0	35	64	733	822	0.034	25.8		hypothetical protein	75	75	1	1	338328	1	183064		308	317	316	NA	NA	NA	NA	3	0.05
394	group_14797	IncP6	NZ_CP011596|group_14797|position:77007-78410	IncP6_1__JF785550	26.316	95	49	4	63	147	795	544	0.017	30		ISNCY family transposase ISBcen27	34	34	1	1	122359	1	129414		1214	1406	1397	transposon integration	NA	transposase activity	GO:0004803;GO:0070893	3	0.05
394	group_52145	p0111	NZ_CP011596|group_52145|position:38886-39785	p0111_1__AP010962	48.311	296	142	4	6	296	13	882	4.04e-83	246	repB_2	RepFIB replication protein A	24	24	1	1	338319	1	183037		899	899	899	DNA replication initiation;plasmid maintenance	NA	DNA binding;DNA-directed DNA polymerase activity	GO:0003677;GO:0003887;GO:0006270;GO:0006276	3	0.05
394	group_32504	IncFIB(K)	NZ_CP011596|group_32504|position:20993-22003	IncFIB(K)_1_Kpn3_JN233704	98.925	186	2	0	101	286	559	2	6.23e-140	388	repB	RepFIB replication protein A	207	207	1	1	338400	1	183786		1010	1010	1010	DNA replication initiation;plasmid maintenance	NA	DNA binding;DNA-directed DNA polymerase activity	GO:0003677;GO:0003887;GO:0006270;GO:0006276	3	0.05
395	mbeC	Col440II	NZ_CP011606|mbeC|position:1420-1764	Col440II_1__CP023921.1	92.632	95	6	1	1	95	282	1	8.59e-62	177		Mobilization protein MbeC	39	39	1	1	282434	1	203052		314	344	340	conjugation	NA	DNA binding	GO:0000746;GO:0003677	6	0.05
398	group_29383	pXuzhou21	NZ_CP013797|group_29383|position:183141-184112	pXuzhou21_1__CP001927	31.739	230	138	5	1	213	3	686	1.3e-35	123		hypothetical protein	13	13	1	6	641	6	936		788	1112	1043	NA	NA	NA	NA	13	0.05
398	group_854	IncFII(pAMA1167-NDM-5)|IncFII(pRSB107)	NZ_CP011850|group_854|position:134026-134754	IncFII(pAMA1167-NDM-5)_1_pAMA1167-NDM-5_CP024805.1	29.885	87	49	3	43	129	34	258	0.002	30		IS6 family transposase ISPsa2	13	13	1	6	644	6	939		728	728	728	transposon integration	NA	transposase activity	GO:0004803;GO:0070893	13	0.05
4	group_78207	rep16	NC_001371|group_78207|position:4443-4880	rep16_3_rep(Saa6159)_CP002115.1	75	16	4	0	131	146	48	1	0.001	31.2		hypothetical protein	10	10	1	1	165949	1	280822		437	437	437	NA	NA	NA	NA	10	0.05
4	group_16767	Col440II	NZ_CP018949|group_16767|position:8571-8909	Col440II_1__CP023921.1	68.132	91	28	1	2	92	273	4	2.91e-41	125	mbeC	Mobilization protein MbeC	38	38	1	1	165976	1	280646		338	356	351	conjugation	NA	DNA binding	GO:0000746;GO:0003677	10	0.05
40	group_79144	IncN3	NC_002118|group_79144|position:6158-6511	IncN3_1__EF219134	30	60	36	3	43	98	424	251	0.018	26.6		hypothetical protein	21	21	1	25	40	25	22		353	353	353	NA	NA	NA	NA	21	0.05
402	group_276019	pEC4115	NZ_CP011969|group_276019|position:22635-23822	pEC4115_1__NC_011351	43.59	39	21	1	189	227	592	705	0.000661	33.9		hypothetical protein	5	5	1	79	86	79	109		1187	1187	1187	NA	NA	NA	NA	5	0.05
403	group_8067	Rep	NZ_CP019733|group_8067|position:36298-37599	Rep_1_pKPC-2_CP011573	31.66	259	159	8	42	290	43	795	8.19e-32	116		hypothetical protein	10	10	1	1	218960	1	336964		1301	1313	1311	NA	NA	NA	NA	6	0.05
403	group_24992	IncFII(pCRY)	NZ_CP011973|group_24992|position:22247-23083	IncFII(pCRY)_1_pCRY_NC_005814	31.707	41	28	0	221	261	426	304	0.033	27.7		hypothetical protein	14	14	1	1	219025	1	148055		677	836	824	NA	NA	NA	NA	6	0.05
404	group_41249	IncX6	NZ_CP027531|group_41249|position:58426-58950	IncX6_1__KU302800	34.375	32	21	0	99	130	303	208	0.006	29.6		hypothetical protein	6	6	1	1	293731	1	328976		524	911	846	NA	NA	NA	NA	6	0.05
407	group_4411	ColKP3	NZ_CP012277|group_4411|position:1425-1634	ColKP3_1__JN205800	48.148	27	14	0	3	29	167	247	0.007	26.2		hypothetical protein	9	9	1	1	269303	1	246139		134	734	353	transposon integration	NA	transposase activity	GO:0004803;GO:0070893	3	0.05
408	group_1264	rep21	NZ_CP014889|group_1264|position:8579-9163	rep21_1_rep(pWBG754)_GQ900396.1	29.688	64	40	1	106	164	509	700	0.005	30	bin3	Putative transposon Tn552 DNA-invertase bin3	11	11	1	1	267020	1	242995		344	596	559	DNA integration;transposition	NA	recombinase activity;DNA binding	GO:0000150;GO:0003677;GO:0015074;GO:0032196	3	0.05
408	group_576	rep22	NZ_CP012274|group_576|position:20233-20742	rep22_2_repU(pKKS825)_FN377602.2	69.643	56	17	0	65	120	1137	970	2.31e-21	82.8		hypothetical protein	15	15	1	1	267471	1	242963		164	2060	795	NA	NA	NA	NA	3	0.05
408	group_1191	repUS4	NZ_CP014889|group_1191|position:5615-6718	repUS4__repA(pCI2000)_AF178424	49.716	352	163	6	1	351	1	1017	7.17e-117	338		hypothetical protein	22	22	1	1	267986	1	230872		461	1124	1011	NA	NA	NA	NA	3	0.05
409	group_67024	IncFII(pCTU2)	NZ_CP012414|group_67024|position:3815-4093	IncFII(pCTU2)_1_pCTU2_FN543095	35.849	53	28	3	33	85	188	48	0.018	26.2		hypothetical protein	6	6	1	6	879	6	702		176	278	261	NA	NA	NA	NA	5	0.05
412	group_67049	rep23	NZ_CP012417|group_67049|position:6632-7132	rep23_2_rep(pV030-8)_EU366902.1	31.933	119	71	2	13	131	46	372	1.97e-11	54.3		hypothetical protein	5	5	1	6	253	6	241		500	1007	601	NA	NA	NA	NA	4	0.05
413	group_9368	rep7	NZ_CP012469|group_9368|position:35065-37041	rep7_15_rep(pS0385-2)_AM990994.1	41.935	31	18	0	137	167	7	99	0.033	29.6		hypothetical protein	11	11	1	1	261828	1	240753		377	1976	1830	NA	NA	NA	NA	5	0.05
415	group_280740	pJARS36	NZ_CP013822|group_280740|position:12881-14005	pJARS36_1__NC_015068	25.904	166	112	3	136	300	63	530	0.000806	33.1		hypothetical protein	13	13	1	6	1016	6	404		1124	1124	1124	NA	NA	NA	NA	13	0.05
415	group_67125	rep18	NZ_CP013784|group_67125|position:56967-57359	rep18_1_repA(p200B)_AB158402	29.592	98	52	4	27	122	454	702	0.018	27.3		hypothetical protein	13	13	1	6	1008	6	519		392	464	447	NA	NA	NA	NA	13	0.05
416	group_29555	rep5	NZ_CP012984|group_29555|position:22999-23751	rep5_4_rep(SAP047A)_GQ900405.1	31.092	119	81	1	106	223	304	660	3.42e-11	55.1		hypothetical protein	7	7	1	1	317479	1	201628		752	881	807	NA	NA	NA	NA	3	0.05
416	group_23418	IncA/C	NZ_CP012984|group_23418|position:73465-73956	IncA/C_1__FJ705807	35.484	31	20	0	124	154	164	256	0.035	26.6		IS3 family transposase ISPsy24	5	5	1	1	330293	1	255122		491	740	576	transposon integration	NA	transposase activity	GO:0004803;GO:0070893	3	0.05
418	group_296982	IncHI1B(R27)	NZ_CP013340|group_296982|position:62702-62935	IncHI1B(R27)_1_R27_AF250878	33.333	75	34	3	2	66	77	283	0.016	25.8		hypothetical protein	9	9	1	1	208179	1	168581		233	233	233	NA	NA	NA	NA	8	0.05
418	group_13220	rep8	NZ_CP018341|group_13220|position:16898-17338	rep8_2_repA(pEJ97-1)_AJ49170	31.25	32	22	0	56	87	85	180	0.002	30.4	klcA	Antirestriction protein KlcA	81	81	1	1	208181	1	168395		242	440	435	NA	NA	NA	NA	8	0.05
418	group_41870	rep3	NZ_CP018341|group_41870|position:9175-10104	rep3_1_rep63A(pAW63)_BTH011655	27.119	118	53	7	194	283	175	513	0.007	30.8		hypothetical protein	10	10	1	1	197962	1	168432		929	986	940	NA	NA	NA	NA	8	0.05
420	group_20763	repUS16	NZ_CP013491|group_20763|position:245007-245351	repUS16__repF(pE194)_M17811.1	30.864	81	46	4	14	84	777	1019	0.031	26.2	yabJ	2-iminobutanoate/2-iminopropanoate deaminase	36	36	1	1	38629	1	89342		344	344	344	isoleucine biosynthetic process;response to toxic substance;2-oxobutyrate biosynthetic process;organonitrogen compound catabolic process	cytosol	deaminase activity	GO:0005829;GO:0009097;GO:0009636;GO:0019239;GO:0046360;GO:1901565	10	0.05
420	gntR	repUS10	NZ_CP013513|gntR|position:228289-229299	repUS10__CDS25(pSSP1)_AP008935	23.333	60	44	1	122	181	886	1059	0.028	28.9		HTH-type transcriptional regulator GntR	36	36	1	1	38738	1	89167		1010	1073	1065	cellular response to DNA damage stimulus;negative regulation of transcription, DNA-templated;positive regulation of transcription, DNA-templated;D-gluconate catabolic process	cytosol	DNA binding	GO:0003677;GO:0005829;GO:0006974;GO:0045892;GO:0045893;GO:0046177	10	0.05
421	group_6712	pYE854	NZ_CP021028|group_6712|position:339501-340793	pYE854_1__AM905950	44.444	36	16	1	41	72	438	545	0.013	30.4		hypothetical protein	46	46	1	1	53253	1	90629		1292	1292	1292	NA	NA	NA	NA	10	0.05
421	metB	rep13	NZ_CP013493|metB|position:277253-278425	rep13_3_rep(pWBG1773)_EF537646	25.175	143	75	7	62	176	160	576	0.025	29.3		Cystathionine gamma-synthase	38	38	1	1	53126	1	88473		1169	1172	1171	methionine biosynthetic process	cytoplasm	cystathionine gamma-synthase activity;pyridoxal phosphate binding	GO:0003962;GO:0005737;GO:0009086;GO:0030170	10	0.05
421	tcyN	rep8	NZ_CP013493|tcyN|position:259314-260054	rep8_1_EP002*(pAM373)_NC002630	34.375	64	33	3	180	237	268	450	0.037	27.7		L-cystine import ATP-binding protein TcyN	14	14	1	1	71291	1	90249		740	740	740	NA	plasma membrane	ATP binding;amino acid-transporting ATPase activity	GO:0005524;GO:0005886;GO:0015424	10	0.05
422	group_299203	rep22	NZ_CP013494|group_299203|position:694338-698999	rep22_2_repU(pKKS825)_FN377602.2	37.975	158	93	3	78	231	1134	664	2.54e-24	100	recD2	ATP-dependent RecD-like DNA helicase	7	7	1	1	2715	1	97690		4661	4661	4661	NA	NA	DNA binding;ATP-dependent DNA helicase activity;ATP binding	GO:0003677;GO:0004003;GO:0005524	7	0.05
422	group_17547	rep11	NZ_CP013494|group_17547|position:192634-192831	rep11_2_repA(pEF1071)_AF164559	41.667	24	14	0	40	63	877	948	0.019	25.4		hypothetical protein	35	35	1	1	57598	1	83280		197	197	197	NA	NA	NA	NA	7	0.05
422	group_69259	IncQ1	NZ_CP013494|group_69259|position:727840-728523	IncQ1_1__M28829.1	32.727	55	36	1	5	58	511	675	0.04	27.3		hypothetical protein	11	11	1	1	2515	1	97441		683	683	683	NA	NA	NA	NA	7	0.05
422	group_17598	repUS18	NZ_CP013494|group_17598|position:416342-417604	repUS18__rep(pKKS825)_FN377602.2	41.935	31	18	0	284	314	751	843	0.03	29.3		hypothetical protein	34	34	1	1	361209	1	63639		1262	1262	1262	NA	NA	NA	NA	7	0.05
422	group_15360	IncHI1B	NZ_CP013494|group_15360|position:328722-329843	IncHI1B_1_pNDM-MAR_JN420336	26.744	86	55	4	229	314	168	401	0.002	32		hypothetical protein	46	46	1	1	68761	1	62505		1121	1121	1121	NA	NA	NA	NA	7	0.05
422	ugpC_1	IncQ1	NZ_CP013494|ugpC_1|position:93699-94766	IncQ1_1__M28829.1	30	100	62	3	1	94	647	354	0.017	29.6		sn-glycerol-3-phosphate import ATP-binding protein UgpC	37	37	1	1	38164	1	79003		1067	1067	1067	glycerophosphodiester transmembrane transport;carbohydrate transport;glycerol-3-phosphate transmembrane transport	ATP-binding cassette (ABC) transporter complex;ATP-binding cassette (ABC) transporter complex, substrate-binding subunit-containing	glycerophosphodiester transmembrane transporter activity;ATP binding;glycerol-3-phosphate transmembrane transporter activity;glycerol-3-phosphate-transporting ATPase activity	GO:0001406;GO:0001407;GO:0005524;GO:0008643;GO:0015169;GO:0015430;GO:0015794;GO:0043190;GO:0055052	7	0.05
422	group_15361	IncHI1B	NZ_CP013494|group_15361|position:659924-661045	IncHI1B_1_pNDM-MAR_JN420336	26.744	86	55	4	229	314	168	401	0.000711	33.5		hypothetical protein	7	7	1	1	68756	1	97940		1121	1121	1121	NA	NA	NA	NA	7	0.05
422	group_299198	IncX6	NZ_CP013494|group_299198|position:689145-689996	IncX6_1__KU302800	33.333	84	50	2	51	128	260	9	0.03	28.5		hypothetical protein	7	7	1	1	2720	1	97695		851	851	851	NA	NA	NA	NA	7	0.05
422	group_299210	IncQ1	NZ_CP013494|group_299210|position:704746-704955	IncQ1_1__M28829.1	28.571	63	38	2	10	65	417	229	0.028	25		hypothetical protein	7	7	1	1	2561	1	97495		209	209	209	NA	NA	NA	NA	7	0.05
422	group_299137	pIP31758(p153)	NZ_CP013494|group_299137|position:568999-569715	pIP31758(p153)_1_p153_CP000719	34.286	35	23	0	133	167	683	787	0.024	28.5		hypothetical protein	7	7	1	1	45283	1	78730		716	716	716	NA	NA	NA	NA	7	0.05
422	group_13486	repUS11	NZ_CP013494|group_13486|position:268493-269242	repUS11__CDS16(pTEF3)_AE016832	25.325	154	85	6	14	162	19	405	0.029	28.5	rspR_2	hypothetical protein	23	23	1	1	55454	1	62098		425	749	734	transcription, DNA-templated	NA	DNA binding;DNA-binding transcription factor activity	GO:0003677;GO:0003700;GO:0006351	7	0.05
422	hcnA	IncP6	NZ_CP013494|hcnA|position:485487-485789	IncP6_1__JF785550	33.333	45	22	1	62	98	641	507	0.045	25.4		Hydrogen cyanide synthase subunit HcnA	21	21	1	1	360659	1	12277		266	302	286	NA	plasma membrane	electron transfer activity;metal ion binding;glycine dehydrogenase (cyanide-forming) activity;2 iron, 2 sulfur cluster binding	GO:0005886;GO:0009055;GO:0046872;GO:0050622;GO:0051537	7	0.05
422	fsr	IncX4	NZ_CP013494|fsr|position:262786-263988	IncX4_2__FN543504	23.2	125	84	2	29	153	34	372	0.007	30.8		Fosmidomycin resistance protein	46	46	1	1	55235	1	84058		1202	1202	1202	cellular response to DNA damage stimulus;response to antibiotic;transmembrane transport	plasma membrane;integral component of membrane	NA	GO:0005886;GO:0006974;GO:0016021;GO:0046677;GO:0055085	7	0.05
423	fsr	IncX4	NZ_CP013512|fsr|position:156152-157354	IncX4_2__FN543504	23.2	125	84	2	29	153	34	372	0.007	30.8		Fosmidomycin resistance protein	46	46	1	1	55235	1	84058		1202	1202	1202	cellular response to DNA damage stimulus;response to antibiotic;transmembrane transport	plasma membrane;integral component of membrane	NA	GO:0005886;GO:0006974;GO:0016021;GO:0046677;GO:0055085	3	0.05
424	group_15360	IncHI1B	NZ_CP021029|group_15360|position:181971-183092	IncHI1B_1_pNDM-MAR_JN420336	26.744	86	55	4	229	314	168	401	0.002	32.3		hypothetical protein	46	46	1	1	68761	1	62505		1121	1121	1121	NA	NA	NA	NA	3	0.05
424	group_17598	repUS18	NZ_CP013515|group_17598|position:264059-265321	repUS18__rep(pKKS825)_FN377602.2	41.935	31	18	0	284	314	751	843	0.03	29.3		hypothetical protein	34	34	1	1	361209	1	63639		1262	1262	1262	NA	NA	NA	NA	3	0.05
424	group_34828	IncFII(SARC14)	NZ_CP021029|group_34828|position:33630-34514	IncFII(SARC14)_1_SARC14_JQ418540	27.273	66	44	1	119	180	133	330	0.014	28.9	araQ_2	L-arabinose transport system permease protein AraQ	15	15	1	1	54118	1	97079		884	884	884	carbohydrate transport;transmembrane transport	plasma membrane;integral component of membrane	NA	GO:0005886;GO:0008643;GO:0016021;GO:0055085	3	0.05
424	ugpC_1	IncQ1	NZ_CP013515|ugpC_1|position:99372-100439	IncQ1_1__M28829.1	30	100	62	3	1	94	647	354	0.017	29.6		sn-glycerol-3-phosphate import ATP-binding protein UgpC	37	37	1	1	38164	1	79003		1067	1067	1067	glycerophosphodiester transmembrane transport;carbohydrate transport;glycerol-3-phosphate transmembrane transport	ATP-binding cassette (ABC) transporter complex;ATP-binding cassette (ABC) transporter complex, substrate-binding subunit-containing	glycerophosphodiester transmembrane transporter activity;ATP binding;glycerol-3-phosphate transmembrane transporter activity;glycerol-3-phosphate-transporting ATPase activity	GO:0001406;GO:0001407;GO:0005524;GO:0008643;GO:0015169;GO:0015430;GO:0015794;GO:0043190;GO:0055052	3	0.05
426	hpcD	rep14	NZ_CP013631|hpcD|position:139239-139625	rep14_3_ORF(pRI1)_EU327398	25.373	67	48	2	38	102	193	393	0.007	28.5		5-carboxymethyl-2-hydroxymuconate Delta-isomerase	8	8	1	1	45007	1	74651		386	386	386	aromatic compound catabolic process	NA	5-carboxymethyl-2-hydroxymuconate delta-isomerase activity	GO:0008704;GO:0019439	3	0.05
426	group_17561	pSM22	NZ_CP013631|group_17561|position:200564-202567	pSM22_1__NC_015972	36.364	33	18	1	188	217	85	183	0.039	29.3		hypothetical protein	30	30	1	1	38745	1	89162		2003	2003	2003	NA	NA	NA	NA	3	0.05
426	gnl_2	IncP1	NZ_CP013631|gnl_2|position:206560-207486	IncP1_2__U67194	26.923	52	38	0	206	257	372	217	0.012	29.3		Gluconolactonase	24	24	1	1	38740	1	89166		926	926	926	D-gluconate biosynthetic process	periplasmic space	gluconolactonase activity	GO:0004341;GO:0042597;GO:0046178	3	0.05
427	group_21515	IncQ1	NZ_CP013632|group_21515|position:323796-324866	IncQ1_1__M28829.1	32	100	61	3	1	95	647	354	0.000566	34.3	sugC_2	sn-glycerol-3-phosphate import ATP-binding protein UgpC	15	15	1	1	56913	1	82780		1070	1070	1070	NA	ATP-binding cassette (ABC) transporter complex, substrate-binding subunit-containing	ATP binding	GO:0005524;GO:0055052	3	0.05
428	sbp	rep7	NZ_CP013634|sbp|position:203031-204056	rep7_14_rep(MSSA476)_BX571857.1	42.308	26	15	0	292	317	92	15	0.031	28.5		Sulfate-binding protein	46	46	1	1	53168	1	90428		1025	1025	1025	sulfur compound metabolic process;sulfate transport	outer membrane-bounded periplasmic space	ATPase-coupled sulfate transmembrane transporter activity;sulfate binding	GO:0006790;GO:0008272;GO:0015419;GO:0030288;GO:0043199	3	0.05
428	metB	rep13	NZ_CP013634|metB|position:192346-193518	rep13_3_rep(pWBG1773)_EF537646	25.874	143	74	7	62	176	160	576	0.013	30		Cystathionine gamma-synthase	38	38	1	1	53126	1	88473		1169	1172	1171	methionine biosynthetic process	cytoplasm	cystathionine gamma-synthase activity;pyridoxal phosphate binding	GO:0003962;GO:0005737;GO:0009086;GO:0030170	3	0.05
428	group_9979	repUS15	NZ_CP013634|group_9979|position:175775-176479	repUS15__ORF(E.faecium287)_NZAAAK010000287	28.986	69	48	1	61	128	703	909	0.023	28.5	pcaJ	3-oxoadipate CoA-transferase subunit B	14	14	1	1	71379	1	88864		689	719	698	beta-ketoadipate pathway	NA	3-oxoadipate CoA-transferase activity	GO:0042952;GO:0047569	3	0.05
428	group_18083	rep1	NZ_CP013634|group_18083|position:427086-427988	rep1_4_repE(orf17)_NC011140	31.429	35	24	0	207	241	877	981	0.033	28.5		hypothetical protein	14	14	1	1	358122	1	59485		902	905	902	NA	NA	NA	NA	3	0.05
428	group_6712	pYE854	NZ_CP013634|group_6712|position:240322-241614	pYE854_1__AM905950	41.667	36	17	1	41	72	438	545	0.03	29.3		hypothetical protein	46	46	1	1	53253	1	90629		1292	1292	1292	NA	NA	NA	NA	3	0.05
428	group_12184	rep8	NZ_CP013634|group_12184|position:271465-271962	rep8_2_repA(pEJ97-1)_AJ49170	34.211	38	24	1	108	145	610	720	0.047	26.6		hypothetical protein	37	37	1	1	53346	1	86811		494	497	496	NA	NA	NA	NA	3	0.05
428	rhaR_1	rep3	NZ_CP013634|rhaR_1|position:123755-124597	rep3_3_rep(pBT9727)_CP000047	40	35	19	1	162	194	913	1017	0.02	29.3		HTH-type transcriptional activator RhaR	46	46	1	1	73021	1	58919		842	1025	889	rhamnose metabolic process;positive regulation of transcription, DNA-templated	cytoplasm	DNA-binding transcription factor activity	GO:0003700;GO:0005737;GO:0019299;GO:0045893	3	0.05
428	group_39613	pADAP	NZ_CP013634|group_39613|position:333239-333910	pADAP_1__AF135182	23.256	43	33	0	7	49	159	31	0.005	30		hypothetical protein	5	5	1	1	37701	1	78982		671	671	671	NA	NA	NA	NA	3	0.05
429	group_15360	IncHI1B	NZ_CP013642|group_15360|position:274234-275355	IncHI1B_1_pNDM-MAR_JN420336	26.744	86	55	4	229	314	168	401	0.000869	33.1		hypothetical protein	46	46	1	1	68761	1	62505		1121	1121	1121	NA	NA	NA	NA	3	0.05
429	group_17598	repUS18	NZ_CP013642|group_17598|position:415313-416575	repUS18__rep(pKKS825)_FN377602.2	41.935	31	18	0	284	314	751	843	0.029	29.3		hypothetical protein	34	34	1	1	361209	1	63639		1262	1262	1262	NA	NA	NA	NA	3	0.05
430	group_11357	rep1	NZ_CP013750|group_11357|position:41909-43441	rep1_6_repE(pTEF1)_AE016833	33.789	512	309	16	10	511	16	1491	1.26e-97	298		hypothetical protein	13	13	1	1	266238	1	242068		1532	1538	1533	NA	NA	NA	NA	3	0.05
430	group_42088	rep17	NZ_CP013750|group_42088|position:82012-82506	rep17_1_CDS29(pRUM)_AF507977	31.034	29	20	0	1	29	447	361	0.029	27.3		hypothetical protein	7	7	1	1	268991	1	241175		317	494	430	NA	NA	NA	NA	3	0.05
431	group_1191	repUS4	NZ_CP013752|group_1191|position:32528-33619	repUS4__repA(pCI2000)_AF178424	45.272	349	179	6	1	347	1	1017	4.37e-101	298		hypothetical protein	22	22	1	1	267986	1	230872		461	1124	1011	NA	NA	NA	NA	3	0.05
432	group_10438	repUS12	NZ_CP013761|group_10438|position:143891-144670	repUS12__rep(pUB110)_AF181950	20.732	164	109	6	31	182	256	720	0.014	29.3		IS91 family transposase ISVa3	5	5	1	6	651	6	147		779	779	779	transposon integration	NA	transposase activity	GO:0004803;GO:0070893	5	0.05
432	group_303205	rep8	NZ_CP013761|group_303205|position:145389-145733	rep8_2_repA(pEJ97-1)_AJ49170	33.333	45	20	1	22	66	73	177	0.037	26.2		IS3 family transposase ISSod1	5	5	1	6	649	6	149		344	344	344	transposon integration	NA	transposase activity	GO:0004803;GO:0070893	5	0.05
432	group_925	IncFII(pAMA1167-NDM-5)	NZ_CP013761|group_925|position:82686-83414	IncFII(pAMA1167-NDM-5)_1_pAMA1167-NDM-5_CP024805.1	29.885	87	49	3	43	129	34	258	0.006	28.5		IS6 family transposase ISPsa2	5	5	1	6	81	6	62		728	728	728	transposon integration	NA	transposase activity	GO:0004803;GO:0070893	5	0.05
433	group_69706	Col440II	NZ_CP013842|group_69706|position:3270-3824	Col440II_1__CP023921.1	27.848	79	51	2	83	157	273	43	0.000143	33.1		hypothetical protein	5	5	1	137	47	137	64		554	554	554	NA	NA	NA	NA	4	0.05
439	group_1191	repUS4	NZ_CP014627|group_1191|position:5330-6430	repUS4__repA(pCI2000)_AF178424	44.857	350	180	6	1	348	1	1017	3.16e-100	296		hypothetical protein	22	22	1	1	267986	1	230872		461	1124	1011	NA	NA	NA	NA	3	0.05
441	group_11350	Col440II	NZ_CP014934|group_11350|position:8035-8508	Col440II_1__CP023921.1	29.114	79	46	3	61	135	267	49	0.002	29.3		hypothetical protein	6	6	1	1	267842	1	231997		473	593	533	NA	NA	NA	NA	6	0.05
445	group_344596	IncHI1B	NZ_CP015943|group_344596|position:31084-31530	IncHI1B_1_pNDM-MAR_JN420336	29.091	55	38	1	50	104	166	5	0.032	26.6		hypothetical protein	5	5	1	8	267	8	792		446	446	446	NA	NA	NA	NA	5	0.05
446	group_42829	IncFIB(S)	NZ_CP016407|group_42829|position:95421-96617	IncFIB(S)_1__FN432031	24.51	102	64	2	61	153	149	442	0.036	28.5	mgl	L-methionine gamma-lyase	6	6	1	1	277473	1	344171		323	1196	1050	response to antibiotic	NA	methionine gamma-lyase activity;pyridoxal phosphate binding;homocysteine desulfhydrase activity	GO:0018826;GO:0030170;GO:0046677;GO:0047982	4	0.05
446	group_348171	IncFIB(K)	NZ_CP016407|group_348171|position:1-1011	IncFIB(K)_1_Kpn3_JN233704	97.312	186	5	0	101	286	559	2	6.6e-138	383	repB	RepFIB replication protein A	7	7	1	1	216435	1	136530		1010	1010	1010	DNA replication initiation;plasmid maintenance	NA	DNA binding;DNA-directed DNA polymerase activity	GO:0003677;GO:0003887;GO:0006270;GO:0006276	4	0.05
446	group_348232	rep5	NZ_CP016407|group_348232|position:292069-292842	rep5_5_rep(pRJ6)_AF241888.2	43.75	32	16	1	177	208	801	712	0.024	28.5		IS21 family transposase ISEc57	6	6	1	1	99622	1	246802		773	773	773	transposon integration	NA	transposase activity	GO:0004803;GO:0070893	4	0.05
446	group_19797	ColKP3	NZ_CP016407|group_19797|position:180130-180417	ColKP3_1__JN205800	40.625	32	19	0	28	59	173	268	0.017	25.8		hypothetical protein	153	153	1	1	277177	1	343834		176	287	286	NA	NA	NA	NA	4	0.05
451	group_365698	repUS18	NZ_CP017144|group_365698|position:51342-51899	repUS18__rep(pKKS825)_FN377602.2	29.31	58	35	2	124	179	1198	1359	0.047	26.9	hin	DNA-invertase hin	7	7	1	1	229158	1	149775		557	557	557	DNA recombination;DNA integration	NA	recombinase activity;DNA binding	GO:0000150;GO:0003677;GO:0006310;GO:0015074	4	0.05
452	group_108273	rep14	NZ_CP017145|group_108273|position:15884-16222	rep14_3_ORF(pRI1)_EU327398	39.286	28	9	1	78	105	70	129	0.043	25.8	yscI	Yop proteins translocation protein I	5	5	1	1	121053	1	340857		338	338	338	protein secretion;pathogenesis	NA	NA	GO:0009306;GO:0009405	4	0.05
455	group_5924	IncFII(p96A)	NZ_CP017850|group_5924|position:34600-35475	IncFII(p96A)_1_p96A_JQ418521	61.538	182	62	3	5	182	1	534	1.05e-72	215		hypothetical protein	39	39	1	1	210651	1	165674		488	893	844	NA	NA	NA	NA	3	0.05
455	group_9172	IncP1	NZ_CP017283|group_9172|position:98594-101851	IncP1_2__U67194	34.375	32	21	0	256	287	24	119	0.031	30		hypothetical protein	6	6	1	1	208195	1	129734		3257	3257	3257	NA	NA	NA	NA	3	0.05
459	group_73513	IncFIB(pLF82)	NZ_CP018472|group_73513|position:215679-216662	IncFIB(pLF82)_1_pLF82_CU638872	30.909	55	34	2	106	160	269	117	0.007	30		hypothetical protein	10	10	1	1	230681	1	148169		983	983	983	NA	NA	NA	NA	9	0.05
459	group_73493	IncP1	NZ_CP018472|group_73493|position:166215-167342	IncP1_3__KX377410	31.646	237	149	9	127	357	29	718	1.12e-24	94.7		hypothetical protein	10	10	1	1	220487	1	160683		1127	1133	1127	NA	NA	NA	NA	9	0.05
459	group_73511	IncP1	NZ_CP018472|group_73511|position:212798-213544	IncP1_1__BN000925	37.778	45	26	1	7	51	1	129	0.019	27.7		hypothetical protein	10	10	1	1	230677	1	160615		746	746	746	NA	NA	NA	NA	9	0.05
463	group_43731	repUS11	NZ_CP019657|group_43731|position:48305-48667	repUS11__CDS16(pTEF3)_AE016832	39.655	58	29	3	16	71	10	171	0.015	27.3		hypothetical protein	8	8	1	30	428	30	283		362	473	423	NA	NA	NA	NA	4	0.05
464	group_43731	repUS11	NZ_CP019796|group_43731|position:13675-14076	repUS11__CDS16(pTEF3)_AE016832	39.655	58	29	3	53	108	10	171	0.027	26.9		hypothetical protein	8	8	1	30	428	30	283		362	473	423	NA	NA	NA	NA	4	0.05
468	group_36645	IncP6	NZ_CP020969|group_36645|position:10947-12440	IncP6_1__JF785550	78.229	271	56	1	95	365	805	2	1.99e-152	429		hypothetical protein	8	8	1	1	219756	1	153517		1493	1493	1493	NA	NA	NA	NA	6	0.05
47	group_45324	repUS16	NC_002192|group_45324|position:813-1511	repUS16__repF(pE194)_M17811.1	28.736	174	103	6	4	177	531	989	3.83e-16	69.7	repB	Replication protein RepB	5	5	1	808	2	802	3		596	698	677	DNA replication	extrachromosomal circular DNA	DNA binding;DNA topoisomerase activity;identical protein binding	GO:0003677;GO:0003916;GO:0005727;GO:0006260;GO:0042802	5	0.05
471	group_55883	rep16	NZ_CP021485|group_55883|position:39905-40168	rep16_2_CDS6(pSJH101)_CP000737	50	22	11	0	21	42	4	69	0.011	26.6		IS3 family transposase IS1163	10	10	1	1	264101	1	229242		221	263	258	transposon integration	NA	transposase activity	GO:0004803;GO:0070893	3	0.05
471	group_1205	repUS4	NZ_CP021485|group_1205|position:53789-54478	repUS4__repA(pCI2000)_AF178424	41.296	247	105	5	3	211	283	1017	6.38e-60	187		hypothetical protein	9	9	1	1	270297	1	231562		158	689	455	NA	NA	NA	NA	3	0.05
471	group_19317	rep22	NZ_CP021485|group_19317|position:47806-49863	rep22_2_repU(pKKS825)_FN377602.2	60	165	66	0	63	227	1143	649	5.45e-59	197		hypothetical protein	6	6	1	1	270053	1	231542		806	2057	1690	NA	NA	NA	NA	3	0.05
475	group_365698	repUS18	NZ_CP022173|group_365698|position:778-1335	repUS18__rep(pKKS825)_FN377602.2	29.31	58	35	2	124	179	1198	1359	0.047	26.9	hin	DNA-invertase hin	7	7	1	1	229158	1	149775		557	557	557	DNA recombination;DNA integration	NA	recombinase activity;DNA binding	GO:0000150;GO:0003677;GO:0006310;GO:0015074	3	0.05
476	group_15360	IncHI1B	NZ_CP022666|group_15360|position:662428-663549	IncHI1B_1_pNDM-MAR_JN420336	26.744	86	55	4	229	314	168	401	0.000779	33.5		hypothetical protein	46	46	1	1	68761	1	62505		1121	1121	1121	NA	NA	NA	NA	3	0.05
476	livF_2	IncFIA(HI1)	NZ_CP022666|livF_2|position:360378-361106	IncFIA(HI1)_1_HI1_AF250878	32.558	43	29	0	188	230	276	148	0.03	27.3		High-affinity branched-chain amino acid transport ATP-binding protein LivF	27	27	1	1	92332	1	12976		728	728	728	branched-chain amino acid transport;phenylalanine transport;isoleucine transmembrane transport;L-valine transmembrane transport	NA	L-valine transmembrane transporter activity;ATP binding;L-isoleucine transmembrane transporter activity;branched-chain amino acid transmembrane transporter activity;ATPase activity	GO:0005304;GO:0005524;GO:0015188;GO:0015658;GO:0015803;GO:0015823;GO:0016887;GO:1903714;GO:1903785	3	0.05
476	group_18228	repUS22	NZ_CP025507|group_18228|position:267144-268283	repUS22__rep(SAP015B)_GQ900502.1	32.727	55	34	2	27	81	624	469	0.038	28.5		hypothetical protein	8	8	1	1	2346	1	97438		1139	1139	1139	NA	NA	NA	NA	3	0.05
476	group_75667	rep22	NZ_CP025507|group_75667|position:912892-917502	rep22_2_repU(pKKS825)_FN377602.2	36.646	161	97	3	75	231	1143	664	2.77e-24	100	recD2	ATP-dependent RecD-like DNA helicase	5	5	1	1	2679	1	83680		4610	4616	4612	NA	NA	DNA binding;ATP-dependent DNA helicase activity;ATP binding	GO:0003677;GO:0004003;GO:0005524	3	0.05
476	group_15817	IncQ1	NZ_CP022666|group_15817|position:386812-387606	IncQ1_1__M28829.1	48.276	29	12	1	184	209	333	419	0.017	28.9	proC_2	Pyrroline-5-carboxylate reductase	8	8	1	1	75012	1	13022		794	794	794	L-proline biosynthetic process	cytosol	pyrroline-5-carboxylate reductase activity;identical protein binding	GO:0004735;GO:0005829;GO:0042802;GO:0055129	3	0.05
476	group_44241	rep7	NZ_CP022666|group_44241|position:911655-913043	rep7_4_repD(pK214)_NC009751	33.962	53	33	2	154	206	553	705	0.004	32		hypothetical protein	5	5	1	1	73840	1	61528		206	1424	1158	NA	NA	NA	NA	3	0.05
476	group_24489	IncHI1B(CIT)	NZ_CP030761|group_24489|position:870967-871860	IncHI1B(CIT)_1_pNDM-CIT_JX182975	25.862	58	41	2	184	240	460	290	0.013	29.3	livH_2	High-affinity branched-chain amino acid transport system permease protein LivH	10	10	1	1	64767	1	60775		893	977	901	branched-chain amino acid transport;phenylalanine transport;leucine import across plasma membrane;isoleucine transmembrane transport;L-valine transmembrane transport	plasma membrane;integral component of plasma membrane;ATP-binding cassette (ABC) transporter complex, substrate-binding subunit-containing	L-valine transmembrane transporter activity;L-isoleucine transmembrane transporter activity;L-leucine transmembrane transporter activity;L-phenylalanine transmembrane transporter activity;branched-chain amino acid transmembrane transporter activity	GO:0005304;GO:0005886;GO:0005887;GO:0015188;GO:0015190;GO:0015192;GO:0015658;GO:0015803;GO:0015823;GO:0055052;GO:0098713;GO:1903714;GO:1903785	3	0.05
476	group_43480	ColKP3	NZ_CP022666|group_43480|position:1026944-1027606	ColKP3_1__JN205800	50	32	16	0	158	189	173	268	2.59e-05	35.4	degU	Transcriptional regulatory protein DegU	6	6	1	1	54528	1	96668		662	662	662	phosphorelay signal transduction system;regulation of transcription, DNA-templated	cytoplasm	DNA binding	GO:0000160;GO:0003677;GO:0005737;GO:0006355	3	0.05
476	group_13820	rep20	NZ_CP030761|group_13820|position:636326-637150	rep20_10_repA(SAP057A)_NC_013334.1	25.926	54	38	1	190	243	238	393	0.03	27.7		Hydroxycinnamoyl-CoA hydratase-lyase	29	29	1	1	92365	1	12999		824	854	825	NA	NA	vanillin synthase activity;trans-feruloyl-CoA hydratase activity	GO:0050547;GO:0050548	3	0.05
477	sbp	rep7	NZ_CP022667|sbp|position:319446-320471	rep7_14_rep(MSSA476)_BX571857.1	40	30	18	0	292	321	92	3	0.024	28.9		Sulfate-binding protein	46	46	1	1	53168	1	90428		1025	1025	1025	sulfur compound metabolic process;sulfate transport	outer membrane-bounded periplasmic space	ATPase-coupled sulfate transmembrane transporter activity;sulfate binding	GO:0006790;GO:0008272;GO:0015419;GO:0030288;GO:0043199	3	0.05
477	group_53602	Col(KPHS6)	NZ_CP022667|group_53602|position:229351-230295	Col(KPHS6)_1__NC_016841	52.632	19	9	0	77	95	176	120	0.047	25.8	fmdA	Formamidase	8	8	1	1	53410	1	86849		944	944	944	NA	NA	formamidase activity	GO:0004328	3	0.05
477	group_18083	rep1	NZ_CP022667|group_18083|position:104823-105725	rep1_4_repE(orf17)_NC011140	31.429	35	24	0	207	241	877	981	0.026	28.9		hypothetical protein	14	14	1	1	358122	1	59485		902	905	902	NA	NA	NA	NA	3	0.05
477	group_27151	rep13	NZ_CP022667|group_27151|position:330781-331953	rep13_3_rep(pWBG1773)_EF537646	25.874	143	74	7	62	176	160	576	0.005	31.6	metB	Cystathionine gamma-synthase	8	8	1	1	53131	1	90390		1172	1172	1172	methionine biosynthetic process	cytoplasm	cystathionine gamma-synthase activity;pyridoxal phosphate binding	GO:0003962;GO:0005737;GO:0009086;GO:0030170	3	0.05
477	group_21830	rep8	NZ_CP022667|group_21830|position:219155-219652	rep8_2_repA(pEJ97-1)_AJ49170	30.357	56	36	2	90	145	562	720	0.047	26.6		hypothetical protein	8	8	1	1	53365	1	86809		497	497	497	NA	NA	NA	NA	3	0.05
478	fsr	IncX4	NZ_CP022668|fsr|position:492584-493786	IncX4_2__FN543504	24	125	83	2	29	153	34	372	0.005	31.2		Fosmidomycin resistance protein	46	46	1	1	55235	1	84058		1202	1202	1202	cellular response to DNA damage stimulus;response to antibiotic;transmembrane transport	plasma membrane;integral component of membrane	NA	GO:0005886;GO:0006974;GO:0016021;GO:0046677;GO:0055085	3	0.05
478	group_21818	pSM22	NZ_CP030763|group_21818|position:719312-721315	pSM22_1__NC_015972	36.364	33	18	1	188	217	85	183	0.045	28.9		hypothetical protein	7	7	1	1	38361	1	89114		2003	2003	2003	NA	NA	NA	NA	3	0.05
478	group_20746	rep20	NZ_CP022668|group_20746|position:290104-290904	rep20_2_repA(pWBG753)_GQ900395.1	31.481	54	34	1	46	99	348	196	0.025	28.5		hypothetical protein	44	44	1	1	51311	1	86457		800	800	800	NA	NA	NA	NA	3	0.05
478	group_27115	IncX6	NZ_CP022668|group_27115|position:19341-20126	IncX6_1__KU302800	52.174	23	11	0	164	186	254	186	0.01	29.6	fabG	3-oxoacyl-[acyl-carrier-protein] reductase FabG	8	8	1	1	56867	1	83111		785	785	785	fatty acid biosynthetic process;lipid biosynthetic process;biotin biosynthetic process;fatty acid elongation	cytosol	3-oxoacyl-[acyl-carrier-protein] reductase (NADPH) activity;identical protein binding;metal ion binding;NADP binding;NAD binding;3-oxo-glutaryl-[acp] methyl ester reductase activity;3-oxo-pimeloyl-[acp] methyl ester reductase activity	GO:0004316;GO:0005829;GO:0006633;GO:0008610;GO:0009102;GO:0030497;GO:0042802;GO:0046872;GO:0050661;GO:0051287;GO:0102131;GO:0102132	3	0.05
478	group_15848	pADAP	NZ_CP030763|group_15848|position:752368-753918	pADAP_1__AF135182	37.778	45	24	1	146	186	361	227	0.034	28.9	rbsA_2	Ribose import ATP-binding protein RbsA	10	10	1	1	357887	1	57668		1550	1550	1550	D-ribose transmembrane transport	ATP-binding cassette (ABC) transporter complex	ATP binding;monosaccharide-transporting ATPase activity;D-ribose transmembrane transporter activity	GO:0005524;GO:0015407;GO:0015591;GO:0015752;GO:0043190	3	0.05
478	group_28947	IncHI1A(CIT)	NZ_CP022668|group_28947|position:197618-197935	IncHI1A(CIT)_1_pNDM-CIT_JX182975	40.909	22	13	0	46	67	128	193	0.034	25.4		hypothetical protein	7	7	1	1	44209	1	78020		317	317	317	NA	NA	NA	NA	3	0.05
483	group_51750	rep3	NZ_CP023679|group_51750|position:31253-31582	rep3_2_rep165(pBMB165)_DQ242517	33.333	51	31	2	31	78	1406	1254	0.003	28.9		hypothetical protein	8	8	1	1	163371	1	75230		329	329	329	NA	NA	NA	NA	3	0.05
485	group_455399	IncX5	NZ_CP024097|group_455399|position:75545-76315	IncX5_2__MF062700.1	38.462	52	25	3	64	110	308	457	0.018	28.5	yhdJ	DNA adenine methyltransferase YhdJ	10	10	1	1	255206	1	206524		770	770	770	NA	NA	DNA binding;N-methyltransferase activity;site-specific DNA-methyltransferase (adenine-specific) activity	GO:0003677;GO:0008170;GO:0009007	10	0.05
485	group_455366	IncFIB(pKPHS1)	NZ_CP024097|group_455366|position:40691-40900	IncFIB(pKPHS1)_1_pKPHS1_CP003223	28.333	60	42	1	8	67	58	234	0.025	25		hypothetical protein	10	10	1	1	255279	1	206375		209	209	209	NA	NA	NA	NA	10	0.05
485	group_10831	rep3	NZ_CP024097|group_10831|position:66900-68456	rep3_3_rep(pBT9727)_CP000047	94.027	519	31	0	1	519	1	1557	0	994		hypothetical protein	12	12	1	1	255194	1	206544		1139	1556	1488	NA	NA	NA	NA	10	0.05
489	group_456667	rep3	NZ_CP024208|group_456667|position:13000-13479	rep3_3_rep(pBT9727)_CP000047	24.675	77	57	1	28	103	835	1065	0.011	28.5		hypothetical protein	7	7	1	17	154	17	121		479	479	479	NA	NA	NA	NA	7	0.05
49	group_31106	rep22	NC_002377|group_31106|position:30831-34133	rep22_2_repU(pKKS825)_FN377602.2	33.537	164	99	4	77	231	1134	646	9.33e-24	98.2	recD2	ATP-dependent RecD-like DNA helicase	6	6	1	1	343006	1	18382		3302	3419	3321	NA	NA	DNA binding;ATP-dependent DNA helicase activity;ATP binding	GO:0003677;GO:0004003;GO:0005524	4	0.05
497	group_388163	pXuzhou21	NZ_CP026086|group_388163|position:101610-102548	pXuzhou21_1__CP001927	28.017	232	151	5	7	225	6	692	5.66e-19	77.8		hypothetical protein	8	8	1	1	166413	1	173667		938	938	938	NA	NA	NA	NA	3	0.05
497	group_11124	repUS18	NZ_CP028573|group_11124|position:58393-58992	repUS18__rep(pKKS825)_FN377602.2	28.571	63	42	1	136	195	1171	1359	0.015	28.9	hin	DNA-invertase hin	23	23	1	1	290387	1	173694		248	599	543	DNA recombination;DNA integration	NA	recombinase activity;DNA binding	GO:0000150;GO:0003677;GO:0006310;GO:0015074	3	0.05
504	group_24882	Rep	NZ_CP020888|group_24882|position:41561-42781	Rep_1_pKPC-2_CP011573	30.705	241	158	6	29	266	40	744	1.65e-33	120		hypothetical protein	34	34	1	1	230967	1	161006		1142	1247	1219	NA	NA	NA	NA	24	0.05
504	group_20293	rep3	NC_003922|group_20293|position:32071-32457	rep3_1_rep63A(pAW63)_BTH011655	28.333	60	38	1	7	66	1057	1221	0.041	26.2		hypothetical protein	31	31	1	1	219660	1	159948		374	386	385	NA	NA	NA	NA	24	0.05
506	group_70168	IncA/C	NZ_CP014345|group_70168|position:45441-46448	IncA/C_1__FJ705807	34.694	49	32	0	215	263	254	400	0.038	27.7		hypothetical protein	6	6	1	1	160925	1	234441		1007	1007	1007	NA	NA	NA	NA	6	0.05
517	dltC	rep3	NZ_CP004860|dltC|position:49795-50040	rep3_1_rep63A(pAW63)_BTH011655	38.235	34	20	1	30	63	856	954	0.03	25.4		D-alanine--poly(phosphoribitol) ligase subunit 2	15	15	1	1	239024	1	210452		245	245	245	lipoteichoic acid biosynthetic process	cytoplasm	D-alanyl carrier activity	GO:0005737;GO:0036370;GO:0070395	5	0.05
517	group_39031	rep23	NZ_CP004860|group_39031|position:311588-312514	rep23_2_rep(pV030-8)_EU366902.1	28.571	77	55	0	4	80	22	252	3.6e-08	47		hypothetical protein	9	9	1	1	250421	1	209002		896	926	912	NA	NA	NA	NA	5	0.05
517	group_12538	IncFII(pKPX1)	NZ_CP004860|group_12538|position:358713-360413	IncFII(pKPX1)__AP012055	36.585	41	20	1	106	146	246	350	0.009	30.8		hypothetical protein	6	6	1	1	237775	1	208064		1700	3347	1974	NA	NA	NA	NA	5	0.05
522	group_28093	IncQ1	NZ_CP010646|group_28093|position:25729-26487	IncQ1_1__M28829.1	51.282	39	18	1	12	49	605	489	0.002	32	fhuC	Iron(3+)-hydroxamate import ATP-binding protein FhuC	37	37	1	1	184006	1	288455		758	758	758	ion transport;iron ion homeostasis	ATP-binding cassette (ABC) transporter complex	ATP binding;ATPase activity	GO:0005524;GO:0006811;GO:0016887;GO:0043190;GO:0055072	8	0.05
522	group_28658	ColKP3	NZ_CP010659|group_28658|position:17759-18550	ColKP3_1__JN205800	51.724	29	14	0	202	230	173	259	0.001	30.8		hypothetical protein	15	15	1	1	183943	1	288430		791	797	793	NA	NA	NA	NA	8	0.05
522	group_37650	Col(YC)	NZ_CP010646|group_37650|position:1-1278	Col(YC)_1__NC_002144	38.298	47	29	0	196	242	150	10	5.81e-08	42.4		hypothetical protein	38	38	1	1	184065	1	288308		1277	1277	1277	NA	NA	NA	NA	8	0.05
522	iolE	IncL/M(pOXA-48)	NZ_CP010719|iolE|position:53555-54610	IncL/M(pOXA-48)_1_pOXA-48_JN626286	35.211	71	32	5	7	73	412	594	0.005	30.8		Inosose dehydratase	38	38	1	1	184050	1	288494		1055	1055	1055	inositol catabolic process	NA	manganese ion binding;myo-inosose-2 dehydratase activity	GO:0019310;GO:0030145;GO:0050114	8	0.05
530	group_45093	Col440II	NC_001774|group_45093|position:3890-4195	Col440II_1__CP023921.1	40.659	91	52	1	2	90	273	1	2.78e-19	69.7	mbeC	Mobilization protein MbeC	30	30	1	1	161613	1	278261		272	305	303	conjugation	NA	DNA binding	GO:0000746;GO:0003677	10	0.05
531	group_45093	Col440II	NC_006828|group_45093|position:4777-5082	Col440II_1__CP023921.1	40.659	91	52	1	2	90	273	1	2.78e-19	69.7	mbeC	Mobilization protein MbeC	30	30	1	1	161613	1	278261		272	305	303	conjugation	NA	DNA binding	GO:0000746;GO:0003677	17	0.05
54	group_80191	ColKP3	NC_002576|group_80191|position:65230-65676	ColKP3_1__JN205800	39.286	28	17	0	85	112	194	277	0.033	25.8		hypothetical protein	6	6	1	59	71	59	155		446	446	446	NA	NA	NA	NA	6	0.05
54	group_80195	IncFIA(pBK30683)	NC_002576|group_80195|position:69161-69370	IncFIA(pBK30683)_1__KF954760	22.222	36	28	0	17	52	231	124	0.041	24.3		hypothetical protein	6	6	1	59	67	59	159		209	209	209	NA	NA	NA	NA	6	0.05
54	group_45492	repUS18	NC_002576|group_45492|position:22206-22802	repUS18__rep(pKKS825)_FN377602.2	60	20	8	0	168	187	1300	1359	0.007	29.6	hin	DNA-invertase hin	6	6	1	59	161	59	114		578	596	587	DNA recombination;DNA integration	NA	recombinase activity;DNA binding	GO:0000150;GO:0003677;GO:0006310;GO:0015074	6	0.05
54	group_80179	IncHI1B(CIT)	NC_002576|group_80179|position:48104-50116	IncHI1B(CIT)_1_pNDM-CIT_JX182975	40	25	15	0	165	189	524	450	0.016	30		hypothetical protein	6	6	1	59	87	59	139		2012	2012	2012	NA	NA	NA	NA	6	0.05
61	group_24323	rep7	NZ_CP019585|group_24323|position:94010-95449	rep7_16_repD_AY939911	30	50	33	2	158	207	553	696	0.009	30.8	dctM	hypothetical protein	20	20	1	1	46716	1	116572		1316	2753	1498	C4-dicarboxylate transport	plasma membrane;integral component of membrane	transmembrane transporter activity	GO:0005886;GO:0015740;GO:0016021;GO:0022857	19	0.05
61	degU	ColKP3	NC_003037|degU|position:857628-858311	ColKP3_1__JN205800	40	30	18	0	168	197	173	262	0.000338	32.3		Transcriptional regulatory protein DegU	21	21	1	1	74819	1	22899		683	683	683	phosphorelay signal transduction system;regulation of transcription, DNA-templated	cytoplasm	DNA binding	GO:0000160;GO:0003677;GO:0005737;GO:0006355	19	0.05
63	artI_1	pXuzhou21	NC_018701|artI_1|position:226634-227404	pXuzhou21_1__CP001927	46.875	32	16	1	93	123	243	338	0.027	28.1		Putative ABC transporter arginine-binding protein 2	21	21	1	1	30423	1	112555		770	776	775	amino acid transport	membrane;outer membrane-bounded periplasmic space;periplasmic space	ionotropic glutamate receptor activity	GO:0004970;GO:0006865;GO:0016020;GO:0030288;GO:0042597	21	0.05
63	asnC	rep16	NC_019849|asnC|position:326237-326698	rep16_2_CDS6(pSJH101)_CP000737	36.17	47	28	2	33	78	4	141	0.011	28.1		Regulatory protein AsnC	21	21	1	1	30661	1	112342		461	461	461	response to amino acid;negative regulation of transcription, DNA-templated;positive regulation of transcription, DNA-templated	NA	DNA-binding transcription factor activity;amino acid binding;sequence-specific DNA binding	GO:0003700;GO:0016597;GO:0043200;GO:0043565;GO:0045892;GO:0045893	21	0.05
63	basR	IncY	NC_003078|basR|position:963136-963807	IncY_1__K02380	30.645	62	33	2	167	219	529	711	0.004	30.4		Transcriptional regulatory protein BasR	21	21	1	1	31617	1	111587		671	671	671	pathogenesis;response to antibiotic	cytosol	phosphorelay response regulator activity;DNA binding;DNA-binding transcription factor activity	GO:0000156;GO:0003677;GO:0003700;GO:0005829;GO:0009405;GO:0046677	21	0.05
63	group_81917	Col(IRGK)	NZ_CP021218|group_81917|position:805616-807658	Col(IRGK)_1__AY543071	46.429	28	15	0	52	79	130	47	0.023	27.7		hypothetical protein	21	21	1	1	31446	1	111820		2042	2042	2042	NA	NA	NA	NA	21	0.05
63	cymR	rep2	NC_019849|cymR|position:500997-501452	rep2_2_repR(pEF1)_DQ198088	39.024	41	23	1	29	67	1189	1311	0.012	28.1		HTH-type transcriptional regulator CymR	21	21	1	1	31023	1	112073		455	533	511	regulation of transcription, DNA-templated;protein homotetramerization;protein heterooligomerization	cytosol;protein-containing complex;protein-DNA complex	core promoter binding;DNA-binding transcription factor activity;identical protein binding;protein homodimerization activity	GO:0001047;GO:0003700;GO:0005829;GO:0006355;GO:0032991;GO:0032993;GO:0042802;GO:0042803;GO:0051289;GO:0051291	21	0.05
63	group_82150	rep17	NZ_CP009146|group_82150|position:119379-119717	rep17_1_CDS29(pRUM)_AF507977	41.667	48	25	2	29	74	202	342	0.005	28.5		hypothetical protein	21	21	1	1	29657	1	113117		338	338	338	NA	NA	NA	NA	21	0.05
63	dhmA	rep14	NC_017323|dhmA|position:1071995-1073041	rep14_1_CDS2(pEFNP1)_AB038522	25.275	182	115	9	129	298	217	735	0.026	28.9		Haloalkane dehalogenase	21	21	1	1	28404	1	113948		1046	1046	1046	NA	NA	haloalkane dehalogenase activity	GO:0018786	21	0.05
63	group_46442	ColKP3	NZ_CP009146|group_46442|position:114776-115699	ColKP3_1__JN205800	43.75	32	18	0	252	283	173	268	0.016	27.7	rcsC_2	Sensor histidine kinase RcsC	22	22	1	1	29655	1	113124		917	923	920	phosphorelay signal transduction system;protein autophosphorylation	integral component of plasma membrane	phosphorelay sensor kinase activity;ATP binding	GO:0000155;GO:0000160;GO:0005524;GO:0005887;GO:0046777	21	0.05
63	group_46407	IncX3(pEC14)	NC_017326|group_46407|position:249195-249836	IncX3(pEC14)_1_pEC14_JN935899	30.769	78	44	3	61	133	130	348	0.015	27.7		hypothetical protein	21	21	1	1	30478	1	112538		641	641	641	NA	NA	NA	NA	21	0.05
63	nikA	rep8	NZ_CP021820|nikA|position:268496-270004	rep8_2_repA(pEJ97-1)_AJ49170	32.53	83	48	3	27	109	442	666	0.027	29.6		Nickel-binding periplasmic protein	22	22	1	1	28581	1	113742		1508	1508	1508	nickel cation transport;negative chemotaxis	outer membrane-bounded periplasmic space;periplasmic space;ATP-binding cassette (ABC) transporter complex	nickel cation binding;heme binding;transition metal ion binding;metal cluster binding;peptide transmembrane transporter activity	GO:0015675;GO:0016151;GO:0020037;GO:0030288;GO:0042597;GO:0043190;GO:0046914;GO:0050919;GO:0051540;GO:1904680	21	0.05
63	group_50314	IncFIA(HI1)	NC_019849|group_50314|position:29018-29488	IncFIA(HI1)_1_HI1_AF250878	33.333	51	24	1	79	119	127	279	0.044	26.2	decR	DNA-binding transcriptional activator DecR	22	22	1	1	29034	1	113534		467	470	467	transcription, DNA-templated;cysteine catabolic process;positive regulation of DNA-templated transcription, initiation	cytosol	DNA-binding transcription factor activity;sequence-specific DNA binding	GO:0003700;GO:0005829;GO:0006351;GO:0009093;GO:0043565;GO:2000144	21	0.05
63	group_81858	pSM22	NZ_CP021823|group_81858|position:648414-649763	pSM22_1__NC_015972	31.373	51	34	1	69	119	314	463	0.028	28.9		hypothetical protein	21	21	1	1	31618	1	111586		1349	1349	1349	NA	NA	NA	NA	21	0.05
63	hcaB_2	rep13	NC_003078|hcaB_2|position:509567-510469	rep13_3_rep(pWBG1773)_EF537646	42.308	26	15	0	116	141	242	319	0.028	28.5		3-phenylpropionate-dihydrodiol/cinnamic acid-dihydrodiol dehydrogenase	21	21	1	1	56548	1	24008		902	902	902	aromatic compound catabolic process	NA	oxidoreductase activity;2,3-dihydroxy-2,3-dihydro-phenylpropionate dehydrogenase activity	GO:0016491;GO:0018498;GO:0019439	21	0.05
63	phnN	IncQ1	NC_019849|phnN|position:820317-820904	IncQ1_1__M28829.1	37.778	45	28	0	5	49	572	438	0.021	28.1		Ribose 1,5-bisphosphate phosphokinase PhnN	21	21	1	1	31795	1	111311		587	587	587	5-phosphoribose 1-diphosphate biosynthetic process;NAD biosynthetic process;organic phosphonate metabolic process	cytosol	ATP binding;ribose 1,5-bisphosphate phosphokinase activity	GO:0005524;GO:0005829;GO:0006015;GO:0009435;GO:0019634;GO:0033863	21	0.05
63	group_82051	rep9	NC_003078|group_82051|position:1381823-1382092	rep9_3_repA(pPD1)_D78016	33.333	51	27	2	15	65	280	411	0.016	26.2		hypothetical protein	21	21	1	1	30743	1	112294		269	269	269	NA	NA	NA	NA	21	0.05
63	ugpC_8	IncQ1	NZ_CP021802|ugpC_8|position:889873-890940	IncQ1_1__M28829.1	28.571	119	71	4	1	107	647	297	0.022	29.3		sn-glycerol-3-phosphate import ATP-binding protein UgpC	22	22	1	1	30572	1	112478		1064	1067	1066	glycerophosphodiester transmembrane transport;carbohydrate transport;glycerol-3-phosphate transmembrane transport	ATP-binding cassette (ABC) transporter complex;ATP-binding cassette (ABC) transporter complex, substrate-binding subunit-containing	glycerophosphodiester transmembrane transporter activity;ATP binding;glycerol-3-phosphate transmembrane transporter activity;glycerol-3-phosphate-transporting ATPase activity	GO:0001406;GO:0001407;GO:0005524;GO:0008643;GO:0015169;GO:0015430;GO:0015794;GO:0043190;GO:0055052	21	0.05
63	group_81891	IncFII(pCoo)	NC_003078|group_81891|position:1017835-1018395	IncFII(pCoo)_1_pCoo_CR942285	38.235	34	20	1	122	155	115	17	0.026	26.6		hypothetical protein	21	21	1	1	31553	1	111744		560	560	560	NA	NA	NA	NA	21	0.05
64	group_9567	Col440II	NC_019102|group_9567|position:1395-1733	Col440II_1__CP023921.1	67.391	92	29	1	2	93	273	1	1.56e-41	126	mbeC	Mobilization protein MbeC	19	19	1	1	166035	1	280846		245	386	343	conjugation	NA	DNA binding	GO:0000746;GO:0003677	3	0.05
65	group_31037	rep16	NC_003101|group_31037|position:7842-8066	rep16_5_unknown(pWBG759)_GQ900401.1	36.842	38	24	0	5	42	1	114	0.000485	30		hypothetical protein	5	5	1	1	264599	1	227699		122	227	204	NA	NA	NA	NA	3	0.05
7	group_45027	Col440II	NC_001377|group_45027|position:44-295	Col440II_1__CP023921.1	60	25	10	0	16	40	129	55	3.21e-06	35.4		hypothetical protein	5	5	1	1	193198	1	340170		251	368	274	NA	NA	NA	NA	4	0.05
71	group_82742	IncHI1B(CIT)	NC_003296|group_82742|position:300326-302590	IncHI1B(CIT)_1_pNDM-CIT_JX182975	34.615	52	32	1	285	334	272	427	0.043	28.9	glgX	Glycogen operon protein GlgX	10	10	1	1	327200	1	251239		2258	2264	2259	glycogen catabolic process	NA	glycogen debranching enzyme activity;hydrolase activity, hydrolyzing O-glycosyl compounds	GO:0004133;GO:0004553;GO:0005980	10	0.05
71	group_83370	repUS19	NC_003296|group_83370|position:2057870-2058763	repUS19__rep(pDLK3)_GU562626.1	37.5	40	23	2	137	176	186	73	0.018	28.9		hypothetical protein	10	10	1	1	323495	1	254292		893	893	893	NA	NA	NA	NA	10	0.05
71	ohrR_2	rep24	NZ_CP021449|ohrR_2|position:853752-854213	rep24_2_rep(pWBG749)_GQ900391.1	40.741	27	14	1	127	153	892	966	0.047	26.6		Organic hydroperoxide resistance transcriptional regulator	18	18	1	1	325124	1	250049		461	470	461	regulation of transcription, DNA-templated	cytoplasm	DNA-binding transcription factor activity;transcription regulatory region DNA binding	GO:0003700;GO:0005737;GO:0006355;GO:0044212	10	0.05
71	smtB	IncFII	NC_003296|smtB|position:1787456-1788607	IncFII_1_pSFO_AF401292	45.455	33	15	1	121	153	108	197	0.007	29.3		Succinyl-CoA--L-malate CoA-transferase beta subunit	12	12	1	1	319337	1	248606		1151	1151	1151	carbon fixation by 3-hydroxypropionate cycle	NA	CoA-transferase activity	GO:0008410;GO:0043427	10	0.05
71	group_31806	repUS10	NZ_CP015851|group_31806|position:115313-115732	repUS10__CDS25(pSSP1)_AP008935	48.485	33	17	0	49	81	535	633	6.63e-05	34.7		hypothetical protein	10	10	1	1	327160	1	251279		419	419	419	NA	NA	NA	NA	10	0.05
71	group_83335	repUS19	NC_003296|group_83335|position:1964269-1964724	repUS19__rep(pDLK3)_GU562626.1	30.769	65	29	2	5	62	181	348	0.011	28.1		hypothetical protein	10	10	1	1	318460	1	248281		455	455	455	NA	NA	NA	NA	10	0.05
71	fabF_1	rep14	NZ_CP009763|fabF_1|position:395483-396709	rep14_1_CDS2(pEFNP1)_AB038522	34.043	47	23	3	343	384	427	558	0.017	29.6		3-oxoacyl-[acyl-carrier-protein] synthase 2	10	10	1	1	324332	1	252550		1226	1226	1226	fatty acid biosynthetic process	cytosol	3-oxoacyl-[acyl-carrier-protein] synthase activity;beta-ketoacyl-acyl-carrier-protein synthase II activity	GO:0004315;GO:0005829;GO:0006633;GO:0033817	10	0.05
71	group_24787	IncHI1B(CIT)	NC_003296|group_24787|position:1561109-1561696	IncHI1B(CIT)_1_pNDM-CIT_JX182975	39.583	48	23	2	75	120	294	425	0.01	28.9		hypothetical protein	10	10	1	1	325677	1	250344		587	587	587	NA	NA	NA	NA	10	0.05
71	dmlR_6	rep5	NC_003296|dmlR_6|position:1404242-1405189	rep5_3_rep(pWBG752)_GQ900394.1	30.303	33	22	1	186	217	592	690	0.007	30.4		HTH-type transcriptional regulator DmlR	18	18	1	1	325133	1	250058		944	947	945	malate metabolic process;transcription, DNA-templated;negative regulation of transcription, DNA-templated;positive regulation of transcription, DNA-templated	NA	DNA-binding transcription factor activity;sequence-specific DNA binding	GO:0003700;GO:0006108;GO:0006351;GO:0043565;GO:0045892;GO:0045893	10	0.05
71	group_24651	IncW	NZ_CP021449|group_24651|position:19-1026	IncW_1__EF633507	30	100	43	3	9	106	16	240	4.51e-08	43.5		hypothetical protein	19	19	1	1	323592	1	254388		938	1070	1052	NA	NA	NA	NA	10	0.05
71	group_31985	IncFII(pYVa12790)	NZ_CP016555|group_31985|position:416782-418209	IncFII(pYVa12790)_1_pYVa12790_AY150843	29.412	51	33	1	49	99	73	216	0.022	29.6	nadB	L-aspartate oxidase	10	10	1	1	325749	1	250420		1427	1610	1588	'de novo' NAD biosynthetic process from aspartate	cytosol	L-aspartate oxidase activity;L-aspartate:fumarate oxidoreductase activity;flavin adenine dinucleotide binding	GO:0005829;GO:0008734;GO:0034628;GO:0044318;GO:0050660	10	0.05
71	group_83314	repUS18	NC_003296|group_83314|position:1899114-1899758	repUS18__rep(pKKS825)_FN377602.2	50	18	9	0	191	208	1306	1359	0.019	28.5	dauR	Transcriptional regulator DauR	10	10	1	1	328970	1	251832		644	644	644	NA	NA	DNA binding	GO:0003677	10	0.05
77	group_46980	rep8	NC_003894|group_46980|position:4460-4723	rep8_1_EP002*(pAM373)_NC002630	30.435	69	37	4	15	83	661	834	0.048	25		hypothetical protein	23	23	1	1	267518	1	230233		263	263	263	NA	NA	NA	NA	3	0.05
84	group_32184	repUS17	NC_006997|group_32184|position:778-1545	repUS17__rep(pKKS825)_FN377602.2	33.168	202	132	2	4	204	7	606	2.25e-38	129		hypothetical protein	5	5	1	276	17	278	29		686	893	826	NA	NA	NA	NA	4	0.05
85	group_47192	pIP32953	NC_004834|group_47192|position:13-990	pIP32953_1__BX936400	48.052	308	157	2	20	324	1	924	9.1e-98	285		hypothetical protein	15	15	1	1	210516	1	132226		977	977	977	NA	NA	NA	NA	4	0.05
94	group_20415	rep5	NC_005003|group_20415|position:4425-5249	rep5_5_rep(pRJ6)_AF241888.2	91.273	275	24	0	1	275	825	1	1.29e-171	470		hypothetical protein	11	11	1	1	293158	1	233335		242	857	618	NA	NA	NA	NA	3	0.05
95	group_47432	Col440II	NC_017284|group_47432|position:4045-4452	Col440II_1__CP023921.1	28.916	83	49	3	6	86	252	28	0.000432	30.8		hypothetical protein	8	8	1	1	161033	1	234312		407	407	407	NA	NA	NA	NA	8	0.05
95	group_32348	rep6	NZ_CP013734|group_32348|position:19606-20445	rep6_1_repA(p703/5)_AF109375	28.837	215	124	6	13	218	31	615	1.22e-20	82		hypothetical protein	8	8	1	1	161013	1	234393		581	839	803	NA	NA	NA	NA	8	0.05
0	group_19695	rep24	NC_000956|group_19695|position:40436-43696	rep24_1_rep(pWBG745)_GQ900389.1	39.683	63	27	4	930	992	21	176	0.029	30.8		hypothetical protein	5	5	1	3	3548	3	2503		3260	3260	3260	NA	NA	NA	NA	5	0.1
101	group_20466	repUS8	NC_005232|group_20466|position:4083-4406	repUS8__ORF1(pOg32)_LOPPOG32	25	68	44	1	1	68	250	432	0.056	25.4		hypothetical protein	5	5	1	9	352	9	343		323	635	447	NA	NA	NA	NA	3	0.1
106	group_87844	rep5	NC_005250|group_87844|position:55679-55951	rep5_4_rep(SAP047A)_GQ900405.1	45.455	33	14	1	28	60	53	139	0.006	27.7		hypothetical protein	5	5	1	1	105710	1	178650		272	272	272	NA	NA	NA	NA	5	0.1
108	group_47192	pIP32953	NC_018978|group_47192|position:13-990	pIP32953_1__BX936400	47.727	308	158	2	20	324	1	924	5.85e-97	283		hypothetical protein	15	15	1	1	210516	1	132226		977	977	977	NA	NA	NA	NA	11	0.1
108	betT	IncX4	NC_005706|betT|position:20064-22094	IncX4_2__FN543504	29.31	58	34	3	481	537	457	612	0.061	28.9		High-affinity choline transport protein	17	17	1	1	210403	1	132156		2030	2039	2031	cellular response to DNA damage stimulus;glycine betaine biosynthetic process from choline	plasma membrane;integral component of plasma membrane	choline transmembrane transporter activity	GO:0005886;GO:0005887;GO:0006974;GO:0015220;GO:0019285	11	0.1
112	group_31674	rep4	NC_011408|group_31674|position:1-1554	rep4_2_CDS3(pKC5b)_AF378372	42.5	40	19	2	19	55	309	193	0.086	27.7	mbeA	DNA relaxase MbeA	8	8	1	1	166020	1	280835		1553	1553	1553	conjugation	NA	DNA binding;DNA topoisomerase activity;metal ion binding	GO:0000746;GO:0003677;GO:0003916;GO:0046872	5	0.1
115	group_48000	rep16	NC_006365|group_48000|position:100101-100793	rep16_2_CDS6(pSJH101)_CP000737	60	20	8	0	22	41	7	66	0.081	26.6		hypothetical protein	7	7	1	8	231	8	954		692	692	692	NA	NA	NA	NA	4	0.1
12	group_45044	repUS3	NC_001446|group_45044|position:834-1472	repUS3__repM200(pBM200)_DQ437521	36.364	231	111	8	7	213	19	675	8.86e-37	122		hypothetical protein	6	6	1	1	239244	1	208199		638	638	638	NA	NA	NA	NA	3	0.1
126	group_92850	IncFII(p96A)	NC_011962|group_92850|position:65295-66245	IncFII(p96A)_1_p96A_JQ418521	40.476	42	21	1	219	256	64	189	0.005	30.4	noc	Nucleoid occlusion protein	6	6	1	1	88217	1	68515		950	950	950	cell division;cell septum assembly	cytoplasm	DNA binding	GO:0003677;GO:0005737;GO:0051301;GO:0090529	6	0.1
126	ascD	Col(MGD2)	NZ_CP015215|ascD|position:4041-4271	Col(MGD2)_1__NC_003789	41.379	29	15	1	11	39	50	130	0.029	23.9		NADPH oxidoreductase	6	6	1	1	88168	1	68457		230	1061	922	fatty acid metabolic process;electron transport chain;oxidation-reduction process	plasma membrane	electron transfer activity;metal ion binding;2 iron, 2 sulfur cluster binding;NADPH binding	GO:0005886;GO:0006631;GO:0009055;GO:0022900;GO:0046872;GO:0051537;GO:0055114;GO:0070402	6	0.1
126	group_48480	IncFII	NZ_CP015291|group_48480|position:106131-106739	IncFII_1_pKP91_CP000966	30.357	56	35	1	81	132	212	45	0.012	27.3	cpnA	Cyclopentanol dehydrogenase	6	6	1	1	88105	1	68435		608	743	720	cyclopentanol catabolic process	NA	cyclopentanol dehydrogenase activity	GO:0033022;GO:0055041	6	0.1
126	eutD	Col(VCM04)	NC_011962|eutD|position:101552-102550	Col(VCM04)_1__HM231165	35.897	39	23	1	263	301	166	56	0.02	26.9		Ethanolamine utilization protein EutD	6	6	1	1	88199	1	68489		998	998	998	response to heat;ethanolamine catabolic process	NA	phosphate acetyltransferase activity	GO:0008959;GO:0009408;GO:0046336	6	0.1
127	group_92981	ColKP3	NC_007489|group_92981|position:102713-103435	ColKP3_1__JN205800	35.484	31	20	0	147	177	173	265	0.046	26.2	liaR	Transcriptional regulatory protein LiaR	5	5	1	1	89764	1	68281		722	722	722	phosphorelay signal transduction system;regulation of transcription, DNA-templated	cytoplasm	DNA binding	GO:0000160;GO:0003677;GO:0005737;GO:0006355	5	0.1
127	group_48502	rep14	NZ_CP015214|group_48502|position:23885-25066	rep14_3_ORF(pRI1)_EU327398	32.759	58	34	2	69	121	715	888	0.021	29.6	lon	Lon protease	5	5	1	1	89772	1	68271		1091	1181	1109	protein quality control for misfolded or incompletely synthesized proteins;cellular response to heat	cytoplasm	ATP-dependent peptidase activity;serine-type endopeptidase activity;ATP binding;ATPase activity;sequence-specific DNA binding	GO:0004176;GO:0004252;GO:0005524;GO:0005737;GO:0006515;GO:0016887;GO:0034605;GO:0043565	5	0.1
127	group_92944	pIP31758(p153)	NC_007489|group_92944|position:57522-57968	pIP31758(p153)_1_p153_CP000719	46.429	28	13	1	16	43	572	495	0.061	26.2		hypothetical protein	5	5	1	1	85781	1	66039		446	446	446	NA	NA	NA	NA	5	0.1
127	group_92978	IncN	NC_007489|group_92978|position:100068-100622	IncN_1__AY046276	36.667	30	19	0	22	51	251	340	0.051	26.6		hypothetical protein	5	5	1	1	89767	1	68277		554	554	554	NA	NA	NA	NA	5	0.1
127	group_92933	IncQ1	NC_007489|group_92933|position:39636-39851	IncQ1_1__M28829.1	60	15	6	0	25	39	333	377	0.086	23.5		hypothetical protein	5	5	1	1	85764	1	66021		215	215	215	NA	NA	NA	NA	5	0.1
127	group_92959	pJARS36	NC_007489|group_92959|position:68834-69070	pJARS36_1__NC_015068	24	50	38	0	19	68	84	233	0.069	23.9		hypothetical protein	5	5	1	1	85797	1	66051		236	236	236	NA	NA	NA	NA	5	0.1
127	group_92982	ColKP3	NC_007489|group_92982|position:103644-104285	ColKP3_1__JN205800	48.387	31	16	0	149	179	173	265	0.049	25.8		hypothetical protein	5	5	1	1	89763	1	68282		641	641	641	NA	NA	NA	NA	5	0.1
127	group_92926	IncFII(pCoo)	NC_007489|group_92926|position:32253-32537	IncFII(pCoo)_1_pCoo_CR942285	40	25	15	0	19	43	188	262	0.011	26.2		hypothetical protein	5	5	1	1	85757	1	66014		284	284	284	NA	NA	NA	NA	5	0.1
128	megL	IncFIA(pBK30683)	NC_007490|megL|position:20168-21490	IncFIA(pBK30683)_1__KF954760	36.111	36	23	0	93	128	158	265	0.032	27.7		L-methionine gamma-lyase	5	5	1	1	88018	1	68602		1322	1322	1322	NA	NA	methionine gamma-lyase activity;pyridoxal phosphate binding;homocysteine desulfhydrase activity	GO:0018826;GO:0030170;GO:0047982	5	0.1
128	group_93002	repUS23	NC_007490|group_93002|position:19807-20175	repUS23__repA(SAP099B)_GQ900449.1	20.988	81	60	1	39	115	633	391	0.054	25.8		hypothetical protein	5	5	1	1	88019	1	68603		368	368	368	NA	NA	NA	NA	5	0.1
13	group_4479	rep2	NZ_CP009901|group_4479|position:175173-176882	rep2_2_repR(pEF1)_DQ198088	26.316	38	28	0	18	55	1030	1143	0.059	28.9		hypothetical protein	45	45	1	1	251782	1	221398		1709	1712	1709	NA	NA	NA	NA	36	0.1
13	bdbC	IncFII(pKPX1)	NC_001496|bdbC|position:174581-175003	IncFII(pKPX1)__AP012055	33.333	36	22	1	11	46	152	253	0.057	25.8		disulfide formation protein	36	36	1	1	251936	1	221598		422	422	422	oxidation-reduction process	plasma membrane	protein disulfide oxidoreductase activity	GO:0005886;GO:0015035;GO:0055114	36	0.1
130	fsr	IncX4	NC_007763|fsr|position:178191-179393	IncX4_2__FN543504	23.2	125	84	2	29	153	34	372	0.007	30.8		Fosmidomycin resistance protein	46	46	1	1	55235	1	84058		1202	1202	1202	cellular response to DNA damage stimulus;response to antibiotic;transmembrane transport	plasma membrane;integral component of membrane	NA	GO:0005886;GO:0006974;GO:0016021;GO:0046677;GO:0055085	3	0.1
130	group_25499	IncQ1	NC_007763|group_25499|position:43430-45322	IncQ1_1__M28829.1	23.881	134	86	3	260	387	398	27	0.02	30	pcm	Protein-L-isoaspartate O-methyltransferase	14	14	1	1	57989	1	83792		1892	1982	1975	cellular protein modification process;protein repair	cytoplasm	protein-L-isoaspartate (D-aspartate) O-methyltransferase activity	GO:0004719;GO:0005737;GO:0006464;GO:0030091	3	0.1
130	group_25493	rep7b	NC_007763|group_25493|position:277-843	rep7b_3_SAP089A_GQ900440.1	24.051	158	74	8	55	183	58	480	0.056	26.6	gumD	UDP-glucose:undecaprenyl-phosphate glucose-1-phosphate transferase	14	14	1	1	58162	1	83962		566	566	566	polysaccharide biosynthetic process	plasma membrane;integral component of membrane	transferase activity	GO:0000271;GO:0005886;GO:0016021;GO:0016740	3	0.1
131	group_9053	IncQ1	NC_007764|group_9053|position:5080-6855	IncQ1_1__M28829.1	51.852	27	13	0	358	384	590	510	0.1	27.7	btuD_1	Vitamin B12 import ATP-binding protein BtuD	32	32	1	1	51113	1	86392		1769	1781	1775	cobalamin transport	plasma membrane	cobalamin-transporting ATPase activity	GO:0005886;GO:0015420;GO:0015889	3	0.1
131	group_93721	IncFII(SARC14)	NC_007764|group_93721|position:218170-218361	IncFII(SARC14)_1_SARC14_JQ418540	50	18	9	0	21	38	86	139	0.093	23.1		hypothetical protein	6	6	1	1	70700	1	88904		191	191	191	NA	NA	NA	NA	3	0.1
131	group_20746	rep20	NC_007764|group_20746|position:26253-27053	rep20_2_repA(pWBG753)_GQ900395.1	31.481	54	34	1	46	99	348	196	0.018	28.9		hypothetical protein	44	44	1	1	51311	1	86457		800	800	800	NA	NA	NA	NA	3	0.1
131	ntaA	IncA/C2	NC_021907|ntaA|position:195415-196767	IncA/C2_1__JN157804	35.484	31	20	0	194	224	209	301	0.067	27.3		Nitrilotriacetate monooxygenase component A	41	41	1	1	38676	1	89246		1352	1352	1352	NA	NA	nitrilotriacetate monooxygenase activity;nitrilotriacetate monooxygenase activity (FMN-dependent)	GO:0018529;GO:0102977	3	0.1
131	group_17561	pSM22	NZ_CP020908|group_17561|position:158281-160284	pSM22_1__NC_015972	36.364	33	18	1	188	217	85	183	0.061	28.5		hypothetical protein	30	30	1	1	38745	1	89162		2003	2003	2003	NA	NA	NA	NA	3	0.1
132	group_20770	IncL/M	NC_007765|group_20770|position:30310-31716	IncL/M_1__AF550415	35.897	39	25	0	137	175	413	297	0.079	27.7		hypothetical protein	32	32	1	1	72078	1	82524		1406	1406	1406	NA	NA	NA	NA	3	0.1
132	group_48708	IncQ1	NZ_CP020909|group_48708|position:208882-209952	IncQ1_1__M28829.1	31.25	80	48	2	25	99	572	339	0.013	30	ugpC_1	sn-glycerol-3-phosphate import ATP-binding protein UgpC	8	8	1	1	70530	1	57333		1070	1070	1070	glycerophosphodiester transmembrane transport;carbohydrate transport;glycerol-3-phosphate transmembrane transport	ATP-binding cassette (ABC) transporter complex, substrate-binding subunit-containing	ATP binding;glycerol-3-phosphate-transporting ATPase activity	GO:0001407;GO:0005524;GO:0008643;GO:0015430;GO:0015794;GO:0055052	3	0.1
132	group_20768	repUS13	NZ_CP020909|group_20768|position:28887-29504	repUS13__CDS1(pUSA01)_NC007790	27.692	65	41	2	139	197	292	486	0.086	26.2		hypothetical protein	23	23	1	1	72077	1	82516		617	617	617	NA	NA	NA	NA	3	0.1
132	group_48692	pADAP	NC_021908|group_48692|position:129351-130901	pADAP_1__AF135182	37.778	45	24	1	146	186	361	227	0.036	28.9	rbsA_1	Ribose import ATP-binding protein RbsA	5	5	1	1	357916	1	57673		1550	1550	1550	NA	NA	ATP binding;monosaccharide-transporting ATPase activity	GO:0005524;GO:0015407	3	0.1
132	group_12179	rep1	NC_021908|group_12179|position:117953-119119	rep1_3_repR(pGB354)_U83488	28.261	46	28	1	317	357	781	918	0.081	27.7		D-galactonate dehydratase family member	28	28	1	1	73699	1	58225		1166	1166	1166	carbohydrate catabolic process	NA	magnesium ion binding;gluconate dehydratase activity	GO:0000287;GO:0016052;GO:0047929	3	0.1
132	pcaJ	repUS15	NC_007765|pcaJ|position:236527-237216	repUS15__ORF(E.faecium287)_NZAAAK010000287	31.667	60	40	1	56	114	703	882	0.061	26.9		3-oxoadipate CoA-transferase subunit B	34	34	1	1	70626	1	88882		689	704	695	beta-ketoadipate pathway	NA	3-oxoadipate CoA-transferase activity	GO:0042952;GO:0047569	3	0.1
132	group_12184	rep8	NC_007765|group_12184|position:377621-378118	rep8_2_repA(pEJ97-1)_AJ49170	34.211	38	24	1	108	145	610	720	0.044	26.6		hypothetical protein	37	37	1	1	53346	1	86811		494	497	496	NA	NA	NA	NA	3	0.1
132	tcyN	rep8	NC_021908|tcyN|position:265839-266579	rep8_1_EP002*(pAM373)_NC002630	34.375	64	33	3	180	237	268	450	0.064	26.9		L-cystine import ATP-binding protein TcyN	14	14	1	1	71291	1	90249		740	740	740	NA	plasma membrane	ATP binding;amino acid-transporting ATPase activity	GO:0005524;GO:0005886;GO:0015424	3	0.1
132	dgaE	IncHI2A	NC_007765|dgaE|position:378190-379386	IncHI2A_1__BX664015	20.588	102	71	2	286	387	259	534	0.095	27.3		D-glucosaminate-6-phosphate ammonia lyase	38	38	1	1	44000	1	86810		1196	1196	1196	NA	NA	lyase activity	GO:0016829	3	0.1
132	group_6712	pYE854	NC_007765|group_6712|position:328419-329711	pYE854_1__AM905950	37.255	51	27	2	26	72	396	545	0.011	30.4		hypothetical protein	46	46	1	1	53253	1	90629		1292	1292	1292	NA	NA	NA	NA	3	0.1
132	group_17572	pENTAS02	NZ_CP020909|group_17572|position:74245-74757	pENTAS02_1__CP003028	44.186	43	20	2	21	63	246	362	0.074	26.2		hypothetical protein	31	31	1	1	72546	1	58738		512	512	512	NA	NA	NA	NA	3	0.1
132	group_93826	rep13	NC_021908|group_93826|position:419485-420069	rep13_5_rep(pMC524/MBM)_AJ312056.2	45.161	31	15	1	1	31	366	280	0.094	25.8	sutR	HTH-type transcriptional regulator SutR	8	8	1	1	69900	1	81436		584	584	584	negative regulation of transcription, DNA-templated;positive regulation of transcription, DNA-templated	NA	DNA binding;DNA-binding transcription factor activity;sequence-specific DNA binding	GO:0003677;GO:0003700;GO:0043565;GO:0045892;GO:0045893	3	0.1
132	metB	rep13	NC_021908|metB|position:279991-281163	rep13_3_rep(pWBG1773)_EF537646	25.581	129	64	7	76	176	202	576	0.031	28.9		Cystathionine gamma-synthase	38	38	1	1	53126	1	88473		1169	1172	1171	methionine biosynthetic process	cytoplasm	cystathionine gamma-synthase activity;pyridoxal phosphate binding	GO:0003962;GO:0005737;GO:0009086;GO:0030170	3	0.1
132	sbp	rep7	NC_007765|sbp|position:290650-291675	rep7_14_rep(MSSA476)_BX571857.1	42.308	26	15	0	292	317	92	15	0.03	28.5		Sulfate-binding protein	46	46	1	1	53168	1	90428		1025	1025	1025	sulfur compound metabolic process;sulfate transport	outer membrane-bounded periplasmic space	ATPase-coupled sulfate transmembrane transporter activity;sulfate binding	GO:0006790;GO:0008272;GO:0015419;GO:0030288;GO:0043199	3	0.1
132	ecfG	pIP32953	NC_021908|ecfG|position:2918-3457	pIP32953_1__BX936400	31.111	45	31	0	68	112	220	354	0.042	26.9		ECF RNA polymerase sigma factor EcfG	40	40	1	1	72004	1	82619		539	608	540	DNA-templated transcription, initiation	NA	DNA binding;DNA-binding transcription factor activity;sigma factor activity	GO:0003677;GO:0003700;GO:0006352;GO:0016987	3	0.1
138	group_33446	rep10	NC_014134|group_33446|position:7549-8241	rep10_2_CDS1(pIM13)_M13761	28.571	56	36	1	158	213	175	330	0.011	28.5	fixK	Nitrogen fixation regulation protein FixK	9	9	1	1	271811	1	204442		692	692	692	nitrogen fixation	cytosol	DNA binding;DNA-binding transcription factor activity	GO:0003677;GO:0003700;GO:0005829;GO:0009399	4	0.1
138	group_25760	ColKP3	NC_014134|group_25760|position:15648-15974	ColKP3_1__JN205800	48.148	27	14	0	3	29	167	247	0.043	25		hypothetical protein	6	6	1	1	266952	1	229758		326	365	341	NA	NA	NA	NA	4	0.1
140	group_2370	rep20	NC_017500|group_2370|position:61310-61849	rep20_10_repA(SAP057A)_NC_013334.1	45	40	20	1	69	108	400	513	0.022	27.3		IS982 family transposase ISLll1	5	5	1	1	272512	1	227625		371	890	612	transposon integration	NA	transposase activity	GO:0004803;GO:0070893	3	0.1
140	group_102513	Col440II	NC_008505|group_102513|position:25476-25844	Col440II_1__CP023921.1	26.667	90	54	4	8	95	273	34	2.89e-05	33.9		hypothetical protein	5	5	1	1	271889	1	227803		368	368	368	NA	NA	NA	NA	3	0.1
140	group_17700	repUS4	NC_008505|group_17700|position:65569-66561	repUS4__repA(pCI2000)_AF178424	70.833	336	91	2	2	330	10	1017	1.23e-169	471		hypothetical protein	5	5	1	1	271030	1	227630		992	1175	1059	NA	NA	NA	NA	3	0.1
140	group_6949	pXuzhou21	NZ_CP016737|group_6949|position:1-1167	pXuzhou21_1__CP001927	26.639	244	153	5	28	260	3	689	3.92e-21	85.1		hypothetical protein	25	25	1	1	272373	1	227774		191	1439	1087	NA	NA	NA	NA	3	0.1
142	group_102938	rep22	NC_008564|group_102938|position:11891-12712	rep22_2_repU(pKKS825)_FN377602.2	28.986	69	39	2	157	225	1035	859	0.077	26.9	ospA	Outer surface protein A	6	6	1	3	3269	3	2132		821	821	821	NA	cell outer membrane	NA	GO:0009279	6	0.1
144	group_13521	rep16	NC_011790|group_13521|position:12897-13454	rep16_3_rep(Saa6159)_CP002115.1	25	100	63	4	54	150	717	445	0.055	26.6		hypothetical protein	20	20	1	3	492	3	401		176	578	550	NA	NA	NA	NA	3	0.1
145	group_103034	IncFIB(pCTU3)	NC_008568|group_103034|position:7986-8990	IncFIB(pCTU3)_1_pCTU3_FN543096	34.615	52	27	1	104	155	168	34	0.003	31.6		hypothetical protein	5	5	1	3	3570	3	2605		1004	1004	1004	NA	NA	NA	NA	5	0.1
147	group_33543	IncFIB(pCTU3)	NC_008598|group_33543|position:49236-49727	IncFIB(pCTU3)_1_pCTU3_FN543096	32.653	49	29	1	119	163	69	215	0.044	26.6		hypothetical protein	6	6	1	1	242899	1	205173		491	491	491	NA	NA	NA	NA	3	0.1
149	group_49756	IncL/M(pMU407)	NC_008765|group_49756|position:16270-16920	IncL/M(pMU407)_1_pMU407_U27345	60	20	8	0	111	130	219	278	0.01	29.3		hypothetical protein	5	5	1	1	227293	1	323255		650	650	650	NA	NA	NA	NA	4	0.1
150	group_107689	rep2	NC_009040|group_107689|position:111197-111706	rep2_2_repR(pEF1)_DQ198088	34.426	61	35	2	13	68	1126	1308	0.004	30	cymR	HTH-type transcriptional regulator CymR	6	6	1	1	174311	1	69255		509	509	509	regulation of transcription, DNA-templated;protein homotetramerization;protein heterooligomerization	cytosol;protein-containing complex;protein-DNA complex	core promoter binding;DNA-binding transcription factor activity;identical protein binding;protein homodimerization activity	GO:0001047;GO:0003700;GO:0005829;GO:0006355;GO:0032991;GO:0032993;GO:0042802;GO:0042803;GO:0051289;GO:0051291	6	0.1
150	group_49820	IncX6	NC_011960|group_49820|position:74675-75781	IncX6_1__KU302800	42.4	250	139	5	45	290	52	798	9.15e-67	208		hypothetical protein	6	6	1	1	173407	1	69368		1106	1181	1166	NA	NA	NA	NA	6	0.1
151	group_50139	repUS17	NC_009435|group_50139|position:579-1931	repUS17__rep(pKKS825)_FN377602.2	28.07	171	84	8	41	211	73	468	0.000107	37		hypothetical protein	17	17	1	1	271019	1	227525		779	1352	1318	NA	NA	NA	NA	3	0.1
152	group_114218	rep9	NC_009661|group_114218|position:23758-24366	rep9_4_repA2(pTEF2)_AE016831	47.619	21	11	0	181	201	208	270	0.032	27.7	bin3	Putative transposon Tn552 DNA-invertase bin3	5	5	1	1	196610	1	341047		608	608	608	DNA integration;transposition	NA	recombinase activity;DNA binding	GO:0000150;GO:0003677;GO:0015074;GO:0032196	4	0.1
155	group_26064	IncFIB(pCTU1)	NZ_CP012255|group_26064|position:104291-105304	IncFIB(pCTU1)_1_pCTU1_FN543094	99.257	269	2	0	21	289	3	809	0	552	repB	RepFIB replication protein A	10	10	1	1	206089	1	139741		509	1013	912	DNA replication initiation;plasmid maintenance	NA	DNA binding;DNA-directed DNA polymerase activity	GO:0003677;GO:0003887;GO:0006270;GO:0006276	3	0.1
160	group_11082	Col440II	NC_010993|group_11082|position:3000-3344	Col440II_1__CP023921.1	91.579	95	7	1	1	95	282	1	3.07e-61	176	mbeC	Mobilization protein MbeC	26	26	1	1	282601	1	203272		245	467	340	conjugation	NA	DNA binding	GO:0000746;GO:0003677	6	0.1
170	group_119753	repUS19	NC_010875|group_119753|position:500-1156	repUS19__rep(pDLK3)_GU562626.1	27.673	159	102	5	5	162	28	468	9.64e-12	55.5	repB	Replication protein RepB	10	10	1	1	161507	1	226603		656	656	656	DNA replication	extrachromosomal circular DNA	DNA binding;DNA topoisomerase activity;identical protein binding	GO:0003677;GO:0003916;GO:0005727;GO:0006260;GO:0042802	10	0.1
173	group_120055	repUS16	NC_010423|group_120055|position:1330-1995	repUS16__repF(pE194)_M17811.1	27.481	131	79	4	5	135	540	884	4.84e-12	57.4	repB	Replication protein RepB	7	7	1	1	293358	1	235695		665	665	665	DNA replication	extrachromosomal circular DNA	DNA binding;DNA topoisomerase activity;identical protein binding	GO:0003677;GO:0003916;GO:0005727;GO:0006260;GO:0042802	7	0.1
175	group_51272	IncN3	NZ_CP014330|group_51272|position:20308-21219	IncN3_1__EF219134	72.152	158	44	0	38	195	476	3	9.51e-89	256		hypothetical protein	6	6	1	1	101532	1	280440		911	911	911	NA	NA	NA	NA	6	0.1
177	group_11124	repUS18	NC_010605|group_11124|position:10046-10645	repUS18__rep(pKKS825)_FN377602.2	28.571	63	42	1	136	195	1171	1359	0.015	28.9	hin	DNA-invertase hin	23	23	1	1	290387	1	173694		248	599	543	DNA recombination;DNA integration	NA	recombinase activity;DNA binding	GO:0000150;GO:0003677;GO:0006310;GO:0015074	3	0.1
180	group_125313	Col440II	NC_012661|group_125313|position:18-452	Col440II_1__CP023921.1	32.911	79	39	4	20	88	279	55	4.65e-05	33.9		hypothetical protein	5	5	1	1	166204	1	344864		434	434	434	NA	NA	NA	NA	4	0.1
182	group_126020	IncQ1	NC_010872|group_126020|position:10071-10721	IncQ1_1__M28829.1	30.864	81	50	3	116	196	411	635	0.053	26.9		hypothetical protein	5	5	1	1	220616	1	160431		650	650	650	NA	NA	NA	NA	4	0.1
185	group_11082	Col440II	NC_025149|group_11082|position:1523-1867	Col440II_1__CP023921.1	91.579	95	7	1	1	95	282	1	2.43e-62	179	mbeC	Mobilization protein MbeC	26	26	1	1	282601	1	203272		245	467	340	conjugation	NA	DNA binding	GO:0000746;GO:0003677	4	0.1
187	group_126470	IncX1	NC_010924|group_126470|position:208436-208786	IncX1_4__JN935898	36.538	52	30	3	3	53	205	354	0.014	26.9		hypothetical protein	9	9	1	1	236475	1	216340		350	350	350	NA	NA	NA	NA	3	0.1
187	group_32528	rep8	NC_010924|group_32528|position:13709-14122	rep8_1_EP002*(pAM373)_NC002630	33.898	59	36	1	66	121	673	849	0.014	27.7		hypothetical protein	9	9	1	1	251741	1	208701		413	413	413	NA	NA	NA	NA	3	0.1
187	group_51699	repUS18	NC_010924|group_51699|position:210738-211289	repUS18__rep(pKKS825)_FN377602.2	34.091	44	22	2	138	179	1243	1359	0.075	26.2	hin_2	DNA-invertase hin	8	8	1	1	236479	1	216345		551	551	551	DNA recombination;DNA integration	NA	recombinase activity;DNA binding	GO:0000150;GO:0003677;GO:0006310;GO:0015074	3	0.1
187	group_87947	pIP32953	NC_010924|group_87947|position:146701-147051	pIP32953_1__BX936400	35	60	29	4	43	101	536	384	0.05	25.8		hypothetical protein	9	9	1	1	252875	1	218651		350	350	350	NA	NA	NA	NA	3	0.1
187	group_47732	rep17	NC_010924|group_47732|position:1787-2170	rep17_1_CDS29(pRUM)_AF507977	44.444	27	13	1	97	123	41	115	0.046	26.2		hypothetical protein	8	8	1	1	251861	1	208680		383	383	383	NA	NA	NA	NA	3	0.1
187	group_4472	rep2	NC_010924|group_4472|position:61995-63704	rep2_2_repR(pEF1)_DQ198088	26.316	38	28	0	18	55	1030	1143	0.063	28.9		hypothetical protein	19	19	1	1	251753	1	208903		1709	1715	1709	NA	NA	NA	NA	3	0.1
187	group_347630	rep2	NC_010924|group_347630|position:223518-225785	rep2_2_repR(pEF1)_DQ198088	39.024	41	20	1	494	529	1315	1193	0.065	29.3	gshAB	Glutathione biosynthesis bifunctional protein GshAB	10	10	1	1	249248	1	216359		2267	2285	2268	NA	NA	glutamate-cysteine ligase activity;glutathione synthase activity;ATP binding;metal ion binding	GO:0004357;GO:0004363;GO:0005524;GO:0046872	3	0.1
187	group_4101	IncFII(pKPX1)	NC_010924|group_4101|position:89801-93301	IncFII(pKPX1)__AP012055	34.884	43	22	1	653	695	240	350	0.043	29.6		hypothetical protein	51	51	1	1	254116	1	218382		1511	3518	3240	NA	NA	NA	NA	3	0.1
188	group_12258	IncFIB(K)	NC_010933|group_12258|position:112712-112921	IncFIB(K)_1_Kpn3_JN233704	47.826	23	11	1	30	52	366	431	0.029	24.6	umuC	Protein UmuC	23	23	1	1	250193	1	205621		209	1265	967	cellular response to DNA damage stimulus;SOS response;translesion synthesis	plasma membrane;DNA polymerase V complex;membrane;integral component of membrane	damaged DNA binding;single-stranded DNA binding;DNA-directed DNA polymerase activity;DNA-dependent ATPase activity	GO:0003684;GO:0003697;GO:0003887;GO:0005886;GO:0006974;GO:0008094;GO:0009355;GO:0009432;GO:0016020;GO:0016021;GO:0019985	3	0.1
188	group_34505	rep3	NC_010933|group_34505|position:156229-156813	rep3_3_rep(pBT9727)_CP000047	40	25	15	0	49	73	619	545	0.1	26.2		hypothetical protein	5	5	1	1	251722	1	208604		200	584	507	NA	NA	NA	NA	3	0.1
189	group_126920	IncFII(Serratia)	NC_010982|group_126920|position:4636-5184	IncFII(Serratia)_1_Serratia_NC_009829	34.884	43	28	0	112	154	38	166	0.068	25.4		hypothetical protein	5	5	1	1	163351	1	75164		548	548	548	NA	NA	NA	NA	5	0.1
189	group_51750	rep3	NC_010982|group_51750|position:2787-3116	rep3_2_rep165(pBMB165)_DQ242517	33.333	51	31	2	31	78	1406	1254	0.004	28.9		hypothetical protein	8	8	1	1	163371	1	75230		329	329	329	NA	NA	NA	NA	5	0.1
189	group_85009	rep1	NC_010982|group_85009|position:1013-1231	rep1_6_repE(pTEF1)_AE016833	41.026	39	16	2	29	66	283	381	0.038	24.6		hypothetical protein	9	9	1	1	163376	1	75225		218	218	218	NA	NA	NA	NA	5	0.1
19	group_78503	IncFII(pENTA)	NC_001851|group_78503|position:13029-13793	IncFII(pENTA)_1_pENTA_CP003027	30	30	21	0	37	66	301	212	0.057	26.9		hypothetical protein	9	9	1	3	3472	3	2901		764	764	764	NA	NA	NA	NA	3	0.1
190	group_127058	rep21	NZ_CP013526|group_127058|position:152420-153355	rep21_1_rep(pWBG754)_GQ900396.1	32.258	62	34	3	134	190	247	423	0.052	27.7	trxB	Thioredoxin reductase	15	15	1	1	55039	1	84048		935	935	935	removal of superoxide radicals	cytoplasm	thioredoxin-disulfide reductase activity	GO:0004791;GO:0005737;GO:0019430	15	0.1
190	group_299576	IncFIB(pLF82)	NZ_CP013536|group_299576|position:584794-585924	IncFIB(pLF82)_1_pLF82_CU638872	51.724	29	12	1	251	277	139	225	0.084	26.9		hypothetical protein	15	15	1	1	57943	1	83537		1130	1136	1132	NA	NA	NA	NA	15	0.1
190	livF_2	IncFIA(HI1)	NC_010997|livF_2|position:1017281-1018009	IncFIA(HI1)_1_HI1_AF250878	32.558	43	29	0	188	230	276	148	0.028	27.3		High-affinity branched-chain amino acid transport ATP-binding protein LivF	27	27	1	1	92332	1	12976		728	728	728	branched-chain amino acid transport;phenylalanine transport;isoleucine transmembrane transport;L-valine transmembrane transport	NA	L-valine transmembrane transporter activity;ATP binding;L-isoleucine transmembrane transporter activity;branched-chain amino acid transmembrane transporter activity;ATPase activity	GO:0005304;GO:0005524;GO:0015188;GO:0015658;GO:0015803;GO:0015823;GO:0016887;GO:1903714;GO:1903785	15	0.1
190	group_26444	repUS11	NZ_CP013531|group_26444|position:153983-154414	repUS11__CDS16(pTEF3)_AE016832	25.373	67	50	0	30	96	343	543	0.012	28.1		hypothetical protein	15	15	1	1	55042	1	84051		431	431	431	NA	NA	NA	NA	15	0.1
190	group_127087	pXuzhou21	NZ_CP013536|group_127087|position:581640-583682	pXuzhou21_1__CP001927	28.03	132	78	6	208	322	27	422	0.012	30.8	fcl	GDP-L-fucose synthase	15	15	1	1	57945	1	83535		2042	2042	2042	'de novo' GDP-L-fucose biosynthetic process	NA	GDP-L-fucose synthase activity;NADP+ binding	GO:0042351;GO:0050577;GO:0070401	15	0.1
190	group_15360	IncHI1B	NZ_CP013556|group_15360|position:464850-465971	IncHI1B_1_pNDM-MAR_JN420336	26.744	86	55	4	229	314	168	401	0.000838	33.1		hypothetical protein	46	46	1	1	68761	1	62505		1121	1121	1121	NA	NA	NA	NA	15	0.1
190	group_17598	repUS18	NZ_CP013526|group_17598|position:541493-542755	repUS18__rep(pKKS825)_FN377602.2	41.935	31	18	0	284	314	751	843	0.028	29.3		hypothetical protein	34	34	1	1	361209	1	63639		1262	1262	1262	NA	NA	NA	NA	15	0.1
190	group_18043	repUS22	NZ_CP013526|group_18043|position:854997-855293	repUS22__rep(SAP015B)_GQ900502.1	42.857	28	16	0	39	66	386	469	0.03	25.8		hypothetical protein	17	17	1	1	60202	1	40101		236	296	287	NA	NA	NA	NA	15	0.1
190	ugpC_1	IncQ1	NZ_CP013526|ugpC_1|position:125071-126138	IncQ1_1__M28829.1	30	100	62	3	1	94	647	354	0.025	28.9		sn-glycerol-3-phosphate import ATP-binding protein UgpC	37	37	1	1	38164	1	79003		1067	1067	1067	glycerophosphodiester transmembrane transport;carbohydrate transport;glycerol-3-phosphate transmembrane transport	ATP-binding cassette (ABC) transporter complex;ATP-binding cassette (ABC) transporter complex, substrate-binding subunit-containing	glycerophosphodiester transmembrane transporter activity;ATP binding;glycerol-3-phosphate transmembrane transporter activity;glycerol-3-phosphate-transporting ATPase activity	GO:0001406;GO:0001407;GO:0005524;GO:0008643;GO:0015169;GO:0015430;GO:0015794;GO:0043190;GO:0055052	15	0.1
190	group_127038	pADAP	NZ_CP013546|group_127038|position:93025-94575	pADAP_1__AF135182	37.778	45	24	1	146	186	361	227	0.037	28.9	rbsA_1	Ribose import ATP-binding protein RbsA	15	15	1	1	357893	1	57649		1550	1550	1550	D-ribose transmembrane transport	ATP-binding cassette (ABC) transporter complex	ATP binding;monosaccharide-transporting ATPase activity;D-ribose transmembrane transporter activity	GO:0005524;GO:0015407;GO:0015591;GO:0015752;GO:0043190	15	0.1
190	group_21366	IncN	NZ_CP013589|group_21366|position:147151-148209	IncN_1__AY046276	33.333	63	32	3	292	349	137	310	0.011	29.6	dinB_1	DNA polymerase IV	15	15	1	1	55036	1	84044		1058	1088	1086	DNA synthesis involved in DNA repair;DNA-dependent DNA replication;cellular response to DNA damage stimulus;SOS response;translesion synthesis;error-prone translesion synthesis	cytoplasm;cytosol	magnesium ion binding;damaged DNA binding;DNA-directed DNA polymerase activity	GO:0000287;GO:0000731;GO:0003684;GO:0003887;GO:0005737;GO:0005829;GO:0006261;GO:0006974;GO:0009432;GO:0019985;GO:0042276	15	0.1
190	group_127094	rep16	NZ_CP020900|group_127094|position:26241-26900	rep16_6_unknown(SAP071A)_GQ900485.1	33.333	45	25	1	148	187	247	381	0.07	26.6		hypothetical protein	15	15	1	1	55486	1	56787		659	659	659	NA	NA	NA	NA	15	0.1
190	group_26496	rep14	NC_010997|group_26496|position:765672-766667	rep14_3_ORF(pRI1)_EU327398	40.476	42	25	0	53	94	634	759	0.002	32.3	cytR_2	HTH-type transcriptional repressor CytR	19	19	1	1	43891	1	78609		995	995	995	negative regulation of transcription, DNA-templated	cytosol	transcription regulatory region sequence-specific DNA binding	GO:0000976;GO:0005829;GO:0045892	15	0.1
191	group_20770	IncL/M	NZ_CP020899|group_20770|position:31144-32550	IncL/M_1__AF550415	35.897	39	25	0	137	175	413	297	0.07	27.7		hypothetical protein	32	32	1	1	72078	1	82524		1406	1406	1406	NA	NA	NA	NA	15	0.1
191	metB	rep13	NZ_CP020899|metB|position:217284-218456	rep13_3_rep(pWBG1773)_EF537646	25.175	143	75	7	62	176	160	576	0.017	29.6		Cystathionine gamma-synthase	38	38	1	1	53126	1	88473		1169	1172	1171	methionine biosynthetic process	cytoplasm	cystathionine gamma-synthase activity;pyridoxal phosphate binding	GO:0003962;GO:0005737;GO:0009086;GO:0030170	15	0.1
191	group_6712	pYE854	NZ_CP013529|group_6712|position:267745-269037	pYE854_1__AM905950	41.667	36	17	1	41	72	438	545	0.022	29.6		hypothetical protein	46	46	1	1	53253	1	90629		1292	1292	1292	NA	NA	NA	NA	15	0.1
191	group_12184	rep8	NZ_CP013539|group_12184|position:288502-288996	rep8_2_repA(pEJ97-1)_AJ49170	34.211	38	24	1	107	144	610	720	0.049	26.6		hypothetical protein	37	37	1	1	53346	1	86811		494	497	496	NA	NA	NA	NA	15	0.1
199	group_11082	Col440II	NZ_CP019843|group_11082|position:944-1288	Col440II_1__CP023921.1	91.579	95	7	1	1	95	282	1	2.43e-62	179	mbeC	Mobilization protein MbeC	26	26	1	1	282601	1	203272		245	467	340	conjugation	NA	DNA binding	GO:0000746;GO:0003677	4	0.1
2	group_78183	rep21	NC_001272|group_78183|position:5244-5471	rep21_1_rep(pWBG754)_GQ900396.1	28.571	63	41	2	13	71	16	204	0.067	24.3		hypothetical protein	13	13	1	49	58	49	156		227	227	227	NA	NA	NA	NA	8	0.1
20	group_78512	rep15	NC_012502|group_78512|position:16587-17777	rep15_1_repA(pLW043)_AE017171	33.333	45	29	1	295	339	745	876	0.084	27.7		hypothetical protein	18	18	1	3	66	3	1885		1190	1190	1190	NA	NA	NA	NA	9	0.1
205	group_52625	rep9	NC_012239|group_52625|position:3529-3669	rep9_4_repA2(pTEF2)_AE016831	37.037	27	17	0	18	44	121	201	0.043	23.5		hypothetical protein	5	5	1	3	3779	3	1496		137	140	138	NA	NA	NA	NA	5	0.1
207	group_78503	IncFII(pENTA)	NC_011864|group_78503|position:9746-10510	IncFII(pENTA)_1_pENTA_CP003027	30	30	21	0	37	66	301	212	0.057	26.9		hypothetical protein	9	9	1	3	3472	3	2901		764	764	764	NA	NA	NA	NA	3	0.1
21	group_78512	rep15	NC_011872|group_78512|position:14248-15438	rep15_1_repA(pLW043)_AE017171	33.333	45	29	1	295	339	745	876	0.088	27.3		hypothetical protein	18	18	1	3	66	3	1885		1190	1190	1190	NA	NA	NA	NA	8	0.1
[truncated: 6,820 more rows]
