# Supplementary material for: Large-scale network analysis captures biological features of bacterial plasmids
Source: Nat Commun. 2020 May 15;11:2452. doi: 10.1038/s41467-020-16282-w (PMC7229196; doi:10.1038/s41467-020-16282-w)
Supplement: Supplementary file 6 — Source Data [file 41467_2020_16282_MOESM6_ESM.zip › source_data/README.txt]

This directory contains source data underlying figures in 
Acman et al. Large-scale network analysis captures biological features of 
bacterial plasmids


(1) JI_plasmid.net  - 	a complete weighted network of plasmids in pajek 
			format where weight represents the JI distance.
			Note that plasmids with JI=0 do not share a connection
			Also, note that if plasmids share <100 k-mers the JI=0

(2) JI_plasmid_noacc.net   - 	a complete weighted network of plasmids where 
				JI distances (weights) have been calculated 
				after having removed accessory genes.

(3) 0.3JI_plasmid.net -	plasmid network after applying 0.3 JI threshold.

(4) genePA.tsv - presence-absence table of genes with 5 or more occurrences.
		 Genes are presented in rows and plasmids in columns.

(5) gene_annotations.tsv    -	annotation of all genes found on plasmids.

(6) tblastn_replicon_hits.tsv - table of tblastn hits of core genes against
				Plasmid Finder database


	Figure		Underlying data
	----------------------------------------------
	Figure 1	(1), (5), Sup Data 1
	Figure 2	(1) + OSLOM over JI thresholds
	Figure 3	(3), Sup Data 1
	Figure 4	(1), (5), Sup Data 1
	Sup Figure 1	Sup Data 1
	Sup Figure 2	Sup Data 1
	Sup Figure 3	(1), Sup Data 1
	Sup Figure 4	(5)
	Sup Figure 5	Underlying data not provided *
	Sup Figure 6	(1) + OSLOM over JI thresholds
	Sup Figure 7	(3), Sup Data 1
	Sup Figure 8	(1) + max-clique algorithm
	Sup Figure 9	(2) + OSLOM
	Sup Figure 10	Sup Data 1
	Sup Figure 11	Sup Data 1
	Sup Figure 12	(1), Sup Data 1
	Sup Figure 13	(1), Sup Data 1
	Sup Figure 14	Sup Data 1
	Sup Figure 15	(6)
	Sup Figure 16	(6)
	Sup Figure 17	Sup Data 1
	Sup Figure 18	Sup Data 1
	Sup Figure 19	(4), Sup Data 1
	Sup Figure 20	(4), Sup Data 1
	Sup Figure 21	(4), (5), Sup Data 1
	Sup Figure 22	(1), Sup Data 1


* This figure was produced from 2 matrices: 10,696x10,696 and 510,463x10,696 
The data is not provided due to large file sizes, but is reproducible with
scripts provided at https://github.com/macman123/plasmid_network_analysis.
