# Supplementary material for: Large-scale network analysis captures biological features of bacterial plasmids
Source: Nat Commun. 2020 May 15;11:2452. doi: 10.1038/s41467-020-16282-w (PMC7229196; doi:10.1038/s41467-020-16282-w)
Supplement: Supplementary file 6 — Source Data [file 41467_2020_16282_MOESM6_ESM.zip › source_data/0.3JI_plasmid.net]

from to weight
NC_000906 NC_019347 0.32807
NC_000948 NC_000949 0.43386
NC_000948 NC_000953 0.66096
NC_000948 NC_011731 0.36527
NC_000948 NC_011735 0.33118
NC_000948 NC_012106 0.49368
NC_000948 NC_012110 0.3681
NC_000948 NC_012113 0.40632
NC_000948 NC_012114 0.40548
NC_000948 NC_012148 0.31189
NC_000948 NC_012509 0.3394
NC_000948 NC_012518 0.31448
NC_000948 NC_019003 0.37664
NC_000948 NZ_CP009660 0.66096
NC_000948 NZ_CP009662 0.9955
NC_000948 NZ_CP009665 0.43386
NC_000948 NZ_CP019756 0.79881
NC_000948 NZ_CP019758 0.43326
NC_000948 NZ_CP019846 0.87343
NC_000948 NZ_CP019847 0.43359
NC_000948 NZ_CP019849 0.67158
NC_000948 NZ_CP019918 0.79702
NC_000948 NZ_CP019920 0.32791
NC_000949 NC_000953 0.44107
NC_000949 NC_011731 0.3661
NC_000949 NC_011735 0.3414
NC_000949 NC_011851 0.33237
NC_000949 NC_012106 0.69165
NC_000949 NC_012110 0.3695
NC_000949 NC_012113 0.42671
NC_000949 NC_012149 0.35943
NC_000949 NC_012250 0.3045
NC_000949 NC_012509 0.37497
NC_000949 NC_012518 0.32696
NC_000949 NC_017427 0.35672
NC_000949 NZ_CP009660 0.44107
NC_000949 NZ_CP009662 0.43386
NC_000949 NZ_CP009665 1
NC_000949 NZ_CP015784 0.31351
NC_000949 NZ_CP015800 0.31287
NC_000949 NZ_CP017203 0.30252
NC_000949 NZ_CP017205 0.31398
NC_000949 NZ_CP019756 0.38945
NC_000949 NZ_CP019758 0.99883
NC_000949 NZ_CP019846 0.42762
NC_000949 NZ_CP019847 0.99772
NC_000949 NZ_CP019849 0.38276
NC_000949 NZ_CP019918 0.38877
NC_000949 NZ_CP019920 0.84738
NC_000950 NC_000954 0.32244
NC_000950 NC_011722 0.32361
NC_000950 NC_011849 0.30323
NC_000950 NC_012105 0.78154
NC_000950 NC_012148 0.30063
NC_000950 NC_012160 0.31887
NC_000950 NC_012511 0.3445
NC_000950 NC_012515 0.31955
NC_000950 NC_018984 0.3066
NC_000950 NZ_CP009663 0.32244
NC_000950 NZ_CP009664 1
NC_000950 NZ_CP017206 0.3445
NC_000950 NZ_CP017208 0.3216
NC_000950 NZ_CP019757 0.31174
NC_000950 NZ_CP019759 0.9987
NC_000950 NZ_CP019760 0.32183
NC_000950 NZ_CP019848 1
NC_000950 NZ_CP019850 0.32195
NC_000950 NZ_CP019919 0.31233
NC_000950 NZ_CP019921 0.631
NC_000951 NC_011972 0.3021
NC_000951 NC_012106 0.30158
NC_000951 NC_012113 0.30976
NC_000951 NC_012114 0.40013
NC_000951 NC_012148 0.37192
NC_000951 NC_012150 0.32542
NC_000951 NC_012160 0.39481
NC_000951 NC_012259 0.32323
NC_000951 NC_012266 0.3002
NC_000951 NC_012268 0.33633
NC_000951 NC_012511 0.35869
NC_000951 NZ_CP009666 1
NC_000951 NZ_CP015784 0.30135
NC_000951 NZ_CP015800 0.30251
NC_000951 NZ_CP017203 0.33438
NC_000951 NZ_CP017205 0.33407
NC_000951 NZ_CP017206 0.35869
NC_000951 NZ_CP017208 0.39969
NC_000951 NZ_CP019757 0.35482
NC_000951 NZ_CP019919 0.35418
NC_000952 NC_011736 0.39054
NC_000952 NC_012111 0.3825
NC_000952 NC_012112 0.31479
NC_000952 NC_012113 0.44822
NC_000952 NC_012114 0.39973
NC_000952 NC_012251 0.35213
NC_000952 NC_012254 0.35373
NC_000952 NC_017424 0.31768
NC_000952 NC_017427 0.30413
NC_000952 NZ_CP009661 1
NC_000953 NC_011731 0.31571
NC_000953 NC_011735 0.32013
NC_000953 NC_011847 0.34776
NC_000953 NC_012106 0.64002
NC_000953 NC_012110 0.3183
NC_000953 NC_012113 0.4475
NC_000953 NC_012114 0.38678
NC_000953 NC_012251 0.40033
NC_000953 NC_012254 0.32755
NC_000953 NC_012509 0.34922
NC_000953 NC_012518 0.30156
NC_000953 NZ_CP009660 1
NC_000953 NZ_CP009662 0.65975
NC_000953 NZ_CP009665 0.44107
NC_000953 NZ_CP017203 0.31787
NC_000953 NZ_CP019756 0.60376
NC_000953 NZ_CP019758 0.44046
NC_000953 NZ_CP019846 0.66937
NC_000953 NZ_CP019847 0.44079
NC_000953 NZ_CP019849 0.60481
NC_000953 NZ_CP019918 0.60256
NC_000953 NZ_CP019920 0.33473
NC_000954 NC_011722 0.87008
NC_000954 NC_012105 0.32274
NC_000954 NC_012107 0.65677
NC_000954 NC_012160 0.36683
NC_000954 NC_012253 0.30747
NC_000954 NC_012510 0.33767
NC_000954 NC_012515 0.86158
NC_000954 NZ_CP009663 0.99862
NC_000954 NZ_CP009664 0.32244
NC_000954 NZ_CP015784 0.31343
NC_000954 NZ_CP015800 0.31396
NC_000954 NZ_CP017208 0.3554
NC_000954 NZ_CP019759 0.32188
NC_000954 NZ_CP019760 0.99724
NC_000954 NZ_CP019848 0.32244
NC_000954 NZ_CP019850 0.99669
NC_000954 NZ_CP019921 0.68059
NC_000954 NZ_CP031406 0.32657
NC_000955 NZ_CP009673 0.9901
NC_000956 NC_012249 0.34845
NC_000956 NZ_CP019766 0.99879
NC_000956 NZ_CP019855 0.99799
NC_000956 NZ_CP019926 0.99917
NC_000957 NC_012192 0.89031
NC_000957 NZ_CP015794 0.88952
NC_000958 NZ_CP015083 0.99441
NC_000959 NZ_CP015084 0.92834
NC_001272 NC_011796 0.85316
NC_001272 NC_018882 0.85316
NC_001272 NC_020243 0.85316
NC_001272 NZ_CP004867 0.85316
NC_001272 NZ_CP004879 0.85316
NC_001272 NZ_CP010011 0.85316
NC_001272 NZ_CP015181 0.36109
NC_001277 NC_002126 0.98924
NC_001370 NC_003893 0.49981
NC_001370 NC_011497 0.50077
NC_001370 NC_012220 0.68416
NC_001370 NC_019321 0.37061
NC_001370 NZ_CP004408 0.50618
NC_001371 NC_025178 0.84626
NC_001371 NZ_CP012628 0.88682
NC_001371 NZ_CP015917 0.63441
NC_001371 NZ_CP016513 0.89139
NC_001371 NZ_CP016519 0.90855
NC_001371 NZ_CP016584 0.89139
NC_001371 NZ_CP018943 0.88574
NC_001371 NZ_CP018949 0.37502
NC_001371 NZ_CP019025 0.92659
NC_001372 NC_010029 0.73062
NC_001372 NC_010286 0.73851
NC_001372 NC_012625 0.97856
NC_001372 NC_012626 0.97856
NC_001372 NC_012627 0.80131
NC_001372 NC_012629 0.79181
NC_001372 NC_012630 0.91816
NC_001372 NC_012631 0.97792
NC_001372 NC_017433 0.77209
NC_001372 NC_017435 0.77209
NC_001372 NC_017438 0.79913
NC_001372 NC_019272 0.80131
NC_001372 NC_020513 0.97792
NC_001372 NC_020550 0.80131
NC_001372 NC_020551 0.97792
NC_001372 NC_020946 0.80131
NC_001372 NC_020947 0.97792
NC_001372 NC_020948 0.7379
NC_001372 NC_020949 0.7379
NC_001372 NC_020950 0.7379
NC_001372 NC_020951 0.73526
NC_001372 NC_020952 0.73102
NC_001372 NC_020953 0.7379
NC_001372 NC_020955 0.7379
NC_001372 NC_020956 0.7379
NC_001372 NC_020957 0.71692
NC_001372 NC_020958 0.773
NC_001372 NC_020959 0.77484
NC_001372 NC_020960 0.97241
NC_001372 NC_020961 0.77484
NC_001372 NC_020962 0.77866
NC_001372 NC_020963 0.77484
NC_001372 NC_020979 0.80131
NC_001372 NC_020980 0.7379
NC_001372 NC_020981 0.7379
NC_001372 NC_020983 0.7379
NC_001372 NC_020984 0.7379
NC_001372 NC_020985 0.73364
NC_001372 NC_020986 0.97856
NC_001372 NC_020987 0.97241
NC_001372 NC_020988 0.97856
NC_001372 NC_020989 0.77866
NC_001372 NC_021049 0.73434
NC_001372 NC_021051 0.73434
NC_001372 NC_023057 0.78133
NC_001372 NZ_CP007132 0.77484
NC_001372 NZ_CP009924 0.7379
NC_001372 NZ_CP009926 0.7379
NC_001372 NZ_CP010568 0.97241
NC_001372 NZ_CP010570 0.97304
NC_001372 NZ_CP010572 0.77484
NC_001372 NZ_CP015295 0.97792
NC_001372 NZ_CP015297 0.97792
NC_001372 NZ_CP015299 0.97792
NC_001372 NZ_CP015301 0.96756
NC_001372 NZ_CP015303 0.97241
NC_001372 NZ_CP015305 0.98903
NC_001372 NZ_CP015307 0.97856
NC_001372 NZ_CP016421 0.77964
NC_001372 NZ_CP016423 0.78412
NC_001372 NZ_CP016425 0.78431
NC_001372 NZ_CP016427 0.7824
NC_001372 NZ_CP018053 0.79447
NC_001373 NC_016151 0.88361
NC_001376 NC_001390 0.8065
NC_001376 NC_001395 0.75818
NC_001376 NC_006871 0.3104
NC_001376 NC_007170 0.90727
NC_001376 NC_007209 0.80216
NC_001376 NC_010685 0.88579
NC_001376 NC_010686 0.84742
NC_001376 NC_013291 0.83255
NC_001376 NC_013305 0.89217
NC_001376 NC_016140 0.88657
NC_001376 NC_018969 0.88579
NC_001376 NC_019139 0.89227
NC_001376 NC_019143 0.91168
NC_001376 NC_022228 0.87706
NC_001376 NC_024963 0.86246
NC_001376 NZ_CP010404 0.88579
NC_001376 NZ_CP013617 0.90083
NC_001376 NZ_CP014395 0.86324
NC_001376 NZ_CP014400 0.86324
NC_001376 NZ_CP014405 0.86324
NC_001376 NZ_CP014417 0.87449
NC_001376 NZ_CP014446 0.87449
NC_001376 NZ_CP025398 0.90727
NC_001376 NZ_CP027424 0.8707
NC_001376 NZ_CP029165 0.85709
NC_001376 NZ_CP029648 0.88579
NC_001377 NC_011034 0.90563
NC_001377 NC_011521 0.66215
NC_001377 NC_022243 0.92414
NC_001378 NZ_CP008719 0.85561
NC_001378 NZ_CP011141 0.85708
NC_001378 NZ_CP023902 0.85561
NC_001378 NZ_CP024803 0.78368
NC_001378 NZ_CP027132 0.85561
NC_001378 NZ_CP027201 0.76162
NC_001378 NZ_CP029105 0.85561
NC_001378 NZ_CP029366 0.85561
NC_001378 NZ_CP029581 0.8197
NC_001378 NZ_CP030115 0.85561
NC_001380 NC_010096 0.69022
NC_001384 NC_001705 0.47079
NC_001384 NC_014156 0.36734
NC_001384 NC_019051 0.4836
NC_001384 NC_019052 0.48908
NC_001385 NC_002115 0.87025
NC_001385 NC_010243 0.88525
NC_001385 NZ_CP012412 0.85329
NC_001385 NZ_CP016336 0.87845
NC_001385 NZ_CP018174 0.83714
NC_001390 NC_001395 0.68486
NC_001390 NC_007170 0.82442
NC_001390 NC_007209 0.72609
NC_001390 NC_010685 0.78804
NC_001390 NC_010686 0.77356
NC_001390 NC_013291 0.7604
NC_001390 NC_013305 0.80619
NC_001390 NC_016140 0.80107
NC_001390 NC_018969 0.79407
NC_001390 NC_019139 0.7971
NC_001390 NC_019143 0.82268
NC_001390 NC_022228 0.7937
NC_001390 NC_024963 0.78043
NC_001390 NZ_CP010404 0.78804
NC_001390 NZ_CP013617 0.81649
NC_001390 NZ_CP014395 0.7847
NC_001390 NZ_CP014400 0.7847
NC_001390 NZ_CP014405 0.7847
NC_001390 NZ_CP014417 0.77765
NC_001390 NZ_CP014446 0.77765
NC_001390 NZ_CP025398 0.83157
NC_001390 NZ_CP027424 0.78804
NC_001390 NZ_CP029165 0.77947
NC_001390 NZ_CP029648 0.80151
NC_001391 NC_001393 0.77563
NC_001391 NC_001763 0.65888
NC_001391 NC_001767 0.86148
NC_001391 NC_005008 0.85107
NC_001391 NC_006871 0.54406
NC_001391 NC_007791 0.81694
NC_001391 NC_010262 0.8196
NC_001391 NC_010284 0.47725
NC_001391 NC_013307 0.84037
NC_001391 NC_013309 0.84078
NC_001391 NC_013311 0.84078
NC_001391 NC_013312 0.83385
NC_001391 NC_013336 0.67376
NC_001391 NC_013452 0.82638
NC_001391 NC_024966 0.80266
NC_001391 NZ_CP024440 0.83828
NC_001391 NZ_CP029708 0.83814
NC_001391 NZ_HG813243 0.83385
NC_001393 NC_001763 0.77398
NC_001393 NC_001767 0.88363
NC_001393 NC_005008 0.88806
NC_001393 NC_006871 0.58647
NC_001393 NC_007791 0.87564
NC_001393 NC_010262 0.8723
NC_001393 NC_010284 0.49148
NC_001393 NC_013307 0.88806
NC_001393 NC_013309 0.88806
NC_001393 NC_013311 0.89291
NC_001393 NC_013312 0.88806
NC_001393 NC_013336 0.72222
NC_001393 NC_013452 0.87824
NC_001393 NC_024966 0.84902
NC_001393 NZ_CP024440 0.89233
NC_001393 NZ_CP029708 0.88384
NC_001393 NZ_HG813243 0.88806
NC_001395 NC_006871 0.30505
NC_001395 NC_007170 0.79588
NC_001395 NC_007209 0.77223
NC_001395 NC_010685 0.84911
NC_001395 NC_010686 0.82786
NC_001395 NC_013291 0.81354
NC_001395 NC_013305 0.819
NC_001395 NC_016140 0.82147
NC_001395 NC_018969 0.84911
NC_001395 NC_019139 0.80194
NC_001395 NC_019143 0.78622
NC_001395 NC_022228 0.8411
NC_001395 NC_024963 0.81943
NC_001395 NZ_CP010404 0.84911
NC_001395 NZ_CP013617 0.80248
NC_001395 NZ_CP014395 0.84216
NC_001395 NZ_CP014400 0.84216
NC_001395 NZ_CP014405 0.84216
NC_001395 NZ_CP014417 0.79076
NC_001395 NZ_CP014446 0.79076
NC_001395 NZ_CP025398 0.78253
NC_001395 NZ_CP027424 0.84981
NC_001395 NZ_CP029165 0.83651
NC_001395 NZ_CP029648 0.84911
NC_001446 NC_018511 0.94013
NC_001446 NZ_CP009345 0.94013
NC_001496 NC_007322 0.99175
NC_001496 NC_010934 0.87253
NC_001496 NC_012579 0.98395
NC_001496 NC_012656 0.99153
NC_001496 NC_014331 0.94635
NC_001496 NC_017726 0.98163
NC_001496 NZ_CP001971 0.99219
NC_001496 NZ_CP001975 0.98634
NC_001496 NZ_CP006743 0.97071
NC_001496 NZ_CP007665 0.98349
NC_001496 NZ_CP008847 0.97404
NC_001496 NZ_CP009316 0.98722
NC_001496 NZ_CP009324 0.98748
NC_001496 NZ_CP009327 0.9842
NC_001496 NZ_CP009330 0.98241
NC_001496 NZ_CP009340 0.98771
NC_001496 NZ_CP009463 0.97903
NC_001496 NZ_CP009540 0.9928
NC_001496 NZ_CP009543 0.98728
NC_001496 NZ_CP009592 0.87247
NC_001496 NZ_CP009597 0.98714
NC_001496 NZ_CP009696 0.9753
NC_001496 NZ_CP009699 0.97105
NC_001496 NZ_CP009901 0.96307
NC_001496 NZ_CP009980 0.9911
NC_001496 NZ_CP010321 0.9856
NC_001496 NZ_CP010793 0.99175
NC_001496 NZ_CP010853 0.98821
NC_001496 NZ_CP014177 0.99173
NC_001496 NZ_CP015777 0.99141
NC_001496 NZ_CP018904 0.97492
NC_001496 NZ_CP019589 0.99367
NC_001496 NZ_CP022045 0.99422
NC_001496 NZ_CP023002 0.9888
NC_001496 NZ_CP029806 0.97998
NC_001537 NC_003457 0.30157
NC_001705 NC_005013 0.47079
NC_001705 NC_014156 0.72787
NC_001735 NC_004956 0.33358
NC_001735 NC_005088 0.4859
NC_001735 NC_007337 0.31796
NC_001735 NC_008385 0.66812
NC_001735 NC_013176 0.31033
NC_001735 NC_014911 0.41115
NC_001735 NC_017908 0.46262
NC_001735 NC_019312 0.47878
NC_001735 NC_019320 0.39523
NC_001735 NC_020994 0.46261
NC_001735 NC_024998 0.54502
NC_001735 NZ_CP009797 0.66775
NC_001735 NZ_CP015373 0.35926
NC_001735 NZ_CP017455 0.66637
NC_001735 NZ_CP021650 0.4287
NC_001740 NC_011378 0.75871
NC_001740 NC_013104 0.96078
NC_001740 NC_016859 0.96078
NC_001740 NC_017719 0.96078
NC_001740 NC_021156 0.68551
NC_001740 NZ_CP010245 0.5031
NC_001740 NZ_CP022498 0.65553
NC_001740 NZ_CP022499 0.52853
NC_001740 NZ_CP023480 0.37138
NC_001740 NZ_CP025338 0.68302
NC_001740 NZ_CP031119 0.58435
NC_001763 NC_001767 0.74828
NC_001763 NC_005008 0.75177
NC_001763 NC_006871 0.52351
NC_001763 NC_007791 0.73852
NC_001763 NC_010262 0.73937
NC_001763 NC_010284 0.43755
NC_001763 NC_013307 0.75177
NC_001763 NC_013309 0.75177
NC_001763 NC_013311 0.75177
NC_001763 NC_013312 0.75177
NC_001763 NC_013336 0.62289
NC_001763 NC_013452 0.74404
NC_001763 NC_024966 0.72405
NC_001763 NZ_CP024440 0.7554
NC_001763 NZ_CP029708 0.74846
NC_001763 NZ_HG813243 0.75177
NC_001765 NC_006825 0.316
NC_001765 NC_007956 0.31941
NC_001765 NZ_CP014472 0.80333
NC_001765 NZ_CP017765 0.8976
NC_001767 NC_005008 0.97233
NC_001767 NC_006871 0.62245
NC_001767 NC_007791 0.93604
NC_001767 NC_010262 0.94564
NC_001767 NC_010284 0.53259
NC_001767 NC_013307 0.96095
NC_001767 NC_013309 0.96138
NC_001767 NC_013311 0.96138
NC_001767 NC_013312 0.95142
NC_001767 NC_013336 0.78297
NC_001767 NC_013452 0.94606
NC_001767 NC_024966 0.91238
NC_001767 NZ_CP024440 0.95843
NC_001767 NZ_CP029708 0.95856
NC_001767 NZ_HG813243 0.95401
NC_001774 NC_002637 0.63208
NC_001774 NC_003125 0.58553
NC_001774 NC_010912 0.41341
NC_001774 NC_010940 0.30866
NC_001774 NC_010941 0.73513
NC_001774 NC_012215 0.72672
NC_001774 NC_017035 0.97608
NC_001774 NC_019214 0.74012
NC_001774 NC_019979 0.9686
NC_001791 NC_002099 0.49436
NC_001845 NC_005701 0.55679
NC_001848 NC_019132 0.30195
NC_001848 NC_021869 0.30566
NC_001849 NC_004988 0.94382
NC_001849 NC_011782 0.67001
NC_001849 NC_011865 0.36719
NC_001849 NC_012179 0.6611
NC_001849 NC_012188 0.44114
NC_001849 NC_012191 0.38884
NC_001849 NC_012227 0.39948
NC_001849 NC_012237 0.41113
NC_001849 NC_012243 0.3883
NC_001849 NC_012500 0.56682
NC_001849 NC_012506 0.67325
NC_001849 NC_017410 0.39451
NC_001849 NC_017417 0.46208
NC_001849 NC_018992 0.32212
NC_001849 NZ_CP009674 1
NC_001849 NZ_CP017211 0.44034
NC_001849 NZ_CP019761 1
NC_001849 NZ_CP019851 0.99873
NC_001849 NZ_CP019922 0.99242
NC_001849 NZ_CP031400 0.4365
NC_001850 NC_011783 0.84387
NC_001850 NC_012178 0.4285
NC_001850 NC_012503 0.64202
NC_001850 NC_017420 0.41312
NC_001850 NZ_CP009672 0.98233
NC_001850 NZ_CP015789 0.35813
NC_001850 NZ_CP015804 0.35813
NC_001850 NZ_CP017212 0.42662
NC_001851 NZ_CP009669 0.9901
NC_001851 NZ_CP019923 0.98603
NC_001852 NC_011779 0.92855
NC_001852 NC_012196 0.94257
NC_001852 NC_012198 0.33304
NC_001852 NC_012502 0.55285
NC_001852 NC_017412 0.37712
NC_001852 NC_017419 0.52205
NC_001852 NZ_CP009667 0.98621
NC_001852 NZ_CP017219 0.33245
NC_001853 NC_011781 0.95885
NC_001853 NC_011874 0.82712
NC_001853 NC_012163 0.95585
NC_001853 NC_012171 0.57854
NC_001853 NC_012228 0.86109
NC_001853 NC_012231 0.76382
NC_001853 NC_012236 0.81438
NC_001853 NC_012507 0.41813
NC_001853 NC_017405 0.80982
NC_001853 NC_018990 0.78949
NC_001853 NZ_CP009668 0.99591
NC_001853 NZ_CP017213 0.57224
NC_001853 NZ_CP031402 0.77937
NC_001854 NC_011785 0.59093
NC_001854 NC_011862 0.60497
NC_001854 NC_012165 0.75919
NC_001854 NC_012172 0.60659
NC_001854 NC_012187 0.68377
NC_001854 NC_012202 0.36442
NC_001854 NC_012235 0.64305
NC_001854 NC_012240 0.60159
NC_001854 NC_012499 0.59471
NC_001854 NC_012501 0.59667
NC_001854 NC_017407 0.57674
NC_001854 NC_017416 0.5976
NC_001854 NC_018993 0.68582
NC_001854 NZ_CP009670 0.99988
NC_001854 NZ_CP031403 0.65014
NC_001855 NC_011778 0.86561
NC_001855 NC_011870 0.41603
NC_001855 NC_012184 0.87957
NC_001855 NC_012186 0.33828
NC_001855 NC_012189 0.4073
NC_001855 NC_012202 0.3075
NC_001855 NC_012245 0.38957
NC_001855 NC_012246 0.33673
NC_001855 NC_012496 0.85451
NC_001855 NC_017411 0.40474
NC_001855 NC_017414 0.38327
NC_001855 NC_018986 0.41611
NC_001855 NZ_CP009659 0.99885
NC_001855 NZ_CP017216 0.40553
NC_001855 NZ_CP019763 0.99717
NC_001855 NZ_CP019852 0.9954
NC_001855 NZ_CP019924 0.99902
NC_001855 NZ_CP031404 0.33717
NC_001856 NC_012167 0.68681
NC_001856 NC_012182 0.89784
NC_001856 NC_012508 0.71546
NC_001856 NC_017421 0.68178
NC_001856 NZ_CP009658 0.99625
NC_001856 NZ_CP017217 0.68059
NC_001856 NZ_CP019764 0.99628
NC_001856 NZ_CP019853 0.99628
NC_001857 NC_011784 0.8538
NC_001857 NC_011876 0.84859
NC_001857 NC_012175 0.82611
NC_001857 NC_012193 0.84603
NC_001857 NC_012194 0.83644
NC_001857 NC_012199 0.86032
NC_001857 NC_012234 0.31862
NC_001857 NC_012241 0.83287
NC_001857 NC_012244 0.82837
NC_001857 NC_012504 0.85196
NC_001857 NC_012505 0.83673
NC_001857 NC_013128 0.74773
NC_001857 NC_013129 0.85324
NC_001857 NC_013130 0.83994
NC_001857 NZ_CP009657 0.99921
NC_001857 NZ_CP017218 0.83157
NC_001857 NZ_CP019765 0.99375
NC_001857 NZ_CP019854 0.99297
NC_001857 NZ_CP019925 0.99375
NC_001857 NZ_CP031397 0.82787
NC_001903 NC_011724 0.79165
NC_001903 NC_011853 0.61671
NC_001903 NC_011974 0.66093
NC_001903 NC_012104 0.84112
NC_001903 NC_012151 0.67792
NC_001903 NC_012157 0.66014
NC_001903 NC_012261 0.66489
NC_001903 NC_012263 0.6665
NC_001903 NC_012267 0.45491
NC_001903 NC_012512 0.70896
NC_001903 NC_012513 0.7136
NC_001903 NC_017395 0.67719
NC_001903 NC_017401 0.7041
NC_001903 NC_018983 0.61384
NC_001903 NC_019225 0.58954
NC_001903 NZ_CP009671 1
NC_001903 NZ_CP017202 0.66913
NC_001903 NZ_CP019755 1
NC_001903 NZ_CP019845 1
NC_001903 NZ_CP019917 1
NC_001903 NZ_CP031398 0.67036
NC_001904 NC_012155 0.41862
NC_001904 NC_012256 0.34707
NC_001904 NC_012269 0.53939
NC_001904 NC_017399 0.36115
NC_001904 NZ_CP009675 1
NC_001904 NZ_CP017210 0.5456
NC_001904 NZ_CP031399 0.51382
NC_001911 NC_019187 0.73523
NC_001911 NC_019188 0.73589
NC_001988 NC_015686 0.99868
NC_001988 NC_017296 0.99736
NC_001988 NZ_CP030019 0.99891
NC_001995 NC_013376 0.93738
NC_002002 NC_004974 0.61771
NC_002002 NZ_CP013337 0.61859
NC_002013 NC_010426 0.93019
NC_002013 NC_010427 0.9347
NC_002013 NC_010626 0.91833
NC_002013 NC_013314 0.94545
NC_002013 NC_019140 0.94545
NC_002013 NC_021657 0.94545
NC_002013 NZ_CP012014 0.81049
NC_002013 NZ_CP012016 0.92049
NC_002013 NZ_CP012017 0.92103
NC_002033 NC_009426 0.99258
NC_002061 NC_002141 0.87516
NC_002070 NZ_CP015580 0.80482
NC_002070 NZ_CP015582 0.80482
NC_002090 NC_002127 0.34681
NC_002090 NC_010896 0.48329
NC_002090 NZ_CP006633 0.40013
NC_002090 NZ_CP012804 0.34681
NC_002090 NZ_CP012933 0.39704
NC_002092 NC_019301 0.3024
NC_002093 NZ_CP020765 0.76076
NC_002098 NC_010881 0.6461
NC_002098 NC_019211 0.68874
NC_002098 NC_025191 0.45588
NC_002098 NZ_CP020417 0.99018
NC_002108 NC_017197 0.9806
NC_002108 NC_017213 0.96582
NC_002108 NC_018885 0.9806
NC_002108 NC_019227 0.96063
NC_002108 NC_019228 0.96063
NC_002108 NZ_CP004859 0.9806
NC_002108 NZ_CP004878 0.9806
NC_002108 NZ_CP010008 0.9806
NC_002109 NC_004952 0.5556
NC_002109 NZ_CP009352 0.55075
NC_002115 NC_010243 0.983
NC_002115 NZ_CP012412 0.9615
NC_002115 NZ_CP016336 0.99057
NC_002115 NZ_CP018174 0.93453
NC_002117 NC_015217 0.96991
NC_002117 NC_017288 0.97259
NC_002117 NC_018634 0.95955
NC_002117 NC_018635 0.52227
NC_002117 NC_018636 0.94167
NC_002117 NC_018637 0.62671
NC_002117 NC_018639 0.96302
NC_002117 NC_018640 0.99467
NC_002117 NC_019392 0.96174
NC_002117 NZ_CP024452 0.97259
NC_002117 NZ_CP024454 0.97259
NC_002117 NZ_CP024456 0.97523
NC_002117 NZ_CP025424 0.97523
NC_002118 NC_002131 0.60055
NC_002118 NC_004704 0.95487
NC_002118 NC_009726 0.46371
NC_002118 NC_010115 0.94795
NC_002118 NC_010258 0.53996
NC_002118 NC_011526 0.53932
NC_002118 NZ_CP007556 0.53001
NC_002118 NZ_CP013668 0.92496
NC_002118 NZ_CP014355 0.92547
NC_002118 NZ_CP014547 0.92547
NC_002118 NZ_CP014550 0.91997
NC_002118 NZ_CP014552 0.92236
NC_002118 NZ_CP014554 0.92236
NC_002118 NZ_CP014556 0.92132
NC_002118 NZ_CP014558 0.92132
NC_002118 NZ_CP014560 0.94847
NC_002118 NZ_CP014562 0.94731
NC_002118 NZ_CP014564 0.54276
NC_002118 NZ_CP018006 0.95272
NC_002118 NZ_CP020617 0.94961
NC_002120 NC_003131 0.33448
NC_002120 NC_004564 0.38578
NC_002120 NC_004836 0.33391
NC_002120 NC_004839 0.3338
NC_002120 NC_005017 0.37283
NC_002120 NC_005813 0.33464
NC_002120 NC_006153 0.34333
NC_002120 NC_008122 0.33486
NC_002120 NC_008791 0.37277
NC_002120 NC_009377 0.32941
NC_002120 NC_009595 0.33421
NC_002120 NC_010157 0.34044
NC_002120 NC_010635 0.33994
NC_002120 NC_014017 0.34141
NC_002120 NC_015056 0.33234
NC_002120 NC_015475 0.95652
NC_002120 NC_017153 0.34102
NC_002120 NC_017157 0.33704
NC_002120 NC_017263 0.34035
NC_002120 NC_017565 0.83844
NC_002120 NC_019234 0.38828
NC_002120 NZ_CP006747 0.32942
NC_002120 NZ_CP006750 0.32938
NC_002120 NZ_CP006753 0.32923
NC_002120 NZ_CP006757 0.3294
NC_002120 NZ_CP006761 0.32919
NC_002120 NZ_CP006780 0.32941
NC_002120 NZ_CP006791 0.33371
NC_002120 NZ_CP006795 0.33324
NC_002120 NZ_CP009366 0.38775
NC_002120 NZ_CP009491 0.33427
NC_002120 NZ_CP009703 0.33947
NC_002120 NZ_CP009711 0.34337
NC_002120 NZ_CP009713 0.32948
NC_002120 NZ_CP009721 0.33421
NC_002120 NZ_CP009758 0.34485
NC_002120 NZ_CP009779 0.3401
NC_002120 NZ_CP009783 0.33421
NC_002120 NZ_CP009835 0.33231
NC_002120 NZ_CP009837 0.95894
NC_002120 NZ_CP009842 0.33448
NC_002120 NZ_CP009905 0.33417
NC_002120 NZ_CP009937 0.34044
NC_002120 NZ_CP009972 0.33437
NC_002120 NZ_CP009995 0.33214
NC_002120 NZ_CP010022 0.3344
NC_002120 NZ_CP010069 0.32342
NC_002120 NZ_CP010246 0.32925
NC_002120 NZ_CP011287 0.94946
NC_002120 NZ_CP016274 0.33404
NC_002120 NZ_CP016933 0.76411
NC_002120 NZ_CP016936 0.74948
NC_002120 NZ_CP016939 0.75146
NC_002120 NZ_CP016943 0.74987
NC_002120 NZ_CP016946 0.75029
NC_002122 NC_005014 0.47906
NC_002122 NC_011077 0.71452
NC_002122 NC_011081 0.81789
NC_002122 NC_011419 0.43754
NC_002122 NC_013120 0.42937
NC_002122 NC_014383 0.36266
NC_002122 NC_015965 0.37871
NC_002122 NC_017637 0.38858
NC_002122 NC_017642 0.56637
NC_002122 NC_017665 0.38886
NC_002122 NC_017675 0.5412
NC_002122 NC_017718 0.5412
NC_002122 NC_018659 0.37494
NC_002122 NC_019043 0.48326
NC_002122 NC_019044 0.56889
NC_002122 NC_019061 0.44655
NC_002122 NC_019097 0.41246
NC_002122 NC_019099 0.93931
NC_002122 NC_019104 0.59514
NC_002122 NC_019111 0.48278
NC_002122 NC_019123 0.45444
NC_002122 NC_019131 0.59425
NC_002122 NC_019137 0.4538
NC_002122 NC_020991 0.42815
NC_002122 NC_021811 0.42006
NC_002122 NC_022267 0.46583
NC_002122 NC_022742 0.37491
NC_002122 NC_023275 0.5262
NC_002122 NC_023276 0.62509
NC_002122 NC_023290 0.54968
NC_002122 NC_023326 0.32341
NC_002122 NC_023329 0.63591
NC_002122 NC_023899 0.64741
NC_002122 NC_023900 0.77714
NC_002122 NC_024955 0.64998
NC_002122 NC_024975 0.47761
NC_002122 NC_024976 0.47814
NC_002122 NC_024977 0.42185
NC_002122 NC_024978 0.6924
NC_002122 NC_024979 0.65848
NC_002122 NC_024980 0.5999
NC_002122 NC_025140 0.38459
NC_002122 NC_025142 0.67147
NC_002122 NC_025143 0.65181
NC_002122 NC_025144 0.67127
NC_002122 NC_025147 0.50269
NC_002122 NC_025176 0.64927
NC_002122 NC_025180 0.47708
NC_002122 NC_025198 0.53591
NC_002122 NC_032100 0.39263
NC_002122 NZ_CP006641 0.70543
NC_002122 NZ_CP009566 0.56065
NC_002122 NZ_CP010233 0.5368
NC_002122 NZ_CP010317 0.47301
NC_002122 NZ_CP012039 0.48577
NC_002122 NZ_CP012627 0.51491
NC_002122 NZ_CP012923 0.73091
NC_002122 NZ_CP012929 0.76586
NC_002122 NZ_CP012936 0.73144
NC_002122 NZ_CP013221 0.42721
NC_002122 NZ_CP013224 0.42721
NC_002122 NZ_CP015161 0.42232
NC_002122 NZ_CP015916 0.55324
NC_002122 NZ_CP015996 0.49531
NC_002122 NZ_CP016387 0.39713
NC_002122 NZ_CP016516 0.7312
NC_002122 NZ_CP016520 0.48124
NC_002122 NZ_CP016522 0.70875
NC_002122 NZ_CP016533 0.55136
NC_002122 NZ_CP016568 0.73056
NC_002122 NZ_CP016572 0.7303
NC_002122 NZ_CP016585 0.48575
NC_002122 NZ_CP018104 0.53031
NC_002122 NZ_CP018110 0.52623
NC_002122 NZ_CP018116 0.53039
NC_002122 NZ_CP018122 0.52623
NC_002122 NZ_CP018625 0.46679
NC_002122 NZ_CP018638 0.34161
NC_002122 NZ_CP018946 0.40147
NC_002122 NZ_CP018975 0.42174
NC_002122 NZ_CP018993 0.38107
NC_002122 NZ_CP019173 0.41744
NC_002122 NZ_CP019205 0.41705
NC_002122 NZ_CP019207 0.4171
NC_002122 NZ_CP019215 0.49754
NC_002122 NZ_CP019905 0.44151
NC_002122 NZ_CP020494 0.44368
NC_002122 NZ_CP021208 0.45484
NC_002122 NZ_CP021841 0.33772
NC_002122 NZ_CP021845 0.33828
NC_002122 NZ_CP022064 0.72503
NC_002122 NZ_CP023356 0.53328
NC_002122 NZ_CP023362 0.39384
NC_002122 NZ_CP023365 0.54877
NC_002122 NZ_CP023370 0.70137
NC_002122 NZ_CP023376 0.54862
NC_002122 NZ_CP023382 0.52514
NC_002122 NZ_CP023385 0.51389
NC_002122 NZ_CP023534 0.37215
NC_002122 NZ_CP024093 0.49442
NC_002122 NZ_CP024146 0.49327
NC_002122 NZ_CP024152 0.5031
NC_002122 NZ_CP024285 0.48418
NC_002122 NZ_CP024292 0.42303
NC_002122 NZ_CP024481 0.43848
NC_002122 NZ_CP024822 0.56995
NC_002122 NZ_CP024854 0.50743
NC_002122 NZ_CP024918 0.37893
NC_002122 NZ_CP025339 0.31668
NC_002122 NZ_CP025751 0.53128
NC_002122 NZ_CP026726 0.40804
NC_002122 NZ_CP027327 0.69448
NC_002122 NZ_CP027374 0.49405
NC_002122 NZ_CP027415 0.56308
NC_002122 NZ_CP027535 0.64349
NC_002122 NZ_CP028168 0.42325
NC_002122 NZ_CP028485 0.58492
NC_002122 NZ_CP029975 0.63276
NC_002122 NZ_CP030000 0.70268
NC_002122 NZ_CP030003 0.38339
NC_002122 NZ_CP030025 0.71911
NC_002122 NZ_CP030191 0.49392
NC_002122 NZ_CP030232 0.41432
NC_002122 NZ_CP030234 0.59656
NC_002122 NZ_CP030282 0.40351
NC_002122 NZ_CP030921 0.33136
NC_002122 NZ_CP031111 0.45748
NC_002122 NZ_CP031615 0.42519
NC_002122 NZ_KX443694 0.50559
NC_002127 NC_010896 0.31316
NC_002127 NZ_CP006633 0.75413
NC_002127 NZ_CP012804 1
NC_002127 NZ_CP012933 0.76779
NC_002128 NC_007414 0.98641
NC_002128 NC_009602 0.39085
NC_002128 NC_011350 0.92881
NC_002128 NC_013010 0.92926
NC_002128 NC_017907 0.99397
NC_002128 NC_019041 0.98641
NC_002128 NZ_CP008806 0.92582
NC_002128 NZ_CP008958 0.98687
NC_002128 NZ_CP010305 0.92883
NC_002128 NZ_CP012803 0.98885
NC_002128 NZ_CP015021 0.81665
NC_002128 NZ_CP015022 0.99306
NC_002128 NZ_CP015816 0.92861
NC_002128 NZ_CP015844 0.92814
NC_002128 NZ_CP015847 0.9284
NC_002128 NZ_CP015856 0.9877
NC_002128 NZ_CP016626 0.92837
NC_002128 NZ_CP017250 0.99298
NC_002128 NZ_CP017252 0.99332
NC_002128 NZ_CP017435 0.91584
NC_002128 NZ_CP017437 0.91684
NC_002128 NZ_CP017439 0.91654
NC_002128 NZ_CP017441 0.99491
NC_002128 NZ_CP017443 0.91684
NC_002128 NZ_CP017445 0.99413
NC_002128 NZ_CP017447 0.91684
NC_002128 NZ_CP017670 0.99294
NC_002128 NZ_CP018238 0.92977
NC_002128 NZ_CP018240 0.9331
NC_002128 NZ_CP018242 0.93347
NC_002128 NZ_CP018244 0.93568
NC_002128 NZ_CP018246 0.93278
NC_002128 NZ_CP018248 0.95439
NC_002128 NZ_CP018251 0.9302
NC_002128 NZ_CP018253 0.93847
NC_002128 NZ_CP018626 0.98063
NC_002128 NZ_CP022052 0.93273
NC_002128 NZ_CP022688 0.98473
NC_002129 NC_006977 0.97518
NC_002129 NC_010111 0.96619
NC_002131 NC_004704 0.61389
NC_002131 NC_009726 0.47309
NC_002131 NC_010115 0.60902
NC_002131 NC_010258 0.775
NC_002131 NC_011526 0.77409
NC_002131 NZ_CP007556 0.7626
NC_002131 NZ_CP013668 0.60377
NC_002131 NZ_CP014355 0.60423
NC_002131 NZ_CP014547 0.60423
NC_002131 NZ_CP014550 0.601
NC_002131 NZ_CP014552 0.60734
NC_002131 NZ_CP014554 0.60734
NC_002131 NZ_CP014556 0.60701
NC_002131 NZ_CP014558 0.60656
NC_002131 NZ_CP014560 0.60948
NC_002131 NZ_CP014562 0.60948
NC_002131 NZ_CP014564 0.86534
NC_002131 NZ_CP018006 0.61389
NC_002131 NZ_CP020617 0.61389
NC_002134 NC_005327 0.52766
NC_002134 NC_009133 0.99808
NC_002134 NC_011812 0.61181
NC_002134 NC_013542 0.34323
NC_002134 NC_013727 0.43281
NC_002134 NC_016039 0.32918
NC_002134 NC_018998 0.51486
NC_002134 NC_019057 0.43295
NC_002134 NC_019071 0.41634
NC_002134 NC_019072 0.43004
NC_002134 NC_019090 0.5873
NC_002134 NC_019095 0.54524
NC_002134 NC_019424 0.58265
NC_002134 NC_020278 0.58867
NC_002134 NZ_CP010239 0.30992
NC_002134 NZ_CP011065 0.3909
NC_002134 NZ_CP011135 0.41073
NC_002134 NZ_CP012632 0.39304
NC_002134 NZ_CP014112 0.33531
NC_002134 NZ_CP015072 0.60442
NC_002134 NZ_CP015131 0.31517
NC_002134 NZ_CP015388 0.50279
NC_002134 NZ_CP015503 0.46969
NC_002134 NZ_CP016389 0.59825
NC_002134 NZ_CP017287 0.34284
NC_002134 NZ_CP017852 0.3591
NC_002134 NZ_CP018343 0.33111
NC_002134 NZ_CP018973 0.34657
NC_002134 NZ_CP019444 0.53658
NC_002134 NZ_CP019910 0.39392
NC_002134 NZ_CP021210 0.55189
NC_002134 NZ_CP021684 0.54738
NC_002134 NZ_CP021711 0.57866
NC_002134 NZ_CP021938 0.33265
NC_002134 NZ_CP023733 0.60731
NC_002134 NZ_CP023895 0.46013
NC_002134 NZ_CP024281 0.44411
NC_002134 NZ_CP024430 0.35273
NC_002134 NZ_CP024652 0.84517
NC_002134 NZ_CP024836 0.44562
NC_002134 NZ_CP024840 0.44562
NC_002134 NZ_CP025253 0.83836
NC_002134 NZ_CP026576 0.3093
NC_002134 NZ_CP027385 0.37678
NC_002134 NZ_CP027536 0.30169
NC_002134 NZ_CP029104 0.32737
NC_002134 NZ_CP029578 0.3889
NC_002134 NZ_CP029734 0.58594
NC_002134 NZ_CP029974 0.5786
NC_002134 NZ_CP031804 0.41959
NC_002138 NC_002150 0.98576
NC_002138 NC_002502 0.30876
NC_002138 NC_004163 0.49148
NC_002138 NC_019433 0.98576
NC_002138 NZ_CP016690 0.95992
NC_002138 NZ_CP016697 0.94667
NC_002138 NZ_CP016704 0.30264
NC_002138 NZ_CP016713 0.41605
NC_002138 NZ_CP016718 0.30868
NC_002142 NC_010862 0.45393
NC_002142 NZ_CP021211 0.98878
NC_002145 NC_011266 0.84439
NC_002145 NC_017650 0.89233
NC_002145 NC_018652 0.76559
NC_002145 NC_018660 0.77687
NC_002145 NC_018663 0.77173
NC_002145 NC_019059 0.35838
NC_002145 NC_019251 0.83114
NC_002145 NC_022661 0.31384
NC_002145 NC_022741 0.77687
NC_002145 NZ_CP008720 0.36295
NC_002145 NZ_CP011143 0.31384
NC_002145 NZ_CP012630 0.31003
NC_002145 NZ_CP014317 0.31384
NC_002145 NZ_CP015143 0.8601
NC_002145 NZ_CP024465 0.60705
NC_002145 NZ_CP026493 0.30598
NC_002145 NZ_CP029106 0.36567
NC_002145 NZ_CP029183 0.30723
NC_002145 NZ_CP030338 0.8455
NC_002146 NC_007323 0.98587
NC_002146 NC_012577 0.9837
NC_002146 NC_012655 0.98587
NC_002146 NC_014332 0.94056
NC_002146 NC_017727 0.98127
NC_002146 NZ_CP001972 0.98496
NC_002146 NZ_CP006744 0.96187
NC_002146 NZ_CP007617 0.96341
NC_002146 NZ_CP007664 0.98282
NC_002146 NZ_CP007702 0.98261
NC_002146 NZ_CP008848 0.96711
NC_002146 NZ_CP009314 0.98654
NC_002146 NZ_CP009326 0.98345
NC_002146 NZ_CP009329 0.98479
NC_002146 NZ_CP009339 0.98379
NC_002146 NZ_CP009462 0.98297
NC_002146 NZ_CP009475 0.98642
NC_002146 NZ_CP009542 0.98527
NC_002146 NZ_CP009695 0.96582
NC_002146 NZ_CP009698 0.96139
NC_002146 NZ_CP009900 0.95914
NC_002146 NZ_CP009979 0.98517
NC_002146 NZ_CP010320 0.98595
NC_002146 NZ_CP010343 0.9662
NC_002146 NZ_CP010794 0.90891
NC_002146 NZ_CP010815 0.98784
NC_002146 NZ_CP010854 0.98836
NC_002146 NZ_CP014178 0.98545
NC_002146 NZ_CP015778 0.98456
NC_002146 NZ_CP018905 0.96931
NC_002146 NZ_CP023003 0.97973
NC_002146 NZ_CP029807 0.98491
NC_002147 NC_003065 0.39403
NC_002150 NC_002502 0.31161
NC_002150 NC_004163 0.49548
NC_002150 NC_019433 0.9935
NC_002150 NZ_CP016690 0.96746
NC_002150 NZ_CP016697 0.95785
NC_002150 NZ_CP016704 0.30735
NC_002150 NZ_CP016713 0.42335
NC_002150 NZ_CP016718 0.31153
NC_002192 NC_017488 0.87968
NC_002192 NZ_CP007043 0.46043
NC_002192 NZ_CP016730 0.92756
NC_002192 NZ_CP031542 0.86533
NC_002193 NZ_CP031544 0.91873
NC_002305 NC_003384 0.70315
NC_002305 NC_009981 0.67814
NC_002305 NC_013365 0.7094
NC_002305 NC_016825 0.78382
NC_002305 NC_023277 0.52973
NC_002305 NC_023289 0.62245
NC_002305 NZ_CP018652 0.82731
NC_002305 NZ_CP018656 0.60552
NC_002305 NZ_CP022495 0.67775
NC_002305 NZ_CP023167 0.4984
NC_002305 NZ_CP024236 0.69851
NC_002305 NZ_CP029631 0.44542
NC_002305 NZ_CP029690 0.8229
NC_002305 NZ_CP029729 0.45572
NC_002305 NZ_CP030182 0.59145
NC_002377 NZ_CP007228 0.90098
NC_002377 NZ_CP011249 0.95799
NC_002377 NZ_CP026926 0.71452
NC_002483 NZ_CP009167 0.54178
NC_002483 NZ_CP010345 0.52448
NC_002483 NZ_CP011496 0.58206
NC_002483 NZ_CP014271 0.4268
NC_002483 NZ_CP014273 0.46119
NC_002483 NZ_CP027256 0.67891
NC_002487 NZ_CP016009 0.38532
NC_002490 NZ_CP009791 0.99841
NC_002490 NZ_CP009825 0.9454
NC_002490 NZ_CP009827 0.443
NC_002502 NC_004163 0.32332
NC_002502 NC_019433 0.31161
NC_002502 NZ_CP016690 0.30898
NC_002502 NZ_CP016697 0.30067
NC_002502 NZ_CP016704 0.31943
NC_002502 NZ_CP016718 0.96368
NC_002517 NC_003140 0.42629
NC_002517 NC_005011 0.84613
NC_002517 NC_010419 0.3383
NC_002517 NC_013290 0.84031
NC_002517 NC_013292 0.42038
NC_002517 NC_013293 0.85903
NC_002517 NC_013301 0.84339
NC_002517 NC_013303 0.85073
NC_002517 NC_013304 0.86032
NC_002517 NC_013313 0.86129
NC_002517 NC_017339 0.85811
NC_002517 NC_018968 0.47293
NC_002517 NC_021552 0.41887
NC_002517 NZ_CP012971 0.85646
NC_002517 NZ_CP012973 0.85471
NC_002517 NZ_CP012980 0.86282
NC_002517 NZ_CP013954 0.40813
NC_002517 NZ_CP013956 0.4253
NC_002517 NZ_CP015818 0.5171
NC_002517 NZ_CP017681 0.84627
NC_002517 NZ_CP019575 0.83684
NC_002517 NZ_CP020355 0.5205
NC_002517 NZ_CP021142 0.85825
NC_002517 NZ_CP022719 0.86129
NC_002517 NZ_CP022721 0.86129
NC_002517 NZ_CP024999 0.85619
NC_002517 NZ_CP029079 0.42066
NC_002517 NZ_CP029083 0.86339
NC_002524 NC_005312 0.34002
NC_002524 NC_019260 0.33433
NC_002524 NZ_CP022716 0.32997
NC_002525 NC_019039 0.43394
NC_002525 NC_019115 0.399
NC_002525 NC_020270 0.36539
NC_002525 NC_022520 0.33156
NC_002525 NZ_AP018110 0.42274
NC_002525 NZ_CP006264 0.44923
NC_002525 NZ_CP007134 0.44957
NC_002525 NZ_CP009581 0.50447
NC_002525 NZ_CP010220 0.47537
NC_002525 NZ_CP011291 0.47903
NC_002525 NZ_CP011294 0.47847
NC_002525 NZ_CP011645 0.33156
NC_002525 NZ_CP011978 0.32846
NC_002525 NZ_CP015913 0.41984
NC_002525 NZ_CP016388 0.49513
NC_002525 NZ_CP016405 0.43686
NC_002525 NZ_CP016547 0.35336
NC_002525 NZ_CP018106 0.43305
NC_002525 NZ_CP018112 0.43305
NC_002525 NZ_CP018118 0.43305
NC_002525 NZ_CP018124 0.4327
NC_002525 NZ_CP019052 0.40312
NC_002525 NZ_CP019199 0.49893
NC_002525 NZ_CP021176 0.39563
NC_002525 NZ_CP021205 0.41501
NC_002525 NZ_CP021546 0.32629
NC_002525 NZ_CP021754 0.32939
NC_002525 NZ_CP021861 0.32678
NC_002525 NZ_CP022452 0.3838
NC_002525 NZ_CP024135 0.36209
NC_002525 NZ_CP024139 0.37882
NC_002525 NZ_CP024142 0.38507
NC_002525 NZ_CP024148 0.44256
NC_002525 NZ_CP024858 0.59107
NC_002525 NZ_CP025679 0.36744
NC_002525 NZ_CP027467 0.37535
NC_002525 NZ_CP028153 0.69902
NC_002525 NZ_CP028155 0.5023
NC_002525 NZ_CP029184 0.39721
NC_002525 NZ_CP029977 0.60213
NC_002525 NZ_CP030284 0.4061
NC_002525 NZ_CP031550 0.41603
NC_002576 NC_004854 0.9934
NC_002576 NC_011150 0.3479
NC_002576 NC_011151 0.99291
NC_002576 NC_014247 0.79165
NC_002576 NZ_CP027795 0.35483
NC_002579 NC_021724 0.38194
NC_002610 NZ_CP024492 0.34809
NC_002611 NC_005705 0.99418
NC_002611 NC_019340 0.96358
NC_002635 NC_004443 0.70612
NC_002635 NC_006843 0.55887
NC_002635 NC_015066 0.64834
NC_002635 NC_017220 0.3371
NC_002635 NZ_CP010454 0.67272
NC_002637 NC_003125 0.6023
NC_002637 NC_010912 0.38773
NC_002637 NC_010941 0.76285
NC_002637 NC_012215 0.79718
NC_002637 NC_017035 0.64874
NC_002637 NC_019214 0.76814
NC_002637 NC_019979 0.63759
NC_002638 NC_003277 0.38558
NC_002638 NC_006855 0.96957
NC_002638 NC_007208 0.31717
NC_002638 NC_010119 0.40183
NC_002638 NC_012124 0.81684
NC_002638 NC_013437 0.31921
NC_002638 NC_016855 0.38584
NC_002638 NC_016858 0.38516
NC_002638 NC_016864 0.38046
NC_002638 NC_017054 0.38422
NC_002638 NC_017720 0.38516
NC_002638 NC_019002 0.49957
NC_002638 NC_019112 0.30735
NC_002638 NC_019120 0.49969
NC_002638 NZ_CP007489 0.38476
NC_002638 NZ_CP007508 0.49939
NC_002638 NZ_CP007582 0.39377
NC_002638 NZ_CP008745 0.38559
NC_002638 NZ_CP008927 0.5007
NC_002638 NZ_CP011395 0.49605
NC_002638 NZ_CP011943 0.49964
NC_002638 NZ_CP012348 0.30844
NC_002638 NZ_CP013098 0.49837
NC_002638 NZ_CP013721 0.38381
NC_002638 NZ_CP014050 0.38585
NC_002638 NZ_CP014357 0.38451
NC_002638 NZ_CP014359 0.38477
NC_002638 NZ_CP014537 0.38507
NC_002638 NZ_CP014577 0.38493
NC_002638 NZ_CP015158 0.38562
NC_002638 NZ_CP015525 0.50039
NC_002638 NZ_CP015527 0.49997
NC_002638 NZ_CP016390 0.38557
NC_002638 NZ_CP017178 0.49918
NC_002638 NZ_CP017233 0.33816
NC_002638 NZ_CP017620 0.38256
NC_002638 NZ_CP017729 0.38568
NC_002638 NZ_CP018634 0.39325
NC_002638 NZ_CP018636 0.50036
NC_002638 NZ_CP018639 0.49919
NC_002638 NZ_CP018641 0.50041
NC_002638 NZ_CP018650 0.5007
NC_002638 NZ_CP018653 0.4993
NC_002638 NZ_CP018658 0.38479
NC_002638 NZ_CP018660 0.50021
NC_002638 NZ_CP018663 0.49718
NC_002638 NZ_CP020824 0.50008
NC_002638 NZ_CP020826 0.50066
NC_002638 NZ_CP020923 0.37913
NC_002638 NZ_CP021464 0.32022
NC_002638 NZ_CP022004 0.50015
NC_002638 NZ_CP022071 0.38528
NC_002638 NZ_CP025553 0.495
NC_002638 NZ_CP025556 0.38611
NC_002638 NZ_CP025557 0.49922
NC_002638 NZ_CP026054 0.50028
NC_002638 NZ_CP026570 0.3382
NC_002638 NZ_CP026701 0.38584
NC_002638 NZ_CP027413 0.38584
NC_002638 NZ_CP028152 0.47212
NC_002638 NZ_CP028156 0.47212
NC_002638 NZ_CP028200 0.38585
NC_002638 NZ_CP029594 0.38526
NC_002638 NZ_CP029596 0.38526
NC_002638 NZ_CP030796 0.50012
NC_002650 NZ_CP009229 0.98903
NC_002698 NC_004851 0.85567
NC_002698 NC_007607 0.53632
NC_002698 NC_019197 0.60385
NC_002698 NC_024996 0.94768
NC_002698 NZ_CP011417 0.47906
NC_002698 NZ_CP027028 0.55148
NC_002757 NC_002810 0.52762
NC_002757 NC_019238 0.9263
NC_002757 NC_019239 0.92273
NC_002773 NC_019249 0.9318
NC_002774 NZ_CP014103 0.35107
NC_002774 NZ_CP029674 0.99143
NC_002776 NC_004958 0.79118
NC_002809 NC_008488 0.63426
NC_002809 NC_020251 0.57426
NC_002809 NC_020413 0.33333
NC_002810 NC_019238 0.51057
NC_002810 NC_019239 0.51192
NC_003037 NC_017324 0.5005
NC_003037 NC_017327 0.41893
NC_003037 NC_018683 0.47294
NC_003037 NC_019848 0.41917
NC_003037 NC_020527 0.99725
NC_003037 NZ_CP009145 0.47512
NC_003037 NZ_CP019483 0.53135
NC_003037 NZ_CP019486 0.5337
NC_003037 NZ_CP019585 0.37958
NC_003037 NZ_CP021217 0.41846
NC_003037 NZ_CP021794 0.46615
NC_003037 NZ_CP021798 0.99286
NC_003037 NZ_CP021801 0.47185
NC_003037 NZ_CP021805 0.32764
NC_003037 NZ_CP021809 0.46701
NC_003037 NZ_CP021824 0.44669
NC_003037 NZ_CP021827 0.3702
NC_003037 NZ_CP021830 0.37976
NC_003042 NC_023917 0.33773
NC_003042 NC_023918 0.34073
NC_003078 NC_017323 0.70671
NC_003078 NC_017326 0.63836
NC_003078 NC_018701 0.58849
NC_003078 NC_019849 0.66284
NC_003078 NC_020560 0.99779
NC_003078 NZ_CP009146 0.67286
NC_003078 NZ_CP019484 0.67753
NC_003078 NZ_CP019487 0.68548
NC_003078 NZ_CP019586 0.67201
NC_003078 NZ_CP021218 0.61452
NC_003078 NZ_CP021795 0.63274
NC_003078 NZ_CP021799 0.99655
NC_003078 NZ_CP021802 0.54508
NC_003078 NZ_CP021806 0.69639
NC_003078 NZ_CP021810 0.58849
NC_003078 NZ_CP021814 0.64473
NC_003078 NZ_CP021820 0.6417
NC_003078 NZ_CP021823 0.67653
NC_003078 NZ_CP021828 0.70804
NC_003078 NZ_CP021831 0.66104
NC_003079 NC_019102 0.7441
NC_003079 NZ_CP030212 0.69346
NC_003080 NC_004774 0.32436
NC_003099 NC_006904 0.48625
NC_003101 NC_017489 0.98544
NC_003101 NZ_CP020605 0.9865
NC_003114 NC_008444 0.96081
NC_003114 NC_019987 0.67668
NC_003114 NZ_CP023374 0.77406
NC_003114 NZ_CP029121 0.67802
NC_003114 NZ_CP031658 0.67802
NC_003123 NC_003124 0.87063
NC_003125 NC_010912 0.38848
NC_003125 NC_010941 0.73016
NC_003125 NC_012215 0.72612
NC_003125 NC_017035 0.59008
NC_003125 NC_019214 0.74108
NC_003125 NC_019979 0.59035
NC_003131 NC_004564 0.3177
NC_003131 NC_004836 0.98892
NC_003131 NC_004839 0.98848
NC_003131 NC_005017 0.30564
NC_003131 NC_005813 0.99143
NC_003131 NC_006153 0.86012
NC_003131 NC_008122 0.99572
NC_003131 NC_008791 0.30621
NC_003131 NC_009377 0.96574
NC_003131 NC_009595 0.99941
NC_003131 NC_010157 0.95294
NC_003131 NC_010635 0.84076
NC_003131 NC_014017 0.96913
NC_003131 NC_015056 0.90801
NC_003131 NC_015475 0.33828
NC_003131 NC_017153 0.96896
NC_003131 NC_017157 0.95139
NC_003131 NC_017263 0.96024
NC_003131 NC_017565 0.32656
NC_003131 NC_019234 0.31933
NC_003131 NZ_CP006747 0.96605
NC_003131 NZ_CP006750 0.96486
NC_003131 NZ_CP006753 0.96606
NC_003131 NZ_CP006757 0.96483
NC_003131 NZ_CP006761 0.96392
NC_003131 NZ_CP006780 0.96606
NC_003131 NZ_CP006791 0.98744
NC_003131 NZ_CP006795 0.98721
NC_003131 NZ_CP006807 0.34652
NC_003131 NZ_CP009366 0.31909
NC_003131 NZ_CP009491 0.99273
NC_003131 NZ_CP009703 0.95902
NC_003131 NZ_CP009711 0.86012
NC_003131 NZ_CP009713 0.96583
NC_003131 NZ_CP009721 0.99846
NC_003131 NZ_CP009758 0.86993
NC_003131 NZ_CP009779 0.84101
NC_003131 NZ_CP009783 0.99941
NC_003131 NZ_CP009835 0.97559
NC_003131 NZ_CP009837 0.33805
NC_003131 NZ_CP009842 0.99941
NC_003131 NZ_CP009905 0.99044
NC_003131 NZ_CP009937 0.95294
NC_003131 NZ_CP009972 0.99941
NC_003131 NZ_CP009995 0.90767
NC_003131 NZ_CP010022 0.98863
NC_003131 NZ_CP010069 0.78176
NC_003131 NZ_CP010246 0.96568
NC_003131 NZ_CP011287 0.33842
NC_003131 NZ_CP016274 0.99904
NC_003131 NZ_CP016933 0.32404
NC_003131 NZ_CP016936 0.32793
NC_003131 NZ_CP016939 0.32861
NC_003131 NZ_CP016943 0.32785
NC_003131 NZ_CP016946 0.32771
NC_003132 NC_004837 0.99087
NC_003132 NC_005816 0.98049
NC_003132 NC_008119 0.99036
NC_003132 NC_008121 0.99294
NC_003132 NC_014027 0.99345
NC_003132 NC_015055 0.56165
NC_003132 NC_017156 0.99262
NC_003132 NC_017159 0.98839
NC_003132 NC_017170 0.87297
NC_003132 NC_017264 0.9816
NC_003132 NC_019235 0.99625
NC_003132 NZ_CP006793 0.98294
NC_003132 NZ_CP006797 0.98346
NC_003132 NZ_CP006808 0.99211
NC_003132 NZ_CP009489 0.99211
NC_003132 NZ_CP009701 0.96255
NC_003132 NZ_CP009724 0.86286
NC_003132 NZ_CP009839 0.99584
NC_003132 NZ_CP009903 0.98932
NC_003132 NZ_CP009936 0.92584
NC_003132 NZ_CP010020 0.96576
NC_003132 NZ_CP010294 0.93818
NC_003132 NZ_CP016276 1
NC_003134 NC_004835 0.94099
NC_003134 NC_004838 0.9448
NC_003134 NC_005815 0.8896
NC_003134 NC_006323 0.68292
NC_003134 NC_008118 0.94502
NC_003134 NC_008120 0.97375
NC_003134 NC_009378 0.69009
NC_003134 NC_009596 0.99913
NC_003134 NC_010158 0.8111
NC_003134 NC_014022 0.99739
NC_003134 NC_017155 0.9943
NC_003134 NC_017158 0.99086
NC_003134 NC_017169 0.99891
NC_003134 NC_017266 0.92756
NC_003134 NZ_CP006746 0.69016
NC_003134 NZ_CP006749 0.68928
NC_003134 NZ_CP006752 0.68973
NC_003134 NZ_CP006756 0.69004
NC_003134 NZ_CP006760 0.69027
NC_003134 NZ_CP006779 0.6899
NC_003134 NZ_CP006790 0.94568
NC_003134 NZ_CP006796 0.94368
NC_003134 NZ_CP006807 0.58204
NC_003134 NZ_CP009490 0.99224
NC_003134 NZ_CP009702 0.92565
NC_003134 NZ_CP009714 0.68906
NC_003134 NZ_CP009722 0.99846
NC_003134 NZ_CP009784 0.99819
NC_003134 NZ_CP009834 0.9448
NC_003134 NZ_CP009841 0.99912
NC_003134 NZ_CP009843 0.56369
NC_003134 NZ_CP009904 0.97432
NC_003134 NZ_CP009934 0.87309
NC_003134 NZ_CP009971 0.99958
NC_003134 NZ_CP010021 0.89413
NC_003134 NZ_CP015119 0.92425
NC_003134 NZ_CP016275 0.99913
NC_003140 NC_005011 0.47919
NC_003140 NC_007931 0.59962
NC_003140 NC_009477 0.32435
NC_003140 NC_009619 0.32375
NC_003140 NC_010063 0.31303
NC_003140 NC_010419 0.73317
NC_003140 NC_013289 0.31432
NC_003140 NC_013290 0.47994
NC_003140 NC_013292 0.95977
NC_003140 NC_013293 0.47781
NC_003140 NC_013294 0.31574
NC_003140 NC_013298 0.31457
NC_003140 NC_013299 0.34505
NC_003140 NC_013301 0.47799
NC_003140 NC_013303 0.48101
NC_003140 NC_013304 0.47879
NC_003140 NC_013313 0.47994
NC_003140 NC_013322 0.32142
NC_003140 NC_017339 0.4781
NC_003140 NC_018956 0.31523
NC_003140 NC_018957 0.31599
NC_003140 NC_018959 0.31312
NC_003140 NC_018961 0.31521
NC_003140 NC_018963 0.31467
NC_003140 NC_018968 0.30648
NC_003140 NC_018974 0.31082
NC_003140 NC_019150 0.31379
NC_003140 NC_021552 0.95776
NC_003140 NZ_CP007177 0.3159
NC_003140 NZ_CP009362 0.32339
NC_003140 NZ_CP009425 0.31444
NC_003140 NZ_CP011527 0.32192
NC_003140 NZ_CP012118 0.31387
NC_003140 NZ_CP012971 0.47999
NC_003140 NZ_CP012973 0.47946
NC_003140 NZ_CP012980 0.47872
NC_003140 NZ_CP013228 0.313
NC_003140 NZ_CP013954 0.94433
NC_003140 NZ_CP013956 0.98419
NC_003140 NZ_CP014394 0.31966
NC_003140 NZ_CP014399 0.31966
NC_003140 NZ_CP014404 0.31892
NC_003140 NZ_CP014408 0.30195
NC_003140 NZ_CP014411 0.31601
NC_003140 NZ_CP014414 0.31571
NC_003140 NZ_CP014416 0.30195
NC_003140 NZ_CP014422 0.31571
NC_003140 NZ_CP014425 0.31571
NC_003140 NZ_CP014431 0.31571
NC_003140 NZ_CP014434 0.3158
NC_003140 NZ_CP014437 0.31601
NC_003140 NZ_CP014440 0.3158
NC_003140 NZ_CP014443 0.3158
NC_003140 NZ_CP014445 0.30195
NC_003140 NZ_CP015818 0.32348
NC_003140 NZ_CP016862 0.31574
NC_003140 NZ_CP017681 0.47778
NC_003140 NZ_CP019575 0.47203
NC_003140 NZ_CP020021 0.32404
NC_003140 NZ_CP020355 0.32577
NC_003140 NZ_CP021142 0.47987
NC_003140 NZ_CP021906 0.32391
NC_003140 NZ_CP021908 0.32391
NC_003140 NZ_CP022719 0.47853
NC_003140 NZ_CP022721 0.47853
NC_003140 NZ_CP024999 0.47868
NC_003140 NZ_CP029079 0.95784
NC_003140 NZ_CP029083 0.48106
NC_003140 NZ_CP029665 0.3166
NC_003140 NZ_CP029666 0.31035
NC_003140 NZ_CP029677 0.31522
NC_003140 NZ_CP030324 0.31553
NC_003140 NZ_CP030325 0.32369
NC_003265 NC_013334 0.92788
NC_003265 NC_022598 0.56941
NC_003265 NZ_CP022683 0.92991
NC_003277 NC_006855 0.39317
NC_003277 NC_007208 0.44285
NC_003277 NC_012124 0.40219
NC_003277 NC_013437 0.80794
NC_003277 NC_014476 0.63758
NC_003277 NC_016855 0.99633
NC_003277 NC_016858 0.99098
NC_003277 NC_016864 0.98795
NC_003277 NC_017054 0.98758
NC_003277 NC_017720 0.99098
NC_003277 NC_019001 0.56145
NC_003277 NC_019002 0.43543
NC_003277 NC_019108 0.63783
NC_003277 NC_019109 0.56208
NC_003277 NC_019112 0.48069
NC_003277 NC_019120 0.43694
NC_003277 NC_021155 0.56891
NC_003277 NZ_CP007489 0.99343
NC_003277 NZ_CP007508 0.43684
NC_003277 NZ_CP007582 0.9681
NC_003277 NZ_CP008745 0.99387
NC_003277 NZ_CP008927 0.43738
NC_003277 NZ_CP011395 0.42697
NC_003277 NZ_CP011943 0.43691
NC_003277 NZ_CP012348 0.48104
NC_003277 NZ_CP013098 0.43599
NC_003277 NZ_CP013721 0.99231
NC_003277 NZ_CP014050 0.99957
NC_003277 NZ_CP014357 0.99139
NC_003277 NZ_CP014359 0.99352
NC_003277 NZ_CP014537 0.99231
NC_003277 NZ_CP014577 0.99269
NC_003277 NZ_CP015158 0.99532
NC_003277 NZ_CP015525 0.43646
NC_003277 NZ_CP015527 0.436
NC_003277 NZ_CP016390 0.99497
NC_003277 NZ_CP017178 0.43557
NC_003277 NZ_CP017233 0.32895
NC_003277 NZ_CP017620 0.97925
NC_003277 NZ_CP017729 0.98913
NC_003277 NZ_CP018634 0.49554
NC_003277 NZ_CP018636 0.43732
NC_003277 NZ_CP018639 0.43618
NC_003277 NZ_CP018641 0.43702
NC_003277 NZ_CP018650 0.4371
NC_003277 NZ_CP018653 0.43606
NC_003277 NZ_CP018658 0.99354
NC_003277 NZ_CP018660 0.43677
NC_003277 NZ_CP018663 0.43466
NC_003277 NZ_CP020824 0.43692
NC_003277 NZ_CP020826 0.43681
NC_003277 NZ_CP020923 0.97676
NC_003277 NZ_CP021464 0.8114
NC_003277 NZ_CP022004 0.43684
NC_003277 NZ_CP022071 0.99117
NC_003277 NZ_CP025553 0.4321
NC_003277 NZ_CP025556 0.9959
NC_003277 NZ_CP025557 0.4357
NC_003277 NZ_CP026054 0.43665
NC_003277 NZ_CP026570 0.32902
NC_003277 NZ_CP026701 0.9959
NC_003277 NZ_CP027409 0.46732
NC_003277 NZ_CP027413 0.99501
NC_003277 NZ_CP028152 0.42545
NC_003277 NZ_CP028156 0.42545
NC_003277 NZ_CP028200 0.99957
NC_003277 NZ_CP029594 0.99345
NC_003277 NZ_CP029596 0.993
NC_003277 NZ_CP030796 0.43577
NC_003292 NC_007682 0.48535
NC_003292 NC_009131 0.42635
NC_003292 NC_009132 0.41454
NC_003292 NC_009980 0.34956
NC_003292 NC_011385 0.35006
NC_003292 NC_011617 0.34861
NC_003292 NC_014208 0.36589
NC_003292 NC_014231 0.45536
NC_003292 NC_014368 0.37194
NC_003292 NC_015599 0.38427
NC_003292 NC_019033 0.52911
NC_003292 NC_019082 0.37489
NC_003292 NC_019087 0.50297
NC_003292 NC_019098 0.59205
NC_003292 NC_019124 0.55197
NC_003292 NC_019888 0.31554
NC_003292 NC_021622 0.35446
NC_003292 NC_022374 0.40938
NC_003292 NC_022375 0.34764
NC_003292 NC_023909 0.39433
NC_003292 NC_023910 0.40336
NC_003292 NC_024967 0.30196
NC_003292 NC_024974 0.5616
NC_003292 NC_025019 0.3338
NC_003292 NC_025183 0.33323
NC_003292 NC_025186 0.38066
NC_003292 NC_032101 0.36097
NC_003292 NZ_CP008901 0.39644
NC_003292 NZ_CP008908 0.39644
NC_003292 NZ_CP009853 0.36621
NC_003292 NZ_CP009858 0.39644
NC_003292 NZ_CP009864 0.35011
NC_003292 NZ_CP009867 0.37541
NC_003292 NZ_CP009874 0.37209
NC_003292 NZ_CP009881 0.39632
NC_003292 NZ_CP011589 0.35482
NC_003292 NZ_CP014524 0.40369
NC_003292 NZ_CP018646 0.43971
NC_003292 NZ_CP018649 0.43987
NC_003292 NZ_CP018945 0.39717
NC_003292 NZ_CP018959 0.39877
NC_003292 NZ_CP018977 0.33719
NC_003292 NZ_CP019006 0.38737
NC_003292 NZ_CP019026 0.37822
NC_003292 NZ_CP020066 0.31279
NC_003292 NZ_CP021899 0.35589
NC_003292 NZ_CP022157 0.46357
NC_003292 NZ_CP023420 0.34519
NC_003292 NZ_CP023894 0.31502
NC_003292 NZ_CP023981 0.36546
NC_003292 NZ_CP025710 0.32187
NC_003292 NZ_CP025758 0.34985
NC_003292 NZ_CP025965 0.34701
NC_003292 NZ_CP026053 0.49004
NC_003292 NZ_CP026169 0.35582
NC_003292 NZ_CP026277 0.36354
NC_003292 NZ_CP026389 0.3957
NC_003292 NZ_CP026496 0.39689
NC_003292 NZ_CP026590 0.30816
NC_003292 NZ_CP026757 0.375
NC_003292 NZ_CP028173 0.46342
NC_003292 NZ_CP028486 0.38227
NC_003292 NZ_CP028958 0.33888
NC_003292 NZ_CP031109 0.48539
NC_003292 NZ_CP031259 0.34064
NC_003296 NZ_CP009763 0.66074
NC_003296 NZ_CP015116 0.63459
NC_003296 NZ_CP015851 0.56714
NC_003296 NZ_CP016555 0.63786
NC_003296 NZ_CP016613 0.64513
NC_003296 NZ_CP016905 0.56273
NC_003296 NZ_CP016915 0.64832
NC_003296 NZ_CP021449 0.64196
NC_003296 NZ_CP025986 0.50398
NC_003353 NC_019244 0.34396
NC_003384 NC_009981 0.84998
NC_003384 NC_013365 0.87648
NC_003384 NC_016825 0.59703
NC_003384 NC_023277 0.64456
NC_003384 NC_023289 0.75849
NC_003384 NZ_CP018652 0.72078
NC_003384 NZ_CP018656 0.51994
NC_003384 NZ_CP022495 0.70544
NC_003384 NZ_CP023167 0.48828
NC_003384 NZ_CP024236 0.55792
NC_003384 NZ_CP029631 0.4353
NC_003384 NZ_CP029690 0.70711
NC_003384 NZ_CP029729 0.43724
NC_003384 NZ_CP030182 0.6065
NC_003385 NC_032102 0.33238
NC_003385 NZ_CP010386 0.32188
NC_003385 NZ_CP011655 0.51732
NC_003385 NZ_CP019891 0.31105
NC_003385 NZ_CP021897 0.30954
NC_003385 NZ_CP027605 0.32867
NC_003385 NZ_CP029247 0.3738
NC_003385 NZ_CP030078 0.37068
NC_003385 NZ_CP031722 0.34102
NC_003455 NC_019038 0.63503
NC_003455 NZ_CP012638 0.39884
NC_003455 NZ_CP012935 0.4128
NC_003455 NZ_CP016386 0.4063
NC_003455 NZ_CP022067 0.77967
NC_003455 NZ_CP029994 0.40124
NC_003456 NZ_CP016532 0.98031
NC_003458 NC_012222 0.31021
NC_003458 NC_014620 0.98654
NC_003486 NC_005248 0.36421
NC_003486 NC_015515 0.47823
NC_003486 NZ_CP006924 0.50836
NC_003486 NZ_CP015397 0.34652
NC_003528 NC_004532 0.99116
NC_003789 NZ_CP024488 0.44741
NC_003789 NZ_CP024495 0.44741
NC_003893 NC_011497 0.93999
NC_003893 NC_012220 0.55853
NC_003893 NZ_CP004408 0.97095
NC_003894 NZ_CP004407 0.9892
NC_003894 NZ_CP024416 0.93356
NC_003921 NC_020801 0.90177
NC_003921 NZ_CP006855 0.9985
NC_003921 NZ_CP008987 0.99413
NC_003921 NZ_CP008990 0.99413
NC_003921 NZ_CP008993 0.83063
NC_003921 NZ_CP008996 0.9934
NC_003921 NZ_CP008999 0.99413
NC_003921 NZ_CP009002 0.99198
NC_003921 NZ_CP009005 0.76774
NC_003921 NZ_CP009008 0.99354
NC_003921 NZ_CP009011 0.99209
NC_003921 NZ_CP009014 0.9934
NC_003921 NZ_CP009017 0.9934
NC_003921 NZ_CP009020 0.76774
NC_003921 NZ_CP009023 0.76774
NC_003921 NZ_CP009026 0.82958
NC_003921 NZ_CP013665 0.99037
NC_003921 NZ_CP018849 0.41231
NC_003921 NZ_CP018852 0.40399
NC_003921 NZ_CP018856 0.31491
NC_003921 NZ_CP018860 0.41219
NC_003921 NZ_CP020888 0.34912
NC_003921 NZ_CP023287 0.40557
NC_003922 NC_020797 0.93797
NC_003922 NZ_CP006856 1
NC_003922 NZ_CP008988 0.99567
NC_003922 NZ_CP008991 0.99517
NC_003922 NZ_CP008994 0.99929
NC_003922 NZ_CP008997 0.98156
NC_003922 NZ_CP009000 0.98083
NC_003922 NZ_CP009003 0.98013
NC_003922 NZ_CP009006 0.99788
NC_003922 NZ_CP009009 0.98838
NC_003922 NZ_CP009012 0.98747
NC_003922 NZ_CP009015 0.97227
NC_003922 NZ_CP009018 0.9736
NC_003922 NZ_CP009021 0.99859
NC_003922 NZ_CP009024 0.99859
NC_003922 NZ_CP009027 0.99859
NC_003922 NZ_CP013664 0.95414
NC_003922 NZ_CP018849 0.7999
NC_003922 NZ_CP018852 0.81644
NC_003922 NZ_CP018856 0.86587
NC_003922 NZ_CP018860 0.79976
NC_003922 NZ_CP020888 0.39884
NC_003922 NZ_CP023287 0.82558
NC_003969 NZ_CP022252 0.97377
NC_004041 NC_010996 0.51417
NC_004041 NZ_CP007643 0.3637
NC_004041 NZ_CP013492 0.52785
NC_004041 NZ_CP013497 0.52668
NC_004041 NZ_CP013502 0.53025
NC_004041 NZ_CP013508 0.52915
NC_004041 NZ_CP013514 0.58167
NC_004041 NZ_CP013519 0.52765
NC_004041 NZ_CP013530 0.58335
NC_004041 NZ_CP013535 0.58042
NC_004041 NZ_CP013540 0.55671
NC_004041 NZ_CP013544 0.58022
NC_004041 NZ_CP013550 0.5559
NC_004041 NZ_CP013555 0.50024
NC_004041 NZ_CP013561 0.58102
NC_004041 NZ_CP013566 0.50037
NC_004041 NZ_CP013572 0.57477
NC_004041 NZ_CP013578 0.57467
NC_004041 NZ_CP013583 0.5833
NC_004041 NZ_CP013587 0.6563
NC_004041 NZ_CP013592 0.53025
NC_004041 NZ_CP013598 0.53006
NC_004041 NZ_CP013604 0.5818
NC_004041 NZ_CP013633 0.49364
NC_004041 NZ_CP017243 0.56461
NC_004041 NZ_CP020898 0.42015
NC_004041 NZ_CP020950 0.3639
NC_004041 NZ_CP021027 0.62392
NC_004041 NZ_CP021125 0.50093
NC_004058 NC_004846 0.99972
NC_004058 NC_007206 0.48356
NC_004073 NC_007595 0.99914
NC_004073 NZ_CP006472 0.99914
NC_004163 NC_004164 0.44665
NC_004163 NC_004652 0.34665
NC_004163 NC_004653 0.38603
NC_004163 NC_019433 0.49548
NC_004163 NZ_CP016690 0.49037
NC_004163 NZ_CP016697 0.47584
NC_004163 NZ_CP016718 0.3229
NC_004164 NC_004652 0.32688
NC_004164 NC_004653 0.76778
NC_004164 NZ_CP020609 0.46168
NC_004252 NC_004978 0.36398
NC_004252 NC_010164 0.36829
NC_004252 NC_010857 0.39766
NC_004252 NC_011332 0.38867
NC_004252 NC_015053 0.39547
NC_004252 NC_019200 0.40021
NC_004252 NZ_CP010414 0.39598
NC_004334 NC_018512 0.93926
NC_004334 NZ_CP009344 0.93926
NC_004335 NC_007203 0.3224
NC_004335 NC_017211 0.97245
NC_004335 NC_020377 0.96926
NC_004335 NZ_CP015181 0.69474
NC_004443 NC_004769 0.31577
NC_004443 NC_006843 0.5037
NC_004443 NC_015066 0.80824
NC_004443 NC_017220 0.36871
NC_004443 NZ_CP010454 0.63177
NC_004444 NC_011838 0.99975
NC_004445 NC_004834 0.46587
NC_004445 NC_017442 0.48513
NC_004445 NZ_CP023568 0.80164
NC_004446 NC_019050 0.38315
NC_004446 NC_019053 0.448
NC_004446 NC_019058 0.4283
NC_004457 NC_013787 0.30522
NC_004457 NC_022902 0.30522
NC_004457 NZ_CP003713 0.30522
NC_004457 NZ_CP023681 0.96715
NC_004457 NZ_CP023685 0.96715
NC_004457 NZ_CP023719 0.96715
NC_004464 NC_011641 0.73556
NC_004464 NC_019063 0.6914
NC_004464 NC_019154 0.34245
NC_004464 NC_019346 0.30079
NC_004464 NC_019368 0.71122
NC_004464 NC_019889 0.70682
NC_004464 NC_021078 0.31006
NC_004464 NC_021488 0.32195
NC_004464 NC_023027 0.32222
NC_004464 NC_024997 0.37506
NC_004464 NC_025134 0.32411
NC_004464 NZ_CP007733 0.35924
NC_004464 NZ_CP009852 0.35074
NC_004464 NZ_CP009857 0.37021
NC_004464 NZ_CP011593 0.33961
NC_004464 NZ_CP011609 0.35179
NC_004464 NZ_CP011632 0.33149
NC_004464 NZ_CP014698 0.30645
NC_004464 NZ_CP015071 0.30358
NC_004464 NZ_CP015075 0.32331
NC_004464 NZ_CP017282 0.30472
NC_004464 NZ_CP017288 0.30451
NC_004464 NZ_CP017853 0.30337
NC_004464 NZ_CP017932 0.31965
NC_004464 NZ_CP017936 0.31956
NC_004464 NZ_CP018315 0.32292
NC_004464 NZ_CP018342 0.32338
NC_004464 NZ_CP018461 0.32258
NC_004464 NZ_CP018669 0.31219
NC_004464 NZ_CP018690 0.3234
NC_004464 NZ_CP018700 0.32328
NC_004464 NZ_CP018706 0.32337
NC_004464 NZ_CP018712 0.32291
NC_004464 NZ_CP018717 0.32324
NC_004464 NZ_CP018723 0.32304
NC_004464 NZ_CP018736 0.32327
NC_004464 NZ_CP018974 0.31505
NC_004464 NZ_CP020844 0.3108
NC_004464 NZ_CP021742 0.31866
NC_004464 NZ_CP022150 0.32123
NC_004464 NZ_CP022153 0.32301
NC_004464 NZ_CP022826 0.31856
NC_004464 NZ_CP023419 0.33384
NC_004464 NZ_CP024878 0.43376
NC_004464 NZ_CP026188 0.34894
NC_004464 NZ_CP026194 0.35839
NC_004464 NZ_CP026210 0.34801
NC_004464 NZ_CP026385 0.34894
NC_004464 NZ_CP026395 0.35387
NC_004464 NZ_CP026497 0.40855
NC_004464 NZ_CP029599 0.30914
NC_004464 NZ_CP029720 0.32483
NC_004464 NZ_CP030135 0.31749
NC_004464 NZ_CP031216 0.66849
NC_004464 NZ_CP031322 0.58709
NC_004464 NZ_CP031805 0.31748
NC_004464 NZ_KX118608 0.35012
NC_004564 NC_004836 0.31751
NC_004564 NC_004839 0.31741
NC_004564 NC_005017 0.79547
NC_004564 NC_005813 0.31818
NC_004564 NC_006153 0.32733
NC_004564 NC_008122 0.31799
NC_004564 NC_008791 0.79816
NC_004564 NC_009377 0.31295
NC_004564 NC_009595 0.31744
NC_004564 NC_010157 0.32396
NC_004564 NC_010635 0.32303
NC_004564 NC_014017 0.32423
NC_004564 NC_015475 0.39344
NC_004564 NC_017153 0.32398
NC_004564 NC_017157 0.32009
NC_004564 NC_017263 0.32339
NC_004564 NC_017565 0.38206
NC_004564 NC_019234 0.97482
NC_004564 NZ_CP006747 0.31244
NC_004564 NZ_CP006750 0.3127
NC_004564 NZ_CP006753 0.31248
NC_004564 NZ_CP006757 0.31294
NC_004564 NZ_CP006761 0.31244
NC_004564 NZ_CP006780 0.31244
NC_004564 NZ_CP006791 0.31732
NC_004564 NZ_CP006795 0.31686
NC_004564 NZ_CP009366 0.97339
NC_004564 NZ_CP009491 0.3173
NC_004564 NZ_CP009703 0.32268
NC_004564 NZ_CP009711 0.32752
NC_004564 NZ_CP009713 0.31302
NC_004564 NZ_CP009721 0.31744
NC_004564 NZ_CP009758 0.32736
NC_004564 NZ_CP009779 0.32296
NC_004564 NZ_CP009783 0.31744
NC_004564 NZ_CP009835 0.31599
NC_004564 NZ_CP009837 0.39266
NC_004564 NZ_CP009842 0.3177
NC_004564 NZ_CP009905 0.31752
NC_004564 NZ_CP009937 0.32396
NC_004564 NZ_CP009972 0.31759
NC_004564 NZ_CP010022 0.31829
NC_004564 NZ_CP010069 0.30741
NC_004564 NZ_CP010246 0.31228
NC_004564 NZ_CP011287 0.39341
NC_004564 NZ_CP016274 0.31737
NC_004564 NZ_CP016933 0.3767
NC_004564 NZ_CP016936 0.38118
NC_004564 NZ_CP016939 0.38232
NC_004564 NZ_CP016943 0.38148
NC_004564 NZ_CP016946 0.38161
NC_004565 NC_022778 0.33806
NC_004652 NC_004653 0.30831
NC_004652 NZ_CP016713 0.34929
NC_004653 NZ_CP020609 0.39328
NC_004669 NZ_CP019513 0.86839
NC_004669 NZ_CP031029 0.69204
NC_004671 NC_006827 0.33566
NC_004671 NZ_CP028283 0.36085
NC_004704 NC_009726 0.47539
NC_004704 NC_010115 0.94968
NC_004704 NC_010258 0.55286
NC_004704 NC_011526 0.5522
NC_004704 NZ_CP007556 0.54257
NC_004704 NZ_CP013668 0.93639
NC_004704 NZ_CP014355 0.93591
NC_004704 NZ_CP014547 0.93591
NC_004704 NZ_CP014550 0.93035
NC_004704 NZ_CP014552 0.94312
NC_004704 NZ_CP014554 0.94312
NC_004704 NZ_CP014556 0.94206
NC_004704 NZ_CP014558 0.94206
NC_004704 NZ_CP014560 0.9502
NC_004704 NZ_CP014562 0.94903
NC_004704 NZ_CP014564 0.55522
NC_004704 NZ_CP018006 0.99775
NC_004704 NZ_CP020617 0.99449
NC_004747 NC_005098 0.3096
NC_004769 NC_006997 0.69173
NC_004769 NC_010861 0.74776
NC_004769 NC_021875 0.55856
NC_004822 NC_025193 0.59881
NC_004832 NC_024984 0.35912
NC_004834 NC_017442 0.85324
NC_004834 NZ_CP023568 0.54344
NC_004835 NC_004838 0.99566
NC_004835 NC_005815 0.92826
NC_004835 NC_006323 0.71378
NC_004835 NC_008118 0.98985
NC_004835 NC_008120 0.92082
NC_004835 NC_009378 0.72061
NC_004835 NC_009596 0.94101
NC_004835 NC_010158 0.77315
NC_004835 NC_014022 0.94231
NC_004835 NC_017155 0.93987
NC_004835 NC_017158 0.936
NC_004835 NC_017169 0.94081
NC_004835 NC_017266 0.97241
NC_004835 NZ_CP006746 0.72107
NC_004835 NZ_CP006749 0.72013
NC_004835 NZ_CP006752 0.72063
NC_004835 NZ_CP006756 0.72096
NC_004835 NZ_CP006760 0.72118
NC_004835 NZ_CP006779 0.72081
NC_004835 NZ_CP006790 0.9934
NC_004835 NZ_CP006796 0.9913
NC_004835 NZ_CP006807 0.58274
NC_004835 NZ_CP009490 0.93482
NC_004835 NZ_CP009702 0.97063
NC_004835 NZ_CP009714 0.71969
NC_004835 NZ_CP009722 0.9404
NC_004835 NZ_CP009784 0.94016
NC_004835 NZ_CP009834 0.99566
NC_004835 NZ_CP009841 0.94101
NC_004835 NZ_CP009843 0.53206
NC_004835 NZ_CP009904 0.92116
NC_004835 NZ_CP009934 0.82905
NC_004835 NZ_CP009971 0.9406
NC_004835 NZ_CP010021 0.93278
NC_004835 NZ_CP015119 0.87375
NC_004835 NZ_CP016275 0.94101
NC_004836 NC_004839 0.99861
NC_004836 NC_005017 0.30557
NC_004836 NC_005813 0.9881
NC_004836 NC_006153 0.85653
NC_004836 NC_008122 0.98868
NC_004836 NC_008791 0.30613
NC_004836 NC_009377 0.96781
NC_004836 NC_009595 0.98836
NC_004836 NC_010157 0.94858
NC_004836 NC_010635 0.8411
NC_004836 NC_014017 0.96064
NC_004836 NC_015056 0.89903
NC_004836 NC_015475 0.3377
NC_004836 NC_017153 0.96047
NC_004836 NC_017157 0.94836
NC_004836 NC_017263 0.9637
NC_004836 NC_017565 0.32601
NC_004836 NC_019234 0.31915
NC_004836 NZ_CP006747 0.96811
NC_004836 NZ_CP006750 0.96692
NC_004836 NZ_CP006753 0.96812
NC_004836 NZ_CP006757 0.96689
NC_004836 NZ_CP006761 0.96598
NC_004836 NZ_CP006780 0.96812
NC_004836 NZ_CP006791 0.99757
NC_004836 NZ_CP006795 0.99733
NC_004836 NZ_CP006807 0.34618
NC_004836 NZ_CP009366 0.3189
NC_004836 NZ_CP009491 0.98232
NC_004836 NZ_CP009703 0.96294
NC_004836 NZ_CP009711 0.85653
NC_004836 NZ_CP009713 0.96789
NC_004836 NZ_CP009721 0.98743
NC_004836 NZ_CP009758 0.86697
NC_004836 NZ_CP009779 0.84136
NC_004836 NZ_CP009783 0.98836
NC_004836 NZ_CP009835 0.98485
NC_004836 NZ_CP009837 0.33748
NC_004836 NZ_CP009842 0.98836
NC_004836 NZ_CP009905 0.98345
NC_004836 NZ_CP009937 0.94858
NC_004836 NZ_CP009972 0.98836
NC_004836 NZ_CP009995 0.89869
NC_004836 NZ_CP010022 0.98458
NC_004836 NZ_CP010069 0.77918
NC_004836 NZ_CP010246 0.96774
NC_004836 NZ_CP011287 0.33784
NC_004836 NZ_CP016274 0.988
NC_004836 NZ_CP016933 0.32379
NC_004836 NZ_CP016936 0.32767
NC_004836 NZ_CP016939 0.32834
NC_004836 NZ_CP016943 0.32758
NC_004836 NZ_CP016946 0.32744
NC_004837 NC_005816 0.9813
NC_004837 NC_008119 0.99387
NC_004837 NC_008121 0.99129
NC_004837 NC_014027 0.9974
NC_004837 NC_015055 0.56086
NC_004837 NC_017156 0.99097
NC_004837 NC_017159 0.98674
NC_004837 NC_017170 0.86442
NC_004837 NC_017264 0.99065
NC_004837 NC_019235 0.99459
NC_004837 NZ_CP006793 0.99138
NC_004837 NZ_CP006797 0.99252
NC_004837 NZ_CP006808 0.99045
NC_004837 NZ_CP009489 0.99045
NC_004837 NZ_CP009701 0.97142
NC_004837 NZ_CP009724 0.85482
NC_004837 NZ_CP009839 0.98674
NC_004837 NZ_CP009903 0.99014
NC_004837 NZ_CP009936 0.93195
NC_004837 NZ_CP010020 0.96657
NC_004837 NZ_CP010294 0.9366
NC_004837 NZ_CP016276 0.99087
NC_004838 NC_005815 0.93186
NC_004838 NC_006323 0.71622
NC_004838 NC_008118 0.99336
NC_004838 NC_008120 0.92345
NC_004838 NC_009378 0.72282
NC_004838 NC_009596 0.94482
NC_004838 NC_010158 0.77591
NC_004838 NC_014022 0.94574
NC_004838 NC_017155 0.94329
NC_004838 NC_017158 0.93941
NC_004838 NC_017169 0.94462
NC_004838 NC_017266 0.97548
NC_004838 NZ_CP006746 0.72339
NC_004838 NZ_CP006749 0.72246
NC_004838 NZ_CP006752 0.72295
NC_004838 NZ_CP006756 0.72328
NC_004838 NZ_CP006760 0.72351
NC_004838 NZ_CP006779 0.72313
NC_004838 NZ_CP006790 0.99733
NC_004838 NZ_CP006796 0.99522
NC_004838 NZ_CP006807 0.58477
NC_004838 NZ_CP009490 0.9386
NC_004838 NZ_CP009702 0.97368
NC_004838 NZ_CP009714 0.72201
NC_004838 NZ_CP009722 0.94421
NC_004838 NZ_CP009784 0.94397
NC_004838 NZ_CP009834 0.9996
NC_004838 NZ_CP009841 0.94482
NC_004838 NZ_CP009843 0.53305
NC_004838 NZ_CP009904 0.92413
NC_004838 NZ_CP009934 0.83245
NC_004838 NZ_CP009971 0.94441
NC_004838 NZ_CP010021 0.9364
NC_004838 NZ_CP015119 0.87718
NC_004838 NZ_CP016275 0.94482
NC_004839 NC_005017 0.30548
NC_004839 NC_005813 0.98767
NC_004839 NC_006153 0.85617
NC_004839 NC_008122 0.98825
NC_004839 NC_008791 0.30604
NC_004839 NC_009377 0.96739
NC_004839 NC_009595 0.98793
NC_004839 NC_010157 0.94816
NC_004839 NC_010635 0.84076
NC_004839 NC_014017 0.96022
NC_004839 NC_015056 0.89867
NC_004839 NC_015475 0.33759
NC_004839 NC_017153 0.96004
NC_004839 NC_017157 0.94795
NC_004839 NC_017263 0.96328
NC_004839 NC_017565 0.32591
NC_004839 NC_019234 0.31904
NC_004839 NZ_CP006747 0.96769
NC_004839 NZ_CP006750 0.9665
NC_004839 NZ_CP006753 0.9677
NC_004839 NZ_CP006757 0.96648
NC_004839 NZ_CP006761 0.96557
NC_004839 NZ_CP006780 0.9677
NC_004839 NZ_CP006791 0.99772
NC_004839 NZ_CP006795 0.99748
NC_004839 NZ_CP006807 0.34613
NC_004839 NZ_CP009366 0.3188
NC_004839 NZ_CP009491 0.98189
NC_004839 NZ_CP009703 0.96252
NC_004839 NZ_CP009711 0.85617
NC_004839 NZ_CP009713 0.96747
NC_004839 NZ_CP009721 0.98699
NC_004839 NZ_CP009758 0.86661
NC_004839 NZ_CP009779 0.84101
NC_004839 NZ_CP009783 0.98793
NC_004839 NZ_CP009835 0.985
NC_004839 NZ_CP009837 0.33737
NC_004839 NZ_CP009842 0.98793
NC_004839 NZ_CP009905 0.98302
NC_004839 NZ_CP009937 0.94816
NC_004839 NZ_CP009972 0.98793
NC_004839 NZ_CP009995 0.89833
NC_004839 NZ_CP010022 0.98415
NC_004839 NZ_CP010069 0.77889
NC_004839 NZ_CP010246 0.96732
NC_004839 NZ_CP011287 0.33773
NC_004839 NZ_CP016274 0.98756
NC_004839 NZ_CP016933 0.32369
NC_004839 NZ_CP016936 0.32757
NC_004839 NZ_CP016939 0.32824
NC_004839 NZ_CP016943 0.32748
NC_004839 NZ_CP016946 0.32734
NC_004846 NC_007206 0.48377
NC_004851 NC_007607 0.55016
NC_004851 NC_010719 0.30885
NC_004851 NC_019197 0.57975
NC_004851 NC_024996 0.89704
NC_004851 NZ_CP011417 0.48722
NC_004851 NZ_CP027028 0.56934
NC_004854 NC_011150 0.34796
NC_004854 NC_011151 0.9995
NC_004854 NC_014247 0.79099
NC_004854 NZ_CP027795 0.35442
NC_004922 NC_022587 0.6231
NC_004942 NZ_CP020808 0.83727
NC_004944 NC_021228 0.44063
NC_004944 NC_021525 0.4068
NC_004944 NZ_CP024417 0.42194
NC_004950 NC_005917 0.35787
NC_004952 NZ_CP009352 0.94699
NC_004956 NC_005088 0.40423
NC_004956 NC_008385 0.41851
NC_004956 NC_014911 0.35285
NC_004956 NC_017908 0.32387
NC_004956 NC_019312 0.3917
NC_004956 NC_020994 0.32386
NC_004956 NC_024998 0.33644
NC_004956 NZ_CP009797 0.41851
NC_004956 NZ_CP015373 0.30535
NC_004956 NZ_CP017455 0.41826
NC_004956 NZ_CP021650 0.34551
NC_004971 NC_018982 0.96315
NC_004974 NZ_CP013337 0.57864
NC_004978 NC_010164 0.76727
NC_004978 NC_010857 0.81818
NC_004978 NC_011332 0.83296
NC_004978 NC_015053 0.84878
NC_004978 NC_017222 0.55282
NC_004978 NC_019200 0.8192
NC_004978 NZ_CP010414 0.84766
NC_004981 NZ_CP007042 0.34518
NC_004981 NZ_CP016706 0.90397
NC_004981 NZ_CP016712 0.51509
NC_004985 NC_017466 0.91573
NC_004988 NC_011782 0.64603
NC_004988 NC_011865 0.35182
NC_004988 NC_012179 0.63711
NC_004988 NC_012188 0.42238
NC_004988 NC_012191 0.37086
NC_004988 NC_012227 0.38256
NC_004988 NC_012237 0.3944
NC_004988 NC_012243 0.37169
NC_004988 NC_012500 0.54236
NC_004988 NC_012506 0.64917
NC_004988 NC_017410 0.37642
NC_004988 NC_017417 0.44124
NC_004988 NC_018992 0.30742
NC_004988 NZ_CP009674 0.94382
NC_004988 NZ_CP017211 0.42296
NC_004988 NZ_CP019761 0.94382
NC_004988 NZ_CP019851 0.94388
NC_004988 NZ_CP019922 0.93668
NC_004988 NZ_CP031400 0.41649
NC_004990 NZ_CP006473 0.9336
NC_004998 NC_010488 0.33647
NC_004998 NC_014615 0.30034
NC_004998 NC_024956 0.34517
NC_004998 NC_025139 0.42421
NC_004998 NC_025175 0.37293
NC_004998 NZ_CP019007 0.37038
NC_004998 NZ_CP029243 0.31181
NC_004998 NZ_CP029744 0.41972
NC_004999 NC_005244 0.30062
NC_004999 NC_012674 0.97214
NC_004999 NZ_AY208917 0.30062
NC_004999 NZ_CP018320 0.98101
NC_005000 NC_014959 0.39353
NC_005000 NC_017962 0.3508
NC_005000 NC_021170 0.45041
NC_005000 NZ_CP011284 0.31865
NC_005000 NZ_CP012431 0.34994
NC_005000 NZ_CP014533 0.46474
NC_005000 NZ_CP017790 0.31219
NC_005000 NZ_CP017795 0.31219
NC_005000 NZ_CP017800 0.31219
NC_005000 NZ_CP018131 0.64479
NC_005000 NZ_CP018825 0.3805
NC_005000 NZ_CP018831 0.38018
NC_005000 NZ_CP025755 0.33744
NC_005000 NZ_CP027505 0.3102
NC_005000 NZ_CP027510 0.4625
NC_005000 NZ_CP027516 0.427
NC_005002 NC_019127 0.8154
NC_005002 NZ_CP030116 0.34658
NC_005003 NC_019303 0.524
NC_005003 NC_019304 0.5324
NC_005008 NC_006871 0.63229
NC_005008 NC_007791 0.96269
NC_005008 NC_010262 0.95511
NC_005008 NC_010284 0.53286
NC_005008 NC_013307 0.9794
NC_005008 NC_013309 0.97984
NC_005008 NC_013311 0.97984
NC_005008 NC_013312 0.96313
NC_005008 NC_013336 0.7981
NC_005008 NC_013452 0.96422
NC_005008 NC_024966 0.92996
NC_005008 NZ_CP024440 0.97679
NC_005008 NZ_CP029708 0.97696
NC_005008 NZ_HG813243 0.97233
NC_005011 NC_010419 0.37701
NC_005011 NC_013290 0.9806
NC_005011 NC_013292 0.47445
NC_005011 NC_013293 0.96773
NC_005011 NC_013301 0.99312
NC_005011 NC_013303 0.99269
NC_005011 NC_013304 0.97079
NC_005011 NC_013313 0.97027
NC_005011 NC_017339 0.9683
NC_005011 NC_018968 0.54251
NC_005011 NC_021552 0.47182
NC_005011 NZ_CP012971 0.96353
NC_005011 NZ_CP012973 0.96156
NC_005011 NZ_CP012980 0.9674
NC_005011 NZ_CP013954 0.45927
NC_005011 NZ_CP013956 0.47793
NC_005011 NZ_CP015818 0.56908
NC_005011 NZ_CP017681 0.98745
NC_005011 NZ_CP019575 0.98346
NC_005011 NZ_CP020355 0.5722
NC_005011 NZ_CP021142 0.96728
NC_005011 NZ_CP022719 0.97027
NC_005011 NZ_CP022721 0.97027
NC_005011 NZ_CP024999 0.96745
NC_005011 NZ_CP029079 0.47374
NC_005011 NZ_CP029083 0.97423
NC_005012 NC_008770 0.99139
NC_005012 NC_017284 0.73947
NC_005012 NZ_CP007184 0.3654
NC_005012 NZ_CP010074 0.82301
NC_005012 NZ_CP010303 0.82301
NC_005012 NZ_CP013734 0.44296
NC_005012 NZ_CP014746 0.60489
NC_005013 NC_014156 0.40051
NC_005013 NC_017314 0.50515
NC_005013 NZ_CP022487 0.49995
NC_005014 NC_011077 0.41113
NC_005014 NC_011081 0.53857
NC_005014 NC_011419 0.3335
NC_005014 NC_013120 0.33606
NC_005014 NC_015965 0.38795
NC_005014 NC_017642 0.35225
NC_005014 NC_017675 0.41793
NC_005014 NC_017718 0.41793
NC_005014 NC_019043 0.35275
NC_005014 NC_019044 0.35883
NC_005014 NC_019061 0.37555
NC_005014 NC_019097 0.34998
NC_005014 NC_019099 0.46005
NC_005014 NC_019104 0.52571
NC_005014 NC_019111 0.37505
NC_005014 NC_019123 0.36233
NC_005014 NC_019131 0.42684
NC_005014 NC_019137 0.37913
NC_005014 NC_020991 0.33516
NC_005014 NC_021811 0.34671
NC_005014 NC_022267 0.37355
NC_005014 NC_023275 0.57755
NC_005014 NC_023276 0.58087
NC_005014 NC_023290 0.5441
NC_005014 NC_023329 0.42535
NC_005014 NC_023899 0.40355
NC_005014 NC_023900 0.44537
NC_005014 NC_024955 0.43574
NC_005014 NC_024975 0.38775
NC_005014 NC_024976 0.36165
NC_005014 NC_024977 0.34977
NC_005014 NC_024978 0.41483
NC_005014 NC_024979 0.43981
NC_005014 NC_024980 0.34844
NC_005014 NC_025140 0.30219
NC_005014 NC_025142 0.45425
NC_005014 NC_025143 0.44408
NC_005014 NC_025144 0.45411
NC_005014 NC_025147 0.37666
NC_005014 NC_025176 0.44724
NC_005014 NC_025180 0.36058
NC_005014 NC_025198 0.4439
NC_005014 NC_032100 0.34396
NC_005014 NZ_CP006641 0.47155
NC_005014 NZ_CP009566 0.45604
NC_005014 NZ_CP010233 0.54731
NC_005014 NZ_CP010317 0.5403
NC_005014 NZ_CP012039 0.33506
NC_005014 NZ_CP012627 0.39728
NC_005014 NZ_CP012923 0.41743
NC_005014 NZ_CP012929 0.43355
NC_005014 NZ_CP012936 0.41774
NC_005014 NZ_CP013221 0.34289
NC_005014 NZ_CP013224 0.34289
NC_005014 NZ_CP015161 0.35812
NC_005014 NZ_CP015916 0.37178
NC_005014 NZ_CP015996 0.39502
NC_005014 NZ_CP016387 0.32085
NC_005014 NZ_CP016516 0.41823
NC_005014 NZ_CP016520 0.3616
NC_005014 NZ_CP016522 0.41039
NC_005014 NZ_CP016533 0.46328
NC_005014 NZ_CP016568 0.41782
NC_005014 NZ_CP016572 0.41767
NC_005014 NZ_CP016585 0.38644
NC_005014 NZ_CP018104 0.50905
NC_005014 NZ_CP018110 0.50562
NC_005014 NZ_CP018116 0.50912
NC_005014 NZ_CP018122 0.50562
NC_005014 NZ_CP018625 0.38778
NC_005014 NZ_CP018946 0.31315
NC_005014 NZ_CP018975 0.33113
NC_005014 NZ_CP018993 0.37241
NC_005014 NZ_CP019173 0.36471
NC_005014 NZ_CP019205 0.3644
NC_005014 NZ_CP019207 0.36453
NC_005014 NZ_CP019215 0.38486
NC_005014 NZ_CP019905 0.48781
NC_005014 NZ_CP021208 0.39455
NC_005014 NZ_CP022064 0.41448
NC_005014 NZ_CP023356 0.44596
NC_005014 NZ_CP023362 0.31776
NC_005014 NZ_CP023365 0.46105
NC_005014 NZ_CP023370 0.50042
NC_005014 NZ_CP023376 0.46137
NC_005014 NZ_CP023382 0.44083
NC_005014 NZ_CP023385 0.47475
NC_005014 NZ_CP024093 0.36134
NC_005014 NZ_CP024146 0.40982
NC_005014 NZ_CP024152 0.36421
NC_005014 NZ_CP024285 0.41703
NC_005014 NZ_CP024292 0.36059
NC_005014 NZ_CP024481 0.30184
NC_005014 NZ_CP024822 0.41234
NC_005014 NZ_CP024854 0.45521
NC_005014 NZ_CP025751 0.71332
NC_005014 NZ_CP026726 0.32704
NC_005014 NZ_CP027327 0.41357
NC_005014 NZ_CP027374 0.38908
NC_005014 NZ_CP027415 0.37444
NC_005014 NZ_CP027535 0.49158
NC_005014 NZ_CP028168 0.3589
NC_005014 NZ_CP028485 0.43962
NC_005014 NZ_CP029975 0.4421
NC_005014 NZ_CP030000 0.41726
NC_005014 NZ_CP030003 0.34744
NC_005014 NZ_CP030025 0.42427
NC_005014 NZ_CP030191 0.34523
NC_005014 NZ_CP030232 0.35543
NC_005014 NZ_CP030234 0.37866
NC_005014 NZ_CP030282 0.30643
NC_005014 NZ_CP030921 0.4129
NC_005014 NZ_CP031111 0.35851
NC_005014 NZ_CP031615 0.33905
NC_005014 NZ_KX443694 0.37349
NC_005016 NZ_CP012888 0.45232
NC_005016 NZ_CP015271 0.44118
NC_005016 NZ_CP015277 0.48098
NC_005016 NZ_CP022225 0.48098
NC_005017 NC_005813 0.30608
NC_005017 NC_006153 0.31343
NC_005017 NC_008122 0.30593
NC_005017 NC_008791 0.99487
NC_005017 NC_009377 0.30111
NC_005017 NC_009595 0.30539
NC_005017 NC_010157 0.3109
NC_005017 NC_010635 0.3104
NC_005017 NC_014017 0.31189
NC_005017 NC_015475 0.37998
NC_005017 NC_017153 0.31159
NC_005017 NC_017157 0.30792
NC_005017 NC_017263 0.31113
NC_005017 NC_017565 0.37052
NC_005017 NC_019234 0.79995
NC_005017 NZ_CP006747 0.30065
NC_005017 NZ_CP006750 0.3009
NC_005017 NZ_CP006753 0.30069
NC_005017 NZ_CP006757 0.3011
NC_005017 NZ_CP006761 0.30065
NC_005017 NZ_CP006780 0.30065
NC_005017 NZ_CP006791 0.30538
NC_005017 NZ_CP006795 0.30494
NC_005017 NZ_CP009366 0.79925
NC_005017 NZ_CP009491 0.30525
NC_005017 NZ_CP009703 0.31044
NC_005017 NZ_CP009711 0.31362
NC_005017 NZ_CP009713 0.30117
NC_005017 NZ_CP009721 0.30539
NC_005017 NZ_CP009758 0.31389
NC_005017 NZ_CP009779 0.31036
NC_005017 NZ_CP009783 0.30539
NC_005017 NZ_CP009835 0.30413
NC_005017 NZ_CP009837 0.3795
NC_005017 NZ_CP009842 0.30564
NC_005017 NZ_CP009905 0.30547
NC_005017 NZ_CP009937 0.3109
NC_005017 NZ_CP009972 0.30554
NC_005017 NZ_CP010022 0.30601
NC_005017 NZ_CP010246 0.30074
NC_005017 NZ_CP011287 0.37992
NC_005017 NZ_CP016274 0.30533
NC_005017 NZ_CP016933 0.36308
NC_005017 NZ_CP016936 0.36757
NC_005017 NZ_CP016939 0.36843
NC_005017 NZ_CP016943 0.36776
NC_005017 NZ_CP016946 0.3676
NC_005018 NC_017649 0.59378
NC_005018 NC_025026 0.38909
NC_005018 NZ_CP017223 0.35065
NC_005019 NC_019982 0.76442
NC_005020 NC_010687 0.57909
NC_005020 NC_013302 0.57075
NC_005020 NC_013375 0.57909
NC_005020 NC_017348 0.30402
NC_005020 NC_022605 0.57699
NC_005021 NC_005022 0.95854
NC_005024 NC_005054 0.56354
NC_005024 NC_007792 0.58595
NC_005024 NC_012547 0.8664
NC_005024 NC_013320 0.79427
NC_005024 NC_013338 0.56434
NC_005024 NC_013339 0.6896
NC_005024 NC_013342 0.7133
NC_005024 NC_013343 0.65064
NC_005024 NC_013344 0.77389
NC_005024 NC_013653 0.34449
NC_005024 NC_018967 0.39199
NC_005024 NC_020535 0.58174
NC_005054 NC_007792 0.46878
NC_005054 NC_012547 0.56069
NC_005054 NC_013320 0.52215
NC_005054 NC_013338 0.60332
NC_005054 NC_013339 0.51789
NC_005054 NC_013342 0.54095
NC_005054 NC_013343 0.51296
NC_005054 NC_013344 0.58213
NC_005054 NC_013653 0.36089
NC_005054 NC_018967 0.31657
NC_005054 NC_020535 0.46556
NC_005088 NC_007337 0.34307
NC_005088 NC_008385 0.604
NC_005088 NC_013176 0.31708
NC_005088 NC_014911 0.63709
NC_005088 NC_017908 0.46745
NC_005088 NC_019312 0.4845
NC_005088 NC_019320 0.41263
NC_005088 NC_020994 0.46743
NC_005088 NC_024998 0.46612
NC_005088 NZ_CP009797 0.6042
NC_005088 NZ_CP015373 0.39263
NC_005088 NZ_CP017455 0.6036
NC_005088 NZ_CP021650 0.4202
NC_005211 NC_009838 0.46713
NC_005211 NC_010870 0.61489
NC_005211 NC_012555 0.55888
NC_005211 NC_012556 0.55495
NC_005211 NC_019114 0.47538
NC_005211 NC_021845 0.39395
NC_005211 NC_024983 0.61707
NC_005211 NZ_CP008825 0.63262
NC_005211 NZ_CP008899 0.62768
NC_005211 NZ_CP008906 0.56644
NC_005211 NZ_CP011062 0.34983
NC_005211 NZ_CP011601 0.60293
NC_005211 NZ_CP012170 0.56512
NC_005211 NZ_CP012931 0.38787
NC_005211 NZ_CP015833 0.37738
NC_005211 NZ_CP016526 0.57334
NC_005211 NZ_CP016764 0.476
NC_005211 NZ_CP016838 0.33918
NC_005211 NZ_CP019019 0.3983
NC_005211 NZ_CP019214 0.4252
NC_005211 NZ_CP019443 0.36156
NC_005211 NZ_CP019559 0.87476
NC_005211 NZ_CP019647 0.43337
NC_005211 NZ_CP020493 0.36119
NC_005211 NZ_CP021209 0.38353
NC_005211 NZ_CP021463 0.5302
NC_005211 NZ_CP022165 0.37964
NC_005211 NZ_CP022533 0.52433
NC_005211 NZ_CP022696 0.47312
NC_005211 NZ_CP023143 0.38341
NC_005211 NZ_CP024143 0.34684
NC_005211 NZ_CP024813 0.61057
NC_005211 NZ_CP025340 0.34708
NC_005211 NZ_CP025402 0.37789
NC_005211 NZ_CP026492 0.34511
NC_005211 NZ_CP026661 0.60693
NC_005211 NZ_CP027144 0.54474
NC_005211 NZ_CP027202 0.34138
NC_005211 NZ_CP027411 0.4748
NC_005211 NZ_CP027678 0.49313
NC_005211 NZ_CP028197 0.41165
NC_005211 NZ_CP028537 0.47031
NC_005211 NZ_CP029248 0.55542
NC_005211 NZ_CP029717 0.55612
NC_005211 NZ_CP030080 0.49717
NC_005211 NZ_CP030186 0.57969
NC_005211 NZ_CP030940 0.36873
NC_005211 NZ_CP031102 0.44722
NC_005211 NZ_CP031547 0.47035
NC_005211 NZ_CP031575 0.51387
NC_005211 NZ_CP031724 0.63885
NC_005232 NC_020297 1
NC_005232 NZ_CP028100 0.97578
NC_005240 NZ_CP011161 0.48052
NC_005240 NZ_CP011162 0.31996
NC_005240 NZ_CP011164 0.50461
NC_005240 NZ_CP011165 0.34707
NC_005240 NZ_CP012003 0.65079
NC_005240 NZ_CP021022 0.30381
NC_005243 NC_013306 0.83407
NC_005243 NC_013308 0.85749
NC_005243 NC_013394 0.88592
NC_005244 NC_012674 0.3009
NC_005244 NZ_AY208917 1
NC_005244 NZ_CP018320 0.30388
NC_005246 NC_011641 0.36369
NC_005246 NC_019063 0.30571
NC_005246 NC_019154 0.39997
NC_005246 NC_019346 0.42028
NC_005246 NC_019368 0.30876
NC_005246 NC_019889 0.30834
NC_005246 NC_021078 0.32066
NC_005246 NC_021488 0.3946
NC_005246 NC_023027 0.39258
NC_005246 NC_024997 0.33863
NC_005246 NC_025134 0.35431
NC_005246 NZ_CP009857 0.30624
NC_005246 NZ_CP010365 0.4156
NC_005246 NZ_CP011593 0.42078
NC_005246 NZ_CP011599 0.36601
NC_005246 NZ_CP011609 0.4135
NC_005246 NZ_CP011614 0.35332
NC_005246 NZ_CP011632 0.36239
NC_005246 NZ_CP011640 0.40231
NC_005246 NZ_CP014698 0.38335
NC_005246 NZ_CP015071 0.41339
NC_005246 NZ_CP015075 0.39407
NC_005246 NZ_CP016927 0.33593
NC_005246 NZ_CP017282 0.33818
NC_005246 NZ_CP017288 0.33791
NC_005246 NZ_CP017853 0.33683
NC_005246 NZ_CP017932 0.38959
NC_005246 NZ_CP017936 0.38959
NC_005246 NZ_CP018315 0.39315
NC_005246 NZ_CP018342 0.39415
NC_005246 NZ_CP018443 0.31212
NC_005246 NZ_CP018449 0.34261
NC_005246 NZ_CP018452 0.34328
NC_005246 NZ_CP018461 0.39339
NC_005246 NZ_CP018669 0.3518
NC_005246 NZ_CP018690 0.39427
NC_005246 NZ_CP018694 0.31294
NC_005246 NZ_CP018700 0.394
NC_005246 NZ_CP018706 0.39412
NC_005246 NZ_CP018712 0.39329
NC_005246 NZ_CP018717 0.39395
NC_005246 NZ_CP018723 0.39336
NC_005246 NZ_CP018736 0.39433
NC_005246 NZ_CP018974 0.35105
NC_005246 NZ_CP019841 0.38337
NC_005246 NZ_CP020844 0.37452
NC_005246 NZ_CP021742 0.38834
NC_005246 NZ_CP022150 0.39148
NC_005246 NZ_CP022153 0.39334
NC_005246 NZ_CP022826 0.42589
NC_005246 NZ_CP023419 0.3594
NC_005246 NZ_CP024878 0.32405
NC_005246 NZ_CP026210 0.30278
NC_005246 NZ_CP026497 0.44206
NC_005246 NZ_CP029138 0.37776
NC_005246 NZ_CP029599 0.3862
NC_005246 NZ_CP029720 0.43698
NC_005246 NZ_CP030135 0.38482
NC_005246 NZ_CP031322 0.34509
NC_005246 NZ_CP031805 0.38499
NC_005246 NZ_KX118608 0.40298
NC_005248 NC_015515 0.30299
NC_005248 NZ_CP006924 0.31865
NC_005248 NZ_CP015397 0.32574
NC_005249 NC_017541 0.77402
NC_005249 NZ_CP014009 0.83623
NC_005249 NZ_CP014011 0.85069
NC_005249 NZ_CP016815 0.80926
NC_005249 NZ_CP018338 0.72832
NC_005249 NZ_CP019049 0.82088
NC_005249 NZ_CP023723 0.33736
NC_005249 NZ_CP025081 0.84489
NC_005249 NZ_CP026587 0.96506
NC_005249 NZ_CP027063 0.30726
NC_005249 NZ_CP028390 0.83801
NC_005249 NZ_CP029383 0.66752
NC_005249 NZ_CP030270 0.68654
NC_005249 NZ_CP030924 0.75039
NC_005249 NZ_CP031258 0.80282
NC_005250 NC_022225 0.98401
NC_005250 NZ_CP020532 0.99628
NC_005250 NZ_CP023210 0.99933
NC_005250 NZ_LK021128 0.99496
NC_005323 NC_008500 0.99101
NC_005324 NC_005862 0.5084
NC_005324 NC_008439 0.66724
NC_005324 NC_008490 0.39248
NC_005324 NC_008597 0.9735
NC_005324 NC_009789 0.9757
NC_005324 NC_011795 0.95474
NC_005324 NC_017658 0.97825
NC_005324 NC_019040 0.9735
NC_005324 NC_019060 0.98634
NC_005324 NC_019070 0.8934
NC_005324 NC_019080 0.39722
NC_005324 NZ_CP006639 0.98014
NC_005324 NZ_CP010118 0.6818
NC_005324 NZ_CP022499 0.38713
NC_005324 NZ_CP023375 0.88779
NC_005324 NZ_CP026572 0.97334
NC_005327 NC_009133 0.52805
NC_005327 NC_011812 0.49685
NC_005327 NC_013121 0.67783
NC_005327 NC_013542 0.37264
NC_005327 NC_013727 0.46532
NC_005327 NC_014384 0.36227
NC_005327 NC_016039 0.36256
NC_005327 NC_018998 0.42729
NC_005327 NC_019057 0.46548
NC_005327 NC_019071 0.44858
NC_005327 NC_019072 0.4665
NC_005327 NC_019073 0.33575
NC_005327 NC_019090 0.6624
NC_005327 NC_019095 0.6272
NC_005327 NC_019424 0.67375
NC_005327 NC_020278 0.64921
NC_005327 NC_025177 0.30093
NC_005327 NZ_CP010239 0.34328
NC_005327 NZ_CP011065 0.41837
NC_005327 NZ_CP011135 0.44415
NC_005327 NZ_CP012632 0.34208
NC_005327 NZ_CP013657 0.40743
NC_005327 NZ_CP013833 0.3085
NC_005327 NZ_CP014112 0.33658
NC_005327 NZ_CP015072 0.65825
NC_005327 NZ_CP015388 0.90301
NC_005327 NZ_CP015503 0.50097
NC_005327 NZ_CP016389 0.67838
NC_005327 NZ_CP017287 0.32504
NC_005327 NZ_CP017852 0.33609
NC_005327 NZ_CP017981 0.32557
NC_005327 NZ_CP018343 0.60109
NC_005327 NZ_CP018462 0.36966
NC_005327 NZ_CP018643 0.35333
NC_005327 NZ_CP018973 0.37637
NC_005327 NZ_CP019444 0.60875
NC_005327 NZ_CP019910 0.41402
NC_005327 NZ_CP021203 0.33876
NC_005327 NZ_CP021210 0.59949
NC_005327 NZ_CP021684 0.62156
NC_005327 NZ_CP021711 0.87437
NC_005327 NZ_CP021938 0.34067
NC_005327 NZ_CP023733 0.62991
NC_005327 NZ_CP023895 0.50334
NC_005327 NZ_CP024430 0.44685
NC_005327 NZ_CP024652 0.51255
NC_005327 NZ_CP024823 0.35433
NC_005327 NZ_CP024836 0.48663
NC_005327 NZ_CP024840 0.48663
NC_005327 NZ_CP024888 0.37012
NC_005327 NZ_CP025253 0.51629
NC_005327 NZ_CP025949 0.35953
NC_005327 NZ_CP026576 0.35375
NC_005327 NZ_CP027385 0.3475
NC_005327 NZ_CP027536 0.36115
NC_005327 NZ_CP029578 0.43216
NC_005327 NZ_CP029734 0.66842
NC_005327 NZ_CP029974 0.62078
NC_005327 NZ_CP031804 0.44812
NC_005327 NZ_HG941719 0.43204
NC_005328 NZ_CP007741 0.99287
NC_005564 NC_012000 0.92623
NC_005564 NZ_CP014396 0.9316
NC_005564 NZ_CP014401 0.9316
NC_005564 NZ_CP014406 0.9316
NC_005564 NZ_CP028191 0.92269
NC_005565 NC_013310 0.87722
NC_005705 NC_019340 0.95797
NC_005706 NC_018978 0.82065
NC_005706 NC_020915 0.8702
NC_005706 NC_020916 0.87098
NC_005706 NC_020918 0.87098
NC_005706 NC_020919 0.87348
NC_005706 NC_020921 0.48291
NC_005706 NC_023055 0.87567
NC_005706 NC_023056 0.87567
NC_005706 NC_023071 0.85018
NC_005706 NZ_CP024971 0.87436
NC_005707 NC_011777 0.32816
NC_005792 NC_006463 0.93666
NC_005793 NC_019378 0.65954
NC_005813 NC_006153 0.86259
NC_005813 NC_008122 0.99119
NC_005813 NC_008791 0.30664
NC_005813 NC_009377 0.96741
NC_005813 NC_009595 0.99087
NC_005813 NC_010157 0.95435
NC_005813 NC_010635 0.84313
NC_005813 NC_014017 0.96302
NC_005813 NC_015056 0.90102
NC_005813 NC_015475 0.33845
NC_005813 NC_017153 0.96285
NC_005813 NC_017157 0.94544
NC_005813 NC_017263 0.95896
NC_005813 NC_017565 0.32679
NC_005813 NC_019234 0.31982
NC_005813 NZ_CP006747 0.96657
NC_005813 NZ_CP006750 0.96538
NC_005813 NZ_CP006753 0.96659
NC_005813 NZ_CP006757 0.96649
NC_005813 NZ_CP006761 0.96445
NC_005813 NZ_CP006780 0.96659
NC_005813 NZ_CP006791 0.98663
NC_005813 NZ_CP006795 0.9864
NC_005813 NZ_CP006807 0.3453
NC_005813 NZ_CP009366 0.31957
NC_005813 NZ_CP009491 0.9848
NC_005813 NZ_CP009703 0.9582
NC_005813 NZ_CP009711 0.86259
NC_005813 NZ_CP009713 0.96749
NC_005813 NZ_CP009721 0.98993
NC_005813 NZ_CP009758 0.87097
NC_005813 NZ_CP009779 0.84339
NC_005813 NZ_CP009783 0.99087
NC_005813 NZ_CP009835 0.97406
NC_005813 NZ_CP009837 0.33823
NC_005813 NZ_CP009842 0.99087
NC_005813 NZ_CP009905 0.98594
NC_005813 NZ_CP009937 0.95435
NC_005813 NZ_CP009972 0.99087
NC_005813 NZ_CP009995 0.90068
NC_005813 NZ_CP010022 0.9923
NC_005813 NZ_CP010069 0.78346
NC_005813 NZ_CP010246 0.9662
NC_005813 NZ_CP011287 0.33859
NC_005813 NZ_CP016274 0.9905
NC_005813 NZ_CP016933 0.32455
NC_005813 NZ_CP016936 0.32845
NC_005813 NZ_CP016939 0.32913
NC_005813 NZ_CP016943 0.32837
NC_005813 NZ_CP016946 0.32823
NC_005814 NZ_CP018922 0.38162
NC_005814 NZ_CP022119 0.35749
NC_005815 NC_006323 0.74305
NC_005815 NC_008118 0.93206
NC_005815 NC_008120 0.87054
NC_005815 NC_009378 0.74908
NC_005815 NC_009596 0.88962
NC_005815 NC_010158 0.8037
NC_005815 NC_014022 0.89122
NC_005815 NC_017155 0.88857
NC_005815 NC_017158 0.88538
NC_005815 NC_017169 0.88944
NC_005815 NC_017266 0.9163
NC_005815 NZ_CP006746 0.74967
NC_005815 NZ_CP006749 0.74816
NC_005815 NZ_CP006752 0.74918
NC_005815 NZ_CP006756 0.74955
NC_005815 NZ_CP006760 0.74978
NC_005815 NZ_CP006779 0.7494
NC_005815 NZ_CP006790 0.93231
NC_005815 NZ_CP006796 0.93042
NC_005815 NZ_CP006807 0.56638
NC_005815 NZ_CP009490 0.88475
NC_005815 NZ_CP009702 0.91431
NC_005815 NZ_CP009714 0.74827
NC_005815 NZ_CP009722 0.88906
NC_005815 NZ_CP009784 0.88884
NC_005815 NZ_CP009834 0.93186
NC_005815 NZ_CP009841 0.88963
NC_005815 NZ_CP009843 0.50461
NC_005815 NZ_CP009904 0.87104
NC_005815 NZ_CP009934 0.86226
NC_005815 NZ_CP009971 0.88924
NC_005815 NZ_CP010021 0.99141
NC_005815 NZ_CP015119 0.83009
NC_005815 NZ_CP016275 0.88962
NC_005816 NC_008119 0.98081
NC_005816 NC_008121 0.98091
NC_005816 NC_014027 0.9814
NC_005816 NC_015055 0.55606
NC_005816 NC_017156 0.98059
NC_005816 NC_017159 0.9764
NC_005816 NC_017170 0.85471
NC_005816 NC_017264 0.97212
NC_005816 NC_019235 0.98417
NC_005816 NZ_CP006793 0.97345
NC_005816 NZ_CP006797 0.97396
NC_005816 NZ_CP006808 0.98007
NC_005816 NZ_CP009489 0.98007
NC_005816 NZ_CP009701 0.95325
NC_005816 NZ_CP009724 0.84568
NC_005816 NZ_CP009839 0.9764
NC_005816 NZ_CP009903 0.98284
NC_005816 NZ_CP009936 0.93145
NC_005816 NZ_CP010020 0.98499
NC_005816 NZ_CP010294 0.92678
NC_005816 NZ_CP016276 0.98049
NC_005838 NC_006462 0.38698
NC_005862 NC_008439 0.36773
NC_005862 NC_008490 0.6167
NC_005862 NC_008597 0.51233
NC_005862 NC_009789 0.51358
NC_005862 NC_011795 0.49963
NC_005862 NC_017658 0.51538
NC_005862 NC_019040 0.51233
NC_005862 NC_019060 0.51615
NC_005862 NC_019070 0.48225
NC_005862 NC_019080 0.61945
NC_005862 NZ_CP006639 0.51627
NC_005862 NZ_CP010118 0.37623
NC_005862 NZ_CP023375 0.47894
NC_005862 NZ_CP026572 0.51615
NC_005863 NC_008741 0.62002
NC_005863 NC_017311 0.99917
NC_005908 NC_013345 0.36492
NC_005908 NC_024964 0.3638
NC_005908 NZ_CP029168 0.34797
NC_005952 NZ_CP014935 0.30388
NC_005952 NZ_CP014938 0.30465
NC_005970 NC_011408 0.74153
NC_005970 NC_017636 0.92502
NC_005970 NC_017661 0.91776
NC_005970 NC_017662 0.92502
NC_006128 NC_011840 0.35836
NC_006128 NC_011844 0.34971
NC_006128 NC_017725 0.46465
NC_006128 NZ_CP018750 0.36359
NC_006129 NC_017804 0.30903
NC_006134 NC_006135 0.42998
NC_006134 NC_007141 0.42698
NC_006134 NC_017282 0.66731
NC_006134 NC_022354 0.64132
NC_006134 NC_022355 0.54447
NC_006134 NZ_CP007180 0.60306
NC_006134 NZ_CP007750 0.43016
NC_006134 NZ_CP010073 0.37977
NC_006134 NZ_CP010302 0.37977
NC_006134 NZ_CP011017 0.77059
NC_006134 NZ_CP013033 0.32815
NC_006134 NZ_CP013035 0.38744
NC_006134 NZ_CP013037 0.346
NC_006134 NZ_CP017030 0.30958
NC_006134 NZ_CP017230 0.33388
NC_006134 NZ_CP017854 0.33671
NC_006134 NZ_CP017857 0.33465
NC_006134 NZ_CP017861 0.68229
NC_006134 NZ_CP017866 0.59149
NC_006134 NZ_CP017869 0.62938
NC_006134 NZ_CP017872 0.54865
NC_006134 NZ_CP017877 0.41503
NC_006134 NZ_CP017879 0.59137
NC_006134 NZ_CP020775 0.55195
NC_006134 NZ_CP022078 0.38624
NC_006134 NZ_CP022471 0.43245
NC_006134 NZ_CP023544 0.5469
NC_006134 NZ_CP023546 0.54788
NC_006135 NC_007141 0.98319
NC_006135 NC_017282 0.37254
NC_006135 NC_022354 0.3632
NC_006135 NC_022355 0.32609
NC_006135 NZ_CP007180 0.40333
NC_006135 NZ_CP007750 0.82625
NC_006135 NZ_CP010073 0.57783
NC_006135 NZ_CP010302 0.57783
NC_006135 NZ_CP011017 0.49891
NC_006135 NZ_CP013033 0.56739
NC_006135 NZ_CP013035 0.82218
NC_006135 NZ_CP013037 0.59489
NC_006135 NZ_CP013117 0.40029
NC_006135 NZ_CP013735 0.32315
NC_006135 NZ_CP014743 0.32561
NC_006135 NZ_CP017030 0.5039
NC_006135 NZ_CP017230 0.5443
NC_006135 NZ_CP017854 0.62176
NC_006135 NZ_CP017857 0.61808
NC_006135 NZ_CP017861 0.37479
NC_006135 NZ_CP017866 0.44198
NC_006135 NZ_CP017869 0.38802
NC_006135 NZ_CP017872 0.32841
NC_006135 NZ_CP017877 0.33739
NC_006135 NZ_CP017879 0.44187
NC_006135 NZ_CP020775 0.5325
NC_006135 NZ_CP022078 0.65493
NC_006135 NZ_CP022471 0.97709
NC_006135 NZ_CP023544 0.32746
NC_006135 NZ_CP023546 0.32818
NC_006135 NZ_CP028186 0.37242
NC_006143 NC_010919 0.44451
NC_006143 NZ_CP026227 0.33713
NC_006153 NC_008122 0.859
NC_006153 NC_008791 0.31382
NC_006153 NC_009377 0.83857
NC_006153 NC_009595 0.8596
NC_006153 NC_010157 0.87708
NC_006153 NC_010635 0.94372
NC_006153 NC_014017 0.88464
NC_006153 NC_015056 0.78555
NC_006153 NC_015475 0.34766
NC_006153 NC_017153 0.88415
NC_006153 NC_017157 0.86873
NC_006153 NC_017263 0.88022
NC_006153 NC_017565 0.33561
NC_006153 NC_019234 0.329
NC_006153 NZ_CP006747 0.83939
NC_006153 NZ_CP006750 0.83939
NC_006153 NZ_CP006753 0.8394
NC_006153 NZ_CP006757 0.83827
NC_006153 NZ_CP006761 0.83939
NC_006153 NZ_CP006780 0.8394
NC_006153 NZ_CP006791 0.85621
NC_006153 NZ_CP006795 0.85549
NC_006153 NZ_CP006807 0.30817
NC_006153 NZ_CP009366 0.32875
NC_006153 NZ_CP009491 0.85837
NC_006153 NZ_CP009703 0.87874
NC_006153 NZ_CP009711 0.99939
NC_006153 NZ_CP009713 0.83863
NC_006153 NZ_CP009721 0.8596
NC_006153 NZ_CP009758 0.89309
NC_006153 NZ_CP009779 0.94403
NC_006153 NZ_CP009783 0.8596
NC_006153 NZ_CP009835 0.8504
NC_006153 NZ_CP009837 0.34728
NC_006153 NZ_CP009842 0.8596
NC_006153 NZ_CP009905 0.85764
NC_006153 NZ_CP009937 0.87708
NC_006153 NZ_CP009972 0.8596
NC_006153 NZ_CP009995 0.78492
NC_006153 NZ_CP010022 0.86253
NC_006153 NZ_CP010069 0.8131
NC_006153 NZ_CP010246 0.83906
NC_006153 NZ_CP011287 0.34784
NC_006153 NZ_CP016274 0.85928
NC_006153 NZ_CP016933 0.33214
NC_006153 NZ_CP016936 0.33612
NC_006153 NZ_CP016939 0.33684
NC_006153 NZ_CP016943 0.33606
NC_006153 NZ_CP016946 0.33591
NC_006154 NZ_CP009710 0.99174
NC_006277 NC_011994 0.9991
NC_006278 NZ_CP010527 0.34748
NC_006323 NC_008118 0.71634
NC_006323 NC_008120 0.66882
NC_006323 NC_009378 0.98485
NC_006323 NC_009596 0.68293
NC_006323 NC_010158 0.62874
NC_006323 NC_014022 0.68375
NC_006323 NC_017155 0.68168
NC_006323 NC_017158 0.67936
NC_006323 NC_017169 0.68283
NC_006323 NC_017266 0.70421
NC_006323 NZ_CP006746 0.9863
NC_006323 NZ_CP006749 0.98564
NC_006323 NZ_CP006752 0.98672
NC_006323 NZ_CP006756 0.9846
NC_006323 NZ_CP006760 0.98737
NC_006323 NZ_CP006779 0.98722
NC_006323 NZ_CP006790 0.71661
NC_006323 NZ_CP006796 0.71549
NC_006323 NZ_CP006807 0.4661
NC_006323 NZ_CP009490 0.67951
NC_006323 NZ_CP009702 0.70288
NC_006323 NZ_CP009714 0.98337
NC_006323 NZ_CP009722 0.68257
NC_006323 NZ_CP009784 0.68246
NC_006323 NZ_CP009834 0.71622
NC_006323 NZ_CP009841 0.68297
NC_006323 NZ_CP009843 0.38689
NC_006323 NZ_CP009904 0.66895
NC_006323 NZ_CP009934 0.66383
NC_006323 NZ_CP009971 0.68267
NC_006323 NZ_CP010021 0.74614
NC_006323 NZ_CP015119 0.6464
NC_006323 NZ_CP016275 0.68293
NC_006365 NZ_CP016031 0.98401
NC_006365 NZ_CP021282 0.98401
NC_006365 NZ_CP021287 0.98347
NC_006366 NZ_CP015940 0.94579
NC_006366 NZ_CP016869 0.33233
NC_006366 NZ_CP016871 0.33205
NC_006366 NZ_CP016875 0.33232
NC_006366 NZ_CP021271 0.60491
NC_006366 NZ_CP021285 0.86331
NC_006466 NC_007971 0.99919
NC_006525 NC_007972 0.99791
NC_006528 NC_023152 0.95041
NC_006530 NZ_CP011405 0.41951
NC_006578 NZ_CP009333 0.4057
NC_006578 NZ_CP010087 0.99736
NC_006663 NC_013372 0.34841
NC_006671 NC_025106 0.30856
NC_006671 NZ_CP011916 0.30382
NC_006671 NZ_CP019561 0.37722
NC_006671 NZ_CP026579 0.32155
NC_006815 NZ_CP007488 0.93623
NC_006816 NC_013122 0.3253
NC_006816 NC_019105 0.52779
NC_006816 NZ_CP015077 0.31584
NC_006816 NZ_CP018960 0.38949
NC_006816 NZ_CP023145 0.39534
NC_006816 NZ_CP027119 0.37852
NC_006816 NZ_CP030112 0.33358
NC_006825 NC_007956 0.98203
NC_006825 NC_013537 0.33897
NC_006825 NZ_CP014472 0.30943
NC_006825 NZ_CP017765 0.33778
NC_006827 NC_017313 0.41385
NC_006828 NC_010940 0.39377
NC_006828 NC_010942 0.44394
NC_006828 NC_014813 0.54066
NC_006828 NC_016973 0.37937
NC_006828 NC_019174 0.53968
NC_006828 NC_019175 0.53555
NC_006828 NC_019176 0.54482
NC_006828 NC_019177 0.51339
NC_006828 NC_019178 0.53555
NC_006828 NC_019205 0.53944
NC_006828 NC_019209 0.41567
NC_006828 NC_020885 0.45884
NC_006828 NC_020886 0.5431
NC_006828 NZ_CP023045 0.31879
NC_006829 NC_007800 0.3362
NC_006830 NC_010935 0.31137
NC_006830 NC_014641 0.92183
NC_006830 NC_016968 0.3639
NC_006830 NC_019263 0.34719
NC_006830 NC_019264 0.41764
NC_006830 NC_019283 0.46885
NC_006830 NZ_CP014846 0.38762
NC_006830 NZ_CP017760 0.69488
NC_006830 NZ_CP026268 0.30176
NC_006830 NZ_CP028967 0.30151
NC_006842 NC_016853 0.49118
NC_006843 NC_015066 0.48518
NC_006843 NZ_CP010454 0.45273
NC_006855 NC_007208 0.32252
NC_006855 NC_010119 0.41075
NC_006855 NC_012124 0.83784
NC_006855 NC_013437 0.32522
NC_006855 NC_016855 0.39344
NC_006855 NC_016858 0.39267
NC_006855 NC_016864 0.38777
NC_006855 NC_017054 0.39172
NC_006855 NC_017720 0.39267
NC_006855 NC_019002 0.50777
NC_006855 NC_019112 0.3132
NC_006855 NC_019120 0.50754
NC_006855 NZ_CP007489 0.39235
NC_006855 NZ_CP007508 0.50759
NC_006855 NZ_CP007582 0.40158
NC_006855 NZ_CP008745 0.39319
NC_006855 NZ_CP008927 0.50891
NC_006855 NZ_CP011395 0.50413
NC_006855 NZ_CP011943 0.50784
NC_006855 NZ_CP012348 0.3143
NC_006855 NZ_CP013098 0.50656
NC_006855 NZ_CP013721 0.39138
NC_006855 NZ_CP014050 0.39345
NC_006855 NZ_CP014357 0.3921
NC_006855 NZ_CP014359 0.39235
NC_006855 NZ_CP014537 0.39267
NC_006855 NZ_CP014577 0.39252
NC_006855 NZ_CP015158 0.39322
NC_006855 NZ_CP015525 0.5086
NC_006855 NZ_CP015527 0.50817
NC_006855 NZ_CP016390 0.39317
NC_006855 NZ_CP017178 0.50723
NC_006855 NZ_CP017233 0.34315
NC_006855 NZ_CP017620 0.39014
NC_006855 NZ_CP017729 0.39328
NC_006855 NZ_CP018634 0.40055
NC_006855 NZ_CP018636 0.50857
NC_006855 NZ_CP018639 0.50739
NC_006855 NZ_CP018641 0.50862
NC_006855 NZ_CP018650 0.50891
NC_006855 NZ_CP018653 0.5075
NC_006855 NZ_CP018658 0.39238
NC_006855 NZ_CP018660 0.50842
NC_006855 NZ_CP018663 0.50536
NC_006855 NZ_CP020824 0.50828
NC_006855 NZ_CP020826 0.50887
NC_006855 NZ_CP020923 0.3866
NC_006855 NZ_CP021464 0.32626
NC_006855 NZ_CP022004 0.50835
NC_006855 NZ_CP022071 0.39287
NC_006855 NZ_CP025553 0.50284
NC_006855 NZ_CP025556 0.39371
NC_006855 NZ_CP025557 0.50742
NC_006855 NZ_CP026054 0.50849
NC_006855 NZ_CP026570 0.3431
NC_006855 NZ_CP026701 0.39344
NC_006855 NZ_CP027413 0.39344
NC_006855 NZ_CP028152 0.48024
NC_006855 NZ_CP028156 0.48024
NC_006855 NZ_CP028200 0.39345
NC_006855 NZ_CP029594 0.39285
NC_006855 NZ_CP029596 0.39285
NC_006855 NZ_CP030796 0.50833
NC_006856 NC_010119 0.37226
NC_006856 NC_014725 0.31244
NC_006856 NZ_CP025339 0.30097
NC_006871 NC_007170 0.32557
NC_006871 NC_007209 0.32477
NC_006871 NC_007791 0.62245
NC_006871 NC_010262 0.62335
NC_006871 NC_010284 0.37669
NC_006871 NC_010685 0.33864
NC_006871 NC_010686 0.32642
NC_006871 NC_013291 0.33672
NC_006871 NC_013305 0.33396
NC_006871 NC_013307 0.63229
NC_006871 NC_013309 0.63229
NC_006871 NC_013311 0.63229
NC_006871 NC_013312 0.62736
NC_006871 NC_013336 0.53672
NC_006871 NC_013452 0.62961
NC_006871 NC_016140 0.33684
NC_006871 NC_018969 0.33864
NC_006871 NC_019139 0.33151
NC_006871 NC_019143 0.32801
NC_006871 NC_022228 0.33888
NC_006871 NC_024963 0.33248
NC_006871 NC_024966 0.60896
NC_006871 NZ_CP010404 0.33864
NC_006871 NZ_CP013617 0.32767
NC_006871 NZ_CP014395 0.33672
NC_006871 NZ_CP014400 0.33672
NC_006871 NZ_CP014405 0.33672
NC_006871 NZ_CP014417 0.32595
NC_006871 NZ_CP014446 0.32595
NC_006871 NZ_CP024440 0.63684
NC_006871 NZ_CP025398 0.32557
NC_006871 NZ_CP027424 0.33864
NC_006871 NZ_CP029165 0.33586
NC_006871 NZ_CP029648 0.3423
NC_006871 NZ_CP029708 0.63433
NC_006871 NZ_HG813243 0.63229
NC_006872 NZ_CP013044 0.50659
NC_006877 NC_025122 0.99022
NC_006877 NZ_CP015122 0.99294
NC_006877 NZ_CP027180 0.56888
NC_006881 NC_023328 0.45669
NC_006881 NZ_CP011137 0.75221
NC_006881 NZ_CP018987 0.7325
NC_006903 NC_012089 0.30391
NC_006903 NC_019167 0.88091
NC_006903 NC_019168 0.88097
NC_006903 NC_019169 0.88851
NC_006903 NC_019170 0.52821
NC_006903 NC_019171 0.52328
NC_006976 NC_010069 0.81562
NC_006977 NC_010111 0.9726
NC_006994 NC_019260 0.58021
NC_006994 NZ_CP022716 0.5741
NC_006997 NC_010861 0.86367
NC_006997 NC_021875 0.47907
NC_007103 NZ_CP009967 0.99806
NC_007104 NZ_CP009965 0.96766
NC_007105 NZ_CP009966 0.99925
NC_007106 NZ_CP009970 0.95503
NC_007107 NZ_CP009969 0.99214
NC_007110 NC_007111 0.63444
NC_007110 NC_019229 0.83002
NC_007111 NC_019229 0.55458
NC_007141 NC_017282 0.37037
NC_007141 NC_022354 0.36115
NC_007141 NC_022355 0.32395
NC_007141 NZ_CP007180 0.4016
NC_007141 NZ_CP007750 0.82325
NC_007141 NZ_CP010073 0.57592
NC_007141 NZ_CP010302 0.57592
NC_007141 NZ_CP011017 0.49651
NC_007141 NZ_CP013033 0.5666
NC_007141 NZ_CP013035 0.82113
NC_007141 NZ_CP013037 0.59326
NC_007141 NZ_CP013117 0.40004
NC_007141 NZ_CP013735 0.32497
NC_007141 NZ_CP014743 0.3244
NC_007141 NZ_CP017030 0.50445
NC_007141 NZ_CP017230 0.54277
NC_007141 NZ_CP017854 0.62088
NC_007141 NZ_CP017857 0.61721
NC_007141 NZ_CP017861 0.37262
NC_007141 NZ_CP017866 0.44013
NC_007141 NZ_CP017869 0.38588
NC_007141 NZ_CP017872 0.32625
NC_007141 NZ_CP017877 0.33551
NC_007141 NZ_CP017879 0.44001
NC_007141 NZ_CP020775 0.53052
NC_007141 NZ_CP022078 0.65198
NC_007141 NZ_CP022471 0.97559
NC_007141 NZ_CP023544 0.32531
NC_007141 NZ_CP023546 0.32602
NC_007141 NZ_CP028186 0.37176
NC_007142 NC_008050 0.56354
NC_007142 NZ_CP007186 0.55348
NC_007142 NZ_CP007187 0.34305
NC_007142 NZ_CP017028 0.63598
NC_007143 NZ_CP007185 0.85195
NC_007165 NC_007166 0.61992
NC_007165 NZ_CP015175 0.34655
NC_007166 NC_013395 0.39191
NC_007166 NC_017346 0.36846
NC_007166 NZ_CP015175 0.51605
NC_007170 NC_007209 0.8266
NC_007170 NC_010685 0.91032
NC_007170 NC_010686 0.87223
NC_007170 NC_013291 0.87153
NC_007170 NC_013305 0.93265
NC_007170 NC_016140 0.92703
NC_007170 NC_018969 0.91032
NC_007170 NC_019139 0.91717
NC_007170 NC_019143 0.95292
NC_007170 NC_022228 0.9168
NC_007170 NC_024963 0.90207
NC_007170 NZ_CP010404 0.91032
NC_007170 NZ_CP013617 0.94193
NC_007170 NZ_CP014395 0.90274
NC_007170 NZ_CP014400 0.90274
NC_007170 NZ_CP014405 0.90274
NC_007170 NZ_CP014417 0.90008
NC_007170 NZ_CP014446 0.90008
NC_007170 NZ_CP025398 0.94844
NC_007170 NZ_CP027424 0.91032
NC_007170 NZ_CP029165 0.89633
NC_007170 NZ_CP029648 0.92567
NC_007187 NC_007715 0.94346
NC_007191 NZ_CP016704 0.33864
NC_007203 NC_017211 0.32722
NC_007203 NC_020377 0.32515
NC_007203 NZ_CP010098 0.59652
NC_007208 NC_010422 0.36302
NC_007208 NC_011204 0.36269
NC_007208 NC_012124 0.32637
NC_007208 NC_013437 0.37581
NC_007208 NC_014476 0.3855
NC_007208 NC_016855 0.4426
NC_007208 NC_016858 0.44144
NC_007208 NC_016864 0.43731
NC_007208 NC_017054 0.44075
NC_007208 NC_017720 0.44144
NC_007208 NC_019001 0.345
NC_007208 NC_019106 0.32757
NC_007208 NC_019108 0.38548
NC_007208 NC_019109 0.34502
NC_007208 NC_019112 0.74943
NC_007208 NZ_CP007489 0.44172
NC_007208 NZ_CP007582 0.42631
NC_007208 NZ_CP008745 0.44239
NC_007208 NZ_CP012348 0.75191
NC_007208 NZ_CP013721 0.44154
NC_007208 NZ_CP014050 0.44309
NC_007208 NZ_CP014357 0.44117
NC_007208 NZ_CP014359 0.44177
NC_007208 NZ_CP014537 0.44167
NC_007208 NZ_CP014577 0.44191
NC_007208 NZ_CP015158 0.4422
NC_007208 NZ_CP016390 0.44269
NC_007208 NZ_CP017620 0.43731
NC_007208 NZ_CP017729 0.44076
NC_007208 NZ_CP018634 0.34116
NC_007208 NZ_CP018658 0.44199
NC_007208 NZ_CP019180 0.36234
NC_007208 NZ_CP020923 0.43648
NC_007208 NZ_CP021464 0.37703
NC_007208 NZ_CP022071 0.4417
NC_007208 NZ_CP025556 0.44279
NC_007208 NZ_CP026701 0.4426
NC_007208 NZ_CP027413 0.44284
NC_007208 NZ_CP028200 0.44309
NC_007208 NZ_CP029594 0.4422
NC_007208 NZ_CP029596 0.44221
NC_007208 NZ_CP030208 0.36253
NC_007209 NC_010685 0.89555
NC_007209 NC_010686 0.85868
NC_007209 NC_013291 0.93447
NC_007209 NC_013305 0.86446
NC_007209 NC_016140 0.86713
NC_007209 NC_018969 0.91033
NC_007209 NC_019139 0.86089
NC_007209 NC_019143 0.83047
NC_007209 NC_022228 0.88713
NC_007209 NC_024963 0.8645
NC_007209 NZ_CP010404 0.89555
NC_007209 NZ_CP013617 0.84761
NC_007209 NZ_CP014395 0.90291
NC_007209 NZ_CP014400 0.90291
NC_007209 NZ_CP014405 0.90291
NC_007209 NZ_CP014417 0.83479
NC_007209 NZ_CP014446 0.83479
NC_007209 NZ_CP025398 0.8266
NC_007209 NZ_CP027424 0.89555
NC_007209 NZ_CP029165 0.89664
NC_007209 NZ_CP029648 0.89555
NC_007322 NC_010934 0.8759
NC_007322 NC_012579 0.98942
NC_007322 NC_012656 0.99978
NC_007322 NC_014331 0.95163
NC_007322 NC_017726 0.98727
NC_007322 NZ_CP001971 0.99817
NC_007322 NZ_CP001975 0.99231
NC_007322 NZ_CP006743 0.97669
NC_007322 NZ_CP007665 0.98896
NC_007322 NZ_CP008847 0.97882
NC_007322 NZ_CP009316 0.99287
NC_007322 NZ_CP009324 0.99313
NC_007322 NZ_CP009327 0.98983
NC_007322 NZ_CP009330 0.9879
NC_007322 NZ_CP009340 0.99321
NC_007322 NZ_CP009463 0.9845
NC_007322 NZ_CP009540 0.9958
NC_007322 NZ_CP009543 0.99293
NC_007322 NZ_CP009592 0.87584
NC_007322 NZ_CP009597 0.99279
NC_007322 NZ_CP009696 0.98026
NC_007322 NZ_CP009699 0.97587
NC_007322 NZ_CP009901 0.96825
NC_007322 NZ_CP009980 0.99934
NC_007322 NZ_CP010321 0.99124
NC_007322 NZ_CP010793 1
NC_007322 NZ_CP010853 0.9937
NC_007322 NZ_CP014177 0.99862
NC_007322 NZ_CP015777 0.99673
NC_007322 NZ_CP018904 0.97991
NC_007322 NZ_CP019589 0.9975
NC_007322 NZ_CP022045 0.99707
NC_007322 NZ_CP023002 0.99429
NC_007322 NZ_CP029806 0.98562
NC_007323 NC_012577 0.99054
NC_007323 NC_012655 0.99958
NC_007323 NC_014332 0.94616
NC_007323 NC_017727 0.98908
NC_007323 NZ_CP001972 0.99812
NC_007323 NZ_CP006744 0.96903
NC_007323 NZ_CP007617 0.96892
NC_007323 NZ_CP007664 0.98984
NC_007323 NZ_CP007702 0.99503
NC_007323 NZ_CP008848 0.97363
NC_007323 NZ_CP009314 0.99347
NC_007323 NZ_CP009326 0.99029
NC_007323 NZ_CP009329 0.988
NC_007323 NZ_CP009339 0.99368
NC_007323 NZ_CP009462 0.99054
NC_007323 NZ_CP009475 0.99366
NC_007323 NZ_CP009542 0.99427
NC_007323 NZ_CP009695 0.97167
NC_007323 NZ_CP009698 0.96822
NC_007323 NZ_CP009900 0.96464
NC_007323 NZ_CP009979 0.99886
NC_007323 NZ_CP010320 0.99297
NC_007323 NZ_CP010343 0.97331
NC_007323 NZ_CP010794 0.92157
NC_007323 NZ_CP010815 0.99655
NC_007323 NZ_CP010854 0.99561
NC_007323 NZ_CP014178 0.99868
NC_007323 NZ_CP015778 0.99778
NC_007323 NZ_CP018905 0.97651
NC_007323 NZ_CP023003 0.99175
NC_007323 NZ_CP029807 0.99256
NC_007337 NC_008385 0.38812
NC_007337 NC_014911 0.30644
NC_007337 NC_017908 0.49949
NC_007337 NC_019312 0.32187
NC_007337 NC_019320 0.46619
NC_007337 NC_020994 0.49882
NC_007337 NC_021077 0.33025
NC_007337 NC_024998 0.33937
NC_007337 NZ_CP009797 0.38841
NC_007337 NZ_CP015373 0.42622
NC_007337 NZ_CP017455 0.3874
NC_007337 NZ_CP021650 0.31092
NC_007351 NZ_CP022091 0.99891
NC_007352 NZ_CP022094 0.92549
NC_007353 NC_019369 0.30435
NC_007365 NC_025138 0.32003
NC_007365 NZ_CP009105 0.48027
NC_007365 NZ_CP009107 0.5772
NC_007365 NZ_CP023542 0.57849
NC_007365 NZ_CP027441 0.84717
NC_007365 NZ_CP027451 0.84901
NC_007365 NZ_CP027453 0.64827
NC_007365 NZ_CP027585 0.85351
NC_007365 NZ_CP028120 0.31422
NC_007365 NZ_CP028382 0.85309
NC_007414 NC_009602 0.38783
NC_007414 NC_011350 0.92589
NC_007414 NC_013010 0.92628
NC_007414 NC_017907 0.99063
NC_007414 NC_019041 0.99956
NC_007414 NZ_CP008806 0.92291
NC_007414 NZ_CP008958 0.99953
NC_007414 NZ_CP010305 0.92591
NC_007414 NZ_CP012803 0.9853
NC_007414 NZ_CP015021 0.81292
NC_007414 NZ_CP015022 0.98875
NC_007414 NZ_CP015816 0.92512
NC_007414 NZ_CP015844 0.92484
NC_007414 NZ_CP015847 0.92487
NC_007414 NZ_CP015856 0.98418
NC_007414 NZ_CP016626 0.92484
NC_007414 NZ_CP017250 0.99019
NC_007414 NZ_CP017252 0.99053
NC_007414 NZ_CP017435 0.91639
NC_007414 NZ_CP017437 0.91738
NC_007414 NZ_CP017439 0.91709
NC_007414 NZ_CP017441 0.9906
NC_007414 NZ_CP017443 0.91738
NC_007414 NZ_CP017445 0.98971
NC_007414 NZ_CP017447 0.91738
NC_007414 NZ_CP017670 0.98848
NC_007414 NZ_CP018238 0.92615
NC_007414 NZ_CP018240 0.92952
NC_007414 NZ_CP018242 0.93012
NC_007414 NZ_CP018244 0.93234
NC_007414 NZ_CP018246 0.9289
NC_007414 NZ_CP018248 0.95086
NC_007414 NZ_CP018251 0.92623
NC_007414 NZ_CP018253 0.93493
NC_007414 NZ_CP018626 0.9766
NC_007414 NZ_CP022052 0.92963
NC_007414 NZ_CP022688 0.98186
NC_007488 NC_011962 0.33985
NC_007488 NZ_CP012964 0.99128
NC_007488 NZ_CP015215 0.9951
NC_007488 NZ_CP015291 0.99344
NC_007488 NZ_CP030274 0.99834
NC_007489 NZ_CP012965 0.96588
NC_007489 NZ_CP015214 0.98372
NC_007489 NZ_CP015292 0.9867
NC_007489 NZ_CP030275 0.98832
NC_007490 NZ_CP012962 0.8052
NC_007490 NZ_CP015212 0.80394
NC_007490 NZ_CP015289 0.80711
NC_007490 NZ_CP030276 0.80934
NC_007594 NC_011364 0.52835
NC_007594 NZ_CP014535 0.5177
NC_007594 NZ_CP018130 0.34508
NC_007594 NZ_CP027515 0.63495
NC_007595 NZ_CP006472 0.99914
NC_007607 NC_019197 0.38345
NC_007607 NC_024996 0.55884
NC_007607 NZ_CP011417 0.43174
NC_007607 NZ_CP027028 0.50234
NC_007635 NC_014234 0.45104
NC_007635 NZ_CP013193 0.44104
NC_007635 NZ_CP013194 0.40486
NC_007675 NC_009837 0.35137
NC_007675 NC_010409 0.33663
NC_007675 NC_011076 0.35053
NC_007675 NC_011980 0.36373
NC_007675 NC_018954 0.35025
NC_007675 NC_018966 0.34852
NC_007675 NC_023327 0.66579
NC_007675 NC_025179 0.31239
NC_007675 NZ_CP005931 0.59733
NC_007675 NZ_CP006635 0.31683
NC_007675 NZ_CP009579 0.32196
NC_007675 NZ_CP010316 0.34908
NC_007675 NZ_CP011916 0.32447
NC_007675 NZ_CP012636 0.34274
NC_007675 NZ_CP014489 0.34485
NC_007675 NZ_CP018994 0.33808
NC_007675 NZ_CP019018 0.34027
NC_007675 NZ_CP019055 0.48305
NC_007675 NZ_CP019909 0.31303
NC_007675 NZ_CP020934 0.32672
NC_007675 NZ_CP022166 0.343
NC_007675 NZ_CP023363 0.30855
NC_007675 NZ_CP023384 0.36305
NC_007675 NZ_CP025403 0.37015
NC_007675 NZ_CP026494 0.66328
NC_007675 NZ_CP026854 0.36184
NC_007675 NZ_CP030791 0.67231
NC_007675 NZ_CP031107 0.49957
NC_007682 NC_009131 0.46069
NC_007682 NC_009132 0.46619
NC_007682 NC_009980 0.40613
NC_007682 NC_011617 0.38146
NC_007682 NC_014208 0.39327
NC_007682 NC_014231 0.48247
NC_007682 NC_014368 0.37237
NC_007682 NC_015599 0.41952
NC_007682 NC_019033 0.5618
NC_007682 NC_019082 0.41531
NC_007682 NC_019087 0.53317
NC_007682 NC_019098 0.54984
NC_007682 NC_019124 0.50183
NC_007682 NC_019888 0.35312
NC_007682 NC_020086 0.30281
NC_007682 NC_020088 0.3108
NC_007682 NC_021622 0.38093
NC_007682 NC_021660 0.30048
NC_007682 NC_021664 0.30199
NC_007682 NC_022374 0.40539
NC_007682 NC_022375 0.3582
NC_007682 NC_023909 0.44888
NC_007682 NC_023910 0.45938
NC_007682 NC_024967 0.31159
NC_007682 NC_024974 0.59257
NC_007682 NC_025019 0.34407
NC_007682 NC_025183 0.34291
NC_007682 NC_025186 0.39084
NC_007682 NC_032101 0.36367
NC_007682 NZ_CP008901 0.40945
NC_007682 NZ_CP008908 0.40945
NC_007682 NZ_CP009853 0.37562
NC_007682 NZ_CP009858 0.40945
NC_007682 NZ_CP009864 0.35265
NC_007682 NZ_CP009867 0.38789
NC_007682 NZ_CP009874 0.30764
NC_007682 NZ_CP009881 0.40934
NC_007682 NZ_CP011589 0.3668
NC_007682 NZ_CP014524 0.41657
NC_007682 NZ_CP018646 0.46451
NC_007682 NZ_CP018649 0.46492
NC_007682 NZ_CP018945 0.3931
NC_007682 NZ_CP018959 0.40741
NC_007682 NZ_CP018977 0.33755
NC_007682 NZ_CP019006 0.4118
NC_007682 NZ_CP019026 0.412
NC_007682 NZ_CP020066 0.32054
NC_007682 NZ_CP020119 0.30512
NC_007682 NZ_CP021899 0.37539
NC_007682 NZ_CP022157 0.42675
NC_007682 NZ_CP023420 0.35684
NC_007682 NZ_CP023894 0.32497
NC_007682 NZ_CP023981 0.3637
NC_007682 NZ_CP025710 0.3246
NC_007682 NZ_CP025758 0.35238
NC_007682 NZ_CP025965 0.35886
NC_007682 NZ_CP026053 0.51723
NC_007682 NZ_CP026169 0.36782
NC_007682 NZ_CP026277 0.37574
NC_007682 NZ_CP026389 0.40871
NC_007682 NZ_CP026496 0.40969
NC_007682 NZ_CP026590 0.31913
NC_007682 NZ_CP026757 0.38437
NC_007682 NZ_CP028173 0.49008
NC_007682 NZ_CP028486 0.39543
NC_007682 NZ_CP028958 0.35089
NC_007682 NZ_CP031109 0.5126
NC_007682 NZ_CP031259 0.37772
NC_007682 NZ_KX062091 0.30181
NC_007682 NZ_KX154765 0.30635
NC_007682 NZ_KX397572 0.30294
NC_007763 NC_021906 0.80327
NC_007763 NZ_CP020907 0.80586
NC_007764 NC_021907 0.69661
NC_007764 NZ_CP020908 0.71534
NC_007765 NC_021908 0.71636
NC_007765 NZ_CP020909 0.70627
NC_007766 NZ_CP020911 0.31401
NC_007773 NZ_CP009558 0.32609
NC_007773 NZ_CP013039 0.35554
NC_007790 NC_010428 0.93846
NC_007790 NC_012417 1
NC_007790 NC_013295 0.98719
NC_007790 NC_013297 0.98719
NC_007790 NC_013300 0.98719
NC_007790 NC_018958 0.98656
NC_007790 NC_018960 0.98656
NC_007790 NC_018975 0.98656
NC_007790 NZ_CP007178 1
NC_007790 NZ_CP009424 1
NC_007790 NZ_CP014393 1
NC_007790 NZ_CP014398 1
NC_007790 NZ_CP014403 1
NC_007790 NZ_CP014410 1
NC_007790 NZ_CP014413 1
NC_007790 NZ_CP014421 1
NC_007790 NZ_CP014424 1
NC_007790 NZ_CP014430 1
NC_007790 NZ_CP014433 1
NC_007790 NZ_CP014436 1
NC_007790 NZ_CP014439 1
NC_007790 NZ_CP014442 1
NC_007790 NZ_CP025482 0.9936
NC_007790 NZ_CP025487 0.9936
NC_007790 NZ_CP025488 0.99455
NC_007790 NZ_CP025489 0.9936
NC_007790 NZ_CP025490 0.9936
NC_007790 NZ_CP025496 0.9936
NC_007790 NZ_CP029668 0.98719
NC_007790 NZ_CP029676 0.9777
NC_007791 NC_010262 0.93712
NC_007791 NC_010284 0.5163
NC_007791 NC_013307 0.95401
NC_007791 NC_013309 0.95401
NC_007791 NC_013311 0.95401
NC_007791 NC_013312 0.96313
NC_007791 NC_013336 0.78297
NC_007791 NC_013452 0.9405
NC_007791 NC_024966 0.91779
NC_007791 NZ_CP024440 0.95843
NC_007791 NZ_CP029708 0.94949
NC_007791 NZ_HG813243 0.95401
NC_007792 NC_010279 0.31711
NC_007792 NC_012547 0.526
NC_007792 NC_013320 0.5484
NC_007792 NC_013338 0.53194
NC_007792 NC_013339 0.76084
NC_007792 NC_013342 0.69646
NC_007792 NC_013343 0.70938
NC_007792 NC_013344 0.74745
NC_007792 NC_013653 0.48868
NC_007792 NC_018967 0.46844
NC_007792 NC_020535 0.9848
NC_007926 NC_016644 0.99065
NC_007928 NC_022227 0.52164
NC_007928 NZ_CP016399 0.51135
NC_007928 NZ_CP025481 0.52667
NC_007931 NC_009477 0.34608
NC_007931 NC_009619 0.34541
NC_007931 NC_010063 0.34045
NC_007931 NC_010419 0.548
NC_007931 NC_013289 0.34267
NC_007931 NC_013292 0.58673
NC_007931 NC_013294 0.34428
NC_007931 NC_013298 0.34297
NC_007931 NC_013299 0.38025
NC_007931 NC_013324 0.44395
NC_007931 NC_013332 0.31153
NC_007931 NC_018956 0.3445
NC_007931 NC_018957 0.34543
NC_007931 NC_018959 0.34209
NC_007931 NC_018961 0.34448
NC_007931 NC_018963 0.34392
NC_007931 NC_018974 0.33964
NC_007931 NC_019150 0.34287
NC_007931 NC_021552 0.5821
NC_007931 NZ_CP007177 0.3437
NC_007931 NZ_CP009425 0.34282
NC_007931 NZ_CP012118 0.34216
NC_007931 NZ_CP013228 0.34102
NC_007931 NZ_CP013229 0.32136
NC_007931 NZ_CP013954 0.57793
NC_007931 NZ_CP013956 0.59375
NC_007931 NZ_CP014394 0.34907
NC_007931 NZ_CP014399 0.34907
NC_007931 NZ_CP014404 0.34823
NC_007931 NZ_CP014408 0.33075
NC_007931 NZ_CP014411 0.34458
NC_007931 NZ_CP014414 0.34425
NC_007931 NZ_CP014416 0.33075
NC_007931 NZ_CP014422 0.34425
NC_007931 NZ_CP014425 0.34425
NC_007931 NZ_CP014431 0.34425
NC_007931 NZ_CP014434 0.34435
NC_007931 NZ_CP014437 0.34458
NC_007931 NZ_CP014440 0.34435
NC_007931 NZ_CP014443 0.34435
NC_007931 NZ_CP014445 0.33075
NC_007931 NZ_CP016857 0.32469
NC_007931 NZ_CP016862 0.34428
NC_007931 NZ_CP017095 0.40928
NC_007931 NZ_CP018767 0.32621
NC_007931 NZ_CP029079 0.58327
NC_007931 NZ_CP029665 0.34533
NC_007931 NZ_CP029666 0.33892
NC_007931 NZ_CP029677 0.34371
NC_007931 NZ_CP030324 0.34396
NC_007931 NZ_CP030325 0.34534
NC_007941 NC_011749 0.87203
NC_007941 NC_013175 0.98634
NC_007941 NC_013951 0.33692
NC_007941 NC_017630 0.94269
NC_007941 NC_017647 0.39254
NC_007941 NZ_CP010882 0.40371
NC_007941 NZ_CP012634 0.99421
NC_007941 NZ_CP014110 0.97964
NC_007941 NZ_CP014496 0.99252
NC_007941 NZ_CP014498 0.34482
NC_007941 NZ_CP014523 0.99518
NC_007941 NZ_CP014668 0.88189
NC_007941 NZ_CP015131 0.80652
NC_007941 NZ_CP015140 0.32814
NC_007941 NZ_CP015160 0.639
NC_007941 NZ_CP016498 0.34414
NC_007941 NZ_CP018952 0.40253
NC_007941 NZ_CP021180 0.32649
NC_007941 NZ_CP021289 0.3507
NC_007941 NZ_CP021690 0.34019
NC_007941 NZ_CP021871 0.32635
NC_007941 NZ_CP024856 0.3013
NC_007941 NZ_CP028484 0.3162
NC_007941 NZ_CP029577 0.66975
NC_007941 NZ_CP029580 0.33034
NC_007941 NZ_CP030770 0.74808
NC_007956 NC_013537 0.34706
NC_007956 NZ_CP014472 0.3128
NC_007956 NZ_CP017765 0.34124
NC_007968 NZ_CP022042 0.99902
NC_008050 NC_021493 0.3722
NC_008050 NZ_CP007186 0.40226
NC_008050 NZ_CP007187 0.46012
NC_008050 NZ_CP017028 0.39554
NC_008051 NC_008052 0.88749
NC_008051 NZ_CP017027 0.8845
NC_008052 NZ_CP017027 0.84077
NC_008118 NC_008120 0.924
NC_008118 NC_009378 0.7234
NC_008118 NC_009596 0.94504
NC_008118 NC_010158 0.77639
NC_008118 NC_014022 0.94635
NC_008118 NC_017155 0.94349
NC_008118 NC_017158 0.94002
NC_008118 NC_017169 0.94484
NC_008118 NC_017266 0.97613
NC_008118 NZ_CP006746 0.72386
NC_008118 NZ_CP006749 0.72292
NC_008118 NZ_CP006752 0.72342
NC_008118 NZ_CP006756 0.72375
NC_008118 NZ_CP006760 0.72398
NC_008118 NZ_CP006779 0.7236
NC_008118 NZ_CP006790 0.99426
NC_008118 NZ_CP006796 0.99216
NC_008118 NZ_CP006807 0.58499
NC_008118 NZ_CP009490 0.93882
NC_008118 NZ_CP009702 0.97434
NC_008118 NZ_CP009714 0.72248
NC_008118 NZ_CP009722 0.94443
NC_008118 NZ_CP009784 0.94419
NC_008118 NZ_CP009834 0.99336
NC_008118 NZ_CP009841 0.94504
NC_008118 NZ_CP009843 0.53438
NC_008118 NZ_CP009904 0.92434
NC_008118 NZ_CP009934 0.83266
NC_008118 NZ_CP009971 0.94463
NC_008118 NZ_CP010021 0.93699
NC_008118 NZ_CP015119 0.87735
NC_008118 NZ_CP016275 0.94504
NC_008119 NC_008121 0.99491
NC_008119 NC_014027 0.99129
NC_008119 NC_015055 0.56205
NC_008119 NC_017156 0.99046
NC_008119 NC_017159 0.98624
NC_008119 NC_017170 0.86525
NC_008119 NC_017264 0.98459
NC_008119 NC_019235 0.99408
NC_008119 NZ_CP006793 0.98717
NC_008119 NZ_CP006797 0.98768
NC_008119 NZ_CP006808 0.99119
NC_008119 NZ_CP009489 0.99119
NC_008119 NZ_CP009701 0.96671
NC_008119 NZ_CP009724 0.8556
NC_008119 NZ_CP009839 0.98748
NC_008119 NZ_CP009903 0.99088
NC_008119 NZ_CP009936 0.92739
NC_008119 NZ_CP010020 0.96731
NC_008119 NZ_CP010294 0.93735
NC_008119 NZ_CP016276 0.99036
NC_008120 NC_009378 0.67565
NC_008120 NC_009596 0.97382
NC_008120 NC_010158 0.79208
NC_008120 NC_014022 0.97628
NC_008120 NC_017155 0.97235
NC_008120 NC_017158 0.96878
NC_008120 NC_017169 0.9736
NC_008120 NC_017266 0.93998
NC_008120 NZ_CP006746 0.67587
NC_008120 NZ_CP006749 0.67474
NC_008120 NZ_CP006752 0.67545
NC_008120 NZ_CP006756 0.6755
NC_008120 NZ_CP006760 0.67598
NC_008120 NZ_CP006779 0.67561
NC_008120 NZ_CP006790 0.92432
NC_008120 NZ_CP006796 0.9224
NC_008120 NZ_CP006807 0.5686
NC_008120 NZ_CP009490 0.96711
NC_008120 NZ_CP009702 0.93781
NC_008120 NZ_CP009714 0.67452
NC_008120 NZ_CP009722 0.97316
NC_008120 NZ_CP009784 0.97292
NC_008120 NZ_CP009834 0.92345
NC_008120 NZ_CP009841 0.97381
NC_008120 NZ_CP009843 0.57023
NC_008120 NZ_CP009904 0.99726
NC_008120 NZ_CP009934 0.85208
NC_008120 NZ_CP009971 0.97338
NC_008120 NZ_CP010021 0.87396
NC_008120 NZ_CP015119 0.90216
NC_008120 NZ_CP016275 0.97382
NC_008121 NC_014027 0.99387
NC_008121 NC_015055 0.56208
NC_008121 NC_017156 0.99305
NC_008121 NC_017159 0.98881
NC_008121 NC_017170 0.86765
NC_008121 NC_017264 0.98203
NC_008121 NC_019235 0.99667
NC_008121 NZ_CP006793 0.9846
NC_008121 NZ_CP006797 0.98511
NC_008121 NZ_CP006808 0.99377
NC_008121 NZ_CP009489 0.99377
NC_008121 NZ_CP009701 0.96419
NC_008121 NZ_CP009724 0.85787
NC_008121 NZ_CP009839 0.99005
NC_008121 NZ_CP009903 0.99098
NC_008121 NZ_CP009936 0.92748
NC_008121 NZ_CP010020 0.96741
NC_008121 NZ_CP010294 0.9398
NC_008121 NZ_CP016276 0.99294
NC_008122 NC_008791 0.30649
NC_008122 NC_009377 0.96552
NC_008122 NC_009595 0.99516
NC_008122 NC_010157 0.95271
NC_008122 NC_010635 0.8402
NC_008122 NC_014017 0.96721
NC_008122 NC_015056 0.90481
NC_008122 NC_015475 0.33867
NC_008122 NC_017153 0.96704
NC_008122 NC_017157 0.94953
NC_008122 NC_017263 0.95955
NC_008122 NC_017565 0.32694
NC_008122 NC_019234 0.31963
NC_008122 NZ_CP006747 0.96582
NC_008122 NZ_CP006750 0.96463
NC_008122 NZ_CP006753 0.96583
NC_008122 NZ_CP006757 0.96461
NC_008122 NZ_CP006761 0.9637
NC_008122 NZ_CP006780 0.96583
NC_008122 NZ_CP006791 0.98721
NC_008122 NZ_CP006795 0.98698
NC_008122 NZ_CP006807 0.34638
NC_008122 NZ_CP009366 0.31939
NC_008122 NZ_CP009491 0.98906
NC_008122 NZ_CP009703 0.95879
NC_008122 NZ_CP009711 0.859
NC_008122 NZ_CP009713 0.9656
NC_008122 NZ_CP009721 0.99421
NC_008122 NZ_CP009758 0.86924
NC_008122 NZ_CP009779 0.84045
NC_008122 NZ_CP009783 0.99516
NC_008122 NZ_CP009835 0.97536
NC_008122 NZ_CP009837 0.33845
NC_008122 NZ_CP009842 0.99516
NC_008122 NZ_CP009905 0.99364
NC_008122 NZ_CP009937 0.95271
NC_008122 NZ_CP009972 0.99516
NC_008122 NZ_CP009995 0.90446
NC_008122 NZ_CP010022 0.98839
NC_008122 NZ_CP010069 0.78157
NC_008122 NZ_CP010246 0.96545
NC_008122 NZ_CP011287 0.33881
NC_008122 NZ_CP016274 0.99479
NC_008122 NZ_CP016933 0.32442
NC_008122 NZ_CP016936 0.32831
NC_008122 NZ_CP016939 0.32899
NC_008122 NZ_CP016943 0.32823
NC_008122 NZ_CP016946 0.32809
NC_008273 NC_011648 0.35807
NC_008273 NC_017225 0.31001
NC_008273 NC_017227 0.31395
NC_008273 NC_017228 0.96109
NC_008273 NZ_CP009068 0.31541
NC_008273 NZ_CP009069 0.31659
NC_008273 NZ_CP009071 0.3465
NC_008274 NC_011650 0.78455
NC_008274 NC_017229 0.97495
NC_008274 NZ_CP009060 0.75768
NC_008274 NZ_CP009213 0.76346
NC_008274 NZ_CP018266 0.7462
NC_008356 NC_010684 0.91489
NC_008385 NC_008459 0.3318
NC_008385 NC_013176 0.38126
NC_008385 NC_014911 0.49645
NC_008385 NC_017908 0.55884
NC_008385 NC_019312 0.64151
NC_008385 NC_019320 0.49771
NC_008385 NC_020994 0.55882
NC_008385 NC_021077 0.30594
NC_008385 NC_024998 0.63499
NC_008385 NZ_CP009797 0.99908
NC_008385 NZ_CP015373 0.45085
NC_008385 NZ_CP017455 0.9969
NC_008385 NZ_CP021650 0.55035
NC_008386 NZ_CP027406 0.99834
NC_008387 NZ_CP027408 0.99788
NC_008436 NC_019347 0.31422
NC_008439 NC_008490 0.30331
NC_008439 NC_008597 0.66724
NC_008439 NC_009789 0.66873
NC_008439 NC_011795 0.65889
NC_008439 NC_017658 0.67026
NC_008439 NC_019040 0.66724
NC_008439 NC_019060 0.67134
NC_008439 NC_019070 0.62699
NC_008439 NC_019080 0.30689
NC_008439 NC_021156 0.34839
NC_008439 NZ_CP006639 0.67126
NC_008439 NZ_CP010118 0.95849
NC_008439 NZ_CP022498 0.3515
NC_008439 NZ_CP022499 0.51719
NC_008439 NZ_CP023375 0.62355
NC_008439 NZ_CP025338 0.34462
NC_008439 NZ_CP026572 0.66732
NC_008440 NC_019685 0.99371
NC_008444 NC_019987 0.64906
NC_008444 NZ_CP023374 0.76364
NC_008444 NZ_CP029121 0.65035
NC_008444 NZ_CP031658 0.65035
NC_008459 NZ_CP009797 0.33178
NC_008459 NZ_CP017455 0.33137
NC_008488 NC_020251 0.75122
NC_008488 NC_020413 0.38052
NC_008490 NC_008597 0.39517
NC_008490 NC_009789 0.39602
NC_008490 NC_011795 0.39119
NC_008490 NC_017658 0.39887
NC_008490 NC_019040 0.39582
NC_008490 NC_019060 0.39778
NC_008490 NC_019070 0.37806
NC_008490 NC_019080 0.98726
NC_008490 NZ_CP006639 0.39788
NC_008490 NZ_CP010118 0.31084
NC_008490 NZ_CP023375 0.37722
NC_008490 NZ_CP026572 0.39778
NC_008496 NC_014134 0.31791
NC_008496 NC_016820 0.33509
NC_008496 NZ_CP014602 0.33473
NC_008496 NZ_CP021967 0.41862
NC_008501 NC_019231 0.94138
NC_008501 NC_019232 0.80029
NC_008504 NC_017498 0.88804
NC_008505 NC_017500 0.96454
NC_008505 NZ_CP016737 0.97638
NC_008506 NC_015862 0.37472
NC_008506 NC_017478 0.98809
NC_008506 NC_017493 0.73651
NC_008506 NC_019430 0.45166
NC_008506 NZ_CP016687 0.64719
NC_008506 NZ_CP016694 0.35039
NC_008506 NZ_CP016701 0.36666
NC_008506 NZ_CP016708 0.6903
NC_008506 NZ_CP016714 0.34963
NC_008506 NZ_CP016715 0.30569
NC_008506 NZ_CP016733 0.92372
NC_008506 NZ_CP016735 0.44986
NC_008506 NZ_CP016738 0.99177
NC_008506 NZ_CP016744 0.71421
NC_008506 NZ_CP016747 0.52092
NC_008506 NZ_CP031539 0.77422
NC_008564 NC_011786 0.81914
NC_008564 NC_017241 0.95639
NC_008564 NZ_CP009059 0.84971
NC_008564 NZ_CP009214 0.7258
NC_008564 NZ_CP018263 0.4755
NC_008565 NC_011791 0.38683
NC_008565 NC_011793 0.30852
NC_008565 NC_017233 0.39657
NC_008565 NC_017234 0.40111
NC_008565 NZ_CP009065 0.36193
NC_008565 NZ_CP018265 0.31007
NC_008566 NC_011792 0.63522
NC_008566 NC_017237 0.95343
NC_008566 NZ_CP009067 0.63883
NC_008567 NC_011790 0.37508
NC_008567 NC_017240 0.89099
NC_008568 NC_011789 0.55854
NC_008568 NC_012200 0.46851
NC_008568 NC_017232 0.80154
NC_008568 NZ_CP009061 0.46268
NC_008569 NC_011794 0.35982
NC_008569 NC_017235 0.87419
NC_008594 NC_017485 0.95096
NC_008597 NC_009789 0.98236
NC_008597 NC_011795 0.96128
NC_008597 NC_017658 0.99131
NC_008597 NC_019040 0.98014
NC_008597 NC_019060 0.98666
NC_008597 NC_019070 0.89924
NC_008597 NC_019080 0.39993
NC_008597 NZ_CP006639 0.98682
NC_008597 NZ_CP010118 0.6818
NC_008597 NZ_CP022499 0.38897
NC_008597 NZ_CP023375 0.89359
NC_008597 NZ_CP026572 0.97998
NC_008598 NC_016794 0.45222
NC_008598 NZ_CP009599 0.99928
NC_008612 NC_008613 0.86723
NC_008612 NC_009139 0.57599
NC_008612 NC_009140 0.54719
NC_008612 NC_012690 0.4199
NC_008612 NC_012692 0.54254
NC_008612 NC_012693 0.60199
NC_008612 NC_016839 0.40014
NC_008612 NC_016974 0.50324
NC_008612 NC_016976 0.68805
NC_008612 NC_017645 0.55834
NC_008612 NC_018994 0.42207
NC_008612 NC_019045 0.39478
NC_008612 NC_019065 0.7768
NC_008612 NC_019066 0.52886
NC_008612 NC_019069 0.39487
NC_008612 NC_019107 0.55604
NC_008612 NC_019116 0.39293
NC_008612 NC_019118 0.39288
NC_008612 NC_019121 0.543
NC_008612 NC_019153 0.39898
NC_008612 NC_019158 0.45056
NC_008612 NC_019375 0.6482
NC_008612 NC_019380 0.48782
NC_008612 NC_020180 0.69879
NC_008612 NC_021667 0.5284
NC_008612 NC_022372 0.35029
NC_008612 NC_022377 0.77186
NC_008612 NC_022522 0.6897
NC_008612 NC_022652 0.55977
NC_008612 NC_023291 0.62523
NC_008612 NC_023898 0.49362
NC_008612 NC_023908 0.45068
NC_008612 NZ_CP003998 0.42445
NC_008612 NZ_CP006029 0.33624
NC_008612 NZ_CP006661 0.44303
NC_008612 NZ_CP007137 0.33624
NC_008612 NZ_CP007558 0.46199
NC_008612 NZ_CP007636 0.54198
NC_008612 NZ_CP007732 0.467
NC_008612 NZ_CP008790 0.59395
NC_008612 NZ_CP008824 0.40556
NC_008612 NZ_CP009409 0.52077
NC_008612 NZ_CP009560 0.60081
NC_008612 NZ_CP009562 0.43547
NC_008612 NZ_CP009563 0.35449
NC_008612 NZ_CP009564 0.43562
NC_008612 NZ_CP009567 0.60191
NC_008612 NZ_CP009570 0.43525
NC_008612 NZ_CP009868 0.67596
NC_008612 NZ_CP010373 0.61169
NC_008612 NZ_CP010391 0.6265
NC_008612 NZ_CP011429 0.41243
NC_008612 NZ_CP011540 0.67292
NC_008612 NZ_CP011622 0.45995
NC_008612 NZ_CP013324 0.48213
NC_008612 NZ_CP014775 0.58155
NC_008612 NZ_CP015139 0.418
NC_008612 NZ_CP015394 0.69597
NC_008612 NZ_CP015835 0.45048
NC_008612 NZ_CP016013 0.49274
NC_008612 NZ_CP016036 0.3349
NC_008612 NZ_CP017055 0.46447
NC_008612 NZ_CP017058 0.53314
NC_008612 NZ_CP017084 0.73267
NC_008612 NZ_CP017387 0.3626
NC_008612 NZ_CP017987 0.36281
NC_008612 NZ_CP018318 0.40558
NC_008612 NZ_CP018457 0.79871
NC_008612 NZ_CP018689 0.40539
NC_008612 NZ_CP018698 0.40602
NC_008612 NZ_CP018704 0.40585
NC_008612 NZ_CP018710 0.40585
NC_008612 NZ_CP018716 0.4057
NC_008612 NZ_CP018722 0.40602
NC_008612 NZ_CP018817 0.44303
NC_008612 NZ_CP018956 0.55761
NC_008612 NZ_CP019001 0.3813
NC_008612 NZ_CP019053 0.71507
NC_008612 NZ_CP020049 0.38615
NC_008612 NZ_CP020056 0.45114
NC_008612 NZ_CP021206 0.31063
NC_008612 NZ_CP021551 0.51546
NC_008612 NZ_CP021695 0.5824
NC_008612 NZ_CP021709 0.43952
NC_008612 NZ_CP021719 0.40728
NC_008612 NZ_CP021835 0.56367
NC_008612 NZ_CP021853 0.57084
NC_008612 NZ_CP021936 0.45043
NC_008612 NZ_CP021952 0.37921
NC_008612 NZ_CP021956 0.68946
NC_008612 NZ_CP022063 0.31219
NC_008612 NZ_CP022126 0.44477
NC_008612 NZ_CP022359 0.58235
NC_008612 NZ_CP023274 0.52633
NC_008612 NZ_CP023724 0.76427
NC_008612 NZ_CP023952 0.57416
NC_008612 NZ_CP024192 0.59904
NC_008612 NZ_CP024522 0.59893
NC_008612 NZ_CP024529 0.59901
NC_008612 NZ_CP024536 0.63554
NC_008612 NZ_CP024550 0.63554
NC_008612 NZ_CP024557 0.59949
NC_008612 NZ_CP024564 0.63564
NC_008612 NZ_CP024571 0.63564
NC_008612 NZ_CP024824 0.32748
NC_008612 NZ_CP025141 0.58058
NC_008612 NZ_CP025144 0.57728
NC_008612 NZ_CP025147 0.57721
NC_008612 NZ_CP025470 0.39954
NC_008612 NZ_CP026207 0.5871
NC_008612 NZ_CP026225 0.6356
NC_008612 NZ_CP026233 0.57588
NC_008612 NZ_CP026281 0.55274
NC_008612 NZ_CP026405 0.61367
NC_008612 NZ_CP027679 0.52503
NC_008612 NZ_CP028170 0.47269
NC_008612 NZ_CP028197 0.30765
NC_008612 NZ_CP028804 0.33205
NC_008612 NZ_CP028814 0.83772
NC_008612 NZ_CP028996 0.71185
NC_008612 NZ_CP029118 0.45257
NC_008612 NZ_CP029249 0.40005
NC_008612 NZ_CP029718 0.5061
NC_008612 NZ_CP029737 0.51071
NC_008612 NZ_CP029743 0.36155
NC_008612 NZ_CP029802 0.30961
NC_008612 NZ_CP030077 0.73447
NC_008612 NZ_CP030132 0.46587
NC_008612 NZ_CP030215 0.57849
NC_008612 NZ_CP031106 0.80618
NC_008612 NZ_CP031122 0.64841
NC_008612 NZ_CP031512 0.75617
NC_008612 NZ_CP031549 0.5295
NC_008612 NZ_CP031576 0.50549
NC_008612 NZ_CP031610 0.50399
NC_008612 NZ_CP031802 0.48454
NC_008613 NC_009139 0.58525
NC_008613 NC_009140 0.59727
NC_008613 NC_012690 0.45178
NC_008613 NC_012692 0.59173
NC_008613 NC_012693 0.66337
NC_008613 NC_016839 0.3511
NC_008613 NC_016974 0.54698
NC_008613 NC_016976 0.6852
NC_008613 NC_017645 0.61062
NC_008613 NC_018994 0.42416
NC_008613 NC_019045 0.39539
NC_008613 NC_019065 0.8701
NC_008613 NC_019066 0.57725
NC_008613 NC_019069 0.39549
NC_008613 NC_019107 0.60836
NC_008613 NC_019116 0.43043
NC_008613 NC_019118 0.43038
NC_008613 NC_019121 0.59438
NC_008613 NC_019153 0.39985
NC_008613 NC_019158 0.45504
NC_008613 NC_019375 0.64651
NC_008613 NC_019380 0.49442
NC_008613 NC_020180 0.70787
NC_008613 NC_021667 0.57693
NC_008613 NC_022372 0.38428
NC_008613 NC_022377 0.86733
NC_008613 NC_022522 0.69042
NC_008613 NC_022652 0.616
NC_008613 NC_023291 0.70029
NC_008613 NC_023898 0.48643
NC_008613 NC_023908 0.45525
NC_008613 NZ_CP003998 0.41331
NC_008613 NZ_CP006029 0.37561
NC_008613 NZ_CP006661 0.447
NC_008613 NZ_CP007137 0.37561
NC_008613 NZ_CP007558 0.45152
NC_008613 NZ_CP007636 0.59318
NC_008613 NZ_CP007732 0.45661
NC_008613 NZ_CP008790 0.59609
NC_008613 NZ_CP008824 0.39453
NC_008613 NZ_CP009409 0.5594
NC_008613 NZ_CP009560 0.66195
NC_008613 NZ_CP009562 0.48072
NC_008613 NZ_CP009563 0.39359
NC_008613 NZ_CP009564 0.48101
NC_008613 NZ_CP009567 0.66326
NC_008613 NZ_CP009570 0.48044
NC_008613 NZ_CP009868 0.68384
NC_008613 NZ_CP010373 0.66077
NC_008613 NZ_CP010391 0.6884
NC_008613 NZ_CP011429 0.44769
NC_008613 NZ_CP011540 0.67981
NC_008613 NZ_CP011622 0.46479
NC_008613 NZ_CP012682 0.31962
NC_008613 NZ_CP013324 0.48866
NC_008613 NZ_CP014775 0.54585
NC_008613 NZ_CP015139 0.41989
NC_008613 NZ_CP015394 0.70491
NC_008613 NZ_CP015835 0.45504
NC_008613 NZ_CP016013 0.54426
NC_008613 NZ_CP016036 0.33118
NC_008613 NZ_CP017055 0.46235
NC_008613 NZ_CP017058 0.56861
NC_008613 NZ_CP017084 0.6873
NC_008613 NZ_CP017387 0.32956
NC_008613 NZ_CP017987 0.39704
NC_008613 NZ_CP018318 0.44912
NC_008613 NZ_CP018457 0.89749
NC_008613 NZ_CP018689 0.44891
NC_008613 NZ_CP018698 0.44963
NC_008613 NZ_CP018704 0.44944
NC_008613 NZ_CP018710 0.44944
NC_008613 NZ_CP018716 0.44926
NC_008613 NZ_CP018722 0.44963
NC_008613 NZ_CP018817 0.44701
NC_008613 NZ_CP018956 0.55739
NC_008613 NZ_CP019001 0.4041
NC_008613 NZ_CP019053 0.79546
NC_008613 NZ_CP020049 0.38639
NC_008613 NZ_CP020056 0.45592
NC_008613 NZ_CP021206 0.30545
NC_008613 NZ_CP021551 0.52463
NC_008613 NZ_CP021695 0.57776
NC_008613 NZ_CP021709 0.44269
NC_008613 NZ_CP021719 0.40885
NC_008613 NZ_CP021835 0.56377
NC_008613 NZ_CP021853 0.57571
NC_008613 NZ_CP021936 0.45498
NC_008613 NZ_CP021952 0.37888
NC_008613 NZ_CP021956 0.76593
NC_008613 NZ_CP022063 0.30729
NC_008613 NZ_CP022126 0.44887
NC_008613 NZ_CP022359 0.63518
NC_008613 NZ_CP023274 0.57257
NC_008613 NZ_CP023724 0.72748
NC_008613 NZ_CP023952 0.57481
NC_008613 NZ_CP024192 0.56511
NC_008613 NZ_CP024522 0.56501
NC_008613 NZ_CP024529 0.56509
NC_008613 NZ_CP024536 0.59929
NC_008613 NZ_CP024550 0.59929
NC_008613 NZ_CP024557 0.56557
NC_008613 NZ_CP024564 0.59939
NC_008613 NZ_CP024571 0.59939
NC_008613 NZ_CP024824 0.36581
NC_008613 NZ_CP025141 0.58158
NC_008613 NZ_CP025144 0.57811
NC_008613 NZ_CP025147 0.57803
NC_008613 NZ_CP025470 0.3503
NC_008613 NZ_CP026207 0.5888
NC_008613 NZ_CP026225 0.64038
NC_008613 NZ_CP026233 0.57693
NC_008613 NZ_CP026281 0.55236
NC_008613 NZ_CP026405 0.61685
NC_008613 NZ_CP027679 0.57363
NC_008613 NZ_CP028170 0.47815
NC_008613 NZ_CP028197 0.32038
NC_008613 NZ_CP028804 0.3457
NC_008613 NZ_CP028814 0.94935
NC_008613 NZ_CP028996 0.67616
NC_008613 NZ_CP029118 0.45666
NC_008613 NZ_CP029249 0.43412
NC_008613 NZ_CP029718 0.51453
NC_008613 NZ_CP029737 0.51993
NC_008613 NZ_CP029743 0.39734
NC_008613 NZ_CP029802 0.3411
NC_008613 NZ_CP030077 0.68743
NC_008613 NZ_CP030132 0.42315
NC_008613 NZ_CP030215 0.63498
NC_008613 NZ_CP031106 0.90632
NC_008613 NZ_CP031122 0.70542
NC_008613 NZ_CP031512 0.77017
NC_008613 NZ_CP031549 0.56848
NC_008613 NZ_CP031576 0.51387
NC_008613 NZ_CP031610 0.51226
NC_008613 NZ_CP031802 0.53506
NC_008691 NC_015189 0.82442
NC_008741 NC_017311 0.62013
NC_008765 NC_015423 0.38607
NC_008765 NZ_CP021365 0.47343
NC_008765 NZ_CP021370 0.47289
NC_008768 NC_008821 0.99663
NC_008768 NC_010980 0.44242
NC_008768 NC_011140 0.52891
NC_008768 NZ_CP020486 0.31198
NC_008768 NZ_CP020490 0.31198
NC_008768 NZ_CP022486 0.33293
NC_008768 NZ_CP027519 0.31169
NC_008770 NC_017284 0.74511
NC_008770 NZ_CP007184 0.36778
NC_008770 NZ_CP010074 0.83023
NC_008770 NZ_CP010303 0.83023
NC_008770 NZ_CP013734 0.44605
NC_008770 NZ_CP014746 0.60935
NC_008791 NC_009377 0.30167
NC_008791 NC_009595 0.30595
NC_008791 NC_010157 0.31147
NC_008791 NC_010635 0.31086
NC_008791 NC_014017 0.31247
NC_008791 NC_015475 0.37992
NC_008791 NC_017153 0.31217
NC_008791 NC_017157 0.30849
NC_008791 NC_017263 0.3117
NC_008791 NC_017565 0.37025
NC_008791 NC_019234 0.80369
NC_008791 NZ_CP006747 0.3012
NC_008791 NZ_CP006750 0.30146
NC_008791 NZ_CP006753 0.30124
NC_008791 NZ_CP006757 0.30165
NC_008791 NZ_CP006761 0.3012
NC_008791 NZ_CP006780 0.30121
NC_008791 NZ_CP006791 0.30594
NC_008791 NZ_CP006795 0.3055
NC_008791 NZ_CP009366 0.80299
NC_008791 NZ_CP009491 0.30581
NC_008791 NZ_CP009703 0.31101
NC_008791 NZ_CP009711 0.31401
NC_008791 NZ_CP009713 0.30173
NC_008791 NZ_CP009721 0.30595
NC_008791 NZ_CP009758 0.31447
NC_008791 NZ_CP009779 0.31081
NC_008791 NZ_CP009783 0.30595
NC_008791 NZ_CP009835 0.30469
NC_008791 NZ_CP009837 0.37944
NC_008791 NZ_CP009842 0.30621
NC_008791 NZ_CP009905 0.30604
NC_008791 NZ_CP009937 0.31147
NC_008791 NZ_CP009972 0.3061
NC_008791 NZ_CP010022 0.30657
NC_008791 NZ_CP010246 0.3013
NC_008791 NZ_CP011287 0.37985
NC_008791 NZ_CP016274 0.30589
NC_008791 NZ_CP016933 0.36359
NC_008791 NZ_CP016936 0.36809
NC_008791 NZ_CP016939 0.36895
NC_008791 NZ_CP016943 0.36829
NC_008791 NZ_CP016946 0.36812
NC_008821 NC_010980 0.4437
NC_008821 NC_011140 0.5309
NC_008821 NZ_CP020486 0.31162
NC_008821 NZ_CP020490 0.31162
NC_008821 NZ_CP022486 0.33236
NC_008821 NZ_CP027519 0.31133
NC_009036 NC_017578 0.88025
NC_009040 NC_011960 0.37024
NC_009040 NZ_CP012963 0.64792
NC_009040 NZ_CP015213 0.65029
NC_009040 NZ_CP015290 0.64322
NC_009040 NZ_CP030273 0.65131
NC_009131 NC_009132 0.98454
NC_009131 NC_009980 0.45737
NC_009131 NC_011385 0.33896
NC_009131 NC_011617 0.32784
NC_009131 NC_014208 0.35754
NC_009131 NC_014231 0.45664
NC_009131 NC_014368 0.45374
NC_009131 NC_015599 0.37743
NC_009131 NC_019033 0.47237
NC_009131 NC_019082 0.33446
NC_009131 NC_019087 0.45487
NC_009131 NC_019098 0.49898
NC_009131 NC_019124 0.52228
NC_009131 NC_019888 0.3466
NC_009131 NC_021622 0.34795
NC_009131 NC_022374 0.37524
NC_009131 NC_022375 0.33202
NC_009131 NC_023909 0.37156
NC_009131 NC_023910 0.37882
NC_009131 NC_024967 0.35521
NC_009131 NC_024974 0.53941
NC_009131 NC_025019 0.40296
NC_009131 NC_025141 0.32757
NC_009131 NC_025183 0.40215
NC_009131 NC_025186 0.44429
NC_009131 NC_032101 0.34882
NC_009131 NZ_CP008901 0.40924
NC_009131 NZ_CP008908 0.40924
NC_009131 NZ_CP009853 0.37939
NC_009131 NZ_CP009858 0.40924
NC_009131 NZ_CP009862 0.3623
NC_009131 NZ_CP009864 0.38818
NC_009131 NZ_CP009867 0.38993
NC_009131 NZ_CP009881 0.40915
NC_009131 NZ_CP011589 0.38642
NC_009131 NZ_CP014524 0.37761
NC_009131 NZ_CP018442 0.35967
NC_009131 NZ_CP018643 0.30752
NC_009131 NZ_CP018646 0.53608
NC_009131 NZ_CP018649 0.5365
NC_009131 NZ_CP018945 0.42409
NC_009131 NZ_CP018959 0.43763
NC_009131 NZ_CP018977 0.31636
NC_009131 NZ_CP019006 0.38368
NC_009131 NZ_CP019026 0.36462
NC_009131 NZ_CP020059 0.31749
NC_009131 NZ_CP020066 0.35254
NC_009131 NZ_CP020119 0.32858
NC_009131 NZ_CP021899 0.38794
NC_009131 NZ_CP022157 0.43212
NC_009131 NZ_CP023420 0.35609
NC_009131 NZ_CP023894 0.33277
NC_009131 NZ_CP023981 0.334
NC_009131 NZ_CP025710 0.39465
NC_009131 NZ_CP025758 0.38793
NC_009131 NZ_CP025965 0.331
NC_009131 NZ_CP026053 0.54337
NC_009131 NZ_CP026169 0.37254
NC_009131 NZ_CP026277 0.38531
NC_009131 NZ_CP026389 0.40859
NC_009131 NZ_CP026496 0.40498
NC_009131 NZ_CP026757 0.3859
NC_009131 NZ_CP028173 0.55533
NC_009131 NZ_CP028486 0.36099
NC_009131 NZ_CP028958 0.35722
NC_009131 NZ_CP030335 0.33837
NC_009131 NZ_CP031109 0.43923
NC_009131 NZ_CP031259 0.31863
NC_009132 NC_009980 0.46249
NC_009132 NC_011385 0.34199
NC_009132 NC_011617 0.31932
NC_009132 NC_014208 0.34976
NC_009132 NC_014231 0.44512
NC_009132 NC_014368 0.4445
NC_009132 NC_015599 0.37852
NC_009132 NC_019033 0.4595
NC_009132 NC_019082 0.33858
NC_009132 NC_019087 0.44223
NC_009132 NC_019098 0.48483
NC_009132 NC_019124 0.50832
NC_009132 NC_019888 0.33898
NC_009132 NC_021622 0.34035
NC_009132 NC_022374 0.36553
NC_009132 NC_022375 0.3233
NC_009132 NC_023909 0.36203
NC_009132 NC_023910 0.36912
NC_009132 NC_024967 0.34678
NC_009132 NC_024974 0.52528
NC_009132 NC_025019 0.39391
NC_009132 NC_025141 0.32115
NC_009132 NC_025183 0.3931
NC_009132 NC_025186 0.43664
NC_009132 NC_032101 0.3395
NC_009132 NZ_CP008901 0.39906
NC_009132 NZ_CP008908 0.39906
NC_009132 NZ_CP009853 0.36991
NC_009132 NZ_CP009858 0.39906
NC_009132 NZ_CP009862 0.35439
NC_009132 NZ_CP009864 0.37909
NC_009132 NZ_CP009867 0.38018
NC_009132 NZ_CP009881 0.39896
NC_009132 NZ_CP011589 0.37705
NC_009132 NZ_CP014524 0.36748
NC_009132 NZ_CP018442 0.3611
NC_009132 NZ_CP018643 0.30008
NC_009132 NZ_CP018646 0.52311
NC_009132 NZ_CP018649 0.52352
NC_009132 NZ_CP018945 0.41431
NC_009132 NZ_CP018959 0.4393
NC_009132 NZ_CP018977 0.30949
NC_009132 NZ_CP019006 0.38814
NC_009132 NZ_CP019026 0.35529
NC_009132 NZ_CP020059 0.31033
NC_009132 NZ_CP020066 0.34415
NC_009132 NZ_CP020119 0.31911
NC_009132 NZ_CP021899 0.38895
NC_009132 NZ_CP022157 0.42034
NC_009132 NZ_CP023420 0.34704
NC_009132 NZ_CP023894 0.32423
NC_009132 NZ_CP023981 0.32674
NC_009132 NZ_CP025710 0.38601
NC_009132 NZ_CP025758 0.37884
NC_009132 NZ_CP025965 0.32201
NC_009132 NZ_CP026053 0.52997
NC_009132 NZ_CP026169 0.36322
NC_009132 NZ_CP026277 0.3758
NC_009132 NZ_CP026389 0.39841
NC_009132 NZ_CP026496 0.3948
NC_009132 NZ_CP026757 0.37629
NC_009132 NZ_CP028173 0.54221
NC_009132 NZ_CP028486 0.35129
NC_009132 NZ_CP028958 0.34825
NC_009132 NZ_CP030335 0.33035
NC_009132 NZ_CP031109 0.42715
NC_009132 NZ_CP031259 0.31122
NC_009133 NC_011812 0.61205
NC_009133 NC_013542 0.34351
NC_009133 NC_013727 0.43314
NC_009133 NC_016039 0.32945
NC_009133 NC_018998 0.51505
NC_009133 NC_019057 0.43328
NC_009133 NC_019071 0.41666
NC_009133 NC_019072 0.43037
NC_009133 NC_019090 0.58777
NC_009133 NC_019095 0.54567
NC_009133 NC_019424 0.58312
NC_009133 NC_020278 0.58913
NC_009133 NZ_CP010239 0.31012
NC_009133 NZ_CP011065 0.39118
NC_009133 NZ_CP011135 0.41105
NC_009133 NZ_CP012632 0.3933
NC_009133 NZ_CP014112 0.33559
NC_009133 NZ_CP015072 0.60491
NC_009133 NZ_CP015131 0.31536
NC_009133 NZ_CP015388 0.50316
NC_009133 NZ_CP015503 0.47005
NC_009133 NZ_CP016389 0.59873
NC_009133 NZ_CP017287 0.34292
NC_009133 NZ_CP017852 0.35919
NC_009133 NZ_CP018343 0.33119
NC_009133 NZ_CP018973 0.34685
NC_009133 NZ_CP019444 0.53699
NC_009133 NZ_CP019910 0.39424
NC_009133 NZ_CP021210 0.55219
NC_009133 NZ_CP021684 0.54779
NC_009133 NZ_CP021711 0.5791
NC_009133 NZ_CP021938 0.33292
NC_009133 NZ_CP023733 0.6078
NC_009133 NZ_CP023895 0.46048
NC_009133 NZ_CP024281 0.44413
NC_009133 NZ_CP024430 0.35298
NC_009133 NZ_CP024652 0.84633
NC_009133 NZ_CP024836 0.44595
NC_009133 NZ_CP024840 0.44595
NC_009133 NZ_CP025253 0.83925
NC_009133 NZ_CP026576 0.3095
NC_009133 NZ_CP027385 0.37703
NC_009133 NZ_CP027536 0.30197
NC_009133 NZ_CP029104 0.32742
NC_009133 NZ_CP029578 0.38914
NC_009133 NZ_CP029734 0.58639
NC_009133 NZ_CP029974 0.57906
NC_009133 NZ_CP031804 0.41995
NC_009139 NC_009140 0.43561
NC_009139 NC_012690 0.31662
NC_009139 NC_012692 0.43236
NC_009139 NC_012693 0.47485
NC_009139 NC_016974 0.40428
NC_009139 NC_016976 0.53947
NC_009139 NC_017645 0.44377
NC_009139 NC_018994 0.37611
NC_009139 NC_019045 0.34151
NC_009139 NC_019065 0.56954
NC_009139 NC_019066 0.41885
NC_009139 NC_019069 0.34148
NC_009139 NC_019107 0.44266
NC_009139 NC_019121 0.44445
NC_009139 NC_019153 0.34571
NC_009139 NC_019158 0.38731
NC_009139 NC_019375 0.51054
NC_009139 NC_019380 0.42475
NC_009139 NC_020180 0.55436
NC_009139 NC_021667 0.43289
NC_009139 NC_022377 0.5765
NC_009139 NC_022522 0.55263
NC_009139 NC_022652 0.44394
NC_009139 NC_023291 0.48877
NC_009139 NC_023898 0.41584
NC_009139 NC_023908 0.38746
NC_009139 NZ_CP003998 0.32587
NC_009139 NZ_CP006661 0.38131
NC_009139 NZ_CP007558 0.37374
NC_009139 NZ_CP007636 0.43438
NC_009139 NZ_CP007732 0.37747
NC_009139 NZ_CP008790 0.48902
NC_009139 NZ_CP008824 0.33272
NC_009139 NZ_CP009409 0.41258
NC_009139 NZ_CP009560 0.47372
NC_009139 NZ_CP009562 0.3226
NC_009139 NZ_CP009564 0.32264
NC_009139 NZ_CP009567 0.47455
NC_009139 NZ_CP009570 0.32248
NC_009139 NZ_CP009868 0.5342
NC_009139 NZ_CP010373 0.54488
NC_009139 NZ_CP010391 0.46431
NC_009139 NZ_CP011429 0.32805
NC_009139 NZ_CP011540 0.53574
NC_009139 NZ_CP011622 0.40781
NC_009139 NZ_CP013324 0.42627
NC_009139 NZ_CP014775 0.41324
NC_009139 NZ_CP015139 0.36446
NC_009139 NZ_CP015394 0.56234
NC_009139 NZ_CP015835 0.38723
NC_009139 NZ_CP016013 0.37361
NC_009139 NZ_CP017055 0.39025
NC_009139 NZ_CP017058 0.40918
NC_009139 NZ_CP017084 0.52659
NC_009139 NZ_CP018457 0.58399
NC_009139 NZ_CP018817 0.38132
NC_009139 NZ_CP018956 0.44808
NC_009139 NZ_CP019001 0.32492
NC_009139 NZ_CP019053 0.53292
NC_009139 NZ_CP020049 0.32459
NC_009139 NZ_CP020056 0.38794
NC_009139 NZ_CP021551 0.44272
NC_009139 NZ_CP021695 0.45767
NC_009139 NZ_CP021709 0.38068
NC_009139 NZ_CP021719 0.34104
NC_009139 NZ_CP021835 0.45261
NC_009139 NZ_CP021853 0.43389
NC_009139 NZ_CP021936 0.3872
NC_009139 NZ_CP021952 0.32833
NC_009139 NZ_CP021956 0.50432
NC_009139 NZ_CP022126 0.3826
NC_009139 NZ_CP022359 0.44546
NC_009139 NZ_CP023274 0.42067
NC_009139 NZ_CP023724 0.55192
NC_009139 NZ_CP023952 0.46024
NC_009139 NZ_CP024192 0.42252
NC_009139 NZ_CP024522 0.42245
NC_009139 NZ_CP024529 0.42251
NC_009139 NZ_CP024536 0.44684
NC_009139 NZ_CP024550 0.44684
NC_009139 NZ_CP024557 0.42282
NC_009139 NZ_CP024564 0.4469
NC_009139 NZ_CP024571 0.4469
NC_009139 NZ_CP025141 0.4648
NC_009139 NZ_CP025144 0.4624
NC_009139 NZ_CP025147 0.46237
NC_009139 NZ_CP026207 0.47066
NC_009139 NZ_CP026225 0.5057
NC_009139 NZ_CP026233 0.46242
NC_009139 NZ_CP026281 0.46407
NC_009139 NZ_CP026405 0.49088
NC_009139 NZ_CP027679 0.42367
NC_009139 NZ_CP028170 0.41575
NC_009139 NZ_CP028814 0.58454
NC_009139 NZ_CP028996 0.51394
NC_009139 NZ_CP029118 0.39132
NC_009139 NZ_CP029718 0.43665
NC_009139 NZ_CP029737 0.44842
NC_009139 NZ_CP030077 0.52552
NC_009139 NZ_CP030132 0.37953
NC_009139 NZ_CP030215 0.45829
NC_009139 NZ_CP031106 0.58946
NC_009139 NZ_CP031122 0.50703
NC_009139 NZ_CP031512 0.59447
NC_009139 NZ_CP031549 0.42624
NC_009139 NZ_CP031576 0.43619
NC_009139 NZ_CP031610 0.43494
NC_009139 NZ_CP031802 0.3413
NC_009140 NC_012690 0.78537
NC_009140 NC_012692 0.9879
NC_009140 NC_012693 0.88673
NC_009140 NC_016839 0.30455
NC_009140 NC_016974 0.75305
NC_009140 NC_016976 0.57529
NC_009140 NC_017645 0.93367
NC_009140 NC_018994 0.52874
NC_009140 NC_019045 0.49579
NC_009140 NC_019065 0.63649
NC_009140 NC_019066 0.97233
NC_009140 NC_019069 0.49589
NC_009140 NC_019107 0.87513
NC_009140 NC_019116 0.59757
NC_009140 NC_019118 0.59697
NC_009140 NC_019121 0.83312
NC_009140 NC_019153 0.50005
NC_009140 NC_019158 0.56102
NC_009140 NC_019375 0.4911
NC_009140 NC_019380 0.65114
NC_009140 NC_020180 0.56101
NC_009140 NC_021667 0.77252
NC_009140 NC_022372 0.53464
NC_009140 NC_022377 0.62762
NC_009140 NC_022522 0.55804
NC_009140 NC_022652 0.73065
NC_009140 NC_023291 0.50584
NC_009140 NC_023898 0.6376
NC_009140 NC_023908 0.56078
NC_009140 NZ_CP003998 0.30172
NC_009140 NZ_CP006029 0.3657
NC_009140 NZ_CP006661 0.55119
NC_009140 NZ_CP007137 0.3657
NC_009140 NZ_CP007558 0.39023
NC_009140 NZ_CP007636 0.81161
NC_009140 NZ_CP007732 0.3941
NC_009140 NZ_CP008790 0.46553
NC_009140 NZ_CP008824 0.35135
NC_009140 NZ_CP009409 0.92258
NC_009140 NZ_CP009560 0.88481
NC_009140 NZ_CP009562 0.6568
NC_009140 NZ_CP009563 0.47966
NC_009140 NZ_CP009564 0.6568
NC_009140 NZ_CP009567 0.88647
NC_009140 NZ_CP009570 0.65637
NC_009140 NZ_CP009868 0.5593
NC_009140 NZ_CP010373 0.53647
NC_009140 NZ_CP010391 0.54919
NC_009140 NZ_CP011429 0.55938
NC_009140 NZ_CP011540 0.56111
NC_009140 NZ_CP011622 0.53517
NC_009140 NZ_CP012682 0.40528
NC_009140 NZ_CP013324 0.56105
NC_009140 NZ_CP014775 0.60423
NC_009140 NZ_CP015139 0.53502
NC_009140 NZ_CP015394 0.547
NC_009140 NZ_CP015835 0.56079
NC_009140 NZ_CP016013 0.69529
NC_009140 NZ_CP016036 0.32907
NC_009140 NZ_CP017055 0.47044
NC_009140 NZ_CP017058 0.44966
NC_009140 NZ_CP017084 0.51297
NC_009140 NZ_CP017987 0.49131
NC_009140 NZ_CP018318 0.55131
NC_009140 NZ_CP018457 0.64801
NC_009140 NZ_CP018689 0.55125
NC_009140 NZ_CP018698 0.55159
NC_009140 NZ_CP018704 0.55178
NC_009140 NZ_CP018710 0.55178
NC_009140 NZ_CP018716 0.5516
NC_009140 NZ_CP018722 0.55178
NC_009140 NZ_CP018817 0.5512
NC_009140 NZ_CP018956 0.47006
NC_009140 NZ_CP019001 0.49503
NC_009140 NZ_CP019053 0.60884
NC_009140 NZ_CP020049 0.48061
NC_009140 NZ_CP020056 0.56195
NC_009140 NZ_CP021206 0.32761
NC_009140 NZ_CP021536 0.316
NC_009140 NZ_CP021551 0.6039
NC_009140 NZ_CP021695 0.45785
NC_009140 NZ_CP021709 0.53536
NC_009140 NZ_CP021719 0.50519
NC_009140 NZ_CP021835 0.47462
NC_009140 NZ_CP021853 0.65268
NC_009140 NZ_CP021936 0.5606
NC_009140 NZ_CP021952 0.45907
NC_009140 NZ_CP021956 0.53193
NC_009140 NZ_CP022126 0.55351
NC_009140 NZ_CP022359 0.4897
NC_009140 NZ_CP023274 0.76915
NC_009140 NZ_CP023724 0.53462
NC_009140 NZ_CP023952 0.4695
NC_009140 NZ_CP024192 0.49282
NC_009140 NZ_CP024522 0.49293
NC_009140 NZ_CP024529 0.4928
NC_009140 NZ_CP024536 0.49827
NC_009140 NZ_CP024550 0.49827
NC_009140 NZ_CP024557 0.49348
NC_009140 NZ_CP024564 0.49813
NC_009140 NZ_CP024571 0.49813
NC_009140 NZ_CP024824 0.37377
NC_009140 NZ_CP025141 0.47394
NC_009140 NZ_CP025144 0.47127
NC_009140 NZ_CP025147 0.47033
NC_009140 NZ_CP025470 0.3011
NC_009140 NZ_CP026207 0.49901
NC_009140 NZ_CP026225 0.48485
NC_009140 NZ_CP026233 0.49012
NC_009140 NZ_CP026281 0.48082
NC_009140 NZ_CP026405 0.51818
NC_009140 NZ_CP027679 0.76247
NC_009140 NZ_CP028170 0.57283
NC_009140 NZ_CP028804 0.44728
NC_009140 NZ_CP028814 0.61896
NC_009140 NZ_CP028996 0.50996
NC_009140 NZ_CP029118 0.54505
NC_009140 NZ_CP029249 0.56715
NC_009140 NZ_CP029718 0.5795
NC_009140 NZ_CP029737 0.57153
NC_009140 NZ_CP029743 0.44729
NC_009140 NZ_CP029802 0.36999
NC_009140 NZ_CP030077 0.51228
NC_009140 NZ_CP030132 0.55644
NC_009140 NZ_CP030215 0.9043
NC_009140 NZ_CP031106 0.65417
NC_009140 NZ_CP031122 0.52689
NC_009140 NZ_CP031512 0.59024
NC_009140 NZ_CP031549 0.68767
NC_009140 NZ_CP031576 0.57865
NC_009140 NZ_CP031610 0.57694
NC_009140 NZ_CP031802 0.47812
NC_009340 NC_014812 0.93167
NC_009377 NC_009595 0.96521
NC_009377 NC_010157 0.92946
NC_009377 NC_010635 0.85082
NC_009377 NC_014017 0.93865
NC_009377 NC_015056 0.87949
NC_009377 NC_015475 0.33315
NC_009377 NC_017153 0.93778
NC_009377 NC_017157 0.95627
NC_009377 NC_017263 0.93804
NC_009377 NC_017565 0.32172
NC_009377 NC_019234 0.31453
NC_009377 NZ_CP006747 0.99665
NC_009377 NZ_CP006750 0.99543
NC_009377 NZ_CP006753 0.99611
NC_009377 NZ_CP006757 0.99858
NC_009377 NZ_CP006761 0.99399
NC_009377 NZ_CP006780 0.99611
NC_009377 NZ_CP006791 0.96638
NC_009377 NZ_CP006795 0.96616
NC_009377 NZ_CP006807 0.34103
NC_009377 NZ_CP009366 0.31429
NC_009377 NZ_CP009491 0.96005
NC_009377 NZ_CP009703 0.93731
NC_009377 NZ_CP009711 0.83857
NC_009377 NZ_CP009713 0.99971
NC_009377 NZ_CP009721 0.9643
NC_009377 NZ_CP009758 0.84862
NC_009377 NZ_CP009779 0.85108
NC_009377 NZ_CP009783 0.96521
NC_009377 NZ_CP009835 0.95425
NC_009377 NZ_CP009837 0.33293
NC_009377 NZ_CP009842 0.96521
NC_009377 NZ_CP009905 0.96082
NC_009377 NZ_CP009937 0.92946
NC_009377 NZ_CP009972 0.96521
NC_009377 NZ_CP009995 0.87916
NC_009377 NZ_CP010022 0.96285
NC_009377 NZ_CP010069 0.76334
NC_009377 NZ_CP010246 0.99627
NC_009377 NZ_CP011287 0.33328
NC_009377 NZ_CP016274 0.96485
NC_009377 NZ_CP016933 0.31957
NC_009377 NZ_CP016936 0.32337
NC_009377 NZ_CP016939 0.32402
NC_009377 NZ_CP016943 0.32327
NC_009377 NZ_CP016946 0.32314
NC_009378 NC_009596 0.6901
NC_009378 NC_010158 0.63517
NC_009378 NC_014022 0.69117
NC_009378 NC_017155 0.68909
NC_009378 NC_017158 0.68675
NC_009378 NC_017169 0.68999
NC_009378 NC_017266 0.7107
NC_009378 NZ_CP006746 0.99589
NC_009378 NZ_CP006749 0.99506
NC_009378 NZ_CP006752 0.99631
NC_009378 NZ_CP006756 0.99734
NC_009378 NZ_CP006760 0.99697
NC_009378 NZ_CP006779 0.9962
NC_009378 NZ_CP006790 0.72341
NC_009378 NZ_CP006796 0.72237
NC_009378 NZ_CP006807 0.47013
NC_009378 NZ_CP009490 0.68663
NC_009378 NZ_CP009702 0.70936
NC_009378 NZ_CP009714 0.99656
NC_009378 NZ_CP009722 0.68973
NC_009378 NZ_CP009784 0.68962
NC_009378 NZ_CP009834 0.72282
NC_009378 NZ_CP009841 0.69014
NC_009378 NZ_CP009843 0.38978
NC_009378 NZ_CP009904 0.67579
NC_009378 NZ_CP009934 0.67054
NC_009378 NZ_CP009971 0.68984
NC_009378 NZ_CP010021 0.75318
NC_009378 NZ_CP015119 0.65288
NC_009378 NZ_CP016275 0.6901
NC_009430 NZ_CP031752 0.45771
NC_009431 NZ_CP031753 0.44078
NC_009435 NZ_CP016720 0.67489
NC_009435 NZ_CP016726 0.58102
NC_009466 NC_011836 0.99932
NC_009477 NC_009619 0.99658
NC_009477 NC_010419 0.38753
NC_009477 NC_013289 0.30123
NC_009477 NC_013292 0.33011
NC_009477 NC_013294 0.30208
NC_009477 NC_013298 0.30101
NC_009477 NC_013299 0.32656
NC_009477 NC_013338 0.32906
NC_009477 NC_013372 0.3047
NC_009477 NC_018956 0.30161
NC_009477 NC_018957 0.30231
NC_009477 NC_018961 0.3016
NC_009477 NC_019150 0.30031
NC_009477 NC_021552 0.33045
NC_009477 NZ_CP007177 0.3016
NC_009477 NZ_CP009425 0.3009
NC_009477 NZ_CP012118 0.30104
NC_009477 NZ_CP013954 0.31321
NC_009477 NZ_CP013956 0.32097
NC_009477 NZ_CP014394 0.30321
NC_009477 NZ_CP014399 0.30321
NC_009477 NZ_CP014404 0.30255
NC_009477 NZ_CP014411 0.30138
NC_009477 NZ_CP014414 0.3014
NC_009477 NZ_CP014422 0.3014
NC_009477 NZ_CP014425 0.3014
NC_009477 NZ_CP014431 0.3014
NC_009477 NZ_CP014434 0.30147
NC_009477 NZ_CP014437 0.30138
NC_009477 NZ_CP014440 0.30147
NC_009477 NZ_CP014443 0.30147
NC_009477 NZ_CP016854 0.34223
NC_009477 NZ_CP016862 0.30208
NC_009477 NZ_CP029079 0.32888
NC_009477 NZ_CP029665 0.30283
NC_009477 NZ_CP029677 0.3016
NC_009477 NZ_CP030325 0.9986
NC_009595 NC_010157 0.95239
NC_009595 NC_010635 0.84025
NC_009595 NC_014017 0.96855
NC_009595 NC_015056 0.90801
NC_009595 NC_015475 0.33801
NC_009595 NC_017153 0.96838
NC_009595 NC_017157 0.95083
NC_009595 NC_017263 0.95966
NC_009595 NC_017565 0.3263
NC_009595 NC_019234 0.31907
NC_009595 NZ_CP006747 0.96551
NC_009595 NZ_CP006750 0.96432
NC_009595 NZ_CP006753 0.96552
NC_009595 NZ_CP006757 0.9643
NC_009595 NZ_CP006761 0.96339
NC_009595 NZ_CP006780 0.96552
NC_009595 NZ_CP006791 0.98689
NC_009595 NZ_CP006795 0.98666
NC_009595 NZ_CP006807 0.34636
NC_009595 NZ_CP009366 0.31883
NC_009595 NZ_CP009491 0.99273
NC_009595 NZ_CP009703 0.95847
NC_009595 NZ_CP009711 0.8596
NC_009595 NZ_CP009713 0.96529
NC_009595 NZ_CP009721 0.99846
NC_009595 NZ_CP009758 0.8694
NC_009595 NZ_CP009779 0.84051
NC_009595 NZ_CP009783 0.99941
NC_009595 NZ_CP009835 0.97504
NC_009595 NZ_CP009837 0.33779
NC_009595 NZ_CP009842 0.99941
NC_009595 NZ_CP009905 0.98988
NC_009595 NZ_CP009937 0.95239
NC_009595 NZ_CP009972 0.99941
NC_009595 NZ_CP009995 0.90767
NC_009595 NZ_CP010022 0.98807
NC_009595 NZ_CP010069 0.7813
NC_009595 NZ_CP010246 0.96514
NC_009595 NZ_CP011287 0.33815
NC_009595 NZ_CP016274 0.99904
NC_009595 NZ_CP016933 0.32399
NC_009595 NZ_CP016936 0.32788
NC_009595 NZ_CP016939 0.32856
NC_009595 NZ_CP016943 0.32779
NC_009595 NZ_CP016946 0.32766
NC_009596 NC_010158 0.81114
NC_009596 NC_014022 0.99741
NC_009596 NC_017155 0.99433
NC_009596 NC_017158 0.99088
NC_009596 NC_017169 0.99935
NC_009596 NC_017266 0.92758
NC_009596 NZ_CP006746 0.69017
NC_009596 NZ_CP006749 0.68929
NC_009596 NZ_CP006752 0.68974
NC_009596 NZ_CP006756 0.69005
NC_009596 NZ_CP006760 0.69028
NC_009596 NZ_CP006779 0.68991
NC_009596 NZ_CP006790 0.9457
NC_009596 NZ_CP006796 0.9437
NC_009596 NZ_CP006807 0.58206
NC_009596 NZ_CP009490 0.99268
NC_009596 NZ_CP009702 0.92567
NC_009596 NZ_CP009714 0.68907
NC_009596 NZ_CP009722 0.99891
NC_009596 NZ_CP009784 0.99863
NC_009596 NZ_CP009834 0.94482
NC_009596 NZ_CP009841 0.99956
NC_009596 NZ_CP009843 0.56369
NC_009596 NZ_CP009904 0.97438
NC_009596 NZ_CP009934 0.87311
NC_009596 NZ_CP009971 0.99913
NC_009596 NZ_CP010021 0.89415
NC_009596 NZ_CP015119 0.92427
NC_009596 NZ_CP016275 0.99958
NC_009602 NC_011350 0.39405
NC_009602 NC_013010 0.39422
NC_009602 NC_017907 0.39189
NC_009602 NC_019041 0.38765
NC_009602 NZ_CP008806 0.39334
NC_009602 NZ_CP008958 0.38802
NC_009602 NZ_CP010305 0.39427
NC_009602 NZ_CP012803 0.39197
NC_009602 NZ_CP015021 0.35621
NC_009602 NZ_CP015022 0.3919
NC_009602 NZ_CP015816 0.3939
NC_009602 NZ_CP015844 0.3948
NC_009602 NZ_CP015847 0.3948
NC_009602 NZ_CP015856 0.39013
NC_009602 NZ_CP016626 0.39479
NC_009602 NZ_CP017250 0.39203
NC_009602 NZ_CP017252 0.39203
NC_009602 NZ_CP017435 0.38875
NC_009602 NZ_CP017437 0.38918
NC_009602 NZ_CP017439 0.38913
NC_009602 NZ_CP017441 0.39221
NC_009602 NZ_CP017443 0.38918
NC_009602 NZ_CP017445 0.39182
NC_009602 NZ_CP017447 0.38918
NC_009602 NZ_CP017670 0.39136
NC_009602 NZ_CP018238 0.39267
NC_009602 NZ_CP018240 0.39175
NC_009602 NZ_CP018242 0.39045
NC_009602 NZ_CP018244 0.39075
NC_009602 NZ_CP018246 0.3909
NC_009602 NZ_CP018248 0.39606
NC_009602 NZ_CP018251 0.39424
NC_009602 NZ_CP018253 0.39124
NC_009602 NZ_CP018626 0.3925
NC_009602 NZ_CP022052 0.38984
NC_009602 NZ_CP022688 0.39214
NC_009619 NC_010419 0.38697
NC_009619 NC_013289 0.30067
NC_009619 NC_013292 0.32951
NC_009619 NC_013294 0.30151
NC_009619 NC_013298 0.30045
NC_009619 NC_013299 0.32594
NC_009619 NC_013338 0.3292
NC_009619 NC_013372 0.30485
NC_009619 NC_018956 0.30105
NC_009619 NC_018957 0.30175
NC_009619 NC_018961 0.30104
NC_009619 NC_021552 0.32985
NC_009619 NZ_CP007177 0.30104
NC_009619 NZ_CP009425 0.30034
NC_009619 NZ_CP012118 0.30048
NC_009619 NZ_CP013954 0.31262
NC_009619 NZ_CP013956 0.32038
NC_009619 NZ_CP014394 0.30264
NC_009619 NZ_CP014399 0.30264
NC_009619 NZ_CP014404 0.30198
NC_009619 NZ_CP014411 0.30082
NC_009619 NZ_CP014414 0.30084
NC_009619 NZ_CP014422 0.30084
NC_009619 NZ_CP014425 0.30084
NC_009619 NZ_CP014431 0.30084
NC_009619 NZ_CP014434 0.30091
NC_009619 NZ_CP014437 0.30082
NC_009619 NZ_CP014440 0.30091
NC_009619 NZ_CP014443 0.30091
NC_009619 NZ_CP016854 0.34228
NC_009619 NZ_CP016862 0.30151
NC_009619 NZ_CP029079 0.32828
NC_009619 NZ_CP029665 0.30227
NC_009619 NZ_CP029677 0.30104
NC_009619 NZ_CP030325 0.99658
NC_009649 NC_016966 0.42854
NC_009649 NC_019390 0.3629
NC_009649 NC_020132 0.70093
NC_009649 NC_021198 0.32944
NC_009649 NC_021654 0.57664
NC_009649 NC_022078 0.48095
NC_009649 NC_023332 0.38946
NC_009649 NC_023333 0.41875
NC_009649 NC_023334 0.43991
NC_009649 NC_024992 0.53379
NC_009649 NZ_CP006663 0.42012
NC_009649 NZ_CP006800 0.38199
NC_009649 NZ_CP006927 0.7085
NC_009649 NZ_CP007729 0.55977
NC_009649 NZ_CP008800 0.65924
NC_009649 NZ_CP008829 0.55977
NC_009649 NZ_CP008930 0.76866
NC_009649 NZ_CP009777 0.68827
NC_009649 NZ_CP009879 0.35068
NC_009649 NZ_CP010390 0.33914
NC_009649 NZ_CP010393 0.68348
NC_009649 NZ_CP011577 0.67983
NC_009649 NZ_CP011977 0.62349
NC_009649 NZ_CP011981 0.32904
NC_009649 NZ_CP011990 0.40456
NC_009649 NZ_CP012567 0.46315
NC_009649 NZ_CP012572 0.38013
NC_009649 NZ_CP012884 0.48648
NC_009649 NZ_CP014121 0.71882
NC_009649 NZ_CP014649 0.43506
NC_009649 NZ_CP015132 0.42948
NC_009649 NZ_CP015135 0.32161
NC_009649 NZ_CP015383 0.34719
NC_009649 NZ_CP015386 0.71671
NC_009649 NZ_CP015393 0.67823
NC_009649 NZ_CP015823 0.59436
NC_009649 NZ_CP016922 0.38189
NC_009649 NZ_CP018351 0.6641
NC_009649 NZ_CP018355 0.68372
NC_009649 NZ_CP018365 0.58531
NC_009649 NZ_CP018424 0.68196
NC_009649 NZ_CP018430 0.68196
NC_009649 NZ_CP018434 0.68205
NC_009649 NZ_CP018441 0.68363
NC_009649 NZ_CP018460 0.52221
NC_009649 NZ_CP018675 0.64433
NC_009649 NZ_CP018693 0.68363
NC_009649 NZ_CP018818 0.42003
NC_009649 NZ_CP018886 0.70296
NC_009649 NZ_CP019773 0.67291
NC_009649 NZ_CP020069 0.66007
NC_009649 NZ_CP020072 0.68201
NC_009649 NZ_CP020109 0.69195
NC_009649 NZ_CP020838 0.6897
NC_009649 NZ_CP020842 0.55567
NC_009649 NZ_CP020855 0.65885
NC_009649 NZ_CP020903 0.49442
NC_009649 NZ_CP021540 0.63665
NC_009649 NZ_CP021544 0.68203
NC_009649 NZ_CP021686 0.44369
NC_009649 NZ_CP021710 0.66248
NC_009649 NZ_CP021713 0.68232
NC_009649 NZ_CP021752 0.68144
NC_009649 NZ_CP021834 0.68742
NC_009649 NZ_CP021856 0.43686
NC_009649 NZ_CP021951 0.43635
NC_009649 NZ_CP022125 0.43799
NC_009649 NZ_CP022574 0.65089
NC_009649 NZ_CP022613 0.37996
NC_009649 NZ_CP022692 0.65828
NC_009649 NZ_CP022824 0.34205
NC_009649 NZ_CP023488 0.50999
NC_009649 NZ_CP023912 0.63204
NC_009649 NZ_CP023937 0.34238
NC_009649 NZ_CP023943 0.60506
NC_009649 NZ_CP023947 0.34512
NC_009649 NZ_CP023953 0.59728
NC_009649 NZ_CP024193 0.74942
NC_009649 NZ_CP024483 0.31727
NC_009649 NZ_CP024500 0.31835
NC_009649 NZ_CP024508 0.34022
NC_009649 NZ_CP024516 0.33516
NC_009649 NZ_CP024523 0.75041
NC_009649 NZ_CP024530 0.75041
NC_009649 NZ_CP024537 0.74997
NC_009649 NZ_CP024551 0.75041
NC_009649 NZ_CP024558 0.74942
NC_009649 NZ_CP024565 0.75041
NC_009649 NZ_CP024572 0.75041
NC_009649 NZ_CP025006 0.64423
NC_009649 NZ_CP025009 0.63505
NC_009649 NZ_CP025038 0.64062
NC_009649 NZ_CP025142 0.56599
NC_009649 NZ_CP025145 0.55298
NC_009649 NZ_CP025148 0.54069
NC_009649 NZ_CP025457 0.30052
NC_009649 NZ_CP026752 0.66025
NC_009649 NZ_CP027152 0.67947
NC_009649 NZ_CP027161 0.68349
NC_009649 NZ_CP027425 0.55495
NC_009649 NZ_CP027613 0.30513
NC_009649 NZ_CP028181 0.57454
NC_009649 NZ_CP028543 0.6912
NC_009649 NZ_CP028781 0.34812
NC_009649 NZ_CP028784 0.64495
NC_009649 NZ_CP028804 0.39787
NC_009649 NZ_CP028930 0.38213
NC_009649 NZ_CP028954 0.32205
NC_009649 NZ_CP028995 0.57892
NC_009649 NZ_CP029101 0.66885
NC_009649 NZ_CP029136 0.72886
NC_009649 NZ_CP029387 0.44752
NC_009649 NZ_CP029588 0.43383
NC_009649 NZ_CP029591 0.42863
NC_009649 NZ_CP029724 0.3771
NC_009649 NZ_CP030343 0.67998
NC_009649 NZ_CP031614 0.43239
NC_009649 NZ_CP031735 0.39997
NC_009649 NZ_CP031811 0.35997
NC_009650 NC_014016 0.6332
NC_009650 NC_019155 0.50117
NC_009650 NC_019165 0.34366
NC_009650 NC_021655 0.45892
NC_009650 NC_021656 0.33729
NC_009650 NC_023903 0.63333
NC_009650 NC_023904 0.63295
NC_009650 NC_023905 0.44671
NC_009650 NC_023906 0.63297
NC_009650 NC_025166 0.63321
NC_009650 NC_025167 0.52339
NC_009650 NC_025187 0.63288
NC_009650 NZ_CP007730 0.6332
NC_009650 NZ_CP008830 0.6332
NC_009650 NZ_CP008833 0.63205
NC_009650 NZ_CP009115 0.44133
NC_009650 NZ_CP009875 0.63205
NC_009650 NZ_CP011981 0.34151
NC_009650 NZ_CP011986 0.63888
NC_009650 NZ_CP011991 0.63315
NC_009650 NZ_CP014650 0.6332
NC_009650 NZ_CP014669 0.42435
NC_009650 NZ_CP015395 0.57004
NC_009650 NZ_CP015824 0.45243
NC_009650 NZ_CP018992 0.60328
NC_009650 NZ_CP019774 0.62875
NC_009650 NZ_CP020904 0.44034
NC_009650 NZ_CP022693 0.63295
NC_009650 NZ_CP022698 0.43928
NC_009650 NZ_CP023443 0.37098
NC_009650 NZ_CP023916 0.33287
NC_009650 NZ_CP023922 0.55797
NC_009650 NZ_CP023928 0.63347
NC_009650 NZ_CP024040 0.57902
NC_009650 NZ_CP025010 0.65969
NC_009650 NZ_CP027158 0.63321
NC_009650 NZ_CP028177 0.57686
NC_009650 NZ_CP029000 0.46441
NC_009650 NZ_CP029102 0.63124
NC_009650 NZ_CP029740 0.44083
NC_009650 NZ_CP030342 0.63295
NC_009653 NZ_CP015397 0.36261
NC_009661 NC_009999 0.41301
NC_009661 NC_011664 0.35026
NC_009661 NC_016905 0.35134
NC_009666 NC_014919 0.36947
NC_009666 NC_024985 0.47652
NC_009671 NZ_CP008818 0.82865
NC_009700 NC_017298 1
NC_009700 NZ_CP013846 0.5796
NC_009701 NZ_CP014638 0.9986
NC_009704 NZ_CP028489 0.48882
NC_009726 NC_010115 0.46973
NC_009726 NC_010258 0.51712
NC_009726 NC_011526 0.5166
NC_009726 NZ_CP007556 0.5059
NC_009726 NZ_CP013668 0.46569
NC_009726 NZ_CP014355 0.46554
NC_009726 NZ_CP014547 0.46554
NC_009726 NZ_CP014550 0.46347
NC_009726 NZ_CP014552 0.46888
NC_009726 NZ_CP014554 0.46888
NC_009726 NZ_CP014556 0.46867
NC_009726 NZ_CP014558 0.46838
NC_009726 NZ_CP014560 0.47005
NC_009726 NZ_CP014562 0.47005
NC_009726 NZ_CP014564 0.54049
NC_009726 NZ_CP018006 0.4752
NC_009726 NZ_CP020617 0.47374
NC_009777 NC_022271 0.99428
NC_009780 NC_020263 0.46442
NC_009780 NZ_CP012255 0.4636
NC_009781 NC_017648 0.46032
NC_009781 NC_022649 0.42879
NC_009781 NZ_CP008716 0.41931
NC_009781 NZ_CP010879 0.42404
NC_009781 NZ_CP011139 0.47071
NC_009781 NZ_CP012637 0.42305
NC_009781 NZ_CP014318 0.42879
NC_009781 NZ_CP018967 0.42483
NC_009781 NZ_CP018997 0.42287
NC_009781 NZ_CP023898 0.48467
NC_009781 NZ_CP024719 0.41335
NC_009781 NZ_CP024722 0.427
NC_009781 NZ_CP028586 0.42246
NC_009786 NC_014232 0.69352
NC_009786 NZ_CP013191 0.59331
NC_009786 NZ_CP022914 0.63117
NC_009786 NZ_CP024237 0.52716
NC_009786 NZ_CP024262 0.63924
NC_009786 NZ_CP024277 0.70016
NC_009786 NZ_CP029980 0.64543
NC_009788 NC_014234 0.47204
NC_009788 NZ_CP013193 0.4411
NC_009789 NC_011795 0.96378
NC_009789 NC_017658 0.98715
NC_009789 NC_019040 0.98236
NC_009789 NC_019060 0.98922
NC_009789 NC_019070 0.90118
NC_009789 NC_019080 0.40078
NC_009789 NZ_CP006639 0.98906
NC_009789 NZ_CP010118 0.68332
NC_009789 NZ_CP022499 0.38964
NC_009789 NZ_CP023375 0.89552
NC_009789 NZ_CP026572 0.98252
NC_009790 NZ_CP022913 0.34788
NC_009790 NZ_CP029982 0.53048
NC_009793 NC_011382 0.30822
NC_009793 NC_018953 0.98226
NC_009793 NC_019156 0.58741
NC_009793 NC_019159 0.49784
NC_009793 NC_021666 0.56374
NC_009793 NZ_CP006919 0.36229
NC_009793 NZ_CP006928 0.64357
NC_009793 NZ_CP007728 0.58398
NC_009793 NZ_CP008828 0.58398
NC_009793 NZ_CP008832 0.50932
NC_009793 NZ_CP009772 0.98226
NC_009793 NZ_CP009778 0.59888
NC_009793 NZ_CP009873 0.50932
NC_009793 NZ_CP009877 0.58352
NC_009793 NZ_CP010394 0.50932
NC_009793 NZ_CP011979 0.60116
NC_009793 NZ_CP011984 0.47573
NC_009793 NZ_CP011988 0.50932
NC_009793 NZ_CP011993 0.50932
NC_009793 NZ_CP014122 0.65454
NC_009793 NZ_CP015384 0.58146
NC_009793 NZ_CP015391 0.50551
NC_009793 NZ_CP018348 0.98226
NC_009793 NZ_CP018353 0.50932
NC_009793 NZ_CP018425 0.59902
NC_009793 NZ_CP018431 0.58948
NC_009793 NZ_CP018433 0.5989
NC_009793 NZ_CP018445 0.98226
NC_009793 NZ_CP018672 0.98226
NC_009793 NZ_CP019776 0.49527
NC_009793 NZ_CP020075 0.38997
NC_009793 NZ_CP020112 0.50932
NC_009793 NZ_CP020840 0.49912
NC_009793 NZ_CP021543 0.5969
NC_009793 NZ_CP021548 0.37367
NC_009793 NZ_CP021717 0.59888
NC_009793 NZ_CP021756 0.37369
NC_009793 NZ_CP021779 0.58261
NC_009793 NZ_CP021837 0.5969
NC_009793 NZ_CP021860 0.33943
NC_009793 NZ_CP022075 0.97015
NC_009793 NZ_CP022576 0.5113
NC_009793 NZ_CP023528 0.95662
NC_009793 NZ_CP023557 0.97015
NC_009793 NZ_CP024651 0.63953
NC_009793 NZ_CP024884 0.9912
NC_009793 NZ_CP026710 0.98226
NC_009793 NZ_CP031807 0.98226
NC_009794 NZ_CP023936 0.84749
NC_009794 NZ_CP025460 0.85178
NC_009794 NZ_CP025465 0.8481
NC_009794 NZ_CP026583 0.84749
NC_009794 NZ_CP027066 0.84749
NC_009794 NZ_CP028540 0.84749
NC_009794 NZ_CP028546 0.84749
NC_009794 NZ_CP028581 0.84749
NC_009794 NZ_CP028789 0.84749
NC_009794 NZ_CP028795 0.84749
NC_009794 NZ_CP029380 0.84749
NC_009794 NZ_CP030131 0.84749
NC_009794 NZ_CP031719 0.84749
NC_009807 NC_010993 0.95571
NC_009807 NC_019110 0.95758
NC_009807 NC_019113 0.95377
NC_009807 NZ_CP025337 0.95377
NC_009807 NZ_CP027680 0.95377
NC_009837 NC_010409 0.6476
NC_009837 NC_011076 0.45391
NC_009837 NC_011980 0.45593
NC_009837 NC_017659 0.36082
NC_009837 NC_018954 0.45355
NC_009837 NC_018966 0.44983
NC_009837 NC_020271 0.41294
NC_009837 NC_023327 0.34864
NC_009837 NC_025139 0.36202
NC_009837 NC_025175 0.38911
NC_009837 NC_025179 0.48252
NC_009837 NZ_CP005931 0.45424
NC_009837 NZ_CP006635 0.45474
NC_009837 NZ_CP009579 0.3998
NC_009837 NZ_CP010232 0.38364
NC_009837 NZ_CP010316 0.47677
NC_009837 NZ_CP011916 0.38023
NC_009837 NZ_CP012636 0.45312
NC_009837 NZ_CP014489 0.43996
NC_009837 NZ_CP018994 0.43019
NC_009837 NZ_CP019007 0.43868
NC_009837 NZ_CP019018 0.47404
NC_009837 NZ_CP019055 0.46014
NC_009837 NZ_CP020934 0.47377
NC_009837 NZ_CP022166 0.44374
NC_009837 NZ_CP023363 0.3796
NC_009837 NZ_CP023384 0.37054
NC_009837 NZ_CP024140 0.40025
NC_009837 NZ_CP024827 0.33149
NC_009837 NZ_CP025403 0.4782
NC_009837 NZ_CP026494 0.41182
NC_009837 NZ_CP026854 0.51688
NC_009837 NZ_CP029243 0.35177
NC_009837 NZ_CP029744 0.37
NC_009837 NZ_CP030791 0.41595
NC_009837 NZ_CP031107 0.48306
NC_009838 NC_010870 0.36605
NC_009838 NC_012555 0.33526
NC_009838 NC_012556 0.33316
NC_009838 NC_019114 0.72198
NC_009838 NC_021845 0.31714
NC_009838 NC_024983 0.35078
NC_009838 NZ_CP008825 0.36572
NC_009838 NZ_CP008899 0.36204
NC_009838 NZ_CP008906 0.39099
NC_009838 NZ_CP011062 0.58033
NC_009838 NZ_CP011601 0.35342
NC_009838 NZ_CP012170 0.37425
NC_009838 NZ_CP012931 0.63772
NC_009838 NZ_CP015725 0.37152
NC_009838 NZ_CP015833 0.59885
NC_009838 NZ_CP016526 0.33793
NC_009838 NZ_CP016764 0.34404
NC_009838 NZ_CP016838 0.52446
NC_009838 NZ_CP017632 0.43175
NC_009838 NZ_CP019019 0.58797
NC_009838 NZ_CP019214 0.67615
NC_009838 NZ_CP019443 0.60317
NC_009838 NZ_CP019559 0.50774
NC_009838 NZ_CP019647 0.70154
NC_009838 NZ_CP020493 0.56552
NC_009838 NZ_CP021209 0.6019
NC_009838 NZ_CP021463 0.3093
NC_009838 NZ_CP022165 0.60615
NC_009838 NZ_CP022169 0.4181
NC_009838 NZ_CP022451 0.45164
NC_009838 NZ_CP022533 0.32874
NC_009838 NZ_CP023143 0.60671
NC_009838 NZ_CP024143 0.58013
NC_009838 NZ_CP024813 0.35102
NC_009838 NZ_CP025340 0.51802
NC_009838 NZ_CP025402 0.60664
NC_009838 NZ_CP026492 0.57049
NC_009838 NZ_CP026661 0.36294
NC_009838 NZ_CP027144 0.32267
NC_009838 NZ_CP027202 0.55653
NC_009838 NZ_CP027411 0.72854
NC_009838 NZ_CP027678 0.32458
NC_009838 NZ_CP028537 0.48204
NC_009838 NZ_CP029248 0.31096
NC_009838 NZ_CP029717 0.3492
NC_009838 NZ_CP030080 0.3323
NC_009838 NZ_CP030186 0.3614
NC_009838 NZ_CP030940 0.6219
NC_009838 NZ_CP031547 0.69831
NC_009838 NZ_CP031575 0.31441
NC_009838 NZ_CP031724 0.37435
NC_009841 NC_017205 0.47089
NC_009841 NC_018488 0.58425
NC_009841 NC_018879 0.52807
NC_009841 NC_020382 0.49292
NC_009841 NZ_CP004869 1
NC_009841 NZ_CP004872 0.82045
NC_009841 NZ_CP010001 0.75826
NC_009841 NZ_CP010093 0.50611
NC_009841 NZ_CP011358 0.75716
NC_009841 NZ_CP013057 0.75663
NC_009841 NZ_CP015156 0.74446
NC_009841 NZ_CP015179 0.5129
NC_009841 NZ_CP021065 0.48456
NC_009897 NC_017055 0.53477
NC_009955 NC_009957 0.31459
NC_009980 NC_011385 0.30015
NC_009980 NC_011617 0.39119
NC_009980 NC_014208 0.30425
NC_009980 NC_014231 0.45761
NC_009980 NC_014368 0.33322
NC_009980 NC_015599 0.30921
NC_009980 NC_019033 0.51596
NC_009980 NC_019082 0.31796
NC_009980 NC_019087 0.48224
NC_009980 NC_019098 0.43519
NC_009980 NC_019124 0.50742
NC_009980 NC_019888 0.35107
NC_009980 NC_022374 0.35391
NC_009980 NC_023909 0.34532
NC_009980 NC_023910 0.35233
NC_009980 NC_024967 0.30897
NC_009980 NC_024974 0.47676
NC_009980 NC_025019 0.33985
NC_009980 NC_025183 0.33909
NC_009980 NZ_CP008901 0.35172
NC_009980 NZ_CP008908 0.35172
NC_009980 NZ_CP009853 0.3257
NC_009980 NZ_CP009858 0.35172
NC_009980 NZ_CP009862 0.30961
NC_009980 NZ_CP009864 0.33353
NC_009980 NZ_CP009867 0.3351
NC_009980 NZ_CP009881 0.3516
NC_009980 NZ_CP011589 0.33339
NC_009980 NZ_CP014524 0.32039
NC_009980 NZ_CP018643 0.46307
NC_009980 NZ_CP018646 0.80061
NC_009980 NZ_CP018649 0.80129
NC_009980 NZ_CP018945 0.37802
NC_009980 NZ_CP018959 0.38005
NC_009980 NZ_CP019006 0.32967
NC_009980 NZ_CP019026 0.30135
NC_009980 NZ_CP020066 0.30471
NC_009980 NZ_CP021899 0.40605
NC_009980 NZ_CP022157 0.41522
NC_009980 NZ_CP023420 0.33207
NC_009980 NZ_CP023981 0.3125
NC_009980 NZ_CP025710 0.34006
NC_009980 NZ_CP025758 0.33329
NC_009980 NZ_CP026053 0.68394
NC_009980 NZ_CP026169 0.3197
NC_009980 NZ_CP026277 0.32717
NC_009980 NZ_CP026389 0.35109
NC_009980 NZ_CP026496 0.34845
NC_009980 NZ_CP026757 0.32293
NC_009980 NZ_CP028173 0.68983
NC_009980 NZ_CP028486 0.30578
NC_009980 NZ_CP028958 0.30613
NC_009980 NZ_CP031109 0.44806
NC_009981 NC_013365 0.92408
NC_009981 NC_016825 0.57528
NC_009981 NC_023277 0.6962
NC_009981 NC_023289 0.82549
NC_009981 NZ_CP018652 0.69768
NC_009981 NZ_CP018656 0.50042
NC_009981 NZ_CP022495 0.70357
NC_009981 NZ_CP023167 0.50959
NC_009981 NZ_CP024236 0.53111
NC_009981 NZ_CP029631 0.44011
NC_009981 NZ_CP029690 0.68232
NC_009981 NZ_CP029729 0.44824
NC_009981 NZ_CP030182 0.64346
NC_009982 NC_010643 0.40042
NC_009982 NC_010716 0.39577
NC_009982 NC_028464 0.79111
NC_009999 NC_011664 0.33736
NC_009999 NC_016905 0.45953
NC_010021 NC_017185 0.95383
NC_010029 NC_010286 0.98345
NC_010029 NC_012625 0.73685
NC_010029 NC_012626 0.73685
NC_010029 NC_012627 0.728
NC_010029 NC_012629 0.72166
NC_010029 NC_012630 0.69792
NC_010029 NC_012631 0.73648
NC_010029 NC_017433 0.70967
NC_010029 NC_017435 0.70967
NC_010029 NC_017438 0.72419
NC_010029 NC_019272 0.728
NC_010029 NC_020513 0.73648
NC_010029 NC_020550 0.728
NC_010029 NC_020551 0.73648
NC_010029 NC_020946 0.728
NC_010029 NC_020947 0.73648
NC_010029 NC_020948 0.98876
NC_010029 NC_020949 0.98876
NC_010029 NC_020950 0.98876
NC_010029 NC_020951 0.97765
NC_010029 NC_020952 0.97214
NC_010029 NC_020953 0.98876
NC_010029 NC_020955 0.98876
NC_010029 NC_020956 0.98876
NC_010029 NC_020957 0.97792
NC_010029 NC_020958 0.71177
NC_010029 NC_020959 0.71341
NC_010029 NC_020960 0.73486
NC_010029 NC_020961 0.71341
NC_010029 NC_020962 0.7322
NC_010029 NC_020963 0.71341
NC_010029 NC_020979 0.728
NC_010029 NC_020980 0.98876
NC_010029 NC_020981 0.98876
NC_010029 NC_020983 0.98876
NC_010029 NC_020984 0.98876
NC_010029 NC_020985 0.98319
NC_010029 NC_020986 0.73685
NC_010029 NC_020987 0.73223
NC_010029 NC_020988 0.73685
NC_010029 NC_020989 0.7322
NC_010029 NC_021049 0.97804
NC_010029 NC_021051 0.97804
NC_010029 NC_023057 0.71434
NC_010029 NZ_CP007132 0.71341
NC_010029 NZ_CP009924 0.98876
NC_010029 NZ_CP009926 0.98876
NC_010029 NZ_CP010568 0.73223
NC_010029 NZ_CP010570 0.73259
NC_010029 NZ_CP010572 0.71341
NC_010029 NZ_CP015295 0.73648
NC_010029 NZ_CP015297 0.73648
NC_010029 NZ_CP015299 0.73648
NC_010029 NZ_CP015301 0.72957
NC_010029 NZ_CP015303 0.73486
NC_010029 NZ_CP015305 0.73892
NC_010029 NZ_CP015307 0.73685
NC_010029 NZ_CP016421 0.70769
NC_010029 NZ_CP016423 0.71182
NC_010029 NZ_CP016425 0.71198
NC_010029 NZ_CP016427 0.71157
NC_010029 NZ_CP018053 0.72311
NC_010042 NC_010940 0.31408
NC_010042 NC_019981 0.51776
NC_010063 NC_013289 0.98524
NC_010063 NC_013292 0.31832
NC_010063 NC_013294 0.99221
NC_010063 NC_013296 0.91616
NC_010063 NC_013298 0.98985
NC_010063 NC_013299 0.86356
NC_010063 NC_013324 0.82022
NC_010063 NC_013332 0.86343
NC_010063 NC_018956 0.98865
NC_010063 NC_018957 0.98532
NC_010063 NC_018959 0.98551
NC_010063 NC_018961 0.99143
NC_010063 NC_018963 0.98544
NC_010063 NC_018974 0.97749
NC_010063 NC_019150 0.98823
NC_010063 NC_021552 0.32052
NC_010063 NZ_CP007177 0.99298
NC_010063 NZ_CP009425 0.98643
NC_010063 NZ_CP012118 0.98654
NC_010063 NZ_CP013228 0.97805
NC_010063 NZ_CP013229 0.85095
NC_010063 NZ_CP013230 0.78692
NC_010063 NZ_CP013954 0.30132
NC_010063 NZ_CP013956 0.30883
NC_010063 NZ_CP014394 0.7481
NC_010063 NZ_CP014399 0.7481
NC_010063 NZ_CP014404 0.74684
NC_010063 NZ_CP014408 0.95872
NC_010063 NZ_CP014411 0.99039
NC_010063 NZ_CP014414 0.99047
NC_010063 NZ_CP014416 0.95872
NC_010063 NZ_CP014422 0.99047
NC_010063 NZ_CP014425 0.99047
NC_010063 NZ_CP014431 0.99047
NC_010063 NZ_CP014434 0.99031
NC_010063 NZ_CP014437 0.99039
NC_010063 NZ_CP014440 0.99031
NC_010063 NZ_CP014443 0.99031
NC_010063 NZ_CP014445 0.95872
NC_010063 NZ_CP016854 0.34974
NC_010063 NZ_CP016857 0.86764
NC_010063 NZ_CP016862 0.99066
NC_010063 NZ_CP017095 0.72597
NC_010063 NZ_CP018767 0.93577
NC_010063 NZ_CP029079 0.31656
NC_010063 NZ_CP029665 0.98594
NC_010063 NZ_CP029666 0.97459
NC_010063 NZ_CP029677 0.98831
NC_010063 NZ_CP030324 0.94322
NC_010066 NC_013333 0.36067
NC_010066 NC_017345 0.41468
NC_010066 NC_020538 0.31038
NC_010066 NC_020539 0.31039
NC_010066 NZ_CP007671 0.9308
NC_010066 NZ_CP007673 0.85816
NC_010066 NZ_CP007675 0.80538
NC_010066 NZ_CP012596 0.78218
NC_010066 NZ_CP022608 0.3865
NC_010066 NZ_CP031662 0.58397
NC_010066 NZ_CP031665 0.58296
NC_010070 NC_010802 0.99976
NC_010076 NC_018510 0.55246
NC_010077 NC_013326 0.69538
NC_010077 NC_013348 0.54915
NC_010077 NC_018952 0.69535
NC_010077 NZ_CP014063 0.6229
NC_010115 NC_010258 0.54805
NC_010115 NC_011526 0.5474
NC_010115 NZ_CP007556 0.53841
NC_010115 NZ_CP013668 0.96194
NC_010115 NZ_CP014355 0.96246
NC_010115 NZ_CP014547 0.96246
NC_010115 NZ_CP014550 0.95675
NC_010115 NZ_CP014552 0.95342
NC_010115 NZ_CP014554 0.95342
NC_010115 NZ_CP014556 0.95235
NC_010115 NZ_CP014558 0.95235
NC_010115 NZ_CP014560 0.99946
NC_010115 NZ_CP014562 0.99823
NC_010115 NZ_CP014564 0.55048
NC_010115 NZ_CP018006 0.94968
NC_010115 NZ_CP020617 0.94861
NC_010119 NC_012124 0.3727
NC_010157 NC_010635 0.85688
NC_010157 NC_014017 0.98096
NC_010157 NC_015056 0.86637
NC_010157 NC_015475 0.34462
NC_010157 NC_017153 0.98078
NC_010157 NC_017157 0.9626
NC_010157 NC_017263 0.97548
NC_010157 NC_017565 0.33228
NC_010157 NC_019234 0.32563
NC_010157 NZ_CP006747 0.93035
NC_010157 NZ_CP006750 0.93035
NC_010157 NZ_CP006753 0.93036
NC_010157 NZ_CP006757 0.92915
NC_010157 NZ_CP006761 0.93035
NC_010157 NZ_CP006780 0.93036
NC_010157 NZ_CP006791 0.94821
NC_010157 NZ_CP006795 0.94739
NC_010157 NZ_CP006807 0.33139
NC_010157 NZ_CP009366 0.32538
NC_010157 NZ_CP009491 0.95029
NC_010157 NZ_CP009703 0.97469
NC_010157 NZ_CP009711 0.87708
NC_010157 NZ_CP009713 0.92954
NC_010157 NZ_CP009721 0.95199
NC_010157 NZ_CP009758 0.88697
NC_010157 NZ_CP009779 0.85714
NC_010157 NZ_CP009783 0.95239
NC_010157 NZ_CP009835 0.94118
NC_010157 NZ_CP009837 0.34411
NC_010157 NZ_CP009842 0.95239
NC_010157 NZ_CP009905 0.95127
NC_010157 NZ_CP009937 0.99939
NC_010157 NZ_CP009972 0.95239
NC_010157 NZ_CP009995 0.86603
NC_010157 NZ_CP010022 0.95298
NC_010157 NZ_CP010069 0.7956
NC_010157 NZ_CP010246 0.92999
NC_010157 NZ_CP011287 0.34449
NC_010157 NZ_CP016274 0.95204
NC_010157 NZ_CP016933 0.32961
NC_010157 NZ_CP016936 0.33364
NC_010157 NZ_CP016939 0.33435
NC_010157 NZ_CP016943 0.33357
NC_010157 NZ_CP016946 0.33343
NC_010158 NC_014022 0.81221
NC_010158 NC_017155 0.81046
NC_010158 NC_017158 0.80741
NC_010158 NC_017169 0.81098
NC_010158 NC_017266 0.76071
NC_010158 NZ_CP006746 0.63513
NC_010158 NZ_CP006749 0.63415
NC_010158 NZ_CP006752 0.63478
NC_010158 NZ_CP006756 0.63524
NC_010158 NZ_CP006760 0.63523
NC_010158 NZ_CP006779 0.6349
NC_010158 NZ_CP006790 0.77664
NC_010158 NZ_CP006796 0.77519
NC_010158 NZ_CP006807 0.49395
NC_010158 NZ_CP009490 0.80682
NC_010158 NZ_CP009702 0.75875
NC_010158 NZ_CP009714 0.63412
NC_010158 NZ_CP009722 0.81063
NC_010158 NZ_CP009784 0.81079
NC_010158 NZ_CP009834 0.77591
NC_010158 NZ_CP009841 0.81116
NC_010158 NZ_CP009843 0.43674
NC_010158 NZ_CP009904 0.79225
NC_010158 NZ_CP009934 0.92281
NC_010158 NZ_CP009971 0.81078
NC_010158 NZ_CP010021 0.8084
NC_010158 NZ_CP015119 0.75806
NC_010158 NZ_CP016275 0.81147
NC_010164 NC_010857 0.82994
NC_010164 NC_011332 0.84213
NC_010164 NC_015053 0.85848
NC_010164 NC_017222 0.55348
NC_010164 NC_019200 0.84244
NC_010164 NZ_CP010414 0.85028
NC_010230 NC_010260 0.76388
NC_010230 NC_010907 0.44198
NC_010242 NC_012549 0.41812
NC_010242 NC_014164 0.37634
NC_010243 NZ_CP012412 0.95798
NC_010243 NZ_CP016336 0.98698
NC_010243 NZ_CP018174 0.93108
NC_010258 NC_011526 0.99894
NC_010258 NZ_CP007556 0.88981
NC_010258 NZ_CP013668 0.54477
NC_010258 NZ_CP014355 0.54455
NC_010258 NZ_CP014547 0.54455
NC_010258 NZ_CP014550 0.54179
NC_010258 NZ_CP014552 0.54787
NC_010258 NZ_CP014554 0.54787
NC_010258 NZ_CP014556 0.54758
NC_010258 NZ_CP014558 0.54721
NC_010258 NZ_CP014560 0.54846
NC_010258 NZ_CP014562 0.54846
NC_010258 NZ_CP014564 0.88884
NC_010258 NZ_CP018006 0.55286
NC_010258 NZ_CP020617 0.55286
NC_010259 NC_010261 0.93124
NC_010260 NC_010907 0.44642
NC_010262 NC_010284 0.53232
NC_010262 NC_013307 0.95511
NC_010262 NC_013309 0.95511
NC_010262 NC_013311 0.95511
NC_010262 NC_013312 0.94607
NC_010262 NC_013336 0.78392
NC_010262 NC_013452 0.94886
NC_010262 NC_024966 0.91844
NC_010262 NZ_CP024440 0.96605
NC_010262 NZ_CP029708 0.95058
NC_010262 NZ_HG813243 0.95511
NC_010279 NC_013342 0.31431
NC_010279 NC_013653 0.34295
NC_010279 NC_018967 0.44958
NC_010279 NC_020535 0.31758
NC_010284 NC_013307 0.53819
NC_010284 NC_013309 0.53286
NC_010284 NC_013311 0.53286
NC_010284 NC_013312 0.52178
NC_010284 NC_013336 0.46558
NC_010284 NC_013452 0.54293
NC_010284 NC_024966 0.50666
NC_010284 NZ_CP024440 0.53846
NC_010284 NZ_CP029708 0.53917
NC_010284 NZ_HG813243 0.53259
NC_010286 NC_012625 0.74276
NC_010286 NC_012626 0.74276
NC_010286 NC_012627 0.73284
NC_010286 NC_012629 0.72646
NC_010286 NC_012630 0.7037
NC_010286 NC_012631 0.74238
NC_010286 NC_017433 0.71678
NC_010286 NC_017435 0.71678
NC_010286 NC_017438 0.73304
NC_010286 NC_019272 0.73284
NC_010286 NC_020513 0.74238
NC_010286 NC_020550 0.73284
NC_010286 NC_020551 0.74238
NC_010286 NC_020946 0.73284
NC_010286 NC_020947 0.74238
NC_010286 NC_020948 0.99463
NC_010286 NC_020949 0.99463
NC_010286 NC_020950 0.99463
NC_010286 NC_020951 0.98345
NC_010286 NC_020952 0.97791
NC_010286 NC_020953 0.99463
NC_010286 NC_020955 0.99463
NC_010286 NC_020956 0.99463
NC_010286 NC_020957 0.96164
NC_010286 NC_020958 0.71493
NC_010286 NC_020959 0.71658
NC_010286 NC_020960 0.74075
NC_010286 NC_020961 0.71658
NC_010286 NC_020962 0.73543
NC_010286 NC_020963 0.71658
NC_010286 NC_020979 0.73284
NC_010286 NC_020980 0.99463
NC_010286 NC_020981 0.99463
NC_010286 NC_020983 0.99463
NC_010286 NC_020984 0.99463
NC_010286 NC_020985 0.98903
NC_010286 NC_020986 0.74276
NC_010286 NC_020987 0.7381
NC_010286 NC_020988 0.74276
NC_010286 NC_020989 0.73543
NC_010286 NC_021049 0.98916
NC_010286 NC_021051 0.98916
NC_010286 NC_023057 0.71909
NC_010286 NZ_CP007132 0.71658
NC_010286 NZ_CP009924 0.99463
NC_010286 NZ_CP009926 0.99463
NC_010286 NZ_CP010568 0.7381
NC_010286 NZ_CP010570 0.73847
NC_010286 NZ_CP010572 0.71658
NC_010286 NZ_CP015295 0.74238
NC_010286 NZ_CP015297 0.74238
NC_010286 NZ_CP015299 0.74238
NC_010286 NZ_CP015301 0.73543
NC_010286 NZ_CP015303 0.74075
NC_010286 NZ_CP015305 0.74484
NC_010286 NZ_CP015307 0.74276
NC_010286 NZ_CP016421 0.71241
NC_010286 NZ_CP016423 0.71656
NC_010286 NZ_CP016425 0.71673
NC_010286 NZ_CP016427 0.71631
NC_010286 NZ_CP018053 0.73194
NC_010290 NC_020554 0.81534
NC_010291 NC_010330 0.52717
NC_010291 NZ_CP019212 0.38702
NC_010291 NZ_CP029169 0.71844
NC_010311 NZ_CP029339 0.41141
NC_010312 NC_012562 0.7225
NC_010312 NZ_CP024928 1
NC_010330 NZ_CP019212 0.33137
NC_010330 NZ_CP029169 0.6564
NC_010331 NC_013091 0.97818
NC_010331 NZ_CP009342 0.98955
NC_010331 NZ_CP009437 0.98955
NC_010375 NC_010875 0.94009
NC_010375 NC_014015 0.9566
NC_010375 NC_019230 0.93279
NC_010375 NC_019270 0.95088
NC_010375 NC_019282 0.9566
NC_010375 NC_022573 0.94122
NC_010375 NC_022574 0.90207
NC_010375 NC_022577 0.92887
NC_010375 NC_025099 0.9566
NC_010377 NZ_CP009457 0.99612
NC_010377 NZ_CP011119 0.99612
NC_010378 NC_010421 0.31885
NC_010378 NC_010860 0.30678
NC_010378 NC_013503 0.39727
NC_010378 NC_016036 0.31349
NC_010378 NC_019013 0.34756
NC_010378 NC_019138 0.31208
NC_010378 NC_019256 0.42516
NC_010378 NC_024961 0.67927
NC_010378 NZ_CP011431 0.32138
NC_010378 NZ_CP012922 0.31248
NC_010378 NZ_CP012926 0.31208
NC_010378 NZ_CP016506 0.31248
NC_010378 NZ_CP016509 0.31248
NC_010378 NZ_CP016512 0.31206
NC_010378 NZ_CP016515 0.31248
NC_010378 NZ_CP016518 0.31208
NC_010378 NZ_CP016524 0.31248
NC_010378 NZ_CP016529 0.34082
NC_010378 NZ_CP016531 0.31248
NC_010378 NZ_CP016562 0.31248
NC_010378 NZ_CP016564 0.31248
NC_010378 NZ_CP016567 0.31248
NC_010378 NZ_CP016571 0.31248
NC_010378 NZ_CP016575 0.31208
NC_010378 NZ_CP016578 0.31248
NC_010378 NZ_CP016580 0.31209
NC_010378 NZ_CP016583 0.31206
NC_010378 NZ_CP016587 0.31209
NC_010378 NZ_CP017222 0.37482
NC_010378 NZ_CP018662 0.3017
NC_010378 NZ_CP020836 0.52219
NC_010378 NZ_CP023379 0.542
NC_010394 NC_010604 0.97549
NC_010409 NC_011076 0.45903
NC_010409 NC_011980 0.48451
NC_010409 NC_017659 0.36476
NC_010409 NC_018954 0.45864
NC_010409 NC_018966 0.45463
NC_010409 NC_020271 0.42223
NC_010409 NC_023327 0.32359
NC_010409 NC_025139 0.34548
NC_010409 NC_025175 0.37858
NC_010409 NC_025179 0.4661
NC_010409 NZ_CP005931 0.40012
NC_010409 NZ_CP006635 0.42904
NC_010409 NZ_CP009579 0.42359
NC_010409 NZ_CP010232 0.41033
NC_010409 NZ_CP010316 0.48498
NC_010409 NZ_CP011916 0.4396
NC_010409 NZ_CP012636 0.44324
NC_010409 NZ_CP014489 0.44779
NC_010409 NZ_CP018994 0.43702
NC_010409 NZ_CP019007 0.41939
NC_010409 NZ_CP019018 0.43685
NC_010409 NZ_CP019055 0.39806
NC_010409 NZ_CP020934 0.44522
NC_010409 NZ_CP022166 0.41817
NC_010409 NZ_CP023363 0.38334
NC_010409 NZ_CP023384 0.34245
NC_010409 NZ_CP024140 0.37174
NC_010409 NZ_CP024827 0.31223
NC_010409 NZ_CP025403 0.48644
NC_010409 NZ_CP026494 0.3614
NC_010409 NZ_CP026854 0.50787
NC_010409 NZ_CP029243 0.38422
NC_010409 NZ_CP029744 0.39895
NC_010409 NZ_CP030791 0.39552
NC_010409 NZ_CP031107 0.41714
NC_010418 NZ_CP014152 0.3262
NC_010419 NC_013290 0.37755
NC_010419 NC_013292 0.71046
NC_010419 NC_013293 0.37628
NC_010419 NC_013299 0.30362
NC_010419 NC_013301 0.37613
NC_010419 NC_013303 0.37833
NC_010419 NC_013304 0.37699
NC_010419 NC_013313 0.37779
NC_010419 NC_013324 0.34074
NC_010419 NC_017339 0.37649
NC_010419 NC_021552 0.70836
NC_010419 NZ_CP012971 0.3777
NC_010419 NZ_CP012973 0.37731
NC_010419 NZ_CP012980 0.37693
NC_010419 NZ_CP013954 0.70083
NC_010419 NZ_CP013956 0.72629
NC_010419 NZ_CP015818 0.3147
NC_010419 NZ_CP017681 0.37601
NC_010419 NZ_CP019575 0.3718
NC_010419 NZ_CP020355 0.31714
NC_010419 NZ_CP021142 0.37781
NC_010419 NZ_CP022719 0.37681
NC_010419 NZ_CP022721 0.37681
NC_010419 NZ_CP024999 0.37691
NC_010419 NZ_CP029079 0.70942
NC_010419 NZ_CP029083 0.37864
NC_010419 NZ_CP030325 0.38691
NC_010421 NC_010860 0.52674
NC_010421 NC_013503 0.38925
NC_010421 NC_017624 0.31703
NC_010421 NC_019013 0.31493
NC_010421 NC_019046 0.38097
NC_010421 NC_019067 0.32871
NC_010421 NC_019096 0.33091
NC_010421 NC_019138 0.35082
NC_010421 NC_024961 0.35706
NC_010421 NZ_CP009103 0.33442
NC_010421 NZ_CP011431 0.47284
NC_010421 NZ_CP012922 0.35113
NC_010421 NZ_CP012926 0.35082
NC_010421 NZ_CP016506 0.35113
NC_010421 NZ_CP016509 0.35113
NC_010421 NZ_CP016512 0.35059
NC_010421 NZ_CP016515 0.35113
NC_010421 NZ_CP016518 0.35066
NC_010421 NZ_CP016524 0.35113
NC_010421 NZ_CP016529 0.32056
NC_010421 NZ_CP016531 0.35113
NC_010421 NZ_CP016562 0.35113
NC_010421 NZ_CP016564 0.35113
NC_010421 NZ_CP016567 0.35113
NC_010421 NZ_CP016571 0.35113
NC_010421 NZ_CP016575 0.35082
NC_010421 NZ_CP016578 0.35113
NC_010421 NZ_CP016580 0.35063
NC_010421 NZ_CP016583 0.35059
NC_010421 NZ_CP016587 0.35063
NC_010421 NZ_CP018662 0.46641
NC_010421 NZ_CP020836 0.54523
NC_010421 NZ_CP022061 0.36777
NC_010421 NZ_CP023360 0.35729
NC_010421 NZ_CP023379 0.32758
NC_010421 NZ_CP023476 0.4176
NC_010421 NZ_CP024261 0.30686
NC_010421 NZ_CP024290 0.31237
NC_010421 NZ_CP024664 0.36795
NC_010421 NZ_CP025558 0.50261
NC_010422 NC_011204 0.99139
NC_010422 NC_019106 0.91853
NC_010422 NC_019112 0.34637
NC_010422 NZ_CP009767 0.3022
NC_010422 NZ_CP012348 0.34754
NC_010422 NZ_CP019180 0.99278
NC_010422 NZ_CP030208 0.99357
NC_010423 NC_015971 0.70087
NC_010423 NC_015973 0.96213
NC_010423 NC_019252 0.95322
NC_010423 NC_019370 0.94717
NC_010423 NC_024973 0.91898
NC_010423 NZ_CP012742 0.90097
NC_010426 NC_010427 0.97268
NC_010426 NC_010626 0.9425
NC_010426 NC_013314 0.97033
NC_010426 NC_019140 0.97033
NC_010426 NC_021657 0.97033
NC_010426 NZ_CP012014 0.83976
NC_010426 NZ_CP012016 0.94474
NC_010426 NZ_CP012017 0.94533
NC_010427 NC_010626 0.94707
NC_010427 NC_013314 0.97503
NC_010427 NC_019140 0.97503
NC_010427 NC_021657 0.97503
NC_010427 NZ_CP012014 0.84696
NC_010427 NZ_CP012016 0.9666
NC_010427 NZ_CP012017 0.96053
NC_010428 NC_012417 0.93846
NC_010428 NC_013295 0.93846
NC_010428 NC_013297 0.93846
NC_010428 NC_013300 0.93846
NC_010428 NC_018958 0.92582
NC_010428 NC_018960 0.92582
NC_010428 NC_018975 0.92582
NC_010428 NZ_CP007178 0.93846
NC_010428 NZ_CP009424 0.93846
NC_010428 NZ_CP014393 0.93846
NC_010428 NZ_CP014398 0.93846
NC_010428 NZ_CP014403 0.93846
NC_010428 NZ_CP014410 0.93846
NC_010428 NZ_CP014413 0.93846
NC_010428 NZ_CP014421 0.93846
NC_010428 NZ_CP014424 0.93846
NC_010428 NZ_CP014430 0.93846
NC_010428 NZ_CP014433 0.93846
NC_010428 NZ_CP014436 0.93846
NC_010428 NZ_CP014439 0.93846
NC_010428 NZ_CP014442 0.93846
NC_010428 NZ_CP025482 0.93263
NC_010428 NZ_CP025487 0.93263
NC_010428 NZ_CP025488 0.9335
NC_010428 NZ_CP025489 0.93263
NC_010428 NZ_CP025490 0.93263
NC_010428 NZ_CP025496 0.93263
NC_010428 NZ_CP029668 0.94149
NC_010428 NZ_CP029676 0.92944
NC_010474 NZ_CP016489 0.3402
NC_010486 NC_011411 0.60364
NC_010486 NC_019134 0.56192
NC_010486 NZ_CP006634 0.61207
NC_010486 NZ_CP010878 0.41007
NC_010486 NZ_CP018941 0.55477
NC_010486 NZ_CP018966 0.41063
NC_010486 NZ_CP019648 0.31061
NC_010486 NZ_CP030114 0.60142
NC_010486 NZ_CP030189 0.3181
NC_010486 NZ_CP030333 0.59262
NC_010486 NZ_HG941720 0.40624
NC_010488 NC_014615 0.38181
NC_010488 NC_017659 0.33099
NC_010488 NC_025139 0.40929
NC_010488 NC_025175 0.39635
NC_010488 NZ_CP010232 0.55887
NC_010488 NZ_CP010316 0.33541
NC_010488 NZ_CP011916 0.40228
NC_010488 NZ_CP012626 0.35898
NC_010488 NZ_CP012636 0.30401
NC_010488 NZ_CP014489 0.31296
NC_010488 NZ_CP018994 0.32293
NC_010488 NZ_CP019007 0.36056
NC_010488 NZ_CP024140 0.35821
NC_010488 NZ_CP024827 0.44699
NC_010488 NZ_CP024852 0.37965
NC_010488 NZ_CP026854 0.3117
NC_010488 NZ_CP029243 0.49567
NC_010488 NZ_CP029744 0.39741
NC_010540 NZ_CP024844 0.37983
NC_010558 NC_013951 0.31948
NC_010558 NZ_CP010372 0.39663
NC_010558 NZ_CP011064 0.35775
NC_010558 NZ_CP014498 0.31475
NC_010558 NZ_CP016035 0.37091
NC_010558 NZ_CP018947 0.63305
NC_010558 NZ_CP018990 0.35167
NC_010558 NZ_CP019028 0.67272
NC_010558 NZ_CP019076 0.35923
NC_010558 NZ_CP021180 0.30211
NC_010558 NZ_CP021204 0.47565
NC_010558 NZ_CP021690 0.32433
NC_010558 NZ_CP021733 0.32094
NC_010558 NZ_CP021737 0.37545
NC_010558 NZ_CP021871 0.30222
NC_010558 NZ_CP021880 0.35254
NC_010558 NZ_CP022227 0.36771
NC_010558 NZ_CP023378 0.64641
NC_010558 NZ_CP023816 0.34222
NC_010558 NZ_CP023871 0.3633
NC_010558 NZ_CP023923 0.63303
NC_010558 NZ_CP024039 0.6297
NC_010558 NZ_CP024805 0.31948
NC_010558 NZ_CP024816 0.77799
NC_010558 NZ_CP024831 0.76859
NC_010558 NZ_CP024863 0.33846
NC_010558 NZ_CP025626 0.37353
NC_010558 NZ_CP025708 0.72394
NC_010558 NZ_CP027130 0.35312
NC_010558 NZ_CP027703 0.40705
NC_010558 NZ_CP028576 0.38848
NC_010558 NZ_CP028587 0.36771
NC_010558 NZ_CP029113 0.35972
NC_010558 NZ_CP029575 0.37639
NC_010558 NZ_CP029580 0.3181
NC_010579 NC_020121 0.99336
NC_010579 NZ_CP014330 0.31677
NC_010579 NZ_CP016609 0.41088
NC_010579 NZ_CP016611 0.41125
NC_010579 NZ_CP020871 0.41176
NC_010600 NC_015854 0.40807
NC_010600 NZ_CP026330 0.3195
NC_010603 NC_015700 0.9967
NC_010605 NZ_CP024419 0.72881
NC_010605 NZ_CP027179 0.64643
NC_010606 NC_017163 0.57371
NC_010606 NC_025104 0.9
NC_010606 NC_025109 0.534
NC_010606 NC_025111 0.87403
NC_010606 NZ_CP008707 0.76753
NC_010606 NZ_CP008851 0.45011
NC_010606 NZ_CP012008 0.58945
NC_010606 NZ_CP014216 0.5787
NC_010606 NZ_CP015366 0.76227
NC_010606 NZ_CP016297 0.86368
NC_010606 NZ_CP016302 0.87022
NC_010606 NZ_CP017643 0.58059
NC_010606 NZ_CP017647 0.57667
NC_010606 NZ_CP017649 0.46026
NC_010606 NZ_CP017651 0.5815
NC_010606 NZ_CP017653 0.5815
NC_010606 NZ_CP017657 0.43604
NC_010606 NZ_CP019218 0.54272
NC_010606 NZ_CP020573 0.5787
NC_010606 NZ_CP020577 0.57254
NC_010606 NZ_CP020580 0.50813
NC_010606 NZ_CP020582 0.50812
NC_010606 NZ_CP020589 0.58117
NC_010606 NZ_CP020593 0.57874
NC_010606 NZ_CP020594 0.65196
NC_010606 NZ_CP021322 0.54324
NC_010606 NZ_CP021787 0.53396
NC_010606 NZ_CP024578 0.67762
NC_010606 NZ_CP025267 0.5787
NC_010606 NZ_CP026706 0.87537
NC_010606 NZ_CP026712 0.86464
NC_010606 NZ_CP027121 0.87565
NC_010606 NZ_CP027243 0.58509
NC_010606 NZ_CP029571 0.89961
NC_010606 NZ_CP030109 0.76689
NC_010606 NZ_HG977523 0.94408
NC_010606 NZ_HG977524 0.66088
NC_010606 NZ_HG977527 0.94619
NC_010606 NZ_HG977528 0.66073
NC_010621 NC_015698 0.99718
NC_010626 NC_013314 0.95797
NC_010626 NC_019140 0.95797
NC_010626 NC_021657 0.95797
NC_010626 NZ_CP012014 0.82157
NC_010626 NZ_CP012016 0.93269
NC_010626 NZ_CP012017 0.93324
NC_010635 NC_014017 0.86423
NC_010635 NC_015056 0.76919
NC_010635 NC_015475 0.34438
NC_010635 NC_017153 0.86376
NC_010635 NC_017157 0.88128
NC_010635 NC_017263 0.86412
NC_010635 NC_017565 0.33238
NC_010635 NC_019234 0.32445
NC_010635 NZ_CP006747 0.85163
NC_010635 NZ_CP006750 0.85163
NC_010635 NZ_CP006753 0.85116
NC_010635 NZ_CP006757 0.85009
NC_010635 NZ_CP006761 0.8512
NC_010635 NZ_CP006780 0.85116
NC_010635 NZ_CP006791 0.84079
NC_010635 NZ_CP006795 0.84009
NC_010635 NZ_CP006807 0.30417
NC_010635 NZ_CP009366 0.32421
NC_010635 NZ_CP009491 0.8387
NC_010635 NZ_CP009703 0.86268
NC_010635 NZ_CP009711 0.94372
NC_010635 NZ_CP009713 0.85087
NC_010635 NZ_CP009721 0.8399
NC_010635 NZ_CP009758 0.87374
NC_010635 NZ_CP009779 0.99907
NC_010635 NZ_CP009783 0.84025
NC_010635 NZ_CP009835 0.83519
NC_010635 NZ_CP009837 0.344
NC_010635 NZ_CP009842 0.84025
NC_010635 NZ_CP009905 0.83888
NC_010635 NZ_CP009937 0.85688
NC_010635 NZ_CP009972 0.84025
NC_010635 NZ_CP009995 0.76858
NC_010635 NZ_CP010022 0.84254
NC_010635 NZ_CP010069 0.79677
NC_010635 NZ_CP010246 0.85131
NC_010635 NZ_CP011287 0.34455
NC_010635 NZ_CP016274 0.83994
NC_010635 NZ_CP016933 0.32852
NC_010635 NZ_CP016936 0.33242
NC_010635 NZ_CP016939 0.33311
NC_010635 NZ_CP016943 0.33234
NC_010635 NZ_CP016946 0.33221
NC_010643 NC_010716 0.406
NC_010643 NC_028464 0.41856
NC_010680 NC_018653 0.99949
NC_010683 NC_012851 0.37884
NC_010683 NZ_CP012607 0.62401
NC_010683 NZ_CP016025 0.62557
NC_010685 NC_010686 0.96031
NC_010685 NC_013291 0.9429
NC_010685 NC_013305 0.95085
NC_010685 NC_016140 0.95392
NC_010685 NC_018969 0.98381
NC_010685 NC_019139 0.9316
NC_010685 NC_019143 0.91454
NC_010685 NC_022228 0.97461
NC_010685 NC_024963 0.9501
NC_010685 NZ_CP010404 1
NC_010685 NZ_CP013617 0.9179
NC_010685 NZ_CP014395 0.97581
NC_010685 NZ_CP014400 0.97581
NC_010685 NZ_CP014405 0.97581
NC_010685 NZ_CP014417 0.93293
NC_010685 NZ_CP014446 0.93293
NC_010685 NZ_CP025398 0.91032
NC_010685 NZ_CP027424 0.98381
NC_010685 NZ_CP029165 0.96878
NC_010685 NZ_CP029648 0.98381
NC_010686 NC_013291 0.90476
NC_010686 NC_013305 0.91204
NC_010686 NC_016140 0.91496
NC_010686 NC_018969 0.94456
NC_010686 NC_019139 0.89321
NC_010686 NC_019143 0.87634
NC_010686 NC_022228 0.9356
NC_010686 NC_024963 0.91165
NC_010686 NZ_CP010404 0.96031
NC_010686 NZ_CP013617 0.87957
NC_010686 NZ_CP014395 0.93677
NC_010686 NZ_CP014400 0.93677
NC_010686 NZ_CP014405 0.93677
NC_010686 NZ_CP014417 0.89461
NC_010686 NZ_CP014446 0.89461
NC_010686 NZ_CP025398 0.88791
NC_010686 NZ_CP027424 0.94456
NC_010686 NZ_CP029165 0.93008
NC_010686 NZ_CP029648 0.94456
NC_010687 NC_013302 0.98672
NC_010687 NC_013375 0.98672
NC_010687 NC_017348 0.38956
NC_010687 NC_022605 0.98672
NC_010716 NC_028464 0.42291
NC_010719 NC_019197 0.396
NC_010719 NC_024996 0.30999
NC_010719 NZ_CP011417 0.60386
NC_010728 NC_015699 0.39397
NC_010795 NC_019361 0.81434
NC_010841 NZ_CP019703 0.91334
NC_010844 NC_010846 0.9978
NC_010855 NC_010871 0.96715
NC_010855 NC_010888 0.9496
NC_010855 NC_010906 0.9832
NC_010857 NC_011332 0.89721
NC_010857 NC_015053 0.92017
NC_010857 NC_017222 0.57723
NC_010857 NC_019200 0.93193
NC_010857 NZ_CP010414 0.90852
NC_010860 NC_013503 0.42331
NC_010860 NC_016036 0.31466
NC_010860 NC_017624 0.32798
NC_010860 NC_019013 0.37805
NC_010860 NC_019046 0.48242
NC_010860 NC_019067 0.32727
NC_010860 NC_019096 0.33026
NC_010860 NC_019138 0.34888
NC_010860 NC_024961 0.37596
NC_010860 NZ_CP009103 0.36544
NC_010860 NZ_CP011431 0.3797
NC_010860 NZ_CP012922 0.3494
NC_010860 NZ_CP012926 0.34888
NC_010860 NZ_CP016506 0.3494
NC_010860 NZ_CP016509 0.3494
NC_010860 NZ_CP016512 0.34885
NC_010860 NZ_CP016515 0.3494
NC_010860 NZ_CP016518 0.34887
NC_010860 NZ_CP016524 0.3494
NC_010860 NZ_CP016529 0.31836
NC_010860 NZ_CP016531 0.3494
NC_010860 NZ_CP016562 0.3494
NC_010860 NZ_CP016564 0.3494
NC_010860 NZ_CP016567 0.3494
NC_010860 NZ_CP016571 0.3494
NC_010860 NZ_CP016575 0.34888
NC_010860 NZ_CP016578 0.3494
NC_010860 NZ_CP016580 0.34889
NC_010860 NZ_CP016583 0.34885
NC_010860 NZ_CP016587 0.34889
NC_010860 NZ_CP017222 0.35718
NC_010860 NZ_CP018662 0.37904
NC_010860 NZ_CP020836 0.42774
NC_010860 NZ_CP022061 0.38521
NC_010860 NZ_CP023360 0.33557
NC_010860 NZ_CP023379 0.339
NC_010860 NZ_CP023476 0.45036
NC_010860 NZ_CP024261 0.31408
NC_010860 NZ_CP024290 0.36403
NC_010860 NZ_CP024664 0.35118
NC_010860 NZ_CP025558 0.91065
NC_010861 NC_021875 0.50793
NC_010862 NZ_CP021211 0.45666
NC_010865 NZ_CP021216 0.53642
NC_010868 NC_010869 0.97886
NC_010870 NC_012555 0.63561
NC_010870 NC_012556 0.63077
NC_010870 NC_019114 0.35017
NC_010870 NC_021845 0.37436
NC_010870 NC_024983 0.66163
NC_010870 NZ_CP008825 0.70623
NC_010870 NZ_CP008899 0.70441
NC_010870 NZ_CP008906 0.63477
NC_010870 NZ_CP011062 0.36304
NC_010870 NZ_CP011601 0.69316
NC_010870 NZ_CP012170 0.67697
NC_010870 NZ_CP012931 0.36708
NC_010870 NZ_CP015833 0.38366
NC_010870 NZ_CP016526 0.64583
NC_010870 NZ_CP016764 0.55122
NC_010870 NZ_CP016838 0.30445
NC_010870 NZ_CP019214 0.33857
NC_010870 NZ_CP019443 0.37233
NC_010870 NZ_CP019559 0.63038
NC_010870 NZ_CP019647 0.34001
NC_010870 NZ_CP020493 0.36523
NC_010870 NZ_CP021209 0.37923
NC_010870 NZ_CP021463 0.6313
NC_010870 NZ_CP022165 0.38945
NC_010870 NZ_CP022169 0.30332
NC_010870 NZ_CP022451 0.30787
NC_010870 NZ_CP022533 0.5942
NC_010870 NZ_CP022696 0.54969
NC_010870 NZ_CP023143 0.38097
NC_010870 NZ_CP024143 0.36347
NC_010870 NZ_CP024813 0.65978
NC_010870 NZ_CP025402 0.39078
NC_010870 NZ_CP026492 0.35863
NC_010870 NZ_CP026661 0.65298
NC_010870 NZ_CP027144 0.64772
NC_010870 NZ_CP027202 0.35231
NC_010870 NZ_CP027411 0.3503
NC_010870 NZ_CP027678 0.55099
NC_010870 NZ_CP028197 0.46216
NC_010870 NZ_CP028537 0.43572
NC_010870 NZ_CP029248 0.68634
NC_010870 NZ_CP029717 0.64395
NC_010870 NZ_CP030080 0.5963
NC_010870 NZ_CP030186 0.70712
NC_010870 NZ_CP030940 0.39353
NC_010870 NZ_CP031102 0.52963
NC_010870 NZ_CP031547 0.36049
NC_010870 NZ_CP031575 0.57248
NC_010870 NZ_CP031724 0.71757
NC_010871 NC_010888 0.94479
NC_010871 NC_010906 0.97111
NC_010872 NC_010876 0.35261
NC_010872 NZ_CP015973 0.35134
NC_010872 NZ_CP017189 0.34343
NC_010875 NC_014015 0.98276
NC_010875 NC_019230 0.95832
NC_010875 NC_019270 0.97455
NC_010875 NC_019282 0.98276
NC_010875 NC_022573 0.98335
NC_010875 NC_022574 0.94251
NC_010875 NC_022577 0.97046
NC_010875 NC_025099 0.97494
NC_010876 NZ_CP015973 0.99461
NC_010876 NZ_CP017189 0.98249
NC_010881 NC_019211 0.45633
NC_010881 NC_025191 0.55987
NC_010881 NZ_CP020417 0.63822
NC_010883 NC_011228 0.82345
NC_010883 NC_013367 0.55339
NC_010883 NC_020412 0.50281
NC_010883 NC_022585 0.60907
NC_010883 NZ_CP015245 0.4722
NC_010883 NZ_CP028123 0.47229
NC_010885 NC_011411 0.45584
NC_010885 NC_019134 0.31305
NC_010885 NZ_CP006634 0.46155
NC_010885 NZ_CP010878 0.44651
NC_010885 NZ_CP011140 0.3271
NC_010885 NZ_CP012629 0.99013
NC_010885 NZ_CP015142 0.99013
NC_010885 NZ_CP016041 0.32433
NC_010885 NZ_CP018208 0.78842
NC_010885 NZ_CP018942 0.32541
NC_010885 NZ_CP018966 0.45726
NC_010885 NZ_CP018972 0.32553
NC_010885 NZ_CP018980 0.82278
NC_010885 NZ_CP018996 0.32553
NC_010885 NZ_CP019024 0.32541
NC_010885 NZ_CP019648 0.46754
NC_010885 NZ_CP030114 0.46162
NC_010885 NZ_CP030333 0.45062
NC_010885 NZ_CP031657 0.32575
NC_010885 NZ_HG941720 0.45495
NC_010886 NZ_CP006662 0.33136
NC_010886 NZ_CP009116 0.41161
NC_010886 NZ_CP018448 0.33092
NC_010886 NZ_CP018451 0.33099
NC_010886 NZ_CP018737 0.32862
NC_010886 NZ_CP018819 0.332
NC_010886 NZ_CP020091 0.36404
NC_010886 NZ_CP020856 0.30308
NC_010886 NZ_CP021163 0.31163
NC_010886 NZ_CP024194 0.3451
NC_010886 NZ_CP024524 0.34534
NC_010886 NZ_CP024531 0.3451
NC_010886 NZ_CP024538 0.3451
NC_010886 NZ_CP024552 0.3451
NC_010886 NZ_CP024559 0.3451
NC_010886 NZ_CP024566 0.3451
NC_010886 NZ_CP024573 0.34492
NC_010886 NZ_CP029135 0.37713
NC_010888 NC_010906 0.95347
NC_010893 NZ_CP030242 0.99374
NC_010894 NC_011079 0.6219
NC_010894 NZ_CP009568 0.6219
NC_010896 NC_015515 0.32672
NC_010896 NC_017654 0.3275
NC_010896 NC_019079 0.31865
NC_010896 NC_025148 0.31702
NC_010896 NZ_CP006633 0.36651
NC_010896 NZ_CP012804 0.31316
NC_010896 NZ_CP012933 0.36312
NC_010896 NZ_CP022068 0.40249
NC_010898 NC_011404 0.89947
NC_010898 NZ_CP011592 0.30148
NC_010898 NZ_CP030346 0.31647
NC_010900 NZ_CP030243 0.98813
NC_010902 NC_010903 0.96787
NC_010904 NZ_CP022454 0.54276
NC_010904 NZ_CP024434 0.88323
NC_010909 NC_014728 0.99951
NC_010912 NC_010941 0.44068
NC_010912 NC_012215 0.44909
NC_010912 NC_017035 0.41758
NC_010912 NC_019214 0.44427
NC_010912 NC_019979 0.41361
NC_010919 NZ_CP026227 0.54526
NC_010924 NC_011655 0.99986
NC_010924 NC_016792 0.99854
NC_010926 NC_010931 0.81102
NC_010933 NZ_CP009591 0.99917
NC_010933 NZ_CP009940 0.9984
NC_010934 NC_012579 0.87539
NC_010934 NC_012656 0.8759
NC_010934 NC_014331 0.88819
NC_010934 NC_017726 0.87293
NC_010934 NZ_CP001971 0.87618
NC_010934 NZ_CP001975 0.8712
NC_010934 NZ_CP006743 0.87252
NC_010934 NZ_CP007665 0.87445
NC_010934 NZ_CP008847 0.8751
NC_010934 NZ_CP009316 0.87752
NC_010934 NZ_CP009324 0.87718
NC_010934 NZ_CP009327 0.87534
NC_010934 NZ_CP009330 0.8736
NC_010934 NZ_CP009340 0.87453
NC_010934 NZ_CP009463 0.8702
NC_010934 NZ_CP009540 0.87572
NC_010934 NZ_CP009543 0.87473
NC_010934 NZ_CP009592 0.99922
NC_010934 NZ_CP009597 0.87461
NC_010934 NZ_CP009696 0.87599
NC_010934 NZ_CP009699 0.87285
NC_010934 NZ_CP009901 0.88304
NC_010934 NZ_CP009980 0.87533
NC_010934 NZ_CP010321 0.87575
NC_010934 NZ_CP010793 0.8759
NC_010934 NZ_CP010853 0.87807
NC_010934 NZ_CP014177 0.8756
NC_010934 NZ_CP015777 0.87489
NC_010934 NZ_CP018904 0.87624
NC_010934 NZ_CP019589 0.87646
NC_010934 NZ_CP022045 0.87696
NC_010934 NZ_CP023002 0.87352
NC_010934 NZ_CP029806 0.87116
NC_010935 NC_014641 0.33098
NC_010935 NC_016968 0.41851
NC_010935 NC_016978 0.32103
NC_010935 NC_019263 0.39622
NC_010935 NC_019264 0.48379
NC_010935 NC_019283 0.43399
NC_010935 NZ_CP014846 0.44473
NC_010935 NZ_CP017760 0.3859
NC_010935 NZ_CP026268 0.34832
NC_010935 NZ_CP028967 0.34784
NC_010936 NZ_CP029969 0.51555
NC_010937 NC_019259 0.7525
NC_010937 NZ_CP009558 0.66074
NC_010937 NZ_CP019580 0.92166
NC_010937 NZ_CP023413 0.41808
NC_010937 NZ_CP025504 0.75172
NC_010940 NC_010942 0.35329
NC_010940 NC_014813 0.43114
NC_010940 NC_016973 0.31313
NC_010940 NC_017035 0.30455
NC_010940 NC_019174 0.42711
NC_010940 NC_019175 0.42586
NC_010940 NC_019176 0.43114
NC_010940 NC_019177 0.4097
NC_010940 NC_019178 0.43114
NC_010940 NC_019205 0.43039
NC_010940 NC_019209 0.31293
NC_010940 NC_019979 0.30474
NC_010940 NC_019981 0.30146
NC_010940 NC_020885 0.35498
NC_010940 NC_020886 0.42711
NC_010941 NC_012215 0.92622
NC_010941 NC_017035 0.74186
NC_010941 NC_019214 0.94488
NC_010941 NC_019979 0.74186
NC_010942 NC_014813 0.74753
NC_010942 NC_016973 0.55905
NC_010942 NC_019174 0.74664
NC_010942 NC_019175 0.7413
NC_010942 NC_019176 0.7529
NC_010942 NC_019177 0.72828
NC_010942 NC_019178 0.73512
NC_010942 NC_019205 0.7535
NC_010942 NC_019209 0.61773
NC_010942 NC_020885 0.93319
NC_010942 NC_020886 0.75982
NC_010942 NZ_CP023045 0.47622
NC_010980 NC_011140 0.35052
NC_010982 NC_013786 0.97298
NC_010982 NC_022910 0.96922
NC_010982 NZ_CP003714 0.97298
NC_010982 NZ_CP003719 0.97025
NC_010983 NC_016793 0.97862
NC_010993 NC_019110 0.99801
NC_010993 NC_019113 0.99404
NC_010993 NZ_CP025337 0.99404
NC_010993 NZ_CP027680 0.99404
NC_010996 NZ_CP007643 0.38611
NC_010996 NZ_CP013492 0.77022
NC_010996 NZ_CP013497 0.77246
NC_010996 NZ_CP013502 0.77173
NC_010996 NZ_CP013508 0.77462
NC_010996 NZ_CP013514 0.59929
NC_010996 NZ_CP013519 0.76991
NC_010996 NZ_CP013530 0.58909
NC_010996 NZ_CP013535 0.59528
NC_010996 NZ_CP013540 0.57162
NC_010996 NZ_CP013544 0.5822
NC_010996 NZ_CP013550 0.57194
NC_010996 NZ_CP013555 0.53574
NC_010996 NZ_CP013561 0.59869
NC_010996 NZ_CP013566 0.5352
NC_010996 NZ_CP013572 0.54807
NC_010996 NZ_CP013578 0.54795
NC_010996 NZ_CP013583 0.58912
NC_010996 NZ_CP013587 0.70214
NC_010996 NZ_CP013592 0.77173
NC_010996 NZ_CP013598 0.77244
NC_010996 NZ_CP013604 0.59953
NC_010996 NZ_CP013633 0.51314
NC_010996 NZ_CP017243 0.55168
NC_010996 NZ_CP020898 0.57994
NC_010996 NZ_CP020950 0.48772
NC_010996 NZ_CP021027 0.57122
NC_010996 NZ_CP021125 0.56062
NC_010997 NZ_CP013526 0.41621
NC_010997 NZ_CP013531 0.39783
NC_010997 NZ_CP013536 0.43158
NC_010997 NZ_CP013541 0.46823
NC_010997 NZ_CP013546 0.42659
NC_010997 NZ_CP013551 0.43158
NC_010997 NZ_CP013556 0.37757
NC_010997 NZ_CP013562 0.40128
NC_010997 NZ_CP013567 0.37757
NC_010997 NZ_CP013573 0.40155
NC_010997 NZ_CP013579 0.40149
NC_010997 NZ_CP013584 0.39776
NC_010997 NZ_CP013589 0.4291
NC_010997 NZ_CP020900 0.41479
NC_010998 NZ_CP013525 0.61179
NC_010998 NZ_CP013529 0.3566
NC_010998 NZ_CP013534 0.56092
NC_010998 NZ_CP013539 0.35616
NC_010998 NZ_CP013545 0.56054
NC_010998 NZ_CP013549 0.56081
NC_010998 NZ_CP013554 0.54842
NC_010998 NZ_CP013560 0.53144
NC_010998 NZ_CP013565 0.54842
NC_010998 NZ_CP013571 0.56003
NC_010998 NZ_CP013577 0.56007
NC_010998 NZ_CP013582 0.35652
NC_010998 NZ_CP013588 0.50039
NC_010998 NZ_CP020899 0.33881
NC_011030 NZ_CP004351 1
NC_011034 NC_011521 0.64447
NC_011034 NC_022243 0.97044
NC_011076 NC_011980 0.43219
NC_011076 NC_017659 0.32344
NC_011076 NC_018954 0.99918
NC_011076 NC_018966 0.99325
NC_011076 NC_020271 0.42443
NC_011076 NC_025139 0.34453
NC_011076 NC_025175 0.37899
NC_011076 NC_025179 0.44998
NC_011076 NZ_CP005931 0.34093
NC_011076 NZ_CP006635 0.50021
NC_011076 NZ_CP009579 0.59662
NC_011076 NZ_CP010232 0.4161
NC_011076 NZ_CP010316 0.73746
NC_011076 NZ_CP011916 0.42426
NC_011076 NZ_CP012626 0.39409
NC_011076 NZ_CP012636 0.68941
NC_011076 NZ_CP013027 0.34134
NC_011076 NZ_CP014489 0.69764
NC_011076 NZ_CP018994 0.67796
NC_011076 NZ_CP019007 0.43846
NC_011076 NZ_CP019018 0.41413
NC_011076 NZ_CP019055 0.35827
NC_011076 NZ_CP020934 0.45975
NC_011076 NZ_CP022166 0.38761
NC_011076 NZ_CP023363 0.62146
NC_011076 NZ_CP023384 0.35287
NC_011076 NZ_CP024140 0.33659
NC_011076 NZ_CP025403 0.74664
NC_011076 NZ_CP026494 0.30931
NC_011076 NZ_CP026854 0.77798
NC_011076 NZ_CP029243 0.35869
NC_011076 NZ_CP029744 0.41239
NC_011076 NZ_CP030791 0.31372
NC_011076 NZ_CP031107 0.40174
NC_011077 NC_011081 0.64143
NC_011077 NC_011419 0.408
NC_011077 NC_013120 0.39834
NC_011077 NC_014383 0.35647
NC_011077 NC_015965 0.34666
NC_011077 NC_017637 0.36345
NC_011077 NC_017642 0.53077
NC_011077 NC_017665 0.3637
NC_011077 NC_017675 0.53256
NC_011077 NC_017718 0.53256
NC_011077 NC_018659 0.36789
NC_011077 NC_019043 0.48979
NC_011077 NC_019044 0.52801
NC_011077 NC_019061 0.4103
NC_011077 NC_019097 0.41018
NC_011077 NC_019099 0.75792
NC_011077 NC_019104 0.48704
NC_011077 NC_019111 0.43795
NC_011077 NC_019123 0.45756
NC_011077 NC_019131 0.50148
NC_011077 NC_019137 0.45661
NC_011077 NC_020991 0.39755
NC_011077 NC_021811 0.41862
NC_011077 NC_022267 0.41813
NC_011077 NC_022742 0.36785
NC_011077 NC_023275 0.48533
NC_011077 NC_023276 0.56963
NC_011077 NC_023290 0.50561
NC_011077 NC_023326 0.33055
NC_011077 NC_023329 0.56429
NC_011077 NC_023899 0.52033
NC_011077 NC_023900 0.61235
NC_011077 NC_024955 0.56868
NC_011077 NC_024975 0.46943
NC_011077 NC_024976 0.4223
NC_011077 NC_024977 0.39387
NC_011077 NC_024978 0.58663
NC_011077 NC_024979 0.54363
NC_011077 NC_024980 0.51121
NC_011077 NC_025140 0.36928
NC_011077 NC_025142 0.5545
NC_011077 NC_025143 0.53994
NC_011077 NC_025144 0.55436
NC_011077 NC_025147 0.44885
NC_011077 NC_025176 0.53782
NC_011077 NC_025180 0.42179
NC_011077 NC_025198 0.59106
NC_011077 NC_032100 0.38563
NC_011077 NZ_CP006641 0.56001
NC_011077 NZ_CP009566 0.58005
NC_011077 NZ_CP010233 0.50835
NC_011077 NZ_CP010317 0.42153
NC_011077 NZ_CP012039 0.49847
NC_011077 NZ_CP012627 0.46559
NC_011077 NZ_CP012923 0.97337
NC_011077 NZ_CP012929 0.90908
NC_011077 NZ_CP012936 0.97374
NC_011077 NZ_CP013221 0.43065
NC_011077 NZ_CP013224 0.43065
NC_011077 NZ_CP015161 0.39951
NC_011077 NZ_CP015916 0.52806
NC_011077 NZ_CP015996 0.48728
NC_011077 NZ_CP016387 0.37409
NC_011077 NZ_CP016516 0.96492
NC_011077 NZ_CP016520 0.43452
NC_011077 NZ_CP016522 0.94322
NC_011077 NZ_CP016533 0.56292
NC_011077 NZ_CP016568 0.96382
NC_011077 NZ_CP016572 0.96346
NC_011077 NZ_CP016585 0.48208
NC_011077 NZ_CP018104 0.59192
NC_011077 NZ_CP018110 0.58736
NC_011077 NZ_CP018116 0.59201
NC_011077 NZ_CP018122 0.58736
NC_011077 NZ_CP018625 0.46419
NC_011077 NZ_CP018638 0.33002
NC_011077 NZ_CP018946 0.36632
NC_011077 NZ_CP018975 0.39143
NC_011077 NZ_CP018993 0.33937
NC_011077 NZ_CP019173 0.37413
NC_011077 NZ_CP019205 0.37398
NC_011077 NZ_CP019207 0.37383
NC_011077 NZ_CP019215 0.44833
NC_011077 NZ_CP019905 0.37525
NC_011077 NZ_CP020494 0.38151
NC_011077 NZ_CP021208 0.4795
NC_011077 NZ_CP021841 0.3565
NC_011077 NZ_CP021845 0.3561
NC_011077 NZ_CP021882 0.30827
NC_011077 NZ_CP022064 0.96573
NC_011077 NZ_CP023356 0.56478
NC_011077 NZ_CP023362 0.4019
NC_011077 NZ_CP023365 0.56005
NC_011077 NZ_CP023370 0.64814
NC_011077 NZ_CP023376 0.56015
NC_011077 NZ_CP023382 0.53767
NC_011077 NZ_CP023385 0.53508
NC_011077 NZ_CP023534 0.36516
NC_011077 NZ_CP024093 0.44923
NC_011077 NZ_CP024146 0.45917
NC_011077 NZ_CP024152 0.45696
NC_011077 NZ_CP024285 0.47619
NC_011077 NZ_CP024292 0.39133
NC_011077 NZ_CP024481 0.40996
NC_011077 NZ_CP024822 0.50149
NC_011077 NZ_CP024854 0.52751
NC_011077 NZ_CP024918 0.35958
NC_011077 NZ_CP025339 0.33277
NC_011077 NZ_CP025751 0.43473
NC_011077 NZ_CP026726 0.38209
NC_011077 NZ_CP027327 0.63221
NC_011077 NZ_CP027374 0.47215
NC_011077 NZ_CP027415 0.62817
NC_011077 NZ_CP027535 0.60431
NC_011077 NZ_CP028168 0.42244
NC_011077 NZ_CP028485 0.49861
NC_011077 NZ_CP029975 0.57398
NC_011077 NZ_CP030000 0.92164
NC_011077 NZ_CP030003 0.36329
NC_011077 NZ_CP030025 0.94498
NC_011077 NZ_CP030191 0.53482
NC_011077 NZ_CP030232 0.37467
NC_011077 NZ_CP030234 0.5258
NC_011077 NZ_CP030282 0.37428
NC_011077 NZ_CP030921 0.31269
NC_011077 NZ_CP031111 0.40278
NC_011077 NZ_CP031615 0.38981
NC_011077 NZ_KX443694 0.45902
NC_011078 NZ_CP022502 0.95176
NC_011079 NZ_CP009568 0.98887
NC_011081 NC_011419 0.45549
NC_011081 NC_013120 0.43768
NC_011081 NC_014383 0.37316
NC_011081 NC_015965 0.39162
NC_011081 NC_017637 0.4037
NC_011081 NC_017642 0.50967
NC_011081 NC_017665 0.40398
NC_011081 NC_017675 0.58402
NC_011081 NC_017718 0.58402
NC_011081 NC_018659 0.38605
NC_011081 NC_019043 0.47816
NC_011081 NC_019044 0.49949
NC_011081 NC_019061 0.43246
NC_011081 NC_019097 0.40932
NC_011081 NC_019099 0.7723
NC_011081 NC_019104 0.62171
NC_011081 NC_019111 0.47278
NC_011081 NC_019123 0.48964
NC_011081 NC_019131 0.61992
NC_011081 NC_019137 0.48798
NC_011081 NC_020991 0.43614
NC_011081 NC_021811 0.44622
NC_011081 NC_022267 0.46144
NC_011081 NC_022742 0.38601
NC_011081 NC_023275 0.56653
NC_011081 NC_023276 0.67753
NC_011081 NC_023290 0.59275
NC_011081 NC_023326 0.34563
NC_011081 NC_023329 0.71484
NC_011081 NC_023899 0.72423
NC_011081 NC_023900 0.7829
NC_011081 NC_024955 0.73718
NC_011081 NC_024975 0.5241
NC_011081 NC_024976 0.50352
NC_011081 NC_024977 0.42482
NC_011081 NC_024978 0.70787
NC_011081 NC_024979 0.73111
NC_011081 NC_024980 0.62396
NC_011081 NC_025140 0.39869
NC_011081 NC_025142 0.75387
NC_011081 NC_025143 0.73026
NC_011081 NC_025144 0.75326
NC_011081 NC_025147 0.46249
NC_011081 NC_025176 0.72722
NC_011081 NC_025180 0.50225
NC_011081 NC_025198 0.56473
NC_011081 NC_032100 0.41216
NC_011081 NZ_CP006641 0.79413
NC_011081 NZ_CP009566 0.60372
NC_011081 NZ_CP010233 0.55652
NC_011081 NZ_CP010317 0.4069
NC_011081 NZ_CP012039 0.46355
NC_011081 NZ_CP012627 0.54578
NC_011081 NZ_CP012923 0.65569
NC_011081 NZ_CP012929 0.68562
NC_011081 NZ_CP012936 0.65618
NC_011081 NZ_CP013221 0.46515
NC_011081 NZ_CP013224 0.46515
NC_011081 NZ_CP015161 0.41661
NC_011081 NZ_CP015916 0.49146
NC_011081 NZ_CP015996 0.52911
NC_011081 NZ_CP016387 0.4194
NC_011081 NZ_CP016516 0.65624
NC_011081 NZ_CP016520 0.50667
NC_011081 NZ_CP016522 0.63662
NC_011081 NZ_CP016533 0.58375
NC_011081 NZ_CP016568 0.65538
NC_011081 NZ_CP016572 0.65514
NC_011081 NZ_CP016585 0.51758
NC_011081 NZ_CP018104 0.47353
NC_011081 NZ_CP018110 0.46999
NC_011081 NZ_CP018116 0.4736
NC_011081 NZ_CP018122 0.46999
NC_011081 NZ_CP018625 0.50153
NC_011081 NZ_CP018638 0.34901
NC_011081 NZ_CP018946 0.4164
NC_011081 NZ_CP018975 0.42962
NC_011081 NZ_CP018993 0.37879
NC_011081 NZ_CP019173 0.4451
NC_011081 NZ_CP019205 0.44469
NC_011081 NZ_CP019207 0.44474
NC_011081 NZ_CP019215 0.49709
NC_011081 NZ_CP019905 0.4001
NC_011081 NZ_CP020494 0.48413
NC_011081 NZ_CP021208 0.47622
NC_011081 NZ_CP021841 0.35639
NC_011081 NZ_CP021845 0.35731
NC_011081 NZ_CP022064 0.65381
NC_011081 NZ_CP023356 0.56149
NC_011081 NZ_CP023362 0.42324
NC_011081 NZ_CP023365 0.58082
NC_011081 NZ_CP023370 0.76097
NC_011081 NZ_CP023376 0.5813
NC_011081 NZ_CP023382 0.56365
NC_011081 NZ_CP023385 0.55764
NC_011081 NZ_CP023534 0.38293
NC_011081 NZ_CP024093 0.48917
NC_011081 NZ_CP024146 0.49564
NC_011081 NZ_CP024152 0.51029
NC_011081 NZ_CP024285 0.5302
NC_011081 NZ_CP024292 0.44157
NC_011081 NZ_CP024481 0.42781
NC_011081 NZ_CP024822 0.64396
NC_011081 NZ_CP024854 0.54698
NC_011081 NZ_CP024918 0.37422
NC_011081 NZ_CP025339 0.33463
NC_011081 NZ_CP025751 0.54941
NC_011081 NZ_CP026726 0.43294
NC_011081 NZ_CP027327 0.66474
NC_011081 NZ_CP027374 0.5022
NC_011081 NZ_CP027415 0.49997
NC_011081 NZ_CP027535 0.6839
NC_011081 NZ_CP028168 0.45454
NC_011081 NZ_CP028485 0.61707
NC_011081 NZ_CP029975 0.66762
NC_011081 NZ_CP030000 0.6312
NC_011081 NZ_CP030003 0.34771
NC_011081 NZ_CP030025 0.64527
NC_011081 NZ_CP030191 0.46046
NC_011081 NZ_CP030232 0.43375
NC_011081 NZ_CP030234 0.50458
NC_011081 NZ_CP030282 0.42093
NC_011081 NZ_CP030921 0.35315
NC_011081 NZ_CP031111 0.4554
NC_011081 NZ_CP031615 0.41468
NC_011081 NZ_KX443694 0.49126
NC_011082 NZ_CP011066 0.78493
NC_011082 NZ_CP011944 0.98197
NC_011082 NZ_CP012927 0.99435
NC_011082 NZ_CP012934 0.99435
NC_011082 NZ_CP013223 0.97351
NC_011082 NZ_CP013225 0.97351
NC_011136 NZ_CP012654 0.37058
NC_011136 NZ_CP015127 0.9814
NC_011140 NZ_CP020486 0.41525
NC_011140 NZ_CP020490 0.41525
NC_011140 NZ_CP022486 0.33327
NC_011140 NZ_CP027519 0.41494
NC_011150 NC_011151 0.34796
NC_011150 NC_014247 0.31488
NC_011151 NC_014247 0.79139
NC_011151 NZ_CP027795 0.35421
NC_011204 NC_019106 0.91413
NC_011204 NC_019112 0.34641
NC_011204 NZ_CP009767 0.30229
NC_011204 NZ_CP012348 0.34777
NC_011204 NZ_CP019180 0.99157
NC_011204 NZ_CP030208 0.99193
NC_011207 NC_014356 0.31353
NC_011207 NC_019262 0.48874
NC_011207 NZ_CP026407 0.38726
NC_011227 NC_014543 0.99018
NC_011228 NC_013367 0.54147
NC_011228 NC_020412 0.4617
NC_011228 NC_022585 0.55366
NC_011228 NC_023325 0.30919
NC_011228 NZ_CP015245 0.44558
NC_011228 NZ_CP028123 0.44681
NC_011245 NC_011261 0.3939
NC_011245 NC_011265 0.31398
NC_011246 NC_011247 0.55414
NC_011258 NC_011260 0.38209
NC_011266 NC_017650 0.94653
NC_011266 NC_018652 0.78205
NC_011266 NC_018660 0.79355
NC_011266 NC_018663 0.77275
NC_011266 NC_019059 0.3602
NC_011266 NC_019251 0.85558
NC_011266 NC_022661 0.32581
NC_011266 NC_022741 0.79355
NC_011266 NZ_CP008720 0.3587
NC_011266 NZ_CP011143 0.32581
NC_011266 NZ_CP012630 0.32826
NC_011266 NZ_CP014317 0.32581
NC_011266 NZ_CP015143 0.88069
NC_011266 NZ_CP024465 0.62069
NC_011266 NZ_CP026493 0.3345
NC_011266 NZ_CP027131 0.30934
NC_011266 NZ_CP029106 0.36141
NC_011266 NZ_CP029183 0.30891
NC_011266 NZ_CP030338 0.89702
NC_011332 NC_015053 0.93741
NC_011332 NC_017222 0.59253
NC_011332 NC_019200 0.91027
NC_011332 NZ_CP010414 0.92558
NC_011350 NC_013010 0.99907
NC_011350 NC_017907 0.9335
NC_011350 NC_019041 0.92589
NC_011350 NZ_CP008806 0.99436
NC_011350 NZ_CP008958 0.92631
NC_011350 NZ_CP010305 0.99867
NC_011350 NZ_CP012803 0.92818
NC_011350 NZ_CP015021 0.86225
NC_011350 NZ_CP015022 0.93249
NC_011350 NZ_CP015816 0.99703
NC_011350 NZ_CP015844 0.98434
NC_011350 NZ_CP015847 0.98437
NC_011350 NZ_CP015856 0.92759
NC_011350 NZ_CP016626 0.98436
NC_011350 NZ_CP017250 0.93292
NC_011350 NZ_CP017252 0.93291
NC_011350 NZ_CP017435 0.96246
NC_011350 NZ_CP017437 0.96395
NC_011350 NZ_CP017439 0.96364
NC_011350 NZ_CP017441 0.93314
NC_011350 NZ_CP017443 0.96395
NC_011350 NZ_CP017445 0.93231
NC_011350 NZ_CP017447 0.96395
NC_011350 NZ_CP017670 0.93116
NC_011350 NZ_CP018238 0.9718
NC_011350 NZ_CP018240 0.98478
NC_011350 NZ_CP018242 0.97786
NC_011350 NZ_CP018244 0.97972
NC_011350 NZ_CP018246 0.97742
NC_011350 NZ_CP018248 0.95238
NC_011350 NZ_CP018251 0.97162
NC_011350 NZ_CP018253 0.98078
NC_011350 NZ_CP018626 0.92062
NC_011350 NZ_CP022052 0.97409
NC_011350 NZ_CP022688 0.92529
NC_011351 NZ_CP007599 0.3613
NC_011351 NZ_CP008807 0.69695
NC_011351 NZ_CP015845 0.33675
NC_011351 NZ_CP020924 0.38909
NC_011351 NZ_CP022051 0.36325
NC_011351 NZ_CP022729 0.33675
NC_011351 NZ_CP027450 0.545
NC_011355 NC_019018 0.58503
NC_011355 NZ_AP017625 0.54365
NC_011363 NC_019019 0.34491
NC_011363 NC_019198 0.41812
NC_011363 NC_019210 0.41768
NC_011364 NZ_CP014535 0.86787
NC_011364 NZ_CP018130 0.46719
NC_011364 NZ_CP027515 0.56836
NC_011378 NC_013104 0.77717
NC_011378 NC_016859 0.77717
NC_011378 NC_017719 0.77717
NC_011378 NC_021156 0.57724
NC_011378 NZ_CP010245 0.40667
NC_011378 NZ_CP022498 0.56
NC_011378 NZ_CP022499 0.46405
NC_011378 NZ_CP023480 0.32579
NC_011378 NZ_CP025338 0.57668
NC_011378 NZ_CP031119 0.47408
NC_011382 NC_018953 0.30713
NC_011382 NC_019151 0.40631
NC_011382 NC_019156 0.54933
NC_011382 NC_019159 0.56839
NC_011382 NC_021666 0.55811
NC_011382 NC_032098 0.33363
NC_011382 NZ_CP006919 0.88166
NC_011382 NZ_CP006928 0.43324
NC_011382 NZ_CP007728 0.54826
NC_011382 NZ_CP008828 0.54826
NC_011382 NZ_CP008832 0.57969
NC_011382 NZ_CP009772 0.30931
NC_011382 NZ_CP009778 0.54572
NC_011382 NZ_CP009873 0.57969
NC_011382 NZ_CP009877 0.54546
NC_011382 NZ_CP010362 0.31408
NC_011382 NZ_CP010394 0.57969
NC_011382 NZ_CP011573 0.35497
NC_011382 NZ_CP011979 0.47529
NC_011382 NZ_CP011982 0.37962
NC_011382 NZ_CP011984 0.51458
NC_011382 NZ_CP011988 0.57969
NC_011382 NZ_CP011993 0.57969
NC_011382 NZ_CP014648 0.32624
NC_011382 NZ_CP015384 0.54546
NC_011382 NZ_CP015391 0.45193
NC_011382 NZ_CP018348 0.30931
NC_011382 NZ_CP018353 0.57969
NC_011382 NZ_CP018425 0.54354
NC_011382 NZ_CP018431 0.54048
NC_011382 NZ_CP018433 0.54012
NC_011382 NZ_CP018445 0.30931
NC_011382 NZ_CP018672 0.30931
NC_011382 NZ_CP018949 0.3291
NC_011382 NZ_CP018981 0.35285
NC_011382 NZ_CP019010 0.40485
NC_011382 NZ_CP019776 0.56791
NC_011382 NZ_CP020066 0.34115
NC_011382 NZ_CP020075 0.74995
NC_011382 NZ_CP020112 0.57969
NC_011382 NZ_CP020840 0.49043
NC_011382 NZ_CP021543 0.54456
NC_011382 NZ_CP021548 0.81347
NC_011382 NZ_CP021717 0.54578
NC_011382 NZ_CP021756 0.81216
NC_011382 NZ_CP021779 0.54862
NC_011382 NZ_CP021837 0.54456
NC_011382 NZ_CP021860 0.90698
NC_011382 NZ_CP022075 0.30605
NC_011382 NZ_CP022576 0.57829
NC_011382 NZ_CP023528 0.3014
NC_011382 NZ_CP023557 0.30709
NC_011382 NZ_CP024651 0.45729
NC_011382 NZ_CP024884 0.30931
NC_011382 NZ_CP026710 0.30931
NC_011382 NZ_CP029438 0.35271
NC_011382 NZ_CP031807 0.30931
NC_011383 NC_011385 0.37532
NC_011383 NC_011617 0.31796
NC_011383 NC_014208 0.33084
NC_011383 NC_014231 0.30042
NC_011383 NC_014368 0.32184
NC_011383 NC_015599 0.32027
NC_011383 NC_019033 0.34011
NC_011383 NC_019087 0.32678
NC_011383 NC_019098 0.30746
NC_011383 NC_019888 0.36912
NC_011383 NC_021622 0.32219
NC_011383 NC_021660 0.70283
NC_011383 NC_021664 0.69118
NC_011383 NC_022374 0.36682
NC_011383 NC_022375 0.33544
NC_011383 NC_023909 0.35825
NC_011383 NC_023910 0.36542
NC_011383 NC_024967 0.44545
NC_011383 NC_024974 0.33976
NC_011383 NC_025019 0.34072
NC_011383 NC_025183 0.34298
NC_011383 NC_025186 0.31049
NC_011383 NC_032101 0.37807
NC_011383 NZ_CP008901 0.43744
NC_011383 NZ_CP008908 0.43744
NC_011383 NZ_CP009853 0.40369
NC_011383 NZ_CP009858 0.43744
NC_011383 NZ_CP009862 0.40967
NC_011383 NZ_CP009864 0.49287
NC_011383 NZ_CP009867 0.41578
NC_011383 NZ_CP009874 0.42854
NC_011383 NZ_CP009881 0.43761
NC_011383 NZ_CP011589 0.51909
NC_011383 NZ_CP014524 0.3829
NC_011383 NZ_CP015389 0.58992
NC_011383 NZ_CP018887 0.38066
NC_011383 NZ_CP018945 0.38938
NC_011383 NZ_CP018959 0.38171
NC_011383 NZ_CP018963 0.70295
NC_011383 NZ_CP018977 0.63114
NC_011383 NZ_CP019006 0.35344
NC_011383 NZ_CP019026 0.36624
NC_011383 NZ_CP020059 0.36969
NC_011383 NZ_CP020066 0.45164
NC_011383 NZ_CP020119 0.41762
NC_011383 NZ_CP021899 0.41205
NC_011383 NZ_CP023420 0.33324
NC_011383 NZ_CP023894 0.41729
NC_011383 NZ_CP023981 0.3255
NC_011383 NZ_CP025710 0.45432
NC_011383 NZ_CP025758 0.49258
NC_011383 NZ_CP025965 0.33689
NC_011383 NZ_CP026053 0.31537
NC_011383 NZ_CP026169 0.39579
NC_011383 NZ_CP026277 0.4326
NC_011383 NZ_CP026389 0.43785
NC_011383 NZ_CP026496 0.3715
NC_011383 NZ_CP026757 0.33615
NC_011383 NZ_CP028173 0.30377
NC_011383 NZ_CP028486 0.36522
NC_011383 NZ_CP028958 0.40804
NC_011383 NZ_CP030335 0.42702
NC_011383 NZ_CP031109 0.31785
NC_011383 NZ_CP031259 0.44738
NC_011383 NZ_KX062091 0.69274
NC_011383 NZ_KX154765 0.67161
NC_011383 NZ_KX276209 0.70187
NC_011383 NZ_KX397572 0.68627
NC_011385 NC_011617 0.35352
NC_011385 NC_014208 0.45793
NC_011385 NC_014368 0.34686
NC_011385 NC_015599 0.38855
NC_011385 NC_019033 0.31717
NC_011385 NC_019082 0.3226
NC_011385 NC_019087 0.30523
NC_011385 NC_019124 0.32606
NC_011385 NC_019888 0.43803
NC_011385 NC_020086 0.38242
NC_011385 NC_020088 0.37729
NC_011385 NC_021622 0.4459
NC_011385 NC_021660 0.40998
NC_011385 NC_021664 0.41163
NC_011385 NC_022374 0.4011
NC_011385 NC_022375 0.42131
NC_011385 NC_023909 0.40184
NC_011385 NC_023910 0.40916
NC_011385 NC_024967 0.54694
NC_011385 NC_024974 0.31374
NC_011385 NC_025019 0.47624
NC_011385 NC_025183 0.47822
NC_011385 NC_025186 0.44416
NC_011385 NC_032101 0.34284
NC_011385 NZ_CP008901 0.56677
NC_011385 NZ_CP008908 0.56677
NC_011385 NZ_CP009853 0.57297
NC_011385 NZ_CP009858 0.56677
NC_011385 NZ_CP009862 0.70162
NC_011385 NZ_CP009864 0.694
NC_011385 NZ_CP009867 0.54007
NC_011385 NZ_CP009881 0.5656
NC_011385 NZ_CP011589 0.64319
NC_011385 NZ_CP014524 0.47077
NC_011385 NZ_CP018646 0.33492
NC_011385 NZ_CP018649 0.33524
NC_011385 NZ_CP018945 0.46838
NC_011385 NZ_CP018959 0.48676
NC_011385 NZ_CP018963 0.40953
NC_011385 NZ_CP018977 0.45543
NC_011385 NZ_CP019006 0.47893
NC_011385 NZ_CP019026 0.4393
NC_011385 NZ_CP020059 0.65115
NC_011385 NZ_CP020066 0.59843
NC_011385 NZ_CP020119 0.503
NC_011385 NZ_CP021734 0.35416
NC_011385 NZ_CP021899 0.50207
NC_011385 NZ_CP022157 0.30172
NC_011385 NZ_CP023420 0.43305
NC_011385 NZ_CP023894 0.51008
NC_011385 NZ_CP023981 0.35766
NC_011385 NZ_CP025710 0.78485
NC_011385 NZ_CP025758 0.69366
NC_011385 NZ_CP025965 0.41986
NC_011385 NZ_CP026053 0.33418
NC_011385 NZ_CP026169 0.51437
NC_011385 NZ_CP026198 0.32482
NC_011385 NZ_CP026236 0.54806
NC_011385 NZ_CP026277 0.53291
NC_011385 NZ_CP026389 0.56586
NC_011385 NZ_CP026496 0.54054
NC_011385 NZ_CP026590 0.35916
NC_011385 NZ_CP026757 0.36025
NC_011385 NZ_CP028173 0.36907
NC_011385 NZ_CP028486 0.43564
NC_011385 NZ_CP028958 0.52311
NC_011385 NZ_CP030335 0.58574
NC_011385 NZ_CP031259 0.31329
NC_011385 NZ_KX062091 0.41201
NC_011385 NZ_KX154765 0.41699
NC_011385 NZ_KX276209 0.40907
NC_011385 NZ_KX397572 0.4104
NC_011404 NZ_CP030346 0.30187
NC_011408 NC_017636 0.79597
NC_011408 NC_017661 0.78965
NC_011408 NC_017662 0.79597
NC_011411 NC_019134 0.58525
NC_011411 NZ_CP006634 0.92607
NC_011411 NZ_CP010878 0.63878
NC_011411 NZ_CP011140 0.30164
NC_011411 NZ_CP012629 0.46083
NC_011411 NZ_CP015142 0.45584
NC_011411 NZ_CP018208 0.42518
NC_011411 NZ_CP018941 0.54502
NC_011411 NZ_CP018966 0.65257
NC_011411 NZ_CP018980 0.43503
NC_011411 NZ_CP019648 0.32912
NC_011411 NZ_CP030114 0.9233
NC_011411 NZ_CP030333 0.96993
NC_011411 NZ_HG941720 0.65924
NC_011418 NC_019135 0.76774
NC_011418 NC_021157 0.7732
NC_011418 NZ_CP019843 0.52269
NC_011419 NC_013120 0.36526
NC_011419 NC_014383 0.3328
NC_011419 NC_015965 0.33793
NC_011419 NC_017637 0.49033
NC_011419 NC_017642 0.40488
NC_011419 NC_017665 0.49052
NC_011419 NC_017675 0.41619
NC_011419 NC_017718 0.41619
NC_011419 NC_018659 0.34345
NC_011419 NC_019043 0.3635
NC_011419 NC_019044 0.40087
NC_011419 NC_019061 0.36912
NC_011419 NC_019097 0.35751
NC_011419 NC_019099 0.41874
NC_011419 NC_019104 0.38844
NC_011419 NC_019111 0.37705
NC_011419 NC_019123 0.35041
NC_011419 NC_019131 0.48444
NC_011419 NC_019137 0.35657
NC_011419 NC_020991 0.36417
NC_011419 NC_021811 0.33464
NC_011419 NC_022267 0.37626
NC_011419 NC_022742 0.3434
NC_011419 NC_023275 0.34876
NC_011419 NC_023276 0.40344
NC_011419 NC_023290 0.36206
NC_011419 NC_023329 0.40839
NC_011419 NC_023899 0.38302
NC_011419 NC_023900 0.41492
NC_011419 NC_024955 0.42114
NC_011419 NC_024975 0.36358
NC_011419 NC_024976 0.40164
NC_011419 NC_024977 0.37224
NC_011419 NC_024978 0.39901
NC_011419 NC_024979 0.38568
NC_011419 NC_024980 0.36196
NC_011419 NC_025140 0.33025
NC_011419 NC_025142 0.39883
NC_011419 NC_025143 0.38912
NC_011419 NC_025144 0.3985
NC_011419 NC_025147 0.36446
NC_011419 NC_025176 0.38825
NC_011419 NC_025180 0.40102
NC_011419 NC_025198 0.42233
NC_011419 NC_032100 0.34971
NC_011419 NZ_CP006641 0.40679
NC_011419 NZ_CP009566 0.44715
NC_011419 NZ_CP010233 0.3464
NC_011419 NZ_CP010317 0.32386
NC_011419 NZ_CP012039 0.34513
NC_011419 NZ_CP012627 0.43178
NC_011419 NZ_CP012923 0.4153
NC_011419 NZ_CP012929 0.42411
NC_011419 NZ_CP012936 0.41523
NC_011419 NZ_CP013221 0.33752
NC_011419 NZ_CP013224 0.33752
NC_011419 NZ_CP015161 0.40154
NC_011419 NZ_CP015916 0.38004
NC_011419 NZ_CP015996 0.38302
NC_011419 NZ_CP016387 0.36791
NC_011419 NZ_CP016516 0.41534
NC_011419 NZ_CP016520 0.41562
NC_011419 NZ_CP016522 0.40728
NC_011419 NZ_CP016533 0.46283
NC_011419 NZ_CP016568 0.41489
NC_011419 NZ_CP016572 0.41471
NC_011419 NZ_CP016585 0.3681
NC_011419 NZ_CP018104 0.34321
NC_011419 NZ_CP018110 0.34095
NC_011419 NZ_CP018116 0.34326
NC_011419 NZ_CP018122 0.34095
NC_011419 NZ_CP018625 0.36474
NC_011419 NZ_CP018638 0.31308
NC_011419 NZ_CP018946 0.34776
NC_011419 NZ_CP018975 0.35898
NC_011419 NZ_CP018993 0.3233
NC_011419 NZ_CP019173 0.41025
NC_011419 NZ_CP019205 0.41002
NC_011419 NZ_CP019207 0.41007
NC_011419 NZ_CP019215 0.40855
NC_011419 NZ_CP019905 0.31436
NC_011419 NZ_CP021208 0.39114
NC_011419 NZ_CP021841 0.31375
NC_011419 NZ_CP021845 0.3143
NC_011419 NZ_CP022064 0.4132
NC_011419 NZ_CP023356 0.44786
NC_011419 NZ_CP023362 0.34887
NC_011419 NZ_CP023365 0.46146
NC_011419 NZ_CP023370 0.44698
NC_011419 NZ_CP023376 0.46126
NC_011419 NZ_CP023382 0.44837
NC_011419 NZ_CP023385 0.43094
NC_011419 NZ_CP023534 0.34089
NC_011419 NZ_CP024093 0.38586
NC_011419 NZ_CP024146 0.42266
NC_011419 NZ_CP024152 0.42885
NC_011419 NZ_CP024285 0.34997
NC_011419 NZ_CP024292 0.3949
NC_011419 NZ_CP024481 0.40033
NC_011419 NZ_CP024822 0.39472
NC_011419 NZ_CP024854 0.4095
NC_011419 NZ_CP024918 0.30912
NC_011419 NZ_CP025751 0.34634
NC_011419 NZ_CP026726 0.35489
NC_011419 NZ_CP027327 0.44453
NC_011419 NZ_CP027374 0.41711
NC_011419 NZ_CP027415 0.35762
NC_011419 NZ_CP027535 0.41039
NC_011419 NZ_CP028168 0.33409
NC_011419 NZ_CP028485 0.48753
NC_011419 NZ_CP029975 0.4105
NC_011419 NZ_CP030000 0.40437
NC_011419 NZ_CP030003 0.30303
NC_011419 NZ_CP030025 0.4118
NC_011419 NZ_CP030191 0.34514
NC_011419 NZ_CP030232 0.39085
NC_011419 NZ_CP030234 0.40165
NC_011419 NZ_CP030282 0.35755
NC_011419 NZ_CP031111 0.37788
NC_011419 NZ_CP031615 0.34372
NC_011419 NZ_KX443694 0.38688
NC_011497 NC_012220 0.57102
NC_011497 NZ_CP004408 0.96845
NC_011511 NC_011512 0.73218
NC_011521 NC_022243 0.65576
NC_011522 NZ_CP021143 0.4162
NC_011522 NZ_CP029651 0.40593
NC_011526 NZ_CP007556 0.88885
NC_011526 NZ_CP013668 0.54412
NC_011526 NZ_CP014355 0.5439
NC_011526 NZ_CP014547 0.5439
NC_011526 NZ_CP014550 0.54114
NC_011526 NZ_CP014552 0.54722
NC_011526 NZ_CP014554 0.54722
NC_011526 NZ_CP014556 0.54693
NC_011526 NZ_CP014558 0.54656
NC_011526 NZ_CP014560 0.5478
NC_011526 NZ_CP014562 0.5478
NC_011526 NZ_CP014564 0.88787
NC_011526 NZ_CP018006 0.5522
NC_011526 NZ_CP020617 0.5522
NC_011585 NC_012813 0.47669
NC_011585 NC_013277 0.34733
NC_011585 NC_017164 0.36876
NC_011585 NC_019199 0.47665
NC_011585 NC_019359 0.60358
NC_011585 NC_021489 0.82037
NC_011585 NC_021730 0.98364
NC_011585 NC_025110 0.99517
NC_011585 NC_025168 0.46714
NC_011585 NZ_CP006964 0.99804
NC_011585 NZ_CP008708 0.99574
NC_011585 NZ_CP008850 0.99643
NC_011585 NZ_CP010782 1
NC_011585 NZ_CP014217 0.61337
NC_011585 NZ_CP020575 0.94782
NC_011585 NZ_CP020576 0.99218
NC_011585 NZ_CP021786 1
NC_011585 NZ_CP026708 0.99574
NC_011585 NZ_CP027124 0.99574
NC_011585 NZ_CP027244 0.9907
NC_011585 NZ_CP027529 0.99574
NC_011585 NZ_CP027609 0.99574
NC_011585 NZ_CP029573 0.47917
NC_011585 NZ_CP030084 0.98513
NC_011585 NZ_HG977525 0.53203
NC_011585 NZ_HG977529 0.50807
NC_011605 NC_019141 0.94916
NC_011617 NC_014208 0.47866
NC_011617 NC_014231 0.43485
NC_011617 NC_014368 0.42017
NC_011617 NC_015599 0.50484
NC_011617 NC_019033 0.43488
NC_011617 NC_019082 0.5265
NC_011617 NC_019087 0.47665
NC_011617 NC_019098 0.35293
NC_011617 NC_019124 0.33081
NC_011617 NC_019888 0.44413
NC_011617 NC_020086 0.44941
NC_011617 NC_020088 0.34308
NC_011617 NC_021622 0.46489
NC_011617 NC_021660 0.35492
NC_011617 NC_021664 0.35184
NC_011617 NC_022374 0.73659
NC_011617 NC_022375 0.46723
NC_011617 NC_023909 0.67432
NC_011617 NC_023910 0.69053
NC_011617 NC_024967 0.38826
NC_011617 NC_024974 0.38328
NC_011617 NC_025019 0.48844
NC_011617 NC_025183 0.48559
NC_011617 NC_025186 0.47637
NC_011617 NC_032101 0.41519
NC_011617 NZ_CP008901 0.53341
NC_011617 NZ_CP008908 0.53341
NC_011617 NZ_CP009853 0.49095
NC_011617 NZ_CP009858 0.53341
NC_011617 NZ_CP009862 0.39423
NC_011617 NZ_CP009864 0.46809
NC_011617 NZ_CP009867 0.50633
NC_011617 NZ_CP009874 0.38488
NC_011617 NZ_CP009881 0.53215
NC_011617 NZ_CP011589 0.48005
NC_011617 NZ_CP014524 0.54272
NC_011617 NZ_CP018442 0.30407
NC_011617 NZ_CP018646 0.41737
NC_011617 NZ_CP018649 0.4178
NC_011617 NZ_CP018945 0.60358
NC_011617 NZ_CP018959 0.57639
NC_011617 NZ_CP018963 0.35481
NC_011617 NZ_CP018977 0.4329
NC_011617 NZ_CP019006 0.53356
NC_011617 NZ_CP019026 0.59086
NC_011617 NZ_CP020059 0.35527
NC_011617 NZ_CP020066 0.42963
NC_011617 NZ_CP020119 0.37297
NC_011617 NZ_CP021899 0.46683
NC_011617 NZ_CP023420 0.53069
NC_011617 NZ_CP023894 0.4273
NC_011617 NZ_CP023981 0.57059
NC_011617 NZ_CP025710 0.43393
NC_011617 NZ_CP025758 0.46782
NC_011617 NZ_CP025965 0.46819
NC_011617 NZ_CP026053 0.43308
NC_011617 NZ_CP026169 0.48138
NC_011617 NZ_CP026277 0.49296
NC_011617 NZ_CP026389 0.53245
NC_011617 NZ_CP026496 0.53281
NC_011617 NZ_CP026590 0.43037
NC_011617 NZ_CP026757 0.58585
NC_011617 NZ_CP028173 0.41351
NC_011617 NZ_CP028486 0.51458
NC_011617 NZ_CP028579 0.3308
NC_011617 NZ_CP028958 0.45985
NC_011617 NZ_CP030335 0.39996
NC_011617 NZ_CP031109 0.44892
NC_011617 NZ_CP031259 0.47914
NC_011617 NZ_KX062091 0.34892
NC_011617 NZ_KX154765 0.32993
NC_011617 NZ_KX276209 0.35415
NC_011617 NZ_KX397572 0.34764
NC_011640 NZ_CP003995 0.77307
NC_011640 NZ_CP023930 0.97653
NC_011640 NZ_CP024435 0.98288
NC_011640 NZ_CP029585 0.52229
NC_011641 NC_019063 0.52603
NC_011641 NC_019154 0.41968
NC_011641 NC_019344 0.34125
NC_011641 NC_019346 0.36189
NC_011641 NC_019368 0.65536
NC_011641 NC_019889 0.53916
NC_011641 NC_021078 0.36311
NC_011641 NC_021488 0.39287
NC_011641 NC_023027 0.39302
NC_011641 NC_024997 0.40138
NC_011641 NC_025134 0.35604
NC_011641 NZ_CP007733 0.42079
NC_011641 NZ_CP009852 0.41237
NC_011641 NZ_CP009857 0.43624
NC_011641 NZ_CP010365 0.35243
NC_011641 NZ_CP011593 0.36162
NC_011641 NZ_CP011599 0.3188
NC_011641 NZ_CP011609 0.35608
NC_011641 NZ_CP011614 0.30827
NC_011641 NZ_CP011632 0.37345
NC_011641 NZ_CP011640 0.34743
NC_011641 NZ_CP014698 0.33191
NC_011641 NZ_CP015071 0.35408
NC_011641 NZ_CP015075 0.39442
NC_011641 NZ_CP016927 0.3446
NC_011641 NZ_CP017282 0.36926
NC_011641 NZ_CP017288 0.36899
NC_011641 NZ_CP017853 0.36753
NC_011641 NZ_CP017932 0.33734
NC_011641 NZ_CP017936 0.33724
NC_011641 NZ_CP018315 0.39391
NC_011641 NZ_CP018342 0.3945
NC_011641 NZ_CP018443 0.31128
NC_011641 NZ_CP018449 0.30049
NC_011641 NZ_CP018452 0.30124
NC_011641 NZ_CP018461 0.39348
NC_011641 NZ_CP018669 0.3069
NC_011641 NZ_CP018690 0.39453
NC_011641 NZ_CP018694 0.31204
NC_011641 NZ_CP018700 0.39437
NC_011641 NZ_CP018706 0.39448
NC_011641 NZ_CP018712 0.39389
NC_011641 NZ_CP018717 0.39432
NC_011641 NZ_CP018723 0.39404
NC_011641 NZ_CP018736 0.39437
NC_011641 NZ_CP018974 0.37764
NC_011641 NZ_CP019841 0.32694
NC_011641 NZ_CP020844 0.37936
NC_011641 NZ_CP021742 0.33651
NC_011641 NZ_CP022150 0.39176
NC_011641 NZ_CP022153 0.39405
NC_011641 NZ_CP022826 0.36544
NC_011641 NZ_CP023419 0.36029
NC_011641 NZ_CP024878 0.5337
NC_011641 NZ_CP026188 0.40189
NC_011641 NZ_CP026194 0.41747
NC_011641 NZ_CP026210 0.40277
NC_011641 NZ_CP026385 0.40189
NC_011641 NZ_CP026395 0.41125
NC_011641 NZ_CP026497 0.49597
NC_011641 NZ_CP029138 0.32784
NC_011641 NZ_CP029599 0.33463
NC_011641 NZ_CP029720 0.37414
NC_011641 NZ_CP030135 0.38585
NC_011641 NZ_CP031216 0.61294
NC_011641 NZ_CP031322 0.60184
NC_011641 NZ_CP031805 0.38586
NC_011641 NZ_KX118608 0.41746
NC_011642 NZ_CP028284 0.64318
NC_011647 NC_011648 0.32665
NC_011647 NC_011651 0.31005
NC_011647 NC_017224 0.33104
NC_011647 NC_017225 0.40953
NC_011647 NC_017226 0.41075
NC_011647 NC_017227 0.32688
NC_011647 NC_017230 0.46679
NC_011647 NZ_CP009069 0.32962
NC_011647 NZ_CP009070 0.44842
NC_011647 NZ_CP009071 0.38158
NC_011648 NC_011651 0.3113
NC_011648 NC_017225 0.30917
NC_011648 NC_017226 0.32954
NC_011648 NC_017227 0.45692
NC_011648 NC_017228 0.36016
NC_011648 NC_017230 0.33973
NC_011648 NZ_CP009070 0.303
NC_011648 NZ_CP009071 0.55331
NC_011649 NC_011651 0.32635
NC_011649 NC_017226 0.3013
NC_011649 NC_017230 0.31236
NC_011649 NZ_CP009068 0.30411
NC_011649 NZ_CP009069 0.39865
NC_011650 NC_017229 0.80303
NC_011650 NZ_CP009060 0.78236
NC_011650 NZ_CP009213 0.82419
NC_011650 NZ_CP018266 0.74229
NC_011651 NC_017225 0.32854
NC_011651 NC_017226 0.36082
NC_011651 NC_017227 0.30904
NC_011651 NZ_CP009069 0.34175
NC_011651 NZ_CP009070 0.35863
NC_011651 NZ_CP009071 0.30326
NC_011655 NC_016792 0.99855
NC_011657 NC_011776 0.93136
NC_011657 NC_016774 0.98704
NC_011657 NC_018494 0.92168
NC_011657 NZ_CP016363 0.88183
NC_011664 NC_016905 0.39954
NC_011720 NC_012133 0.56214
NC_011722 NC_012105 0.31987
NC_011722 NC_012107 0.65254
NC_011722 NC_012160 0.36516
NC_011722 NC_012253 0.30383
NC_011722 NC_012510 0.33683
NC_011722 NC_012511 0.30136
NC_011722 NC_012515 0.95568
NC_011722 NZ_CP009663 0.87128
NC_011722 NZ_CP009664 0.32361
NC_011722 NZ_CP015784 0.30746
NC_011722 NZ_CP015800 0.30754
NC_011722 NZ_CP017206 0.30136
NC_011722 NZ_CP017208 0.35128
NC_011722 NZ_CP019759 0.32305
NC_011722 NZ_CP019760 0.87008
NC_011722 NZ_CP019848 0.32361
NC_011722 NZ_CP019850 0.87053
NC_011722 NZ_CP019921 0.62561
NC_011722 NZ_CP031406 0.32281
NC_011724 NC_011853 0.62425
NC_011724 NC_011974 0.6526
NC_011724 NC_012104 0.84558
NC_011724 NC_012151 0.65325
NC_011724 NC_012157 0.66652
NC_011724 NC_012261 0.64149
NC_011724 NC_012263 0.66325
NC_011724 NC_012267 0.44177
NC_011724 NC_012512 0.79637
NC_011724 NC_012513 0.71475
NC_011724 NC_017395 0.66954
NC_011724 NC_017401 0.68866
NC_011724 NC_018983 0.63342
NC_011724 NC_019225 0.58231
NC_011724 NZ_CP009671 0.79165
NC_011724 NZ_CP017202 0.6506
NC_011724 NZ_CP019755 0.79165
NC_011724 NZ_CP019845 0.79165
NC_011724 NZ_CP019917 0.79165
NC_011724 NZ_CP031398 0.66641
NC_011731 NC_011735 0.35357
NC_011731 NC_012106 0.32422
NC_011731 NC_012110 0.91862
NC_011731 NC_012113 0.31399
NC_011731 NC_012148 0.31982
NC_011731 NC_012149 0.33087
NC_011731 NC_012509 0.48735
NC_011731 NC_012518 0.33262
NC_011731 NZ_CP009660 0.31571
NC_011731 NZ_CP009662 0.36527
NC_011731 NZ_CP009665 0.3661
NC_011731 NZ_CP019756 0.33681
NC_011731 NZ_CP019758 0.36611
NC_011731 NZ_CP019846 0.36565
NC_011731 NZ_CP019847 0.36588
NC_011731 NZ_CP019918 0.33624
NC_011731 NZ_CP031408 0.33756
NC_011735 NC_011841 0.34287
NC_011735 NC_012106 0.31611
NC_011735 NC_012110 0.3369
NC_011735 NC_012113 0.36254
NC_011735 NC_012509 0.35145
NC_011735 NC_012518 0.76715
NC_011735 NC_017396 0.35159
NC_011735 NZ_CP009660 0.32013
NC_011735 NZ_CP009662 0.3308
NC_011735 NZ_CP009665 0.3414
NC_011735 NZ_CP019756 0.31711
NC_011735 NZ_CP019757 0.33877
NC_011735 NZ_CP019758 0.34141
NC_011735 NZ_CP019846 0.31981
NC_011735 NZ_CP019847 0.3412
NC_011735 NZ_CP019849 0.34111
NC_011735 NZ_CP019918 0.31658
NC_011735 NZ_CP019919 0.33877
NC_011736 NC_011965 0.31684
NC_011736 NC_011970 0.30491
NC_011736 NC_011972 0.33909
NC_011736 NC_012113 0.33134
NC_011736 NC_012114 0.38795
NC_011736 NC_012149 0.31259
NC_011736 NC_012250 0.31332
NC_011736 NC_012251 0.31965
NC_011736 NC_012254 0.32257
NC_011736 NC_012264 0.31684
NC_011736 NC_012266 0.31444
NC_011736 NC_012268 0.44406
NC_011736 NC_012511 0.31271
NC_011736 NC_017396 0.3151
NC_011736 NC_017424 0.32356
NC_011736 NC_017427 0.30123
NC_011736 NC_018981 0.30513
NC_011736 NC_019005 0.33933
NC_011736 NZ_CP009661 0.39054
NC_011736 NZ_CP015785 0.38038
NC_011736 NZ_CP015801 0.38038
NC_011736 NZ_CP017206 0.31271
NC_011749 NC_011812 0.3022
NC_011749 NC_013175 0.86389
NC_011749 NC_013951 0.35937
NC_011749 NC_017630 0.82643
NC_011749 NC_017647 0.35822
NC_011749 NZ_CP010882 0.41989
NC_011749 NZ_CP012634 0.8706
NC_011749 NZ_CP014110 0.85889
NC_011749 NZ_CP014496 0.86915
NC_011749 NZ_CP014498 0.36655
NC_011749 NZ_CP014523 0.87143
NC_011749 NZ_CP014668 0.8051
NC_011749 NZ_CP015070 0.30986
NC_011749 NZ_CP015131 0.85442
NC_011749 NZ_CP015140 0.34679
NC_011749 NZ_CP015160 0.6494
NC_011749 NZ_CP016498 0.3236
NC_011749 NZ_CP018952 0.41918
NC_011749 NZ_CP021180 0.34448
NC_011749 NZ_CP021289 0.33472
NC_011749 NZ_CP021690 0.36036
NC_011749 NZ_CP021871 0.34434
NC_011749 NZ_CP024856 0.31455
NC_011749 NZ_CP028484 0.33109
NC_011749 NZ_CP029577 0.67238
NC_011749 NZ_CP029580 0.3499
NC_011749 NZ_CP030112 0.31296
NC_011749 NZ_CP030770 0.74998
NC_011752 NC_019000 0.94384
NC_011752 NZ_CP009053 0.87504
NC_011752 NZ_CP013186 0.86537
NC_011752 NZ_CP023552 0.86385
NC_011776 NC_016774 0.91927
NC_011776 NC_018494 0.90675
NC_011776 NZ_CP016363 0.92981
NC_011778 NC_011870 0.41276
NC_011778 NC_012184 0.85283
NC_011778 NC_012186 0.32603
NC_011778 NC_012189 0.3925
NC_011778 NC_012202 0.30329
NC_011778 NC_012245 0.37522
NC_011778 NC_012246 0.32442
NC_011778 NC_012496 0.94929
NC_011778 NC_017411 0.39837
NC_011778 NC_017414 0.3718
NC_011778 NC_018986 0.41171
NC_011778 NZ_CP009659 0.86553
NC_011778 NZ_CP017216 0.39077
NC_011778 NZ_CP019763 0.86585
NC_011778 NZ_CP019852 0.8666
NC_011778 NZ_CP019924 0.86646
NC_011778 NZ_CP031404 0.3253
NC_011779 NC_012196 0.89179
NC_011779 NC_012198 0.32428
NC_011779 NC_012502 0.53974
NC_011779 NC_017412 0.37948
NC_011779 NC_017419 0.50894
NC_011779 NZ_CP009667 0.91581
NC_011779 NZ_CP017219 0.32371
NC_011781 NC_011874 0.8241
NC_011781 NC_012163 0.94232
NC_011781 NC_012171 0.57904
NC_011781 NC_012228 0.87041
NC_011781 NC_012231 0.76298
NC_011781 NC_012236 0.81591
NC_011781 NC_012507 0.41945
NC_011781 NC_017405 0.80671
NC_011781 NC_018990 0.78976
NC_011781 NZ_CP009668 0.9628
NC_011781 NZ_CP017213 0.5737
NC_011781 NZ_CP031402 0.78339
NC_011782 NC_011865 0.38271
NC_011782 NC_012179 0.89238
NC_011782 NC_012188 0.47299
NC_011782 NC_012191 0.34718
NC_011782 NC_012227 0.35871
NC_011782 NC_012237 0.33188
NC_011782 NC_012243 0.34804
NC_011782 NC_012500 0.58036
NC_011782 NC_012506 0.99305
NC_011782 NC_017410 0.33367
NC_011782 NC_017417 0.49504
NC_011782 NC_018992 0.34371
NC_011782 NZ_CP009674 0.67001
NC_011782 NZ_CP017211 0.47367
NC_011782 NZ_CP019761 0.67001
NC_011782 NZ_CP019851 0.67004
NC_011782 NZ_CP019922 0.66668
NC_011782 NZ_CP031400 0.34226
NC_011783 NC_012178 0.4134
NC_011783 NC_012503 0.63715
NC_011783 NC_017420 0.39831
NC_011783 NZ_CP009672 0.85861
NC_011783 NZ_CP015789 0.35362
NC_011783 NZ_CP015804 0.35362
NC_011783 NZ_CP017212 0.41298
NC_011784 NC_011876 0.80416
NC_011784 NC_012175 0.81943
NC_011784 NC_012193 0.82079
NC_011784 NC_012194 0.79898
NC_011784 NC_012199 0.85447
NC_011784 NC_012234 0.31629
NC_011784 NC_012241 0.818
NC_011784 NC_012244 0.80671
NC_011784 NC_012504 0.94309
NC_011784 NC_012505 0.8322
NC_011784 NC_013128 0.72408
NC_011784 NC_013129 0.81947
NC_011784 NC_013130 0.82905
NC_011784 NZ_CP009657 0.85312
NC_011784 NZ_CP017218 0.82401
NC_011784 NZ_CP019765 0.85419
NC_011784 NZ_CP019854 0.85352
NC_011784 NZ_CP019925 0.85419
NC_011784 NZ_CP031397 0.80414
NC_011785 NC_011862 0.92363
NC_011785 NC_012165 0.57506
NC_011785 NC_012172 0.91429
NC_011785 NC_012187 0.68711
NC_011785 NC_012202 0.49062
NC_011785 NC_012235 0.8328
NC_011785 NC_012240 0.91429
NC_011785 NC_012499 0.95396
NC_011785 NC_012501 0.90736
NC_011785 NC_017407 0.78897
NC_011785 NC_017416 0.8951
NC_011785 NC_018993 0.80529
NC_011785 NZ_CP009670 0.59098
NC_011785 NZ_CP031403 0.82697
NC_011786 NC_017241 0.84861
NC_011786 NZ_CP009059 0.84033
NC_011786 NZ_CP009214 0.69818
NC_011786 NZ_CP018263 0.47346
NC_011787 NZ_CP009062 0.46872
NC_011788 NC_012239 0.42699
NC_011788 NC_017239 0.40831
NC_011788 NZ_CP009063 0.4684
NC_011789 NC_012200 0.55434
NC_011789 NC_017232 0.67304
NC_011789 NZ_CP009061 0.58573
NC_011790 NC_017240 0.40583
NC_011791 NC_017234 0.68042
NC_011791 NZ_CP009065 0.62904
NC_011792 NC_017237 0.64558
NC_011792 NZ_CP009067 0.68872
NC_011793 NC_017233 0.67424
NC_011793 NZ_CP009064 0.69673
NC_011793 NZ_CP018265 0.52394
NC_011794 NC_012494 0.46913
NC_011794 NC_017235 0.41021
NC_011795 NC_017658 0.96663
NC_011795 NC_019040 0.96724
NC_011795 NC_019060 0.96802
NC_011795 NC_019070 0.88785
NC_011795 NC_019080 0.39349
NC_011795 NZ_CP006639 0.96787
NC_011795 NZ_CP010118 0.67336
NC_011795 NZ_CP022499 0.38283
NC_011795 NZ_CP023375 0.87731
NC_011795 NZ_CP026572 0.96143
NC_011796 NC_018882 0.99476
NC_011796 NC_020243 0.99476
NC_011796 NZ_CP004867 0.99476
NC_011796 NZ_CP004879 0.99476
NC_011796 NZ_CP010011 0.99476
NC_011796 NZ_CP015181 0.42485
NC_011797 NC_021292 0.78388
NC_011812 NC_013542 0.43483
NC_011812 NC_013727 0.55359
NC_011812 NC_016039 0.41466
NC_011812 NC_018998 0.65121
NC_011812 NC_019057 0.55378
NC_011812 NC_019071 0.53488
NC_011812 NC_019072 0.55011
NC_011812 NC_019090 0.59473
NC_011812 NC_019095 0.55947
NC_011812 NC_019424 0.60456
NC_011812 NC_020278 0.56979
NC_011812 NC_025177 0.43563
NC_011812 NZ_CP010239 0.31313
NC_011812 NZ_CP011065 0.48823
NC_011812 NZ_CP011135 0.52831
NC_011812 NZ_CP012632 0.33889
NC_011812 NZ_CP013834 0.38622
NC_011812 NZ_CP014112 0.43864
NC_011812 NZ_CP015072 0.63144
NC_011812 NZ_CP015388 0.46888
NC_011812 NZ_CP015503 0.50733
NC_011812 NZ_CP016389 0.62269
NC_011812 NZ_CP018343 0.30851
NC_011812 NZ_CP018643 0.36266
NC_011812 NZ_CP018973 0.439
NC_011812 NZ_CP019444 0.52619
NC_011812 NZ_CP019910 0.52244
NC_011812 NZ_CP021210 0.56701
NC_011812 NZ_CP021684 0.56293
NC_011812 NZ_CP021711 0.55142
NC_011812 NZ_CP021938 0.43878
NC_011812 NZ_CP023351 0.3177
NC_011812 NZ_CP023733 0.60316
NC_011812 NZ_CP023895 0.4835
NC_011812 NZ_CP024430 0.36939
NC_011812 NZ_CP024652 0.52415
NC_011812 NZ_CP024836 0.46566
NC_011812 NZ_CP024840 0.46566
NC_011812 NZ_CP024888 0.36787
NC_011812 NZ_CP025253 0.5285
NC_011812 NZ_CP027385 0.33865
NC_011812 NZ_CP027536 0.38336
NC_011812 NZ_CP029578 0.49988
NC_011812 NZ_CP029734 0.56293
NC_011812 NZ_CP029974 0.595
NC_011812 NZ_CP031804 0.45083
NC_011840 NC_011844 0.62019
NC_011840 NC_017725 0.36187
NC_011840 NZ_CP018750 0.59881
NC_011841 NC_012266 0.32832
NC_011841 NC_012518 0.32828
NC_011841 NC_017396 0.39146
NC_011841 NC_017397 0.30273
NC_011841 NC_018979 0.34444
NC_011843 NC_011847 0.38139
NC_011843 NC_012114 0.33558
NC_011843 NC_017396 0.35436
NC_011843 NC_017397 0.44422
NC_011843 NC_017425 0.50969
NC_011843 NC_017426 0.44177
NC_011843 NC_017427 0.38493
NC_011843 NC_018981 0.31152
NC_011843 NC_019003 0.30129
NC_011843 NC_019005 0.39708
NC_011844 NC_017725 0.36169
NC_011844 NZ_CP018750 0.59762
NC_011845 NC_018980 0.81173
NC_011847 NC_012106 0.31599
NC_011847 NC_012251 0.4043
NC_011847 NC_012254 0.32846
NC_011847 NC_012266 0.30185
NC_011847 NC_017397 0.4077
NC_011847 NC_017424 0.32709
NC_011847 NC_017425 0.50664
NC_011847 NC_017426 0.80784
NC_011847 NC_017427 0.58341
NC_011847 NC_018981 0.35467
NC_011847 NC_019003 0.36134
NC_011847 NC_019004 0.33128
NC_011847 NC_019005 0.31384
NC_011847 NZ_CP009660 0.34776
NC_011847 NZ_CP015785 0.34091
NC_011847 NZ_CP015801 0.34091
NC_011849 NC_011850 0.31406
NC_011849 NC_011972 0.30513
NC_011849 NC_012105 0.30681
NC_011849 NC_012511 0.30478
NC_011849 NC_017393 0.30223
NC_011849 NC_017394 0.30544
NC_011849 NC_017428 0.35158
NC_011849 NC_018984 0.86993
NC_011849 NZ_CP009664 0.30323
NC_011849 NZ_CP017204 0.35721
NC_011849 NZ_CP017206 0.30478
NC_011849 NZ_CP019759 0.3028
NC_011849 NZ_CP019848 0.30323
NC_011850 NC_011851 0.31492
NC_011850 NC_011972 0.31351
NC_011850 NC_012112 0.31504
NC_011850 NC_012150 0.30963
NC_011850 NC_017393 0.39452
NC_011850 NC_017428 0.30853
NC_011850 NC_018984 0.30579
NC_011850 NC_019004 0.39815
NC_011850 NC_019006 0.32921
NC_011850 NZ_CP017203 0.30405
NC_011850 NZ_CP017204 0.34284
NC_011850 NZ_CP017205 0.33709
NC_011851 NC_011967 0.33045
NC_011851 NC_011970 0.425
NC_011851 NC_011972 0.3208
NC_011851 NC_012112 0.30875
NC_011851 NC_012148 0.31278
NC_011851 NC_012149 0.3024
NC_011851 NC_012150 0.30161
NC_011851 NC_012159 0.3437
NC_011851 NC_012161 0.30531
NC_011851 NC_012253 0.35725
NC_011851 NC_012257 0.34584
NC_011851 NC_012259 0.30632
NC_011851 NC_012268 0.34085
NC_011851 NC_012511 0.31589
NC_011851 NC_017393 0.53861
NC_011851 NC_017394 0.30465
NC_011851 NC_017396 0.34195
NC_011851 NC_017427 0.49135
NC_011851 NC_019005 0.37097
NC_011851 NC_019006 0.63623
NC_011851 NZ_CP009665 0.33237
NC_011851 NZ_CP017203 0.34224
NC_011851 NZ_CP017204 0.36043
NC_011851 NZ_CP017205 0.30668
NC_011851 NZ_CP017206 0.31589
NC_011851 NZ_CP017209 0.30738
NC_011851 NZ_CP019758 0.33184
NC_011851 NZ_CP019847 0.33218
NC_011851 NZ_CP031406 0.30309
NC_011853 NC_011974 0.69057
NC_011853 NC_012104 0.62792
NC_011853 NC_012151 0.60359
NC_011853 NC_012157 0.70181
NC_011853 NC_012261 0.68599
NC_011853 NC_012263 0.68119
NC_011853 NC_012267 0.45289
NC_011853 NC_012512 0.56394
NC_011853 NC_012513 0.63424
NC_011853 NC_017395 0.73238
NC_011853 NC_017401 0.63359
NC_011853 NC_018983 0.82788
NC_011853 NC_019225 0.63727
NC_011853 NZ_CP009671 0.61671
NC_011853 NZ_CP017202 0.60628
NC_011853 NZ_CP019755 0.61671
NC_011853 NZ_CP019845 0.61671
NC_011853 NZ_CP019917 0.61671
NC_011853 NZ_CP031398 0.68436
NC_011859 NC_011877 0.69524
NC_011861 NC_011871 0.44982
NC_011862 NC_012165 0.58238
NC_011862 NC_012172 0.97558
NC_011862 NC_012187 0.68723
NC_011862 NC_012202 0.50043
NC_011862 NC_012235 0.85912
NC_011862 NC_012240 0.97199
NC_011862 NC_012499 0.94131
NC_011862 NC_012501 0.96036
NC_011862 NC_017407 0.80493
NC_011862 NC_017416 0.95205
NC_011862 NC_018993 0.85708
NC_011862 NZ_CP009670 0.60502
NC_011862 NZ_CP031403 0.85441
NC_011863 NC_012238 0.92961
NC_011863 NC_017409 0.79322
NC_011863 NZ_CP031401 0.88261
NC_011864 NC_017404 0.6615
NC_011864 NC_018988 0.76671
NC_011865 NC_012179 0.39778
NC_011865 NC_012188 0.41162
NC_011865 NC_012191 0.61341
NC_011865 NC_012227 0.61873
NC_011865 NC_012237 0.61889
NC_011865 NC_012243 0.61269
NC_011865 NC_012500 0.36581
NC_011865 NC_012506 0.38375
NC_011865 NC_017410 0.70233
NC_011865 NC_017417 0.32592
NC_011865 NC_018992 0.69484
NC_011865 NZ_CP009674 0.36719
NC_011865 NZ_CP017211 0.41164
NC_011865 NZ_CP019761 0.36719
NC_011865 NZ_CP019851 0.36775
NC_011865 NZ_CP019922 0.36538
NC_011865 NZ_CP031400 0.54047
NC_011866 NC_012174 0.97627
NC_011866 NC_012248 0.9995
NC_011866 NC_017415 0.9681
NC_011866 NZ_CP017214 0.51475
NC_011868 NC_012170 0.65135
NC_011868 NC_012201 0.67036
NC_011868 NC_012232 0.65284
NC_011868 NC_017413 0.36762
NC_011868 NC_018991 0.8559
NC_011870 NC_012184 0.41469
NC_011870 NC_012186 0.50431
NC_011870 NC_012189 0.62002
NC_011870 NC_012202 0.37124
NC_011870 NC_012245 0.62759
NC_011870 NC_012246 0.50474
NC_011870 NC_012496 0.41669
NC_011870 NC_017411 0.82989
NC_011870 NC_017414 0.42358
NC_011870 NC_018986 0.93844
NC_011870 NZ_CP009659 0.41577
NC_011870 NZ_CP017216 0.61914
NC_011870 NZ_CP019763 0.41597
NC_011870 NZ_CP019852 0.41661
NC_011870 NZ_CP019924 0.41579
NC_011870 NZ_CP031404 0.50699
NC_011872 NC_012195 0.70261
NC_011872 NC_012233 0.63403
NC_011872 NC_012495 0.57136
NC_011872 NC_017408 0.74612
NC_011872 NC_017412 0.30445
NC_011872 NC_018987 0.73423
NC_011872 NZ_CP017215 0.63512
NC_011874 NC_012163 0.82419
NC_011874 NC_012171 0.62223
NC_011874 NC_012228 0.79369
NC_011874 NC_012231 0.76061
NC_011874 NC_012236 0.84932
NC_011874 NC_012507 0.41438
NC_011874 NC_017405 0.85077
NC_011874 NC_018990 0.8428
NC_011874 NZ_CP009668 0.83053
NC_011874 NZ_CP017213 0.61638
NC_011874 NZ_CP031402 0.77384
NC_011876 NC_012175 0.85531
NC_011876 NC_012193 0.8773
NC_011876 NC_012194 0.85799
NC_011876 NC_012199 0.81416
NC_011876 NC_012234 0.31708
NC_011876 NC_012241 0.86822
NC_011876 NC_012244 0.85752
NC_011876 NC_012504 0.80532
NC_011876 NC_012505 0.87409
NC_011876 NC_013128 0.78024
NC_011876 NC_013129 0.85239
NC_011876 NC_013130 0.85116
NC_011876 NZ_CP009657 0.84791
NC_011876 NZ_CP017218 0.86005
NC_011876 NZ_CP019765 0.84591
NC_011876 NZ_CP019854 0.84524
NC_011876 NZ_CP019925 0.84591
NC_011876 NZ_CP031397 0.85623
NC_011897 NC_021512 1
NC_011897 NC_021522 0.98922
NC_011897 NC_021523 0.97925
NC_011917 NC_018651 0.33372
NC_011917 NC_023916 0.4245
NC_011917 NZ_CP014490 0.41346
NC_011917 NZ_CP015915 0.3731
NC_011917 NZ_CP017847 0.58724
NC_011917 NZ_CP019002 0.32862
NC_011917 NZ_CP019013 0.42834
NC_011917 NZ_CP019027 0.36435
NC_011917 NZ_CP020118 0.53937
NC_011917 NZ_CP022085 0.33298
NC_011917 NZ_CP022167 0.36135
NC_011917 NZ_CP027358 0.44414
NC_011917 NZ_CP027369 0.31596
NC_011917 NZ_CP028430 0.4985
NC_011917 NZ_CP028433 0.52113
NC_011917 NZ_CP031136 0.43061
NC_011960 NZ_CP012963 0.37128
NC_011960 NZ_CP015213 0.37103
NC_011960 NZ_CP015290 0.3672
NC_011960 NZ_CP030273 0.37351
NC_011962 NZ_CP012964 0.33792
NC_011962 NZ_CP015215 0.3388
NC_011962 NZ_CP015291 0.3388
NC_011962 NZ_CP030274 0.33985
NC_011964 NC_017659 0.67278
NC_011964 NC_025175 0.35849
NC_011964 NZ_CP006635 0.33392
NC_011964 NZ_CP012636 0.30301
NC_011964 NZ_CP014489 0.30639
NC_011964 NZ_CP018994 0.32173
NC_011964 NZ_CP019018 0.32717
NC_011964 NZ_CP020934 0.34822
NC_011964 NZ_CP023363 0.31503
NC_011964 NZ_CP024140 0.37477
NC_011964 NZ_CP024827 0.33609
NC_011965 NC_011970 0.3035
NC_011965 NC_012258 0.34669
NC_011965 NC_012264 1
NC_011965 NC_012266 0.46003
NC_011965 NC_012268 0.30475
NC_011965 NC_017424 0.33956
NC_011965 NC_018979 0.30641
NC_011965 NZ_CP031406 0.30659
NC_011966 NC_012229 0.80017
NC_011967 NC_011970 0.36201
NC_011967 NC_011972 0.33223
NC_011967 NC_012112 0.31163
NC_011967 NC_012152 0.6761
NC_011967 NC_012159 0.34984
NC_011967 NC_012253 0.33215
NC_011967 NC_012255 0.5974
NC_011967 NC_012257 0.8389
NC_011967 NC_012259 0.33594
NC_011967 NC_012268 0.32546
NC_011967 NC_017393 0.34859
NC_011967 NC_017424 0.30176
NC_011967 NC_017428 0.33564
NC_011967 NZ_CP031406 0.30236
NC_011968 NC_012516 0.99695
NC_011968 NC_017423 0.61183
NC_011970 NC_011972 0.38782
NC_011970 NC_012112 0.34821
NC_011970 NC_012113 0.34127
NC_011970 NC_012150 0.31415
NC_011970 NC_012152 0.32078
NC_011970 NC_012159 0.34192
NC_011970 NC_012161 0.40628
NC_011970 NC_012250 0.34114
NC_011970 NC_012253 0.66292
NC_011970 NC_012257 0.36529
NC_011970 NC_012258 0.39694
NC_011970 NC_012259 0.38235
NC_011970 NC_012264 0.3035
NC_011970 NC_012268 0.426
NC_011970 NC_012510 0.30813
NC_011970 NC_012511 0.33788
NC_011970 NC_017393 0.41453
NC_011970 NC_019004 0.3015
NC_011970 NC_019006 0.37557
NC_011970 NZ_CP017203 0.33656
NC_011970 NZ_CP017205 0.3203
NC_011970 NZ_CP017206 0.33788
NC_011970 NZ_CP017209 0.3938
NC_011970 NZ_CP019757 0.34905
NC_011970 NZ_CP019919 0.34968
NC_011970 NZ_CP031406 0.42089
NC_011970 NZ_CP031408 0.31223
NC_011972 NC_012112 0.39165
NC_011972 NC_012148 0.31427
NC_011972 NC_012152 0.33378
NC_011972 NC_012159 0.32435
NC_011972 NC_012251 0.30128
NC_011972 NC_012253 0.34927
NC_011972 NC_012254 0.30344
NC_011972 NC_012257 0.32637
NC_011972 NC_012258 0.33052
NC_011972 NC_012259 0.32713
NC_011972 NC_012268 0.46562
NC_011972 NC_012511 0.3874
NC_011972 NC_017393 0.31569
NC_011972 NC_018984 0.30022
NC_011972 NC_019004 0.35156
NC_011972 NC_019006 0.33035
NC_011972 NZ_CP009666 0.3021
NC_011972 NZ_CP015785 0.30939
NC_011972 NZ_CP015801 0.30939
NC_011972 NZ_CP017206 0.3874
NC_011972 NZ_CP031406 0.35447
NC_011974 NC_012104 0.65421
NC_011974 NC_012151 0.59876
NC_011974 NC_012157 0.82237
NC_011974 NC_012261 0.87212
NC_011974 NC_012263 0.78888
NC_011974 NC_012267 0.44179
NC_011974 NC_012512 0.58025
NC_011974 NC_012513 0.63485
NC_011974 NC_017395 0.67966
NC_011974 NC_017401 0.63227
NC_011974 NC_018983 0.66754
NC_011974 NC_019225 0.67478
NC_011974 NZ_CP009671 0.66093
NC_011974 NZ_CP017202 0.59721
NC_011974 NZ_CP019755 0.66093
NC_011974 NZ_CP019845 0.66093
NC_011974 NZ_CP019917 0.66093
NC_011974 NZ_CP031398 0.78742
NC_011975 NC_012250 0.38791
NC_011975 NC_012262 0.96891
NC_011975 NZ_CP031411 0.35585
NC_011977 NC_012882 0.49612
NC_011977 NC_023325 0.53829
NC_011980 NC_017659 0.37199
NC_011980 NC_018954 0.43193
NC_011980 NC_018966 0.42729
NC_011980 NC_020271 0.39031
NC_011980 NC_023327 0.42048
NC_011980 NC_025179 0.41276
NC_011980 NZ_CP005931 0.40246
NC_011980 NZ_CP006635 0.52898
NC_011980 NZ_CP009579 0.41378
NC_011980 NZ_CP010316 0.43682
NC_011980 NZ_CP012636 0.42512
NC_011980 NZ_CP014489 0.42932
NC_011980 NZ_CP018994 0.41747
NC_011980 NZ_CP019007 0.32502
NC_011980 NZ_CP019018 0.51592
NC_011980 NZ_CP019055 0.47248
NC_011980 NZ_CP020934 0.5553
NC_011980 NZ_CP022166 0.50228
NC_011980 NZ_CP023363 0.36045
NC_011980 NZ_CP024140 0.33323
NC_011980 NZ_CP025403 0.45498
NC_011980 NZ_CP026494 0.3629
NC_011980 NZ_CP026854 0.46067
NC_011980 NZ_CP030791 0.36519
NC_011980 NZ_CP031107 0.4278
NC_012000 NZ_CP014396 0.97538
NC_012000 NZ_CP014401 0.97538
NC_012000 NZ_CP014406 0.97538
NC_012000 NZ_CP028191 0.95726
NC_012040 NZ_CP007767 0.46038
NC_012089 NC_012090 0.59656
NC_012089 NC_019167 0.31305
NC_012089 NC_019168 0.31989
NC_012089 NC_019169 0.31577
NC_012089 NC_019170 0.48812
NC_012089 NC_019171 0.48812
NC_012089 NC_019172 0.6121
NC_012089 NC_019173 0.56561
NC_012090 NC_019170 0.43258
NC_012090 NC_019171 0.43258
NC_012090 NC_019172 0.92045
NC_012090 NC_019173 0.83977
NC_012104 NC_012151 0.6709
NC_012104 NC_012157 0.67505
NC_012104 NC_012261 0.65606
NC_012104 NC_012263 0.68127
NC_012104 NC_012267 0.44189
NC_012104 NC_012512 0.72386
NC_012104 NC_012513 0.73864
NC_012104 NC_017395 0.67849
NC_012104 NC_017401 0.68866
NC_012104 NC_018983 0.63175
NC_012104 NC_019225 0.6012
NC_012104 NZ_CP009671 0.84112
NC_012104 NZ_CP017202 0.6604
NC_012104 NZ_CP019755 0.84112
NC_012104 NZ_CP019845 0.84112
NC_012104 NZ_CP019917 0.84112
NC_012104 NZ_CP031398 0.68428
NC_012105 NC_012160 0.30726
NC_012105 NC_012511 0.34083
NC_012105 NC_012515 0.31602
NC_012105 NC_017394 0.30073
NC_012105 NC_018984 0.31068
NC_012105 NZ_CP009663 0.32274
NC_012105 NZ_CP009664 0.78154
NC_012105 NZ_CP017206 0.34083
NC_012105 NZ_CP017208 0.30757
NC_012105 NZ_CP019759 0.78051
NC_012105 NZ_CP019760 0.32214
NC_012105 NZ_CP019848 0.78154
NC_012105 NZ_CP019850 0.32226
NC_012105 NZ_CP019921 0.54409
NC_012106 NC_012110 0.32897
NC_012106 NC_012113 0.42051
NC_012106 NC_012114 0.34709
NC_012106 NC_012149 0.30108
NC_012106 NC_012251 0.34213
NC_012106 NC_012509 0.3499
NC_012106 NC_012518 0.30687
NC_012106 NC_017427 0.31208
NC_012106 NZ_CP009660 0.64002
NC_012106 NZ_CP009662 0.49325
NC_012106 NZ_CP009665 0.69165
NC_012106 NZ_CP009666 0.30158
NC_012106 NZ_CP017203 0.33331
NC_012106 NZ_CP019756 0.46387
NC_012106 NZ_CP019758 0.69095
NC_012106 NZ_CP019846 0.49028
NC_012106 NZ_CP019847 0.69044
NC_012106 NZ_CP019849 0.43055
NC_012106 NZ_CP019918 0.46314
NC_012106 NZ_CP019920 0.58686
NC_012107 NC_012515 0.65547
NC_012107 NZ_CP009663 0.65787
NC_012107 NZ_CP019760 0.65677
NC_012107 NZ_CP019850 0.65712
NC_012107 NZ_CP019921 0.46347
NC_012110 NC_012113 0.31138
NC_012110 NC_012148 0.32202
NC_012110 NC_012149 0.32808
NC_012110 NC_012509 0.50311
NC_012110 NC_012518 0.33945
NC_012110 NZ_CP009660 0.3183
NC_012110 NZ_CP009662 0.3681
NC_012110 NZ_CP009665 0.3695
NC_012110 NZ_CP019756 0.33961
NC_012110 NZ_CP019758 0.36951
NC_012110 NZ_CP019846 0.36897
NC_012110 NZ_CP019847 0.36928
NC_012110 NZ_CP019918 0.33904
NC_012110 NZ_CP031408 0.33942
NC_012111 NC_012114 0.43849
NC_012111 NC_018981 0.30554
NC_012111 NZ_CP009661 0.3825
NC_012111 NZ_CP019756 0.38182
NC_012111 NZ_CP019849 0.43802
NC_012111 NZ_CP019918 0.38116
NC_012112 NC_012150 0.35931
NC_012112 NC_012159 0.37374
NC_012112 NC_012161 0.34839
NC_012112 NC_012251 0.31264
NC_012112 NC_012253 0.34611
NC_012112 NC_012254 0.37133
NC_012112 NC_012259 0.3291
NC_012112 NC_017393 0.4532
NC_012112 NC_018979 0.30445
NC_012112 NC_019004 0.38113
NC_012112 NC_019006 0.35994
NC_012112 NZ_CP009661 0.31479
NC_012112 NZ_CP017203 0.31731
NC_012112 NZ_CP017205 0.38617
NC_012112 NZ_CP017209 0.33488
NC_012112 NZ_CP031406 0.35173
NC_012113 NC_012114 0.30803
NC_012113 NC_012148 0.34492
NC_012113 NC_012161 0.30551
NC_012113 NC_012250 0.3164
NC_012113 NC_012253 0.31307
NC_012113 NC_012254 0.30188
NC_012113 NC_012266 0.31929
NC_012113 NC_012509 0.3364
NC_012113 NC_012514 0.35269
NC_012113 NC_012518 0.30936
NC_012113 NC_017397 0.32274
NC_012113 NC_017427 0.30539
NC_012113 NZ_CP009660 0.4475
NC_012113 NZ_CP009661 0.44822
NC_012113 NZ_CP009662 0.4059
NC_012113 NZ_CP009665 0.42671
NC_012113 NZ_CP009666 0.30976
NC_012113 NZ_CP017203 0.34043
NC_012113 NZ_CP017209 0.30699
NC_012113 NZ_CP019756 0.37773
NC_012113 NZ_CP019757 0.30129
NC_012113 NZ_CP019758 0.4261
NC_012113 NZ_CP019846 0.40199
NC_012113 NZ_CP019847 0.42603
NC_012113 NZ_CP019849 0.37665
NC_012113 NZ_CP019918 0.37707
NC_012113 NZ_CP019919 0.30101
NC_012113 NZ_CP019920 0.35363
NC_012113 NZ_CP031408 0.3015
NC_012114 NC_012149 0.30023
NC_012114 NC_012251 0.38149
NC_012114 NC_012254 0.38103
NC_012114 NC_012258 0.32035
NC_012114 NC_012259 0.30065
NC_012114 NC_012266 0.36999
NC_012114 NC_017424 0.37014
NC_012114 NC_017425 0.44176
NC_012114 NC_017427 0.31701
NC_012114 NC_018979 0.32901
NC_012114 NC_018981 0.39419
NC_012114 NC_019003 0.35635
NC_012114 NC_019005 0.34666
NC_012114 NZ_CP009660 0.38678
NC_012114 NZ_CP009661 0.39973
NC_012114 NZ_CP009662 0.40461
NC_012114 NZ_CP009666 0.40013
NC_012114 NZ_CP019756 0.35762
NC_012114 NZ_CP019846 0.36551
NC_012114 NZ_CP019849 0.34765
NC_012114 NZ_CP019918 0.35701
NC_012124 NC_013437 0.33431
NC_012124 NC_016855 0.40245
NC_012124 NC_016858 0.40142
NC_012124 NC_016864 0.3972
NC_012124 NC_017054 0.40052
NC_012124 NC_017720 0.40142
NC_012124 NC_019002 0.51458
NC_012124 NC_019112 0.31877
NC_012124 NC_019120 0.51432
NC_012124 NZ_CP007489 0.40134
NC_012124 NZ_CP007508 0.51569
NC_012124 NZ_CP007582 0.41051
NC_012124 NZ_CP008745 0.40221
NC_012124 NZ_CP008927 0.51607
NC_012124 NZ_CP011395 0.51109
NC_012124 NZ_CP011943 0.51505
NC_012124 NZ_CP012348 0.31948
NC_012124 NZ_CP013098 0.51382
NC_012124 NZ_CP013721 0.40073
NC_012124 NZ_CP014050 0.40246
NC_012124 NZ_CP014357 0.40091
NC_012124 NZ_CP014359 0.40139
NC_012124 NZ_CP014537 0.40146
NC_012124 NZ_CP014577 0.40155
NC_012124 NZ_CP015158 0.40224
NC_012124 NZ_CP015525 0.51537
NC_012124 NZ_CP015527 0.51496
NC_012124 NZ_CP016390 0.40198
NC_012124 NZ_CP017178 0.51406
NC_012124 NZ_CP017233 0.35309
NC_012124 NZ_CP017620 0.39911
NC_012124 NZ_CP017729 0.40229
NC_012124 NZ_CP018634 0.41159
NC_012124 NZ_CP018636 0.51574
NC_012124 NZ_CP018639 0.51414
NC_012124 NZ_CP018641 0.5158
NC_012124 NZ_CP018650 0.51607
NC_012124 NZ_CP018653 0.51354
NC_012124 NZ_CP018658 0.40163
NC_012124 NZ_CP018660 0.5156
NC_012124 NZ_CP018663 0.51239
NC_012124 NZ_CP020824 0.51547
NC_012124 NZ_CP020826 0.51523
NC_012124 NZ_CP020923 0.39602
NC_012124 NZ_CP021464 0.33548
NC_012124 NZ_CP022004 0.51554
NC_012124 NZ_CP022071 0.40162
NC_012124 NZ_CP025553 0.50969
NC_012124 NZ_CP025556 0.40272
NC_012124 NZ_CP025557 0.51422
NC_012124 NZ_CP026054 0.51523
NC_012124 NZ_CP026570 0.35304
NC_012124 NZ_CP026701 0.40245
NC_012124 NZ_CP027413 0.40228
NC_012124 NZ_CP028152 0.48411
NC_012124 NZ_CP028156 0.48411
NC_012124 NZ_CP028200 0.40246
NC_012124 NZ_CP029594 0.40188
NC_012124 NZ_CP029596 0.40188
NC_012124 NZ_CP030796 0.51479
NC_012129 NZ_CP009118 0.71108
NC_012148 NC_012150 0.42471
NC_012148 NC_012159 0.32056
NC_012148 NC_012160 0.38618
NC_012148 NC_012511 0.42998
NC_012148 NC_017393 0.30868
NC_012148 NC_017394 0.34082
NC_012148 NC_019006 0.30144
NC_012148 NZ_CP009662 0.31163
NC_012148 NZ_CP009664 0.30063
NC_012148 NZ_CP009666 0.37192
NC_012148 NZ_CP017203 0.48452
NC_012148 NZ_CP017205 0.35564
NC_012148 NZ_CP017206 0.42998
NC_012148 NZ_CP017208 0.38853
NC_012148 NZ_CP019757 0.30718
NC_012148 NZ_CP019759 0.30026
NC_012148 NZ_CP019846 0.31915
NC_012148 NZ_CP019848 0.30063
NC_012148 NZ_CP019919 0.30632
NC_012149 NC_012158 0.31343
NC_012149 NC_012250 0.39488
NC_012149 NC_012258 0.32499
NC_012149 NC_012509 0.34083
NC_012149 NC_017396 0.34575
NC_012149 NC_018981 0.37522
NC_012149 NC_019005 0.35611
NC_012149 NZ_CP009665 0.35943
NC_012149 NZ_CP019758 0.35944
NC_012149 NZ_CP019847 0.35922
NC_012149 NZ_CP019920 0.31468
NC_012150 NC_012160 0.34835
NC_012150 NC_012161 0.34425
NC_012150 NC_012511 0.42514
NC_012150 NC_017393 0.34222
NC_012150 NC_019004 0.30044
NC_012150 NZ_CP009666 0.32542
NC_012150 NZ_CP015784 0.32228
NC_012150 NZ_CP015800 0.32346
NC_012150 NZ_CP017203 0.44706
NC_012150 NZ_CP017205 0.63965
NC_012150 NZ_CP017206 0.42514
NC_012150 NZ_CP017208 0.35337
NC_012150 NZ_CP017209 0.32712
NC_012150 NZ_CP019757 0.30312
NC_012150 NZ_CP019919 0.30342
NC_012151 NC_012157 0.63877
NC_012151 NC_012261 0.60463
NC_012151 NC_012263 0.60378
NC_012151 NC_012267 0.4433
NC_012151 NC_012512 0.59054
NC_012151 NC_012513 0.72067
NC_012151 NC_017395 0.63804
NC_012151 NC_017401 0.73673
NC_012151 NC_018983 0.58556
NC_012151 NC_019225 0.55212
NC_012151 NZ_CP009671 0.67792
NC_012151 NZ_CP017202 0.96903
NC_012151 NZ_CP019755 0.67792
NC_012151 NZ_CP019845 0.67792
NC_012151 NZ_CP019917 0.67792
NC_012151 NZ_CP031398 0.60472
NC_012152 NC_012159 0.33263
NC_012152 NC_012253 0.31764
NC_012152 NC_012255 0.70239
NC_012152 NC_012257 0.70357
NC_012152 NC_012259 0.35944
NC_012152 NC_017428 0.33953
NC_012152 NZ_CP031406 0.3053
NC_012153 NZ_CP017207 0.90455
NC_012154 NC_012156 0.50792
NC_012155 NC_012256 0.47472
NC_012155 NC_012269 0.54867
NC_012155 NC_017399 0.51547
NC_012155 NZ_CP009675 0.41862
NC_012155 NZ_CP017210 0.4604
NC_012155 NZ_CP031399 0.45813
NC_012157 NC_012261 0.82088
NC_012157 NC_012263 0.75556
NC_012157 NC_012267 0.44809
NC_012157 NC_012512 0.58932
NC_012157 NC_012513 0.65147
NC_012157 NC_017395 0.68089
NC_012157 NC_017401 0.67836
NC_012157 NC_018983 0.67843
NC_012157 NC_019225 0.67015
NC_012157 NZ_CP009671 0.66014
NC_012157 NZ_CP017202 0.63729
NC_012157 NZ_CP019755 0.66014
NC_012157 NZ_CP019845 0.66014
NC_012157 NZ_CP019917 0.66014
NC_012157 NZ_CP031398 0.75031
NC_012159 NC_012161 0.31212
NC_012159 NC_012253 0.31926
NC_012159 NC_012255 0.31179
NC_012159 NC_012257 0.33965
NC_012159 NC_012259 0.31296
NC_012159 NC_017393 0.33742
NC_012159 NC_017424 0.46031
NC_012159 NC_017427 0.32279
NC_012159 NC_018979 0.30462
NC_012159 NC_019004 0.358
NC_012159 NC_019006 0.41524
NC_012159 NZ_CP015785 0.34326
NC_012159 NZ_CP015801 0.34326
NC_012159 NZ_CP017203 0.43898
NC_012159 NZ_CP017205 0.33833
NC_012159 NZ_CP017209 0.30401
NC_012159 NZ_CP031406 0.30667
NC_012160 NC_012161 0.32019
NC_012160 NC_012259 0.3461
NC_012160 NC_012510 0.30018
NC_012160 NC_012511 0.35383
NC_012160 NC_012515 0.36275
NC_012160 NC_017394 0.32047
NC_012160 NC_017428 0.34716
NC_012160 NZ_CP009663 0.36683
NC_012160 NZ_CP009664 0.31887
NC_012160 NZ_CP009666 0.39481
NC_012160 NZ_CP015784 0.31269
NC_012160 NZ_CP015800 0.31277
NC_012160 NZ_CP017203 0.36984
NC_012160 NZ_CP017205 0.3239
NC_012160 NZ_CP017206 0.35383
NC_012160 NZ_CP017208 0.94551
NC_012160 NZ_CP017209 0.32392
NC_012160 NZ_CP019757 0.30817
NC_012160 NZ_CP019759 0.31848
NC_012160 NZ_CP019760 0.36618
NC_012160 NZ_CP019848 0.31887
NC_012160 NZ_CP019850 0.36632
NC_012160 NZ_CP019919 0.3073
NC_012160 NZ_CP019921 0.34
NC_012161 NC_012253 0.435
NC_012161 NC_012258 0.36648
NC_012161 NC_012259 0.36474
NC_012161 NC_017393 0.35162
NC_012161 NC_017428 0.31086
NC_012161 NC_019006 0.31735
NC_012161 NZ_CP017203 0.30688
NC_012161 NZ_CP017205 0.31436
NC_012161 NZ_CP017208 0.32737
NC_012161 NZ_CP017209 0.91426
NC_012161 NZ_CP019757 0.33788
NC_012161 NZ_CP019919 0.33853
NC_012161 NZ_CP031406 0.36194
NC_012161 NZ_CP031408 0.31355
NC_012162 NC_017400 0.31202
NC_012163 NC_012171 0.57612
NC_012163 NC_012228 0.85358
NC_012163 NC_012231 0.75848
NC_012163 NC_012236 0.8096
NC_012163 NC_012507 0.41576
NC_012163 NC_017405 0.8073
NC_012163 NC_018990 0.78502
NC_012163 NZ_CP009668 0.95978
NC_012163 NZ_CP017213 0.56891
NC_012163 NZ_CP031402 0.77141
NC_012165 NC_012172 0.58517
NC_012165 NC_012187 0.64084
NC_012165 NC_012202 0.33899
NC_012165 NC_012235 0.59894
NC_012165 NC_012240 0.58085
NC_012165 NC_012499 0.57906
NC_012165 NC_012501 0.57663
NC_012165 NC_017407 0.56757
NC_012165 NC_017416 0.57623
NC_012165 NC_018993 0.64939
NC_012165 NZ_CP009670 0.75926
NC_012165 NZ_CP031403 0.6098
NC_012167 NC_012182 0.67681
NC_012167 NC_012508 0.70636
NC_012167 NC_017421 0.66598
NC_012167 NZ_CP009658 0.68755
NC_012167 NZ_CP017217 0.98006
NC_012167 NZ_CP019764 0.6884
NC_012167 NZ_CP019853 0.6884
NC_012170 NC_012201 0.95124
NC_012170 NC_012232 0.97787
NC_012170 NC_018991 0.60656
NC_012170 NZ_CP031409 0.30736
NC_012171 NC_012228 0.5994
NC_012171 NC_012231 0.54574
NC_012171 NC_012236 0.63057
NC_012171 NC_012507 0.44476
NC_012171 NC_017405 0.6141
NC_012171 NC_018990 0.59329
NC_012171 NZ_CP009668 0.58113
NC_012171 NZ_CP017213 0.95187
NC_012171 NZ_CP031402 0.56695
NC_012172 NC_012187 0.68935
NC_012172 NC_012202 0.49778
NC_012172 NC_012235 0.85204
NC_012172 NC_012240 0.95771
NC_012172 NC_012499 0.92996
NC_012172 NC_012501 0.95008
NC_012172 NC_017407 0.80788
NC_012172 NC_017416 0.93881
NC_012172 NC_018993 0.83769
NC_012172 NZ_CP009670 0.60664
NC_012172 NZ_CP031403 0.8488
NC_012174 NC_012248 0.97652
NC_012174 NC_017415 0.97558
NC_012174 NZ_CP017214 0.49715
NC_012175 NC_012193 0.85431
NC_012175 NC_012194 0.83051
NC_012175 NC_012199 0.81936
NC_012175 NC_012234 0.30973
NC_012175 NC_012241 0.83279
NC_012175 NC_012244 0.84344
NC_012175 NC_012504 0.8178
NC_012175 NC_012505 0.86435
NC_012175 NC_013128 0.74472
NC_012175 NC_013129 0.82367
NC_012175 NC_013130 0.86676
NC_012175 NZ_CP009657 0.82546
NC_012175 NZ_CP017218 0.90686
NC_012175 NZ_CP019765 0.82609
NC_012175 NZ_CP019854 0.82543
NC_012175 NZ_CP019925 0.82609
NC_012175 NZ_CP031397 0.83971
NC_012177 NZ_CP009119 0.94283
NC_012178 NC_012503 0.43308
NC_012178 NC_017420 0.74779
NC_012178 NZ_CP009672 0.43203
NC_012178 NZ_CP015789 0.64472
NC_012178 NZ_CP015804 0.64472
NC_012178 NZ_CP017212 0.98664
NC_012179 NC_012188 0.46016
NC_012179 NC_012191 0.36518
NC_012179 NC_012227 0.37663
NC_012179 NC_012237 0.35046
NC_012179 NC_012243 0.36585
NC_012179 NC_012500 0.54808
NC_012179 NC_012506 0.89532
NC_012179 NC_017410 0.34638
NC_012179 NC_017417 0.47044
NC_012179 NC_018992 0.35346
NC_012179 NZ_CP009674 0.6611
NC_012179 NZ_CP017211 0.46086
NC_012179 NZ_CP019761 0.6611
NC_012179 NZ_CP019851 0.66097
NC_012179 NZ_CP019922 0.65774
NC_012179 NZ_CP031400 0.36182
NC_012182 NC_012508 0.70814
NC_012182 NC_017421 0.68976
NC_012182 NZ_CP009658 0.90009
NC_012182 NZ_CP017217 0.67085
NC_012182 NZ_CP019764 0.9012
NC_012182 NZ_CP019853 0.9012
NC_012184 NC_012186 0.33811
NC_012184 NC_012189 0.39648
NC_012184 NC_012202 0.30942
NC_012184 NC_012245 0.3896
NC_012184 NC_012246 0.33675
NC_012184 NC_012496 0.8455
NC_012184 NC_017411 0.40787
NC_012184 NC_017414 0.38216
NC_012184 NC_018986 0.41435
NC_012184 NZ_CP009659 0.87949
NC_012184 NZ_CP017216 0.39475
NC_012184 NZ_CP019763 0.87988
NC_012184 NZ_CP019852 0.8803
NC_012184 NZ_CP019924 0.88043
NC_012184 NZ_CP031404 0.33705
NC_012186 NC_012189 0.48152
NC_012186 NC_012202 0.30192
NC_012186 NC_012245 0.74493
NC_012186 NC_012246 0.97534
NC_012186 NC_012496 0.32837
NC_012186 NC_017411 0.46677
NC_012186 NC_017414 0.3068
NC_012186 NC_018986 0.50394
NC_012186 NZ_CP009659 0.33806
NC_012186 NZ_CP017216 0.48187
NC_012186 NZ_CP019763 0.33815
NC_012186 NZ_CP019852 0.33861
NC_012186 NZ_CP019924 0.33807
NC_012186 NZ_CP031404 0.9703
NC_012187 NC_012202 0.39264
NC_012187 NC_012235 0.71459
NC_012187 NC_012240 0.6845
NC_012187 NC_012499 0.69153
NC_012187 NC_012501 0.67784
NC_012187 NC_017407 0.65329
NC_012187 NC_017416 0.67315
NC_012187 NC_018993 0.67717
NC_012187 NZ_CP009670 0.68384
NC_012187 NZ_CP031403 0.71404
NC_012188 NC_012191 0.36726
NC_012188 NC_012227 0.37226
NC_012188 NC_012237 0.35422
NC_012188 NC_012243 0.3675
NC_012188 NC_012500 0.49087
NC_012188 NC_012506 0.47424
NC_012188 NC_017410 0.34534
NC_012188 NC_017417 0.42493
NC_012188 NC_018992 0.37621
NC_012188 NZ_CP009674 0.44114
NC_012188 NZ_CP017211 0.99186
NC_012188 NZ_CP019761 0.44114
NC_012188 NZ_CP019851 0.44116
NC_012188 NZ_CP019922 0.43853
NC_012188 NZ_CP031400 0.37211
NC_012189 NC_012202 0.36527
NC_012189 NC_012245 0.57617
NC_012189 NC_012246 0.48134
NC_012189 NC_012496 0.39609
NC_012189 NC_017411 0.5976
NC_012189 NC_017414 0.42464
NC_012189 NC_018986 0.5993
NC_012189 NZ_CP009659 0.40707
NC_012189 NZ_CP017216 0.97688
NC_012189 NZ_CP019763 0.40724
NC_012189 NZ_CP019852 0.4078
NC_012189 NZ_CP019924 0.40709
NC_012189 NZ_CP031404 0.48322
NC_012191 NC_012227 0.92903
NC_012191 NC_012237 0.7943
NC_012191 NC_012243 0.98029
NC_012191 NC_012500 0.35592
NC_012191 NC_012506 0.34801
NC_012191 NC_017410 0.65153
NC_012191 NC_017417 0.30541
NC_012191 NC_018992 0.47249
NC_012191 NZ_CP009674 0.38884
NC_012191 NZ_CP017211 0.36665
NC_012191 NZ_CP019761 0.38884
NC_012191 NZ_CP019851 0.38824
NC_012191 NZ_CP019922 0.38616
NC_012191 NZ_CP031400 0.62959
NC_012192 NZ_CP015794 0.98984
NC_012193 NC_012194 0.8549
NC_012193 NC_012199 0.80638
NC_012193 NC_012234 0.31607
NC_012193 NC_012241 0.88241
NC_012193 NC_012244 0.86252
NC_012193 NC_012504 0.82285
NC_012193 NC_012505 0.84797
NC_012193 NC_013128 0.78287
NC_012193 NC_013129 0.83874
NC_012193 NC_013130 0.84518
NC_012193 NZ_CP009657 0.84536
NC_012193 NZ_CP017218 0.85867
NC_012193 NZ_CP019765 0.84684
NC_012193 NZ_CP019854 0.84616
NC_012193 NZ_CP019925 0.84684
NC_012193 NZ_CP031397 0.86488
NC_012194 NC_012199 0.80873
NC_012194 NC_012234 0.31891
NC_012194 NC_012241 0.85163
NC_012194 NC_012244 0.85207
NC_012194 NC_012504 0.80292
NC_012194 NC_012505 0.84826
NC_012194 NC_013128 0.76049
NC_012194 NC_013129 0.84509
NC_012194 NC_013130 0.83376
NC_012194 NZ_CP009657 0.83578
NC_012194 NZ_CP017218 0.84152
NC_012194 NZ_CP019765 0.83133
NC_012194 NZ_CP019854 0.83067
NC_012194 NZ_CP019925 0.83133
NC_012194 NZ_CP031397 0.85361
NC_012195 NC_012233 0.75262
NC_012195 NC_012495 0.6853
NC_012195 NC_017408 0.60996
NC_012195 NC_017412 0.3593
NC_012195 NC_018987 0.6007
NC_012195 NZ_CP017215 0.75388
NC_012196 NC_012198 0.32749
NC_012196 NC_012502 0.5403
NC_012196 NC_017412 0.38767
NC_012196 NC_017419 0.51065
NC_012196 NZ_CP009667 0.92945
NC_012196 NZ_CP017219 0.32782
NC_012198 NC_012502 0.47968
NC_012198 NC_017419 0.54022
NC_012198 NZ_CP009667 0.32736
NC_012198 NZ_CP017219 0.98831
NC_012199 NC_012234 0.32067
NC_012199 NC_012241 0.82337
NC_012199 NC_012244 0.80884
NC_012199 NC_012504 0.84566
NC_012199 NC_012505 0.83227
NC_012199 NC_013128 0.73228
NC_012199 NC_013129 0.83028
NC_012199 NC_013130 0.8357
NC_012199 NZ_CP009657 0.85964
NC_012199 NZ_CP017218 0.83032
NC_012199 NZ_CP019765 0.8576
NC_012199 NZ_CP019854 0.85692
NC_012199 NZ_CP019925 0.8576
NC_012199 NZ_CP031397 0.80543
NC_012200 NC_017232 0.56515
NC_012200 NZ_CP009061 0.79993
NC_012201 NC_012232 0.9608
NC_012201 NC_017413 0.30134
NC_012201 NC_018991 0.6262
NC_012201 NZ_CP031409 0.30638
NC_012202 NC_012235 0.47262
NC_012202 NC_012240 0.49826
NC_012202 NC_012245 0.33542
NC_012202 NC_012246 0.30137
NC_012202 NC_012496 0.30335
NC_012202 NC_012499 0.49756
NC_012202 NC_012501 0.49317
NC_012202 NC_017407 0.43918
NC_012202 NC_017411 0.35827
NC_012202 NC_017416 0.48795
NC_012202 NC_018986 0.3564
NC_012202 NC_018993 0.43281
NC_012202 NZ_CP009659 0.30735
NC_012202 NZ_CP009670 0.36436
NC_012202 NZ_CP017216 0.36447
NC_012202 NZ_CP019763 0.30679
NC_012202 NZ_CP019852 0.30684
NC_012202 NZ_CP019924 0.30736
NC_012202 NZ_CP031403 0.46484
NC_012202 NZ_CP031404 0.30137
NC_012203 NC_015920 0.98754
NC_012215 NC_017035 0.73339
NC_012215 NC_019214 0.94198
NC_012215 NC_019979 0.7398
NC_012220 NC_019321 0.34173
NC_012220 NZ_CP004408 0.5664
NC_012222 NC_014620 0.31352
NC_012226 NZ_CP016085 0.41176
NC_012226 NZ_CP019601 0.71101
NC_012227 NC_012237 0.79317
NC_012227 NC_012243 0.9276
NC_012227 NC_012500 0.35735
NC_012227 NC_012506 0.35955
NC_012227 NC_017410 0.6494
NC_012227 NC_017417 0.30952
NC_012227 NC_018992 0.48352
NC_012227 NZ_CP009674 0.39948
NC_012227 NZ_CP017211 0.37164
NC_012227 NZ_CP019761 0.39948
NC_012227 NZ_CP019851 0.3995
NC_012227 NZ_CP019922 0.39675
NC_012227 NZ_CP031400 0.62332
NC_012228 NC_012231 0.75046
NC_012228 NC_012236 0.78072
NC_012228 NC_012507 0.4451
NC_012228 NC_017405 0.77973
NC_012228 NC_018990 0.85573
NC_012228 NZ_CP009668 0.86483
NC_012228 NZ_CP017213 0.59569
NC_012228 NZ_CP031402 0.79372
NC_012231 NC_012236 0.75493
NC_012231 NC_012507 0.41543
NC_012231 NC_017405 0.76694
NC_012231 NC_018990 0.74274
NC_012231 NZ_CP009668 0.76565
NC_012231 NZ_CP017213 0.54356
NC_012231 NZ_CP031402 0.91706
NC_012232 NC_017413 0.302
NC_012232 NC_018991 0.6081
NC_012232 NZ_CP031409 0.30777
NC_012233 NC_012495 0.70236
NC_012233 NC_017408 0.55245
NC_012233 NC_017412 0.38444
NC_012233 NC_018987 0.59573
NC_012233 NZ_CP017215 0.98864
NC_012234 NC_012241 0.31932
NC_012234 NC_012244 0.3143
NC_012234 NC_012504 0.31607
NC_012234 NC_012505 0.3095
NC_012234 NC_013129 0.31497
NC_012234 NC_013130 0.31155
NC_012234 NZ_CP009657 0.31836
NC_012234 NZ_CP017218 0.31264
NC_012234 NZ_CP019765 0.31823
NC_012234 NZ_CP019854 0.31796
NC_012234 NZ_CP019925 0.31823
NC_012234 NZ_CP031397 0.31476
NC_012235 NC_012240 0.8511
NC_012235 NC_012499 0.84291
NC_012235 NC_012501 0.84421
NC_012235 NC_017407 0.74429
NC_012235 NC_017416 0.83543
NC_012235 NC_018993 0.85228
NC_012235 NZ_CP009670 0.64296
NC_012235 NZ_CP031403 0.96487
NC_012236 NC_012507 0.41324
NC_012236 NC_017405 0.83812
NC_012236 NC_018990 0.74951
NC_012236 NZ_CP009668 0.81775
NC_012236 NZ_CP017213 0.6221
NC_012236 NZ_CP031402 0.77025
NC_012237 NC_012243 0.79552
NC_012237 NC_012500 0.34635
NC_012237 NC_012506 0.33285
NC_012237 NC_017410 0.72989
NC_012237 NC_018992 0.47804
NC_012237 NZ_CP009674 0.41113
NC_012237 NZ_CP017211 0.3543
NC_012237 NZ_CP019761 0.41113
NC_012237 NZ_CP019851 0.41103
NC_012237 NZ_CP019922 0.4079
NC_012237 NZ_CP031400 0.75794
NC_012238 NC_017409 0.80271
NC_012238 NZ_CP031401 0.88575
NC_012239 NC_017239 0.49595
NC_012239 NT_167351 0.47725
NC_012239 NZ_CP009063 0.69506
NC_012240 NC_012499 0.93036
NC_012240 NC_012501 0.95028
NC_012240 NC_017407 0.79668
NC_012240 NC_017416 0.94377
NC_012240 NC_018993 0.83936
NC_012240 NZ_CP009670 0.60164
NC_012240 NZ_CP031403 0.84654
NC_012241 NC_012244 0.85122
NC_012241 NC_012504 0.81059
NC_012241 NC_012505 0.83653
NC_012241 NC_013128 0.7726
NC_012241 NC_013129 0.84857
NC_012241 NC_013130 0.83375
NC_012241 NZ_CP009657 0.83222
NC_012241 NZ_CP017218 0.84055
NC_012241 NZ_CP019765 0.83116
NC_012241 NZ_CP019854 0.8305
NC_012241 NZ_CP019925 0.83116
NC_012241 NZ_CP031397 0.84779
NC_012243 NC_012500 0.35689
NC_012243 NC_012506 0.34887
NC_012243 NC_017410 0.65216
NC_012243 NC_017417 0.30643
NC_012243 NC_018992 0.47574
NC_012243 NZ_CP009674 0.3883
NC_012243 NZ_CP017211 0.36763
NC_012243 NZ_CP019761 0.3883
NC_012243 NZ_CP019851 0.38831
NC_012243 NZ_CP019922 0.38561
NC_012243 NZ_CP031400 0.6326
NC_012244 NC_012504 0.79934
NC_012244 NC_012505 0.84976
NC_012244 NC_013128 0.75841
NC_012244 NC_013129 0.83108
NC_012244 NC_013130 0.85528
NC_012244 NZ_CP009657 0.82772
NC_012244 NZ_CP017218 0.85659
NC_012244 NZ_CP019765 0.82644
NC_012244 NZ_CP019854 0.82579
NC_012244 NZ_CP019925 0.82644
NC_012244 NZ_CP031397 0.94824
NC_012245 NC_012246 0.74561
NC_012245 NC_012496 0.37782
NC_012245 NC_017411 0.57914
NC_012245 NC_017414 0.36496
NC_012245 NC_018986 0.63049
NC_012245 NZ_CP009659 0.3893
NC_012245 NZ_CP017216 0.57594
NC_012245 NZ_CP019763 0.38947
NC_012245 NZ_CP019852 0.39008
NC_012245 NZ_CP019924 0.38932
NC_012245 NZ_CP031404 0.74714
NC_012246 NC_012496 0.32673
NC_012246 NC_017411 0.46662
NC_012246 NC_017414 0.30734
NC_012246 NC_018986 0.50461
NC_012246 NZ_CP009659 0.3365
NC_012246 NZ_CP017216 0.48122
NC_012246 NZ_CP019763 0.33659
NC_012246 NZ_CP019852 0.33705
NC_012246 NZ_CP019924 0.33652
NC_012246 NZ_CP031404 0.97524
NC_012248 NC_017415 0.96834
NC_012248 NZ_CP017214 0.51465
NC_012249 NZ_CP019766 0.34878
NC_012249 NZ_CP019855 0.34885
NC_012249 NZ_CP019926 0.34897
NC_012250 NC_012253 0.32854
NC_012250 NC_012258 0.30796
NC_012250 NC_012262 0.38819
NC_012250 NC_012268 0.3154
NC_012250 NC_012509 0.34937
NC_012250 NC_018981 0.32867
NC_012250 NC_019005 0.3265
NC_012250 NZ_CP009665 0.3045
NC_012250 NZ_CP019758 0.3045
NC_012250 NZ_CP019847 0.30432
NC_012250 NZ_CP031408 0.49528
NC_012250 NZ_CP031411 0.51302
NC_012251 NC_012254 0.83673
NC_012251 NC_012266 0.31543
NC_012251 NC_017424 0.30353
NC_012251 NC_017425 0.32504
NC_012251 NC_017426 0.36429
NC_012251 NC_017427 0.30207
NC_012251 NC_018981 0.31997
NC_012251 NC_019003 0.33145
NC_012251 NZ_CP009660 0.40033
NC_012251 NZ_CP009661 0.35213
NC_012251 NZ_CP015785 0.30452
NC_012251 NZ_CP015801 0.30452
NC_012252 NC_012265 0.52929
NC_012253 NC_012257 0.33528
NC_012253 NC_012258 0.355
NC_012253 NC_012259 0.3847
NC_012253 NC_012268 0.35919
NC_012253 NC_012510 0.35644
NC_012253 NC_012511 0.30956
NC_012253 NC_012515 0.30098
NC_012253 NC_017393 0.37928
NC_012253 NC_017402 0.32421
NC_012253 NC_019006 0.33016
NC_012253 NZ_CP009663 0.30747
NC_012253 NZ_CP017203 0.31463
NC_012253 NZ_CP017206 0.30956
NC_012253 NZ_CP017209 0.42585
NC_012253 NZ_CP019757 0.32514
NC_012253 NZ_CP019760 0.30699
NC_012253 NZ_CP019850 0.30708
NC_012253 NZ_CP019919 0.32563
NC_012253 NZ_CP019921 0.31101
NC_012253 NZ_CP031406 0.48411
NC_012253 NZ_CP031408 0.37896
NC_012254 NC_012266 0.31839
NC_012254 NC_017424 0.31669
NC_012254 NC_017425 0.32513
NC_012254 NC_017426 0.30247
NC_012254 NC_017427 0.31316
NC_012254 NC_018981 0.32101
NC_012254 NC_019003 0.33871
NC_012254 NC_019004 0.3655
NC_012254 NZ_CP009660 0.32755
NC_012254 NZ_CP009661 0.35373
NC_012254 NZ_CP015785 0.30979
NC_012254 NZ_CP015801 0.30979
NC_012255 NC_012257 0.66792
NC_012255 NC_012259 0.37793
NC_012255 NC_017428 0.3293
NC_012255 NZ_CP031406 0.30012
NC_012256 NC_012269 0.45165
NC_012256 NC_017399 0.46551
NC_012256 NZ_CP009675 0.34707
NC_012256 NZ_CP017210 0.5101
NC_012256 NZ_CP031399 0.52124
NC_012257 NC_012259 0.33512
NC_012257 NC_012268 0.32633
NC_012257 NC_017393 0.36754
NC_012257 NC_017428 0.34616
NC_012257 NZ_CP031406 0.3055
NC_012258 NC_012259 0.33067
NC_012258 NC_012264 0.34669
NC_012258 NC_012268 0.32632
NC_012258 NC_017424 0.30378
NC_012258 NZ_CP017209 0.36045
NC_012258 NZ_CP019757 0.30693
NC_012258 NZ_CP019919 0.30696
NC_012258 NZ_CP031406 0.37149
NC_012258 NZ_CP031407 0.35424
NC_012258 NZ_CP031411 0.37638
NC_012259 NC_012266 0.41244
NC_012259 NC_012268 0.30305
NC_012259 NC_017393 0.33162
NC_012259 NC_019005 0.30617
NC_012259 NZ_CP009666 0.32323
NC_012259 NZ_CP015785 0.33574
NC_012259 NZ_CP015801 0.33574
NC_012259 NZ_CP017205 0.30664
NC_012259 NZ_CP017208 0.34992
NC_012259 NZ_CP017209 0.35485
NC_012259 NZ_CP031405 0.54581
NC_012259 NZ_CP031406 0.55313
NC_012259 NZ_CP031408 0.33686
NC_012261 NC_012263 0.77995
NC_012261 NC_012267 0.44545
NC_012261 NC_012512 0.58065
NC_012261 NC_012513 0.62603
NC_012261 NC_017395 0.70184
NC_012261 NC_017401 0.63437
NC_012261 NC_018983 0.69908
NC_012261 NC_019225 0.69089
NC_012261 NZ_CP009671 0.66489
NC_012261 NZ_CP017202 0.60321
NC_012261 NZ_CP019755 0.66489
NC_012261 NZ_CP019845 0.66489
NC_012261 NZ_CP019917 0.66489
NC_012261 NZ_CP031398 0.77851
NC_012262 NZ_CP031411 0.35328
NC_012263 NC_012267 0.44903
NC_012263 NC_012512 0.60721
NC_012263 NC_012513 0.65483
NC_012263 NC_017395 0.67395
NC_012263 NC_017401 0.63621
NC_012263 NC_018983 0.6843
NC_012263 NC_019225 0.67946
NC_012263 NZ_CP009671 0.6665
NC_012263 NZ_CP017202 0.60442
NC_012263 NZ_CP019755 0.6665
NC_012263 NZ_CP019845 0.6665
NC_012263 NZ_CP019917 0.6665
NC_012263 NZ_CP031398 0.98941
NC_012264 NC_012266 0.46003
NC_012264 NC_012268 0.30475
NC_012264 NC_017424 0.33956
NC_012264 NC_018979 0.30641
NC_012264 NZ_CP031406 0.30659
NC_012266 NC_017402 0.31214
NC_012266 NC_017424 0.32575
NC_012266 NC_017425 0.33177
NC_012266 NC_018981 0.3342
NC_012266 NC_019003 0.33012
NC_012266 NC_019005 0.3461
NC_012266 NZ_CP009666 0.3002
NC_012266 NZ_CP015785 0.39016
NC_012266 NZ_CP015801 0.39016
NC_012266 NZ_CP031405 0.36869
NC_012266 NZ_CP031406 0.32833
NC_012266 NZ_CP031408 0.31423
NC_012267 NC_012512 0.41314
NC_012267 NC_012513 0.44516
NC_012267 NC_017395 0.44463
NC_012267 NC_017401 0.44616
NC_012267 NC_018983 0.447
NC_012267 NC_019225 0.43882
NC_012267 NZ_CP009671 0.45491
NC_012267 NZ_CP017202 0.4412
NC_012267 NZ_CP019755 0.45491
NC_012267 NZ_CP019845 0.45491
NC_012267 NZ_CP019917 0.45491
NC_012267 NZ_CP031398 0.45071
NC_012268 NC_012511 0.33914
NC_012268 NC_017393 0.32763
NC_012268 NC_017396 0.32591
NC_012268 NC_019004 0.36552
NC_012268 NC_019005 0.34023
NC_012268 NZ_CP009666 0.33633
NC_012268 NZ_CP017206 0.33914
NC_012268 NZ_CP031406 0.35336
NC_012268 NZ_CP031408 0.30035
NC_012269 NC_017399 0.42117
NC_012269 NZ_CP009675 0.53939
NC_012269 NZ_CP017210 0.57554
NC_012269 NZ_CP031399 0.58069
NC_012417 NC_013295 0.98719
NC_012417 NC_013297 0.98719
NC_012417 NC_013300 0.98719
NC_012417 NC_018958 0.98656
NC_012417 NC_018960 0.98656
NC_012417 NC_018975 0.98656
NC_012417 NZ_CP007178 1
NC_012417 NZ_CP009424 1
NC_012417 NZ_CP014393 1
NC_012417 NZ_CP014398 1
NC_012417 NZ_CP014403 1
NC_012417 NZ_CP014410 1
NC_012417 NZ_CP014413 1
NC_012417 NZ_CP014421 1
NC_012417 NZ_CP014424 1
NC_012417 NZ_CP014430 1
NC_012417 NZ_CP014433 1
NC_012417 NZ_CP014436 1
NC_012417 NZ_CP014439 1
NC_012417 NZ_CP014442 1
NC_012417 NZ_CP025482 0.9936
NC_012417 NZ_CP025487 0.9936
NC_012417 NZ_CP025488 0.99455
NC_012417 NZ_CP025489 0.9936
NC_012417 NZ_CP025490 0.9936
NC_012417 NZ_CP025496 0.9936
NC_012417 NZ_CP029668 0.98719
NC_012417 NZ_CP029676 0.9777
NC_012473 NZ_CP009317 0.99978
NC_012487 NC_013369 0.46486
NC_012487 NC_013728 0.43337
NC_012487 NC_014477 0.38211
NC_012487 NC_014843 0.36235
NC_012487 NC_018995 0.42495
NC_012487 NC_022371 0.4039
NC_012487 NC_032099 0.3457
NC_012487 NZ_CP006028 0.47243
NC_012487 NZ_CP007138 0.47243
NC_012487 NZ_CP009052 0.40521
NC_012487 NZ_CP015141 0.39375
NC_012487 NZ_CP019011 0.30665
NC_012487 NZ_CP022408 0.36841
NC_012487 NZ_CP023387 0.44447
NC_012487 NZ_CP024154 0.39144
NC_012487 NZ_CP024254 0.41983
NC_012487 NZ_CP025625 0.34582
NC_012487 NZ_CP026855 0.4029
NC_012487 NZ_CP027220 0.48478
NC_012487 NZ_CP027315 0.48959
NC_012487 NZ_CP027318 0.36842
NC_012487 NZ_CP027339 0.48974
NC_012487 NZ_CP027391 0.49314
NC_012487 NZ_CP027436 0.36766
NC_012487 NZ_CP027444 0.49376
NC_012487 NZ_CP027456 0.36822
NC_012487 NZ_CP027465 0.37556
NC_012487 NZ_CP027470 0.3374
NC_012487 NZ_CP027547 0.4825
NC_012487 NZ_CP028111 0.36795
NC_012487 NZ_CP028113 0.48947
NC_012487 NZ_CP028115 0.4997
NC_012487 NZ_CP028124 0.39738
NC_012494 NC_017235 0.33758
NC_012495 NC_017408 0.63605
NC_012495 NC_017412 0.32624
NC_012495 NC_018987 0.52009
NC_012495 NZ_CP017215 0.70404
NC_012496 NC_017411 0.40107
NC_012496 NC_017414 0.37412
NC_012496 NC_018986 0.41507
NC_012496 NZ_CP009659 0.85443
NC_012496 NZ_CP017216 0.39481
NC_012496 NZ_CP019763 0.85464
NC_012496 NZ_CP019852 0.85546
NC_012496 NZ_CP019924 0.85534
NC_012496 NZ_CP031404 0.32664
NC_012499 NC_012501 0.92281
NC_012499 NC_017407 0.79979
NC_012499 NC_017416 0.9121
NC_012499 NC_018993 0.81726
NC_012499 NZ_CP009670 0.59477
NC_012499 NZ_CP031403 0.83657
NC_012500 NC_012506 0.58133
NC_012500 NC_017410 0.33596
NC_012500 NC_017417 0.53741
NC_012500 NC_018992 0.33008
NC_012500 NZ_CP009674 0.56682
NC_012500 NZ_CP017211 0.49135
NC_012500 NZ_CP019761 0.56682
NC_012500 NZ_CP019851 0.56685
NC_012500 NZ_CP019922 0.56388
NC_012500 NZ_CP031400 0.35903
NC_012501 NC_017407 0.79031
NC_012501 NC_017416 0.95618
NC_012501 NC_018993 0.83012
NC_012501 NZ_CP009670 0.59672
NC_012501 NZ_CP031403 0.83824
NC_012502 NC_017419 0.78241
NC_012502 NZ_CP009667 0.54459
NC_012502 NZ_CP017219 0.48044
NC_012503 NC_017420 0.39986
NC_012503 NZ_CP009672 0.64923
NC_012503 NZ_CP015789 0.33717
NC_012503 NZ_CP015804 0.33717
NC_012503 NZ_CP017212 0.43246
NC_012504 NC_012505 0.83356
NC_012504 NC_013128 0.72946
NC_012504 NC_013129 0.82232
NC_012504 NC_013130 0.83062
NC_012504 NZ_CP009657 0.85129
NC_012504 NZ_CP017218 0.82322
NC_012504 NZ_CP019765 0.85235
NC_012504 NZ_CP019854 0.85168
NC_012504 NZ_CP019925 0.85235
NC_012504 NZ_CP031397 0.80067
NC_012505 NC_013128 0.75677
NC_012505 NC_013129 0.82794
NC_012505 NC_013130 0.8789
NC_012505 NZ_CP009657 0.83606
NC_012505 NZ_CP017218 0.86894
NC_012505 NZ_CP019765 0.83446
NC_012505 NZ_CP019854 0.8338
NC_012505 NZ_CP019925 0.83446
NC_012505 NZ_CP031397 0.84895
NC_012506 NC_017410 0.33404
NC_012506 NC_017417 0.49585
NC_012506 NC_018992 0.34487
NC_012506 NZ_CP009674 0.67325
NC_012506 NZ_CP017211 0.47492
NC_012506 NZ_CP019761 0.67325
NC_012506 NZ_CP019851 0.67328
NC_012506 NZ_CP019922 0.66991
NC_012506 NZ_CP031400 0.34337
NC_012507 NC_017405 0.40438
NC_012507 NC_018990 0.45935
NC_012507 NZ_CP009668 0.41888
NC_012507 NZ_CP017213 0.44455
NC_012507 NZ_CP031402 0.42072
NC_012508 NC_017421 0.70864
NC_012508 NZ_CP009658 0.71709
NC_012508 NZ_CP017217 0.70148
NC_012508 NZ_CP019764 0.71796
NC_012508 NZ_CP019853 0.71796
NC_012509 NC_012518 0.34621
NC_012509 NC_017398 0.319
NC_012509 NC_018981 0.32386
NC_012509 NZ_CP009660 0.34922
NC_012509 NZ_CP009662 0.33899
NC_012509 NZ_CP009665 0.37497
NC_012509 NZ_CP019756 0.37225
NC_012509 NZ_CP019757 0.32079
NC_012509 NZ_CP019758 0.37498
NC_012509 NZ_CP019846 0.33926
NC_012509 NZ_CP019847 0.37474
NC_012509 NZ_CP019849 0.37779
NC_012509 NZ_CP019918 0.3716
NC_012509 NZ_CP019919 0.32079
NC_012510 NC_012515 0.33418
NC_012510 NC_017402 0.60447
NC_012510 NC_017428 0.32848
NC_012510 NC_018984 0.30312
NC_012510 NZ_CP009663 0.33767
NC_012510 NZ_CP017204 0.33356
NC_012510 NZ_CP017208 0.30035
NC_012510 NZ_CP019757 0.32881
NC_012510 NZ_CP019760 0.3372
NC_012510 NZ_CP019850 0.33733
NC_012510 NZ_CP019919 0.32906
NC_012510 NZ_CP019921 0.32201
NC_012510 NZ_CP031406 0.35429
NC_012511 NC_017394 0.31022
NC_012511 NZ_CP009664 0.3445
NC_012511 NZ_CP009666 0.35869
NC_012511 NZ_CP015784 0.30373
NC_012511 NZ_CP015800 0.30488
NC_012511 NZ_CP017203 0.37533
NC_012511 NZ_CP017205 0.41018
NC_012511 NZ_CP017206 1
NC_012511 NZ_CP017208 0.35764
NC_012511 NZ_CP019759 0.34392
NC_012511 NZ_CP019848 0.3445
NC_012511 NZ_CP019921 0.32031
NC_012512 NC_012513 0.64422
NC_012512 NC_017395 0.60101
NC_012512 NC_017401 0.61887
NC_012512 NC_018983 0.56827
NC_012512 NC_019225 0.542
NC_012512 NZ_CP009671 0.70896
NC_012512 NZ_CP017202 0.58752
NC_012512 NZ_CP019755 0.70896
NC_012512 NZ_CP019845 0.70896
NC_012512 NZ_CP019917 0.70896
NC_012512 NZ_CP031398 0.61011
NC_012513 NC_017395 0.65682
NC_012513 NC_017401 0.75978
NC_012513 NC_018983 0.64336
NC_012513 NC_019225 0.58408
NC_012513 NZ_CP009671 0.7136
NC_012513 NZ_CP017202 0.69772
NC_012513 NZ_CP019755 0.7136
NC_012513 NZ_CP019845 0.7136
NC_012513 NZ_CP019917 0.7136
NC_012513 NZ_CP031398 0.65582
NC_012514 NC_017398 0.32839
NC_012514 NZ_CP019757 0.32303
NC_012514 NZ_CP019919 0.32277
NC_012515 NZ_CP009663 0.86277
NC_012515 NZ_CP009664 0.31955
NC_012515 NZ_CP015784 0.30375
NC_012515 NZ_CP015800 0.30383
NC_012515 NZ_CP017208 0.34894
NC_012515 NZ_CP019759 0.319
NC_012515 NZ_CP019760 0.86158
NC_012515 NZ_CP019848 0.31955
NC_012515 NZ_CP019850 0.86203
NC_012515 NZ_CP019921 0.62082
NC_012515 NZ_CP031406 0.31876
NC_012516 NC_017423 0.61183
NC_012517 NC_017398 0.3315
NC_012517 NZ_CP031411 0.36731
NC_012518 NC_017396 0.33627
NC_012518 NZ_CP009660 0.30156
NC_012518 NZ_CP009662 0.31425
NC_012518 NZ_CP009665 0.32696
NC_012518 NZ_CP019756 0.30234
NC_012518 NZ_CP019757 0.34155
NC_012518 NZ_CP019758 0.32697
NC_012518 NZ_CP019846 0.303
NC_012518 NZ_CP019847 0.32678
NC_012518 NZ_CP019849 0.32259
NC_012518 NZ_CP019918 0.30185
NC_012518 NZ_CP019919 0.34155
NC_012547 NC_013320 0.7729
NC_012547 NC_013338 0.56066
NC_012547 NC_013339 0.61792
NC_012547 NC_013342 0.64228
NC_012547 NC_013343 0.63351
NC_012547 NC_013344 0.68784
NC_012547 NC_013653 0.31556
NC_012547 NC_018967 0.35451
NC_012547 NC_020535 0.52253
NC_012548 NC_016635 0.69858
NC_012548 NC_021574 0.84492
NC_012549 NC_014164 0.37372
NC_012551 NZ_CP017355 0.95483
NC_012551 NZ_CP017365 0.9543
NC_012555 NC_012556 0.99092
NC_012555 NC_019114 0.32192
NC_012555 NC_021845 0.3372
NC_012555 NC_024983 0.62511
NC_012555 NZ_CP008825 0.77931
NC_012555 NZ_CP008899 0.79563
NC_012555 NZ_CP008906 0.56331
NC_012555 NZ_CP011062 0.35247
NC_012555 NZ_CP011601 0.90332
NC_012555 NZ_CP012170 0.77832
NC_012555 NZ_CP012931 0.36504
NC_012555 NZ_CP015833 0.36573
NC_012555 NZ_CP016526 0.8102
NC_012555 NZ_CP016764 0.49673
NC_012555 NZ_CP019214 0.32985
NC_012555 NZ_CP019443 0.35956
NC_012555 NZ_CP019559 0.5646
NC_012555 NZ_CP019647 0.32101
NC_012555 NZ_CP020493 0.35898
NC_012555 NZ_CP021209 0.37015
NC_012555 NZ_CP021463 0.55114
NC_012555 NZ_CP022165 0.36948
NC_012555 NZ_CP022451 0.31886
NC_012555 NZ_CP022533 0.72044
NC_012555 NZ_CP022696 0.70081
NC_012555 NZ_CP023143 0.36271
NC_012555 NZ_CP024143 0.35422
NC_012555 NZ_CP024813 0.63174
NC_012555 NZ_CP025402 0.37819
NC_012555 NZ_CP026492 0.3468
NC_012555 NZ_CP026661 0.57908
NC_012555 NZ_CP027144 0.71847
NC_012555 NZ_CP027202 0.35461
NC_012555 NZ_CP027411 0.32199
NC_012555 NZ_CP027678 0.52668
NC_012555 NZ_CP028197 0.62388
NC_012555 NZ_CP028537 0.49825
NC_012555 NZ_CP029248 0.55756
NC_012555 NZ_CP029717 0.88469
NC_012555 NZ_CP030080 0.54589
NC_012555 NZ_CP030186 0.80301
NC_012555 NZ_CP030940 0.38729
NC_012555 NZ_CP031102 0.48446
NC_012555 NZ_CP031547 0.34126
NC_012555 NZ_CP031575 0.66351
NC_012555 NZ_CP031724 0.70516
NC_012556 NC_019114 0.31988
NC_012556 NC_021845 0.33477
NC_012556 NC_024983 0.62343
NC_012556 NZ_CP008825 0.77296
NC_012556 NZ_CP008899 0.78882
NC_012556 NZ_CP008906 0.55855
NC_012556 NZ_CP011062 0.35027
NC_012556 NZ_CP011601 0.8956
NC_012556 NZ_CP012170 0.78631
NC_012556 NZ_CP012931 0.36268
NC_012556 NZ_CP015833 0.36338
NC_012556 NZ_CP016526 0.81829
NC_012556 NZ_CP016764 0.49338
NC_012556 NZ_CP019214 0.32794
NC_012556 NZ_CP019443 0.35722
NC_012556 NZ_CP019559 0.56066
NC_012556 NZ_CP019647 0.31911
NC_012556 NZ_CP020493 0.35676
NC_012556 NZ_CP021209 0.3677
NC_012556 NZ_CP021463 0.5477
NC_012556 NZ_CP022165 0.36707
NC_012556 NZ_CP022451 0.31678
NC_012556 NZ_CP022533 0.72722
NC_012556 NZ_CP022696 0.69551
NC_012556 NZ_CP023143 0.36033
NC_012556 NZ_CP024143 0.352
NC_012556 NZ_CP024813 0.63002
NC_012556 NZ_CP025402 0.37573
NC_012556 NZ_CP026492 0.34466
NC_012556 NZ_CP026661 0.57513
NC_012556 NZ_CP027144 0.71323
NC_012556 NZ_CP027202 0.35242
NC_012556 NZ_CP027411 0.31996
NC_012556 NZ_CP027678 0.52309
NC_012556 NZ_CP028197 0.62852
NC_012556 NZ_CP028537 0.49553
NC_012556 NZ_CP029248 0.55397
NC_012556 NZ_CP029717 0.8927
NC_012556 NZ_CP030080 0.54212
NC_012556 NZ_CP030186 0.79625
NC_012556 NZ_CP030940 0.38635
NC_012556 NZ_CP031102 0.48087
NC_012556 NZ_CP031547 0.33912
NC_012556 NZ_CP031575 0.65881
NC_012556 NZ_CP031724 0.69975
NC_012562 NZ_CP024928 0.7225
NC_012577 NC_012655 0.99054
NC_012577 NC_014332 0.94282
NC_012577 NC_017727 0.98764
NC_012577 NZ_CP001972 0.98962
NC_012577 NZ_CP006744 0.96591
NC_012577 NZ_CP007617 0.96648
NC_012577 NZ_CP007664 0.99775
NC_012577 NZ_CP007702 0.98741
NC_012577 NZ_CP008848 0.97124
NC_012577 NZ_CP009314 0.99094
NC_012577 NZ_CP009326 0.99837
NC_012577 NZ_CP009329 0.98544
NC_012577 NZ_CP009339 0.98868
NC_012577 NZ_CP009462 0.99795
NC_012577 NZ_CP009475 0.99134
NC_012577 NZ_CP009542 0.99016
NC_012577 NZ_CP009695 0.96908
NC_012577 NZ_CP009698 0.96537
NC_012577 NZ_CP009900 0.96284
NC_012577 NZ_CP009979 0.98985
NC_012577 NZ_CP010320 0.99064
NC_012577 NZ_CP010343 0.97063
NC_012577 NZ_CP010794 0.91327
NC_012577 NZ_CP010815 0.99252
NC_012577 NZ_CP010854 0.99302
NC_012577 NZ_CP014178 0.99011
NC_012577 NZ_CP015778 0.98922
NC_012577 NZ_CP018905 0.97269
NC_012577 NZ_CP023003 0.98491
NC_012577 NZ_CP029807 0.98962
NC_012579 NC_012656 0.98942
NC_012579 NC_014331 0.95054
NC_012579 NC_017726 0.98596
NC_012579 NZ_CP001971 0.98986
NC_012579 NZ_CP001975 0.98403
NC_012579 NZ_CP006743 0.97474
NC_012579 NZ_CP007665 0.9959
NC_012579 NZ_CP008847 0.97822
NC_012579 NZ_CP009316 0.99182
NC_012579 NZ_CP009324 0.99208
NC_012579 NZ_CP009327 0.99661
NC_012579 NZ_CP009330 0.98741
NC_012579 NZ_CP009340 0.98819
NC_012579 NZ_CP009463 0.99003
NC_012579 NZ_CP009540 0.98803
NC_012579 NZ_CP009543 0.98864
NC_012579 NZ_CP009592 0.87532
NC_012579 NZ_CP009597 0.9885
NC_012579 NZ_CP009696 0.98018
NC_012579 NZ_CP009699 0.97531
NC_012579 NZ_CP009901 0.96769
NC_012579 NZ_CP009980 0.989
NC_012579 NZ_CP010321 0.99024
NC_012579 NZ_CP010793 0.98942
NC_012579 NZ_CP010853 0.99264
NC_012579 NZ_CP014177 0.98955
NC_012579 NZ_CP015777 0.98766
NC_012579 NZ_CP018904 0.97958
NC_012579 NZ_CP019589 0.98868
NC_012579 NZ_CP022045 0.98945
NC_012579 NZ_CP023002 0.98728
NC_012579 NZ_CP029806 0.98439
NC_012625 NC_012626 1
NC_012625 NC_012627 0.81075
NC_012625 NC_012629 0.80114
NC_012625 NC_012630 0.92614
NC_012625 NC_012631 0.98942
NC_012625 NC_017433 0.787
NC_012625 NC_017435 0.787
NC_012625 NC_017438 0.80635
NC_012625 NC_019272 0.81075
NC_012625 NC_020513 0.98942
NC_012625 NC_020550 0.81075
NC_012625 NC_020551 0.98942
NC_012625 NC_020946 0.81075
NC_012625 NC_020947 0.98942
NC_012625 NC_020948 0.74419
NC_012625 NC_020949 0.74419
NC_012625 NC_020950 0.74419
NC_012625 NC_020951 0.74153
NC_012625 NC_020952 0.73725
NC_012625 NC_020953 0.74419
NC_012625 NC_020955 0.74419
NC_012625 NC_020956 0.74419
NC_012625 NC_020957 0.72308
NC_012625 NC_020958 0.79006
NC_012625 NC_020959 0.79196
NC_012625 NC_020960 0.98385
NC_012625 NC_020961 0.79196
NC_012625 NC_020962 0.79086
NC_012625 NC_020963 0.79196
NC_012625 NC_020979 0.81075
NC_012625 NC_020980 0.74419
NC_012625 NC_020981 0.74419
NC_012625 NC_020983 0.74419
NC_012625 NC_020984 0.74419
NC_012625 NC_020985 0.7399
NC_012625 NC_020986 1
NC_012625 NC_020987 0.98385
NC_012625 NC_020988 1
NC_012625 NC_020989 0.79086
NC_012625 NC_021049 0.73856
NC_012625 NC_021051 0.73856
NC_012625 NC_023057 0.79055
NC_012625 NZ_CP007132 0.79196
NC_012625 NZ_CP009924 0.74419
NC_012625 NZ_CP009926 0.74419
NC_012625 NZ_CP010568 0.98385
NC_012625 NZ_CP010570 0.99436
NC_012625 NZ_CP010572 0.79196
NC_012625 NZ_CP015295 0.98942
NC_012625 NZ_CP015297 0.98942
NC_012625 NZ_CP015299 0.98942
NC_012625 NZ_CP015301 0.98875
NC_012625 NZ_CP015303 0.98385
NC_012625 NZ_CP015305 0.98942
NC_012625 NZ_CP015307 1
NC_012625 NZ_CP016421 0.78883
NC_012625 NZ_CP016423 0.79337
NC_012625 NZ_CP016425 0.79356
NC_012625 NZ_CP016427 0.79163
NC_012625 NZ_CP018053 0.80165
NC_012626 NC_012627 0.81075
NC_012626 NC_012629 0.80114
NC_012626 NC_012630 0.92614
NC_012626 NC_012631 0.98942
NC_012626 NC_017433 0.787
NC_012626 NC_017435 0.787
NC_012626 NC_017438 0.80635
NC_012626 NC_019272 0.81075
NC_012626 NC_020513 0.98942
NC_012626 NC_020550 0.81075
NC_012626 NC_020551 0.98942
NC_012626 NC_020946 0.81075
NC_012626 NC_020947 0.98942
NC_012626 NC_020948 0.74419
NC_012626 NC_020949 0.74419
NC_012626 NC_020950 0.74419
NC_012626 NC_020951 0.74153
NC_012626 NC_020952 0.73725
NC_012626 NC_020953 0.74419
NC_012626 NC_020955 0.74419
NC_012626 NC_020956 0.74419
NC_012626 NC_020957 0.72308
NC_012626 NC_020958 0.79006
NC_012626 NC_020959 0.79196
NC_012626 NC_020960 0.98385
NC_012626 NC_020961 0.79196
NC_012626 NC_020962 0.79086
NC_012626 NC_020963 0.79196
NC_012626 NC_020979 0.81075
NC_012626 NC_020980 0.74419
NC_012626 NC_020981 0.74419
NC_012626 NC_020983 0.74419
NC_012626 NC_020984 0.74419
NC_012626 NC_020985 0.7399
NC_012626 NC_020986 1
NC_012626 NC_020987 0.98385
NC_012626 NC_020988 1
NC_012626 NC_020989 0.79086
NC_012626 NC_021049 0.73856
NC_012626 NC_021051 0.73856
NC_012626 NC_023057 0.79055
NC_012626 NZ_CP007132 0.79196
NC_012626 NZ_CP009924 0.74419
NC_012626 NZ_CP009926 0.74419
NC_012626 NZ_CP010568 0.98385
NC_012626 NZ_CP010570 0.99436
NC_012626 NZ_CP010572 0.79196
NC_012626 NZ_CP015295 0.98942
NC_012626 NZ_CP015297 0.98942
NC_012626 NZ_CP015299 0.98942
NC_012626 NZ_CP015301 0.98875
NC_012626 NZ_CP015303 0.98385
NC_012626 NZ_CP015305 0.98942
NC_012626 NZ_CP015307 1
NC_012626 NZ_CP016421 0.78883
NC_012626 NZ_CP016423 0.79337
NC_012626 NZ_CP016425 0.79356
NC_012626 NZ_CP016427 0.79163
NC_012626 NZ_CP018053 0.80165
NC_012627 NC_012629 0.98824
NC_012627 NC_012630 0.75845
NC_012627 NC_012631 0.8103
NC_012627 NC_017433 0.88878
NC_012627 NC_017435 0.88878
NC_012627 NC_017438 0.99463
NC_012627 NC_019272 1
NC_012627 NC_020513 0.8103
NC_012627 NC_020550 1
NC_012627 NC_020551 0.8103
NC_012627 NC_020946 1
NC_012627 NC_020947 0.8103
NC_012627 NC_020948 0.73526
NC_012627 NC_020949 0.73526
NC_012627 NC_020950 0.73526
NC_012627 NC_020951 0.73263
NC_012627 NC_020952 0.7284
NC_012627 NC_020953 0.73526
NC_012627 NC_020955 0.73526
NC_012627 NC_020956 0.73526
NC_012627 NC_020957 0.71017
NC_012627 NC_020958 0.89638
NC_012627 NC_020959 0.89867
NC_012627 NC_020960 0.80568
NC_012627 NC_020961 0.89867
NC_012627 NC_020962 0.79108
NC_012627 NC_020963 0.89867
NC_012627 NC_020979 1
NC_012627 NC_020980 0.73526
NC_012627 NC_020981 0.73526
NC_012627 NC_020983 0.73526
NC_012627 NC_020984 0.73526
NC_012627 NC_020985 0.73102
NC_012627 NC_020986 0.81075
NC_012627 NC_020987 0.80568
NC_012627 NC_020988 0.81075
NC_012627 NC_020989 0.79108
NC_012627 NC_021049 0.7297
NC_012627 NC_021051 0.7297
NC_012627 NC_023057 0.97306
NC_012627 NZ_CP007132 0.89867
NC_012627 NZ_CP009924 0.73526
NC_012627 NZ_CP009926 0.73526
NC_012627 NZ_CP010568 0.80568
NC_012627 NZ_CP010570 0.80744
NC_012627 NZ_CP010572 0.89867
NC_012627 NZ_CP015295 0.8103
NC_012627 NZ_CP015297 0.8103
NC_012627 NZ_CP015299 0.8103
NC_012627 NZ_CP015301 0.80284
NC_012627 NZ_CP015303 0.80568
NC_012627 NZ_CP015305 0.8103
NC_012627 NZ_CP015307 0.81075
NC_012627 NZ_CP016421 0.96021
NC_012627 NZ_CP016423 0.96564
NC_012627 NZ_CP016425 0.9659
NC_012627 NZ_CP016427 0.97018
NC_012627 NZ_CP018053 0.9668
NC_012629 NC_012630 0.75362
NC_012629 NC_012631 0.8007
NC_012629 NC_017433 0.8783
NC_012629 NC_017435 0.8783
NC_012629 NC_017438 0.98293
NC_012629 NC_019272 0.98824
NC_012629 NC_020513 0.8007
NC_012629 NC_020550 0.98824
NC_012629 NC_020551 0.8007
NC_012629 NC_020946 0.98824
NC_012629 NC_020947 0.8007
NC_012629 NC_020948 0.72887
NC_012629 NC_020949 0.72887
NC_012629 NC_020950 0.72887
NC_012629 NC_020951 0.72626
NC_012629 NC_020952 0.72206
NC_012629 NC_020953 0.72887
NC_012629 NC_020955 0.72887
NC_012629 NC_020956 0.72887
NC_012629 NC_020957 0.70393
NC_012629 NC_020958 0.88583
NC_012629 NC_020959 0.88808
NC_012629 NC_020960 0.79614
NC_012629 NC_020961 0.88808
NC_012629 NC_020962 0.78255
NC_012629 NC_020963 0.88808
NC_012629 NC_020979 0.98824
NC_012629 NC_020980 0.72887
NC_012629 NC_020981 0.72887
NC_012629 NC_020983 0.72887
NC_012629 NC_020984 0.72887
NC_012629 NC_020985 0.72466
NC_012629 NC_020986 0.80114
NC_012629 NC_020987 0.79614
NC_012629 NC_020988 0.80114
NC_012629 NC_020989 0.78255
NC_012629 NC_021049 0.72334
NC_012629 NC_021051 0.72334
NC_012629 NC_023057 0.96161
NC_012629 NZ_CP007132 0.88808
NC_012629 NZ_CP009924 0.72887
NC_012629 NZ_CP009926 0.72887
NC_012629 NZ_CP010568 0.79614
NC_012629 NZ_CP010570 0.79787
NC_012629 NZ_CP010572 0.88808
NC_012629 NZ_CP015295 0.8007
NC_012629 NZ_CP015297 0.8007
NC_012629 NZ_CP015299 0.8007
NC_012629 NZ_CP015301 0.79332
NC_012629 NZ_CP015303 0.79614
NC_012629 NZ_CP015305 0.8007
NC_012629 NZ_CP015307 0.80114
NC_012629 NZ_CP016421 0.94994
NC_012629 NZ_CP016423 0.95532
NC_012629 NZ_CP016425 0.95557
NC_012629 NZ_CP016427 0.95877
NC_012629 NZ_CP018053 0.95543
NC_012630 NC_012631 0.93634
NC_012630 NC_017433 0.72784
NC_012630 NC_017435 0.72784
NC_012630 NC_017438 0.7542
NC_012630 NC_019272 0.75845
NC_012630 NC_020513 0.93634
NC_012630 NC_020550 0.75845
NC_012630 NC_020551 0.93634
NC_012630 NC_020946 0.75845
NC_012630 NC_020947 0.93634
NC_012630 NC_020948 0.7051
NC_012630 NC_020949 0.7051
NC_012630 NC_020950 0.7051
NC_012630 NC_020951 0.7051
NC_012630 NC_020952 0.7009
NC_012630 NC_020953 0.7051
NC_012630 NC_020955 0.7051
NC_012630 NC_020956 0.7051
NC_012630 NC_020957 0.68836
NC_012630 NC_020958 0.73084
NC_012630 NC_020959 0.73258
NC_012630 NC_020960 0.94178
NC_012630 NC_020961 0.73258
NC_012630 NC_020962 0.74049
NC_012630 NC_020963 0.73258
NC_012630 NC_020979 0.75845
NC_012630 NC_020980 0.7051
NC_012630 NC_020981 0.7051
NC_012630 NC_020983 0.7051
NC_012630 NC_020984 0.7051
NC_012630 NC_020985 0.7009
NC_012630 NC_020986 0.92614
NC_012630 NC_020987 0.93093
NC_012630 NC_020988 0.92614
NC_012630 NC_020989 0.74049
NC_012630 NC_021049 0.70118
NC_012630 NC_021051 0.70118
NC_012630 NC_023057 0.73894
NC_012630 NZ_CP007132 0.73258
NC_012630 NZ_CP009924 0.7051
NC_012630 NZ_CP009926 0.7051
NC_012630 NZ_CP010568 0.93093
NC_012630 NZ_CP010570 0.92282
NC_012630 NZ_CP010572 0.73258
NC_012630 NZ_CP015295 0.93634
NC_012630 NZ_CP015297 0.93634
NC_012630 NZ_CP015299 0.93634
NC_012630 NZ_CP015301 0.91546
NC_012630 NZ_CP015303 0.94178
NC_012630 NZ_CP015305 0.92555
NC_012630 NZ_CP015307 0.92614
NC_012630 NZ_CP016421 0.73731
NC_012630 NZ_CP016423 0.74169
NC_012630 NZ_CP016425 0.74187
NC_012630 NZ_CP016427 0.73999
NC_012630 NZ_CP018053 0.74967
NC_012631 NC_017433 0.77867
NC_012631 NC_017435 0.77867
NC_012631 NC_017438 0.8059
NC_012631 NC_019272 0.8103
NC_012631 NC_020513 1
NC_012631 NC_020550 0.8103
NC_012631 NC_020551 1
NC_012631 NC_020946 0.8103
NC_012631 NC_020947 1
NC_012631 NC_020948 0.74381
NC_012631 NC_020949 0.74381
NC_012631 NC_020950 0.74381
NC_012631 NC_020951 0.74116
NC_012631 NC_020952 0.73689
NC_012631 NC_020953 0.74381
NC_012631 NC_020955 0.74381
NC_012631 NC_020956 0.74381
NC_012631 NC_020957 0.72273
NC_012631 NC_020958 0.7817
NC_012631 NC_020959 0.78358
NC_012631 NC_020960 0.99437
NC_012631 NC_020961 0.78358
NC_012631 NC_020962 0.79173
NC_012631 NC_020963 0.78358
NC_012631 NC_020979 0.8103
NC_012631 NC_020980 0.74381
NC_012631 NC_020981 0.74381
NC_012631 NC_020983 0.74381
NC_012631 NC_020984 0.74381
NC_012631 NC_020985 0.73953
NC_012631 NC_020986 0.98942
NC_012631 NC_020987 0.99437
NC_012631 NC_020988 0.98942
NC_012631 NC_020989 0.79173
NC_012631 NC_021049 0.73819
NC_012631 NC_021051 0.73819
NC_012631 NC_023057 0.79013
NC_012631 NZ_CP007132 0.78358
NC_012631 NZ_CP009924 0.74381
NC_012631 NZ_CP009926 0.74381
NC_012631 NZ_CP010568 0.99437
NC_012631 NZ_CP010570 0.98597
NC_012631 NZ_CP010572 0.78358
NC_012631 NZ_CP015295 1
NC_012631 NZ_CP015297 1
NC_012631 NZ_CP015299 1
NC_012631 NZ_CP015301 0.9783
NC_012631 NZ_CP015303 0.99437
NC_012631 NZ_CP015305 0.98876
NC_012631 NZ_CP015307 0.98942
NC_012631 NZ_CP016421 0.78841
NC_012631 NZ_CP016423 0.79294
NC_012631 NZ_CP016425 0.79313
NC_012631 NZ_CP016427 0.7912
NC_012631 NZ_CP018053 0.80121
NC_012654 NZ_CP006909 0.42105
NC_012654 NZ_CP031095 0.99633
NC_012655 NC_014332 0.94616
NC_012655 NC_017727 0.98866
NC_012655 NZ_CP001972 0.9977
NC_012655 NZ_CP006744 0.96862
NC_012655 NZ_CP007617 0.96892
NC_012655 NZ_CP007664 0.98984
NC_012655 NZ_CP007702 0.99503
NC_012655 NZ_CP008848 0.97322
NC_012655 NZ_CP009314 0.99347
NC_012655 NZ_CP009326 0.99029
NC_012655 NZ_CP009329 0.988
NC_012655 NZ_CP009339 0.99368
NC_012655 NZ_CP009462 0.99054
NC_012655 NZ_CP009475 0.99366
NC_012655 NZ_CP009542 0.99427
NC_012655 NZ_CP009695 0.97167
NC_012655 NZ_CP009698 0.96822
NC_012655 NZ_CP009900 0.96464
NC_012655 NZ_CP009979 0.99886
NC_012655 NZ_CP010320 0.99297
NC_012655 NZ_CP010343 0.9729
NC_012655 NZ_CP010794 0.92118
NC_012655 NZ_CP010815 0.99613
NC_012655 NZ_CP010854 0.99561
NC_012655 NZ_CP014178 0.99826
NC_012655 NZ_CP015778 0.99736
NC_012655 NZ_CP018905 0.9761
NC_012655 NZ_CP023003 0.99175
NC_012655 NZ_CP029807 0.99214
NC_012656 NC_014331 0.95153
NC_012656 NC_017726 0.98705
NC_012656 NZ_CP001971 0.99795
NC_012656 NZ_CP001975 0.99209
NC_012656 NZ_CP006743 0.97647
NC_012656 NZ_CP007665 0.98896
NC_012656 NZ_CP008847 0.9786
NC_012656 NZ_CP009316 0.99287
NC_012656 NZ_CP009324 0.99313
NC_012656 NZ_CP009327 0.98983
NC_012656 NZ_CP009330 0.9879
NC_012656 NZ_CP009340 0.99321
NC_012656 NZ_CP009463 0.9845
NC_012656 NZ_CP009540 0.9958
NC_012656 NZ_CP009543 0.99293
NC_012656 NZ_CP009592 0.87584
NC_012656 NZ_CP009597 0.99279
NC_012656 NZ_CP009696 0.98026
NC_012656 NZ_CP009699 0.97587
NC_012656 NZ_CP009901 0.96825
NC_012656 NZ_CP009980 0.99934
NC_012656 NZ_CP010321 0.99124
NC_012656 NZ_CP010793 0.99978
NC_012656 NZ_CP010853 0.99348
NC_012656 NZ_CP014177 0.9984
NC_012656 NZ_CP015777 0.99651
NC_012656 NZ_CP018904 0.97969
NC_012656 NZ_CP019589 0.99728
NC_012656 NZ_CP022045 0.99707
NC_012656 NZ_CP023002 0.99429
NC_012656 NZ_CP029806 0.9854
NC_012657 NZ_CP031096 0.99177
NC_012661 NC_021185 0.45879
NC_012661 NC_021186 0.45247
NC_012674 NZ_AY208917 0.3009
NC_012674 NZ_CP018320 0.9813
NC_012690 NC_012692 0.77733
NC_012690 NC_012693 0.68001
NC_012690 NC_016839 0.35291
NC_012690 NC_016974 0.57728
NC_012690 NC_016976 0.46923
NC_012690 NC_017645 0.72969
NC_012690 NC_018994 0.39775
NC_012690 NC_019045 0.35523
NC_012690 NC_019065 0.4898
NC_012690 NC_019066 0.76885
NC_012690 NC_019069 0.35533
NC_012690 NC_019107 0.70619
NC_012690 NC_019116 0.64219
NC_012690 NC_019118 0.6415
NC_012690 NC_019121 0.65816
NC_012690 NC_019153 0.35628
NC_012690 NC_019158 0.39945
NC_012690 NC_019375 0.39764
NC_012690 NC_019380 0.4957
NC_012690 NC_020180 0.45823
NC_012690 NC_021667 0.61957
NC_012690 NC_022372 0.52979
NC_012690 NC_022377 0.4822
NC_012690 NC_022522 0.46007
NC_012690 NC_022652 0.57604
NC_012690 NC_023291 0.38931
NC_012690 NC_023898 0.51437
NC_012690 NC_023908 0.3992
NC_012690 NZ_CP003998 0.30228
NC_012690 NZ_CP006029 0.43156
NC_012690 NZ_CP006661 0.39249
NC_012690 NZ_CP007137 0.43156
NC_012690 NZ_CP007558 0.31563
NC_012690 NZ_CP007636 0.6361
NC_012690 NZ_CP007732 0.31878
NC_012690 NZ_CP008790 0.35392
NC_012690 NZ_CP009409 0.77853
NC_012690 NZ_CP009560 0.67906
NC_012690 NZ_CP009562 0.63225
NC_012690 NZ_CP009563 0.56338
NC_012690 NZ_CP009564 0.63225
NC_012690 NZ_CP009567 0.67987
NC_012690 NZ_CP009570 0.6318
NC_012690 NZ_CP009868 0.45372
NC_012690 NZ_CP010373 0.41694
NC_012690 NZ_CP010391 0.44668
NC_012690 NZ_CP011429 0.43382
NC_012690 NZ_CP011540 0.46028
NC_012690 NZ_CP011622 0.39471
NC_012690 NZ_CP012682 0.4133
NC_012690 NZ_CP013324 0.41341
NC_012690 NZ_CP014775 0.47725
NC_012690 NZ_CP015139 0.39041
NC_012690 NZ_CP015394 0.42304
NC_012690 NZ_CP015835 0.39922
NC_012690 NZ_CP016013 0.54631
NC_012690 NZ_CP016036 0.30833
NC_012690 NZ_CP017055 0.34626
NC_012690 NZ_CP017058 0.35328
NC_012690 NZ_CP017084 0.40224
NC_012690 NZ_CP017987 0.48451
NC_012690 NZ_CP018318 0.54989
NC_012690 NZ_CP018457 0.49971
NC_012690 NZ_CP018689 0.54983
NC_012690 NZ_CP018698 0.5502
NC_012690 NZ_CP018704 0.55063
NC_012690 NZ_CP018710 0.55042
NC_012690 NZ_CP018716 0.55022
NC_012690 NZ_CP018722 0.55042
NC_012690 NZ_CP018817 0.3925
NC_012690 NZ_CP018956 0.38578
NC_012690 NZ_CP019001 0.38262
NC_012690 NZ_CP019053 0.47349
NC_012690 NZ_CP020049 0.47649
NC_012690 NZ_CP020056 0.40015
NC_012690 NZ_CP021206 0.31531
NC_012690 NZ_CP021536 0.32862
NC_012690 NZ_CP021551 0.44137
NC_012690 NZ_CP021695 0.37393
NC_012690 NZ_CP021709 0.4
NC_012690 NZ_CP021719 0.50306
NC_012690 NZ_CP021835 0.38955
NC_012690 NZ_CP021853 0.51427
NC_012690 NZ_CP021936 0.39936
NC_012690 NZ_CP021952 0.32431
NC_012690 NZ_CP021956 0.40224
NC_012690 NZ_CP022126 0.39427
NC_012690 NZ_CP022359 0.37639
NC_012690 NZ_CP023274 0.61713
NC_012690 NZ_CP023724 0.4136
NC_012690 NZ_CP023952 0.38393
NC_012690 NZ_CP024192 0.40819
NC_012690 NZ_CP024522 0.40831
NC_012690 NZ_CP024529 0.40818
NC_012690 NZ_CP024536 0.40687
NC_012690 NZ_CP024550 0.40687
NC_012690 NZ_CP024557 0.40853
NC_012690 NZ_CP024564 0.40673
NC_012690 NZ_CP024571 0.40673
NC_012690 NZ_CP024824 0.44054
NC_012690 NZ_CP025141 0.38757
NC_012690 NZ_CP025144 0.38534
NC_012690 NZ_CP025147 0.38446
NC_012690 NZ_CP025470 0.3489
NC_012690 NZ_CP026207 0.40475
NC_012690 NZ_CP026225 0.3687
NC_012690 NZ_CP026233 0.39763
NC_012690 NZ_CP026281 0.38645
NC_012690 NZ_CP026405 0.41938
NC_012690 NZ_CP027679 0.61264
NC_012690 NZ_CP028170 0.44727
NC_012690 NZ_CP028804 0.35459
NC_012690 NZ_CP028814 0.47357
NC_012690 NZ_CP028996 0.3968
NC_012690 NZ_CP029118 0.42499
NC_012690 NZ_CP029249 0.53001
NC_012690 NZ_CP029718 0.43972
NC_012690 NZ_CP029737 0.40851
NC_012690 NZ_CP029743 0.43606
NC_012690 NZ_CP029802 0.42717
NC_012690 NZ_CP030077 0.39658
NC_012690 NZ_CP030132 0.44075
NC_012690 NZ_CP030215 0.70218
NC_012690 NZ_CP031106 0.50396
NC_012690 NZ_CP031122 0.41736
NC_012690 NZ_CP031512 0.45357
NC_012690 NZ_CP031549 0.55594
NC_012690 NZ_CP031576 0.43931
NC_012690 NZ_CP031610 0.43865
NC_012690 NZ_CP031802 0.45888
NC_012692 NC_012693 0.87589
NC_012692 NC_016839 0.30211
NC_012692 NC_016974 0.74612
NC_012692 NC_016976 0.57032
NC_012692 NC_017645 0.92348
NC_012692 NC_018994 0.52489
NC_012692 NC_019045 0.49195
NC_012692 NC_019065 0.63074
NC_012692 NC_019066 0.96203
NC_012692 NC_019069 0.49204
NC_012692 NC_019107 0.88369
NC_012692 NC_019116 0.59667
NC_012692 NC_019118 0.59609
NC_012692 NC_019121 0.82499
NC_012692 NC_019153 0.49613
NC_012692 NC_019158 0.55607
NC_012692 NC_019375 0.4874
NC_012692 NC_019380 0.64555
NC_012692 NC_020180 0.55643
NC_012692 NC_021667 0.76534
NC_012692 NC_022372 0.54323
NC_012692 NC_022377 0.63691
NC_012692 NC_022522 0.55352
NC_012692 NC_022652 0.72364
NC_012692 NC_023291 0.50127
NC_012692 NC_023898 0.63222
NC_012692 NC_023908 0.55583
NC_012692 NZ_CP006029 0.36207
NC_012692 NZ_CP006661 0.54641
NC_012692 NZ_CP007137 0.36207
NC_012692 NZ_CP007558 0.388
NC_012692 NZ_CP007636 0.80378
NC_012692 NZ_CP007732 0.39182
NC_012692 NZ_CP008790 0.46218
NC_012692 NZ_CP008824 0.34956
NC_012692 NZ_CP009409 0.91307
NC_012692 NZ_CP009560 0.87401
NC_012692 NZ_CP009562 0.64851
NC_012692 NZ_CP009563 0.4737
NC_012692 NZ_CP009564 0.64851
NC_012692 NZ_CP009567 0.87564
NC_012692 NZ_CP009570 0.64809
NC_012692 NZ_CP009868 0.55477
NC_012692 NZ_CP010373 0.5323
NC_012692 NZ_CP010391 0.5449
NC_012692 NZ_CP011429 0.55417
NC_012692 NZ_CP011540 0.55632
NC_012692 NZ_CP011622 0.531
NC_012692 NZ_CP012682 0.40176
NC_012692 NZ_CP013324 0.55647
NC_012692 NZ_CP014775 0.59939
NC_012692 NZ_CP015139 0.5309
NC_012692 NZ_CP015394 0.54245
NC_012692 NZ_CP015835 0.55584
NC_012692 NZ_CP016013 0.68668
NC_012692 NZ_CP016036 0.32625
NC_012692 NZ_CP017055 0.46712
NC_012692 NZ_CP017058 0.44665
NC_012692 NZ_CP017084 0.5091
NC_012692 NZ_CP017987 0.48663
NC_012692 NZ_CP018318 0.54545
NC_012692 NZ_CP018457 0.64207
NC_012692 NZ_CP018689 0.54539
NC_012692 NZ_CP018698 0.54572
NC_012692 NZ_CP018704 0.54591
NC_012692 NZ_CP018710 0.54591
NC_012692 NZ_CP018716 0.54573
NC_012692 NZ_CP018722 0.54591
NC_012692 NZ_CP018817 0.54642
NC_012692 NZ_CP018956 0.46665
NC_012692 NZ_CP019001 0.49214
NC_012692 NZ_CP019053 0.6037
NC_012692 NZ_CP020049 0.47657
NC_012692 NZ_CP020056 0.55699
NC_012692 NZ_CP021206 0.32485
NC_012692 NZ_CP021536 0.31417
NC_012692 NZ_CP021551 0.59872
NC_012692 NZ_CP021695 0.46401
NC_012692 NZ_CP021709 0.53135
NC_012692 NZ_CP021719 0.50072
NC_012692 NZ_CP021835 0.47115
NC_012692 NZ_CP021853 0.6471
NC_012692 NZ_CP021936 0.55566
NC_012692 NZ_CP021952 0.45563
NC_012692 NZ_CP021956 0.5275
NC_012692 NZ_CP022126 0.54869
NC_012692 NZ_CP022359 0.48611
NC_012692 NZ_CP023274 0.76206
NC_012692 NZ_CP023724 0.53026
NC_012692 NZ_CP023952 0.46629
NC_012692 NZ_CP024192 0.48942
NC_012692 NZ_CP024522 0.48953
NC_012692 NZ_CP024529 0.4894
NC_012692 NZ_CP024536 0.49457
NC_012692 NZ_CP024550 0.49457
NC_012692 NZ_CP024557 0.49007
NC_012692 NZ_CP024564 0.49443
NC_012692 NZ_CP024571 0.49443
NC_012692 NZ_CP024824 0.37002
NC_012692 NZ_CP025141 0.47066
NC_012692 NZ_CP025144 0.46803
NC_012692 NZ_CP025147 0.46709
NC_012692 NZ_CP026207 0.49542
NC_012692 NZ_CP026225 0.48123
NC_012692 NZ_CP026233 0.48666
NC_012692 NZ_CP026281 0.47736
NC_012692 NZ_CP026405 0.51428
NC_012692 NZ_CP027679 0.75543
NC_012692 NZ_CP028170 0.56821
NC_012692 NZ_CP028804 0.44501
NC_012692 NZ_CP028814 0.61342
NC_012692 NZ_CP028996 0.5062
NC_012692 NZ_CP029118 0.54088
NC_012692 NZ_CP029249 0.56247
NC_012692 NZ_CP029718 0.57461
NC_012692 NZ_CP029737 0.56658
NC_012692 NZ_CP029743 0.44263
NC_012692 NZ_CP029802 0.36667
NC_012692 NZ_CP030077 0.50828
NC_012692 NZ_CP030132 0.55217
NC_012692 NZ_CP030215 0.89506
NC_012692 NZ_CP031106 0.64813
NC_012692 NZ_CP031122 0.52283
NC_012692 NZ_CP031512 0.58512
NC_012692 NZ_CP031549 0.68211
NC_012692 NZ_CP031576 0.57377
NC_012692 NZ_CP031610 0.57207
NC_012692 NZ_CP031802 0.47377
NC_012693 NC_016839 0.31514
NC_012693 NC_016974 0.71699
NC_012693 NC_016976 0.55779
NC_012693 NC_017645 0.90559
NC_012693 NC_018994 0.52929
NC_012693 NC_019045 0.49362
NC_012693 NC_019065 0.70745
NC_012693 NC_019066 0.85948
NC_012693 NC_019069 0.49372
NC_012693 NC_019107 0.84179
NC_012693 NC_019116 0.65329
NC_012693 NC_019118 0.65261
NC_012693 NC_019121 0.877
NC_012693 NC_019153 0.49918
NC_012693 NC_019158 0.57006
NC_012693 NC_019375 0.50032
NC_012693 NC_019380 0.65145
NC_012693 NC_020180 0.54166
NC_012693 NC_021667 0.78075
NC_012693 NC_022372 0.59364
NC_012693 NC_022377 0.69717
NC_012693 NC_022522 0.56579
NC_012693 NC_022652 0.74402
NC_012693 NC_023291 0.55995
NC_012693 NC_023898 0.60821
NC_012693 NC_023908 0.57023
NC_012693 NZ_CP003998 0.33419
NC_012693 NZ_CP006029 0.41115
NC_012693 NZ_CP006661 0.55938
NC_012693 NZ_CP007137 0.41115
NC_012693 NZ_CP007558 0.36352
NC_012693 NZ_CP007636 0.84968
NC_012693 NZ_CP007732 0.36722
NC_012693 NZ_CP008790 0.47297
NC_012693 NZ_CP008824 0.32674
NC_012693 NZ_CP009409 0.82279
NC_012693 NZ_CP009560 0.99624
NC_012693 NZ_CP009562 0.73943
NC_012693 NZ_CP009563 0.54014
NC_012693 NZ_CP009564 0.73944
NC_012693 NZ_CP009567 0.99831
NC_012693 NZ_CP009570 0.73887
NC_012693 NZ_CP009868 0.53478
NC_012693 NZ_CP010373 0.54448
NC_012693 NZ_CP010391 0.54189
NC_012693 NZ_CP011429 0.60195
NC_012693 NZ_CP011540 0.54077
NC_012693 NZ_CP011622 0.53808
NC_012693 NZ_CP012682 0.43017
NC_012693 NZ_CP013324 0.56574
NC_012693 NZ_CP014775 0.62001
NC_012693 NZ_CP015139 0.54183
NC_012693 NZ_CP015394 0.55488
NC_012693 NZ_CP015835 0.56981
NC_012693 NZ_CP016013 0.7345
NC_012693 NZ_CP016036 0.36341
NC_012693 NZ_CP017055 0.50861
NC_012693 NZ_CP017058 0.47514
NC_012693 NZ_CP017084 0.53892
NC_012693 NZ_CP017987 0.52577
NC_012693 NZ_CP018318 0.59697
NC_012693 NZ_CP018457 0.72151
NC_012693 NZ_CP018689 0.59691
NC_012693 NZ_CP018698 0.59729
NC_012693 NZ_CP018704 0.59751
NC_012693 NZ_CP018710 0.59751
NC_012693 NZ_CP018716 0.5973
NC_012693 NZ_CP018722 0.59751
NC_012693 NZ_CP018817 0.55939
NC_012693 NZ_CP018956 0.46682
NC_012693 NZ_CP019001 0.49939
NC_012693 NZ_CP019053 0.6447
NC_012693 NZ_CP020049 0.48164
NC_012693 NZ_CP020056 0.57091
NC_012693 NZ_CP021206 0.33272
NC_012693 NZ_CP021536 0.30528
NC_012693 NZ_CP021551 0.62403
NC_012693 NZ_CP021695 0.46783
NC_012693 NZ_CP021709 0.55863
NC_012693 NZ_CP021719 0.51009
NC_012693 NZ_CP021835 0.47158
NC_012693 NZ_CP021853 0.65337
NC_012693 NZ_CP021936 0.56961
NC_012693 NZ_CP021952 0.46062
NC_012693 NZ_CP021956 0.56076
NC_012693 NZ_CP022063 0.31644
NC_012693 NZ_CP022126 0.5619
NC_012693 NZ_CP022359 0.53088
NC_012693 NZ_CP023274 0.77666
NC_012693 NZ_CP023724 0.56299
NC_012693 NZ_CP023952 0.46618
NC_012693 NZ_CP024192 0.5014
NC_012693 NZ_CP024522 0.50152
NC_012693 NZ_CP024529 0.50138
NC_012693 NZ_CP024536 0.52683
NC_012693 NZ_CP024550 0.52683
NC_012693 NZ_CP024557 0.5021
NC_012693 NZ_CP024564 0.52668
NC_012693 NZ_CP024571 0.52668
NC_012693 NZ_CP024824 0.42075
NC_012693 NZ_CP025141 0.47094
NC_012693 NZ_CP025144 0.46815
NC_012693 NZ_CP025147 0.46773
NC_012693 NZ_CP025470 0.31418
NC_012693 NZ_CP026207 0.46896
NC_012693 NZ_CP026225 0.49392
NC_012693 NZ_CP026233 0.46027
NC_012693 NZ_CP026281 0.45012
NC_012693 NZ_CP026405 0.48738
NC_012693 NZ_CP027679 0.776
NC_012693 NZ_CP028170 0.58182
NC_012693 NZ_CP028804 0.45437
NC_012693 NZ_CP028814 0.68734
NC_012693 NZ_CP028996 0.53502
NC_012693 NZ_CP029118 0.54264
NC_012693 NZ_CP029249 0.59475
NC_012693 NZ_CP029718 0.5896
NC_012693 NZ_CP029737 0.58645
NC_012693 NZ_CP029743 0.49652
NC_012693 NZ_CP029802 0.37473
NC_012693 NZ_CP030077 0.53864
NC_012693 NZ_CP030132 0.54934
NC_012693 NZ_CP030215 0.94552
NC_012693 NZ_CP031106 0.72901
NC_012693 NZ_CP031122 0.5517
NC_012693 NZ_CP031512 0.59622
NC_012693 NZ_CP031549 0.72032
NC_012693 NZ_CP031576 0.58869
NC_012693 NZ_CP031610 0.58684
NC_012693 NZ_CP031802 0.48502
NC_012718 NZ_CP009432 0.32032
NC_012718 NZ_CP009433 0.38363
NC_012723 NZ_CP009432 0.4993
NC_012733 NC_023902 0.84923
NC_012760 NZ_CP013354 0.9847
NC_012760 NZ_CP014706 0.98188
NC_012813 NC_013277 0.53795
NC_012813 NC_017164 0.34264
NC_012813 NC_019199 0.9905
NC_012813 NC_019359 0.48269
NC_012813 NC_021489 0.5831
NC_012813 NC_021730 0.46925
NC_012813 NC_025110 0.47508
NC_012813 NC_025168 0.93537
NC_012813 NZ_CP006964 0.47601
NC_012813 NZ_CP008708 0.47681
NC_012813 NZ_CP008850 0.47595
NC_012813 NZ_CP010782 0.47669
NC_012813 NZ_CP020575 0.46476
NC_012813 NZ_CP020576 0.47486
NC_012813 NZ_CP021786 0.47669
NC_012813 NZ_CP026708 0.47433
NC_012813 NZ_CP026748 0.31955
NC_012813 NZ_CP027124 0.47433
NC_012813 NZ_CP027244 0.47544
NC_012813 NZ_CP027529 0.47433
NC_012813 NZ_CP027609 0.47681
NC_012813 NZ_CP029573 0.99552
NC_012813 NZ_CP030084 0.47485
NC_012813 NZ_HG977525 0.8172
NC_012813 NZ_HG977529 0.76891
NC_012851 NZ_CP012607 0.55088
NC_012851 NZ_CP016025 0.55206
NC_012882 NC_013367 0.35183
NC_012882 NC_023325 0.69817
NC_012882 NZ_CP015245 0.34164
NC_012882 NZ_CP028123 0.34294
NC_012885 NC_012886 0.31378
NC_012885 NZ_CP012168 0.36555
NC_012916 NC_013782 0.56007
NC_012916 NC_019084 0.55794
NC_012916 NC_019085 0.48945
NC_012916 NC_019086 0.98518
NC_012916 NC_019101 0.98518
NC_012916 NC_019103 0.95907
NC_012916 NC_019279 0.92911
NC_012916 NZ_CP024520 0.48587
NC_012916 NZ_CP030230 0.96985
NC_013010 NC_017907 0.93388
NC_013010 NC_019041 0.92628
NC_013010 NZ_CP008806 0.99433
NC_013010 NZ_CP008958 0.92671
NC_013010 NZ_CP010305 0.99908
NC_013010 NZ_CP012803 0.92858
NC_013010 NZ_CP015021 0.86269
NC_013010 NZ_CP015022 0.93287
NC_013010 NZ_CP015816 0.99744
NC_013010 NZ_CP015844 0.98481
NC_013010 NZ_CP015847 0.98484
NC_013010 NZ_CP015856 0.92799
NC_013010 NZ_CP016626 0.98483
NC_013010 NZ_CP017250 0.93338
NC_013010 NZ_CP017252 0.93337
NC_013010 NZ_CP017435 0.96293
NC_013010 NZ_CP017437 0.96441
NC_013010 NZ_CP017439 0.96411
NC_013010 NZ_CP017441 0.93353
NC_013010 NZ_CP017443 0.96441
NC_013010 NZ_CP017445 0.93275
NC_013010 NZ_CP017447 0.96441
NC_013010 NZ_CP017670 0.93154
NC_013010 NZ_CP018238 0.97227
NC_013010 NZ_CP018240 0.98519
NC_013010 NZ_CP018242 0.97827
NC_013010 NZ_CP018244 0.98012
NC_013010 NZ_CP018246 0.97789
NC_013010 NZ_CP018248 0.95284
NC_013010 NZ_CP018251 0.97209
NC_013010 NZ_CP018253 0.98125
NC_013010 NZ_CP018626 0.921
NC_013010 NZ_CP022052 0.97455
NC_013010 NZ_CP022688 0.92567
NC_013056 NC_013506 0.77791
NC_013056 NC_019280 0.85338
NC_013056 NZ_CP015146 0.34666
NC_013056 NZ_CP029572 0.96877
NC_013091 NZ_CP009342 0.97818
NC_013091 NZ_CP009437 0.97818
NC_013092 NZ_CP009443 0.9216
NC_013104 NC_016859 0.99539
NC_013104 NC_017719 0.99539
NC_013104 NC_021156 0.70795
NC_013104 NZ_CP010245 0.5025
NC_013104 NZ_CP022498 0.67033
NC_013104 NZ_CP022499 0.53927
NC_013104 NZ_CP023480 0.36991
NC_013104 NZ_CP025338 0.70538
NC_013104 NZ_CP031119 0.59159
NC_013120 NC_014383 0.54804
NC_013120 NC_015965 0.58395
NC_013120 NC_017637 0.31886
NC_013120 NC_017642 0.39773
NC_013120 NC_017665 0.31902
NC_013120 NC_017675 0.41158
NC_013120 NC_017718 0.41158
NC_013120 NC_018659 0.5695
NC_013120 NC_019043 0.36504
NC_013120 NC_019044 0.403
NC_013120 NC_019061 0.37779
NC_013120 NC_019097 0.34903
NC_013120 NC_019099 0.42745
NC_013120 NC_019104 0.39639
NC_013120 NC_019111 0.4321
NC_013120 NC_019123 0.36969
NC_013120 NC_019131 0.48379
NC_013120 NC_019137 0.38579
NC_013120 NC_020991 0.93243
NC_013120 NC_021811 0.35742
NC_013120 NC_022267 0.38033
NC_013120 NC_022742 0.56916
NC_013120 NC_022885 0.45582
NC_013120 NC_023275 0.37087
NC_013120 NC_023276 0.38401
NC_013120 NC_023290 0.38563
NC_013120 NC_023329 0.42065
NC_013120 NC_023899 0.37021
NC_013120 NC_023900 0.40485
NC_013120 NC_024955 0.4227
NC_013120 NC_024975 0.38232
NC_013120 NC_024976 0.48582
NC_013120 NC_024977 0.61472
NC_013120 NC_024978 0.39832
NC_013120 NC_024979 0.38328
NC_013120 NC_024980 0.36739
NC_013120 NC_025140 0.60652
NC_013120 NC_025142 0.39742
NC_013120 NC_025143 0.38781
NC_013120 NC_025144 0.39728
NC_013120 NC_025147 0.3932
NC_013120 NC_025176 0.38616
NC_013120 NC_025180 0.48506
NC_013120 NC_025198 0.39309
NC_013120 NC_032100 0.38076
NC_013120 NZ_CP006641 0.41138
NC_013120 NZ_CP009566 0.4108
NC_013120 NZ_CP010233 0.30993
NC_013120 NZ_CP010317 0.32544
NC_013120 NZ_CP012039 0.34365
NC_013120 NZ_CP012627 0.48749
NC_013120 NZ_CP012923 0.4053
NC_013120 NZ_CP012929 0.4138
NC_013120 NZ_CP012936 0.40556
NC_013120 NZ_CP013221 0.39123
NC_013120 NZ_CP013224 0.39123
NC_013120 NZ_CP015161 0.3709
NC_013120 NZ_CP015838 0.33458
NC_013120 NZ_CP015916 0.40181
NC_013120 NZ_CP015996 0.41033
NC_013120 NZ_CP016387 0.35623
NC_013120 NZ_CP016516 0.405
NC_013120 NZ_CP016520 0.47275
NC_013120 NZ_CP016522 0.39736
NC_013120 NZ_CP016533 0.44002
NC_013120 NZ_CP016568 0.40454
NC_013120 NZ_CP016572 0.40454
NC_013120 NZ_CP016585 0.39287
NC_013120 NZ_CP018104 0.34993
NC_013120 NZ_CP018110 0.34741
NC_013120 NZ_CP018116 0.34998
NC_013120 NZ_CP018122 0.34741
NC_013120 NZ_CP018625 0.39181
NC_013120 NZ_CP018638 0.40592
NC_013120 NZ_CP018946 0.55069
NC_013120 NZ_CP018975 0.91483
NC_013120 NZ_CP018993 0.31607
NC_013120 NZ_CP019173 0.39082
NC_013120 NZ_CP019205 0.3906
NC_013120 NZ_CP019207 0.39064
NC_013120 NZ_CP019215 0.40365
NC_013120 NZ_CP019905 0.31153
NC_013120 NZ_CP021208 0.78434
NC_013120 NZ_CP021533 0.3426
NC_013120 NZ_CP021693 0.33773
NC_013120 NZ_CP021739 0.33758
NC_013120 NZ_CP021841 0.45559
NC_013120 NZ_CP021845 0.4554
NC_013120 NZ_CP021882 0.46207
NC_013120 NZ_CP022064 0.40195
NC_013120 NZ_CP023356 0.425
NC_013120 NZ_CP023362 0.59783
NC_013120 NZ_CP023365 0.43788
NC_013120 NZ_CP023370 0.44405
NC_013120 NZ_CP023376 0.43784
NC_013120 NZ_CP023382 0.41673
NC_013120 NZ_CP023385 0.4106
NC_013120 NZ_CP023534 0.56402
NC_013120 NZ_CP023957 0.34257
NC_013120 NZ_CP024093 0.38421
NC_013120 NZ_CP024146 0.41834
NC_013120 NZ_CP024152 0.41144
NC_013120 NZ_CP024285 0.32768
NC_013120 NZ_CP024292 0.3626
NC_013120 NZ_CP024481 0.35034
NC_013120 NZ_CP024822 0.39834
NC_013120 NZ_CP024854 0.39086
NC_013120 NZ_CP024918 0.34684
NC_013120 NZ_CP025339 0.40354
NC_013120 NZ_CP025751 0.35483
NC_013120 NZ_CP026726 0.61776
NC_013120 NZ_CP027327 0.39952
NC_013120 NZ_CP027374 0.38057
NC_013120 NZ_CP027415 0.36219
NC_013120 NZ_CP027535 0.40778
NC_013120 NZ_CP028168 0.3539
NC_013120 NZ_CP028485 0.53491
NC_013120 NZ_CP029975 0.37833
NC_013120 NZ_CP030000 0.3944
NC_013120 NZ_CP030003 0.30279
NC_013120 NZ_CP030025 0.4018
NC_013120 NZ_CP030191 0.36511
NC_013120 NZ_CP030232 0.3579
NC_013120 NZ_CP030234 0.39414
NC_013120 NZ_CP030282 0.33618
NC_013120 NZ_CP030921 0.32318
NC_013120 NZ_CP031111 0.36056
NC_013120 NZ_CP031615 0.39385
NC_013120 NZ_CP031656 0.42156
NC_013120 NZ_KX443694 0.38134
NC_013121 NC_019090 0.36823
NC_013121 NC_019095 0.35731
NC_013121 NC_019424 0.38109
NC_013121 NC_020278 0.36448
NC_013121 NZ_CP015072 0.35277
NC_013121 NZ_CP015388 0.61933
NC_013121 NZ_CP016389 0.37388
NC_013121 NZ_CP017852 0.30107
NC_013121 NZ_CP018343 0.72711
NC_013121 NZ_CP018462 0.54353
NC_013121 NZ_CP019444 0.34327
NC_013121 NZ_CP021210 0.32633
NC_013121 NZ_CP021684 0.35569
NC_013121 NZ_CP021711 0.55563
NC_013121 NZ_CP023733 0.34493
NC_013121 NZ_CP029734 0.38041
NC_013121 NZ_CP029974 0.33412
NC_013122 NC_014384 0.62587
NC_013122 NC_014385 0.47975
NC_013122 NC_019105 0.31355
NC_013122 NC_022651 0.65569
NC_013122 NZ_CP008715 0.40839
NC_013122 NZ_CP009860 0.38747
NC_013122 NZ_CP011493 0.51487
NC_013122 NZ_CP013657 0.81194
NC_013122 NZ_CP013832 0.49258
NC_013122 NZ_CP013833 0.65979
NC_013122 NZ_CP014321 0.6566
NC_013122 NZ_CP015077 0.40431
NC_013122 NZ_CP015086 0.33742
NC_013122 NZ_CP018954 0.33848
NC_013122 NZ_CP018960 0.34241
NC_013122 NZ_CP018978 0.64943
NC_013122 NZ_CP019014 0.61813
NC_013122 NZ_CP019076 0.3522
NC_013122 NZ_CP020117 0.30938
NC_013122 NZ_CP021737 0.31872
NC_013122 NZ_CP021937 0.64951
NC_013122 NZ_CP023361 0.34366
NC_013122 NZ_CP023816 0.32724
NC_013122 NZ_CP023871 0.32351
NC_013122 NZ_CP024718 0.54414
NC_013122 NZ_CP024721 0.54622
NC_013122 NZ_CP024816 0.30576
NC_013122 NZ_CP024831 0.30252
NC_013122 NZ_CP024863 0.31404
NC_013122 NZ_CP025626 0.31666
NC_013122 NZ_CP029113 0.30882
NC_013122 NZ_CP029575 0.32218
NC_013122 NZ_HG941719 0.74677
NC_013128 NC_013129 0.75766
NC_013128 NC_013130 0.74709
NC_013128 NZ_CP009657 0.7471
NC_013128 NZ_CP017218 0.75113
NC_013128 NZ_CP019765 0.74557
NC_013128 NZ_CP019854 0.74493
NC_013128 NZ_CP019925 0.74557
NC_013128 NZ_CP031397 0.76689
NC_013129 NC_013130 0.82094
NC_013129 NZ_CP009657 0.85256
NC_013129 NZ_CP017218 0.82651
NC_013129 NZ_CP019765 0.85018
NC_013129 NZ_CP019854 0.8495
NC_013129 NZ_CP019925 0.85018
NC_013129 NZ_CP031397 0.83463
NC_013130 NZ_CP009657 0.83928
NC_013130 NZ_CP017218 0.88535
NC_013130 NZ_CP019765 0.8396
NC_013130 NZ_CP019854 0.83894
NC_013130 NZ_CP019925 0.8396
NC_013130 NZ_CP031397 0.84363
NC_013175 NC_013951 0.33657
NC_013175 NC_017630 0.93552
NC_013175 NC_017647 0.39323
NC_013175 NZ_CP010882 0.40328
NC_013175 NZ_CP012634 0.98432
NC_013175 NZ_CP014110 0.96996
NC_013175 NZ_CP014496 0.98264
NC_013175 NZ_CP014498 0.34461
NC_013175 NZ_CP014523 0.98528
NC_013175 NZ_CP014668 0.8729
NC_013175 NZ_CP015131 0.79929
NC_013175 NZ_CP015140 0.32676
NC_013175 NZ_CP015160 0.635
NC_013175 NZ_CP016498 0.34494
NC_013175 NZ_CP018952 0.40198
NC_013175 NZ_CP021180 0.32502
NC_013175 NZ_CP021289 0.35152
NC_013175 NZ_CP021690 0.33985
NC_013175 NZ_CP021871 0.32488
NC_013175 NZ_CP024856 0.3017
NC_013175 NZ_CP028484 0.31498
NC_013175 NZ_CP029577 0.66411
NC_013175 NZ_CP029580 0.33002
NC_013175 NZ_CP030770 0.74158
NC_013176 NC_017908 0.33678
NC_013176 NC_019312 0.30667
NC_013176 NC_019320 0.32272
NC_013176 NC_020994 0.33705
NC_013176 NC_024998 0.3052
NC_013176 NZ_CP009797 0.38157
NC_013176 NZ_CP017455 0.3805
NC_013277 NC_019199 0.53525
NC_013277 NC_019359 0.3608
NC_013277 NC_021489 0.42398
NC_013277 NC_021730 0.34537
NC_013277 NC_025110 0.34733
NC_013277 NC_025168 0.52124
NC_013277 NZ_CP006964 0.34691
NC_013277 NZ_CP008708 0.3474
NC_013277 NZ_CP008850 0.34725
NC_013277 NZ_CP010782 0.34733
NC_013277 NZ_CP020575 0.34536
NC_013277 NZ_CP020576 0.34592
NC_013277 NZ_CP021786 0.34733
NC_013277 NZ_CP026339 0.40158
NC_013277 NZ_CP026708 0.34552
NC_013277 NZ_CP027124 0.34552
NC_013277 NZ_CP027244 0.3474
NC_013277 NZ_CP027529 0.34552
NC_013277 NZ_CP027609 0.3474
NC_013277 NZ_CP027610 0.40305
NC_013277 NZ_CP029573 0.53795
NC_013277 NZ_CP030084 0.34604
NC_013277 NZ_HG977525 0.45735
NC_013277 NZ_HG977529 0.42488
NC_013285 NC_023025 0.79933
NC_013285 NZ_CP011050 0.83275
NC_013285 NZ_CP013942 0.74677
NC_013289 NC_013292 0.32031
NC_013289 NC_013294 0.99299
NC_013289 NC_013296 0.91698
NC_013289 NC_013298 0.98924
NC_013289 NC_013299 0.86441
NC_013289 NC_013324 0.82012
NC_013289 NC_013332 0.86815
NC_013289 NC_018956 0.98943
NC_013289 NC_018957 0.98611
NC_013289 NC_018959 0.98629
NC_013289 NC_018961 0.99221
NC_013289 NC_018963 0.98622
NC_013289 NC_018974 0.97827
NC_013289 NC_019150 0.98901
NC_013289 NC_021552 0.32182
NC_013289 NZ_CP007177 0.99221
NC_013289 NZ_CP009425 0.98759
NC_013289 NZ_CP012118 0.98732
NC_013289 NZ_CP013228 0.97882
NC_013289 NZ_CP013229 0.8526
NC_013289 NZ_CP013230 0.78878
NC_013289 NZ_CP013954 0.3027
NC_013289 NZ_CP013956 0.3108
NC_013289 NZ_CP014394 0.74981
NC_013289 NZ_CP014399 0.74981
NC_013289 NZ_CP014404 0.74855
NC_013289 NZ_CP014408 0.95951
NC_013289 NZ_CP014411 0.99117
NC_013289 NZ_CP014414 0.99125
NC_013289 NZ_CP014416 0.95951
NC_013289 NZ_CP014422 0.99125
NC_013289 NZ_CP014425 0.99125
NC_013289 NZ_CP014431 0.99125
NC_013289 NZ_CP014434 0.99109
NC_013289 NZ_CP014437 0.99117
NC_013289 NZ_CP014440 0.99109
NC_013289 NZ_CP014443 0.99109
NC_013289 NZ_CP014445 0.95951
NC_013289 NZ_CP016854 0.3515
NC_013289 NZ_CP016857 0.87161
NC_013289 NZ_CP016862 0.99144
NC_013289 NZ_CP017095 0.72596
NC_013289 NZ_CP018767 0.9442
NC_013289 NZ_CP029079 0.3189
NC_013289 NZ_CP029665 0.98672
NC_013289 NZ_CP029666 0.97537
NC_013289 NZ_CP029677 0.98909
NC_013289 NZ_CP030324 0.95019
NC_013289 NZ_CP030325 0.3006
NC_013290 NC_013292 0.47292
NC_013290 NC_013293 0.96113
NC_013290 NC_013301 0.97746
NC_013290 NC_013303 0.98591
NC_013290 NC_013304 0.96417
NC_013290 NC_013313 0.9645
NC_013290 NC_017339 0.96169
NC_013290 NC_018968 0.54141
NC_013290 NC_021552 0.47082
NC_013290 NZ_CP012971 0.95889
NC_013290 NZ_CP012973 0.95694
NC_013290 NZ_CP012980 0.9608
NC_013290 NZ_CP013954 0.45901
NC_013290 NZ_CP013956 0.47868
NC_013290 NZ_CP015818 0.56593
NC_013290 NZ_CP017681 0.9807
NC_013290 NZ_CP019575 0.9688
NC_013290 NZ_CP020355 0.56907
NC_013290 NZ_CP021142 0.96124
NC_013290 NZ_CP022719 0.96365
NC_013290 NZ_CP022721 0.96365
NC_013290 NZ_CP024999 0.95955
NC_013290 NZ_CP029079 0.47275
NC_013290 NZ_CP029083 0.96759
NC_013291 NC_013305 0.91081
NC_013291 NC_016140 0.9137
NC_013291 NC_018969 0.9429
NC_013291 NC_019139 0.90719
NC_013291 NC_019143 0.87559
NC_013291 NC_022228 0.93407
NC_013291 NC_024963 0.91044
NC_013291 NZ_CP010404 0.9429
NC_013291 NZ_CP013617 0.89363
NC_013291 NZ_CP014395 0.95064
NC_013291 NZ_CP014400 0.95064
NC_013291 NZ_CP014405 0.95064
NC_013291 NZ_CP014417 0.87966
NC_013291 NZ_CP014446 0.87966
NC_013291 NZ_CP025398 0.87153
NC_013291 NZ_CP027424 0.9429
NC_013291 NZ_CP029165 0.94387
NC_013291 NZ_CP029648 0.9429
NC_013292 NC_013293 0.47255
NC_013292 NC_013294 0.32175
NC_013292 NC_013298 0.32057
NC_013292 NC_013299 0.3518
NC_013292 NC_013301 0.47326
NC_013292 NC_013303 0.47548
NC_013292 NC_013304 0.47353
NC_013292 NC_013313 0.4751
NC_013292 NC_013322 0.31904
NC_013292 NC_017339 0.47284
NC_013292 NC_018956 0.32124
NC_013292 NC_018957 0.32202
NC_013292 NC_018959 0.3191
NC_013292 NC_018961 0.32122
NC_013292 NC_018963 0.32069
NC_013292 NC_018968 0.3049
NC_013292 NC_018974 0.31678
NC_013292 NC_019150 0.31979
NC_013292 NC_021552 0.98502
NC_013292 NZ_CP007177 0.32122
NC_013292 NZ_CP009362 0.32051
NC_013292 NZ_CP009425 0.32044
NC_013292 NZ_CP011527 0.31904
NC_013292 NZ_CP012118 0.31986
NC_013292 NZ_CP012971 0.47471
NC_013292 NZ_CP012973 0.47418
NC_013292 NZ_CP012980 0.47346
NC_013292 NZ_CP013228 0.31895
NC_013292 NZ_CP013229 0.30182
NC_013292 NZ_CP013954 0.91406
NC_013292 NZ_CP013956 0.94938
NC_013292 NZ_CP014394 0.32577
NC_013292 NZ_CP014399 0.32577
NC_013292 NZ_CP014404 0.32502
NC_013292 NZ_CP014408 0.3081
NC_013292 NZ_CP014411 0.3217
NC_013292 NZ_CP014414 0.32172
NC_013292 NZ_CP014416 0.3081
NC_013292 NZ_CP014422 0.32172
NC_013292 NZ_CP014425 0.32172
NC_013292 NZ_CP014431 0.32172
NC_013292 NZ_CP014434 0.32181
NC_013292 NZ_CP014437 0.3217
NC_013292 NZ_CP014440 0.32181
NC_013292 NZ_CP014443 0.32181
NC_013292 NZ_CP014445 0.3081
NC_013292 NZ_CP015818 0.32024
NC_013292 NZ_CP016857 0.30488
NC_013292 NZ_CP016862 0.32175
NC_013292 NZ_CP017681 0.47252
NC_013292 NZ_CP018767 0.30397
NC_013292 NZ_CP019575 0.46733
NC_013292 NZ_CP020021 0.32085
NC_013292 NZ_CP020355 0.32251
NC_013292 NZ_CP021142 0.47532
NC_013292 NZ_CP021906 0.32102
NC_013292 NZ_CP021908 0.32102
NC_013292 NZ_CP022719 0.47327
NC_013292 NZ_CP022721 0.47327
NC_013292 NZ_CP024999 0.47356
NC_013292 NZ_CP029079 0.98671
NC_013292 NZ_CP029083 0.47578
NC_013292 NZ_CP029665 0.32263
NC_013292 NZ_CP029666 0.316
NC_013292 NZ_CP029677 0.32123
NC_013292 NZ_CP030324 0.31912
NC_013292 NZ_CP030325 0.32944
NC_013293 NC_013301 0.96463
NC_013293 NC_013303 0.97296
NC_013293 NC_013304 0.98792
NC_013293 NC_013313 0.99142
NC_013293 NC_017339 0.99344
NC_013293 NC_018968 0.53696
NC_013293 NC_021552 0.47031
NC_013293 NZ_CP012971 0.98058
NC_013293 NZ_CP012973 0.97858
NC_013293 NZ_CP012980 0.98849
NC_013293 NZ_CP013954 0.45735
NC_013293 NZ_CP013956 0.47655
NC_013293 NZ_CP015818 0.57757
NC_013293 NZ_CP017681 0.96784
NC_013293 NZ_CP019575 0.95647
NC_013293 NZ_CP020355 0.58067
NC_013293 NZ_CP021142 0.98434
NC_013293 NZ_CP022719 0.99142
NC_013293 NZ_CP022721 0.99142
NC_013293 NZ_CP024999 0.98319
NC_013293 NZ_CP029079 0.47237
NC_013293 NZ_CP029083 0.99142
NC_013294 NC_013296 0.92372
NC_013294 NC_013298 0.99623
NC_013294 NC_013299 0.87097
NC_013294 NC_013324 0.82569
NC_013294 NC_013332 0.86989
NC_013294 NC_018956 0.99643
NC_013294 NC_018957 0.99309
NC_013294 NC_018959 0.99326
NC_013294 NC_018961 0.99922
NC_013294 NC_018963 0.9932
NC_013294 NC_018974 0.98518
NC_013294 NC_019150 0.996
NC_013294 NC_021552 0.32325
NC_013294 NZ_CP007177 0.99922
NC_013294 NZ_CP009425 0.99418
NC_013294 NZ_CP012118 0.9943
NC_013294 NZ_CP013228 0.9857
NC_013294 NZ_CP013229 0.8575
NC_013294 NZ_CP013230 0.79332
NC_013294 NZ_CP013954 0.3041
NC_013294 NZ_CP013956 0.31221
NC_013294 NZ_CP014394 0.75436
NC_013294 NZ_CP014399 0.75436
NC_013294 NZ_CP014404 0.75309
NC_013294 NZ_CP014408 0.96629
NC_013294 NZ_CP014411 0.99817
NC_013294 NZ_CP014414 0.99825
NC_013294 NZ_CP014416 0.96629
NC_013294 NZ_CP014422 0.99825
NC_013294 NZ_CP014425 0.99825
NC_013294 NZ_CP014431 0.99825
NC_013294 NZ_CP014434 0.9981
NC_013294 NZ_CP014437 0.99817
NC_013294 NZ_CP014440 0.9981
NC_013294 NZ_CP014443 0.9981
NC_013294 NZ_CP014445 0.96629
NC_013294 NZ_CP016854 0.35253
NC_013294 NZ_CP016857 0.87433
NC_013294 NZ_CP016862 0.99845
NC_013294 NZ_CP017095 0.7307
NC_013294 NZ_CP018767 0.94321
NC_013294 NZ_CP029079 0.31998
NC_013294 NZ_CP029665 0.99371
NC_013294 NZ_CP029666 0.98226
NC_013294 NZ_CP029677 0.99608
NC_013294 NZ_CP030324 0.95066
NC_013294 NZ_CP030325 0.30145
NC_013295 NC_013297 0.98719
NC_013295 NC_013300 0.98719
NC_013295 NC_018958 0.97392
NC_013295 NC_018960 0.97392
NC_013295 NC_018975 0.97392
NC_013295 NZ_CP007178 0.98719
NC_013295 NZ_CP009424 0.98719
NC_013295 NZ_CP014393 0.98719
NC_013295 NZ_CP014398 0.98719
NC_013295 NZ_CP014403 0.98719
NC_013295 NZ_CP014410 0.98719
NC_013295 NZ_CP014413 0.98719
NC_013295 NZ_CP014421 0.98719
NC_013295 NZ_CP014424 0.98719
NC_013295 NZ_CP014430 0.98719
NC_013295 NZ_CP014433 0.98719
NC_013295 NZ_CP014436 0.98719
NC_013295 NZ_CP014439 0.98719
NC_013295 NZ_CP014442 0.98719
NC_013295 NZ_CP025482 0.98091
NC_013295 NZ_CP025487 0.98091
NC_013295 NZ_CP025488 0.98185
NC_013295 NZ_CP025489 0.98091
NC_013295 NZ_CP025490 0.98091
NC_013295 NZ_CP025496 0.98091
NC_013295 NZ_CP029668 0.98719
NC_013295 NZ_CP029676 0.9777
NC_013296 NC_013298 0.92007
NC_013296 NC_013299 0.79479
NC_013296 NC_013324 0.76061
NC_013296 NC_013332 0.80342
NC_013296 NC_018956 0.92025
NC_013296 NC_018957 0.91691
NC_013296 NC_018959 0.91849
NC_013296 NC_018961 0.92294
NC_013296 NC_018963 0.91703
NC_013296 NC_018974 0.90947
NC_013296 NC_019150 0.92082
NC_013296 NZ_CP007177 0.92294
NC_013296 NZ_CP009425 0.9181
NC_013296 NZ_CP012118 0.92077
NC_013296 NZ_CP013228 0.91034
NC_013296 NZ_CP013229 0.78981
NC_013296 NZ_CP013230 0.72477
NC_013296 NZ_CP014394 0.68758
NC_013296 NZ_CP014399 0.68758
NC_013296 NZ_CP014404 0.68636
NC_013296 NZ_CP014408 0.89133
NC_013296 NZ_CP014411 0.92197
NC_013296 NZ_CP014414 0.92204
NC_013296 NZ_CP014416 0.89133
NC_013296 NZ_CP014422 0.92204
NC_013296 NZ_CP014425 0.92204
NC_013296 NZ_CP014431 0.92204
NC_013296 NZ_CP014434 0.92188
NC_013296 NZ_CP014437 0.92197
NC_013296 NZ_CP014440 0.92188
NC_013296 NZ_CP014443 0.92188
NC_013296 NZ_CP014445 0.89133
NC_013296 NZ_CP016854 0.31698
NC_013296 NZ_CP016857 0.80699
NC_013296 NZ_CP016862 0.92223
NC_013296 NZ_CP017095 0.67226
NC_013296 NZ_CP018767 0.86883
NC_013296 NZ_CP029665 0.91752
NC_013296 NZ_CP029666 0.90701
NC_013296 NZ_CP029677 0.91992
NC_013296 NZ_CP030324 0.87812
NC_013297 NC_013300 0.98719
NC_013297 NC_018958 0.97392
NC_013297 NC_018960 0.97392
NC_013297 NC_018975 0.97392
NC_013297 NZ_CP007178 0.98719
NC_013297 NZ_CP009424 0.98719
NC_013297 NZ_CP014393 0.98719
NC_013297 NZ_CP014398 0.98719
NC_013297 NZ_CP014403 0.98719
NC_013297 NZ_CP014410 0.98719
NC_013297 NZ_CP014413 0.98719
NC_013297 NZ_CP014421 0.98719
NC_013297 NZ_CP014424 0.98719
NC_013297 NZ_CP014430 0.98719
NC_013297 NZ_CP014433 0.98719
NC_013297 NZ_CP014436 0.98719
NC_013297 NZ_CP014439 0.98719
NC_013297 NZ_CP014442 0.98719
NC_013297 NZ_CP025482 0.98091
NC_013297 NZ_CP025487 0.98091
NC_013297 NZ_CP025488 0.98185
NC_013297 NZ_CP025489 0.98091
NC_013297 NZ_CP025490 0.98091
NC_013297 NZ_CP025496 0.98091
NC_013297 NZ_CP029668 0.98719
NC_013297 NZ_CP029676 0.9777
NC_013298 NC_013299 0.86739
NC_013298 NC_013324 0.82264
NC_013298 NC_013332 0.86677
NC_013298 NC_018956 0.99267
NC_013298 NC_018957 0.98933
NC_013298 NC_018959 0.98951
NC_013298 NC_018961 0.99546
NC_013298 NC_018963 0.9927
NC_013298 NC_018974 0.98146
NC_013298 NC_019150 0.99225
NC_013298 NC_021552 0.32207
NC_013298 NZ_CP007177 0.99546
NC_013298 NZ_CP009425 0.99043
NC_013298 NZ_CP012118 0.99055
NC_013298 NZ_CP013228 0.982
NC_013298 NZ_CP013229 0.85543
NC_013298 NZ_CP013230 0.7902
NC_013298 NZ_CP013954 0.30345
NC_013298 NZ_CP013956 0.31105
NC_013298 NZ_CP014394 0.75134
NC_013298 NZ_CP014399 0.75134
NC_013298 NZ_CP014404 0.75008
NC_013298 NZ_CP014408 0.96263
NC_013298 NZ_CP014411 0.99441
NC_013298 NZ_CP014414 0.99449
NC_013298 NZ_CP014416 0.96263
NC_013298 NZ_CP014422 0.99449
NC_013298 NZ_CP014425 0.99449
NC_013298 NZ_CP014431 0.99449
NC_013298 NZ_CP014434 0.99434
NC_013298 NZ_CP014437 0.99441
NC_013298 NZ_CP014440 0.99434
NC_013298 NZ_CP014443 0.99434
NC_013298 NZ_CP014445 0.96263
NC_013298 NZ_CP016854 0.35119
NC_013298 NZ_CP016857 0.8711
NC_013298 NZ_CP016862 0.99468
NC_013298 NZ_CP017095 0.72807
NC_013298 NZ_CP018767 0.93961
NC_013298 NZ_CP029079 0.3188
NC_013298 NZ_CP029665 0.98995
NC_013298 NZ_CP029666 0.97855
NC_013298 NZ_CP029677 0.99232
NC_013298 NZ_CP030324 0.94707
NC_013298 NZ_CP030325 0.30039
NC_013299 NC_013324 0.71466
NC_013299 NC_013332 0.75732
NC_013299 NC_018956 0.86887
NC_013299 NC_018957 0.86515
NC_013299 NC_018959 0.86558
NC_013299 NC_018961 0.87019
NC_013299 NC_018963 0.86434
NC_013299 NC_018974 0.85954
NC_013299 NC_019150 0.86718
NC_013299 NC_021552 0.35349
NC_013299 NZ_CP007177 0.87019
NC_013299 NZ_CP009425 0.86548
NC_013299 NZ_CP012118 0.86707
NC_013299 NZ_CP013228 0.8582
NC_013299 NZ_CP013229 0.74351
NC_013299 NZ_CP013230 0.70628
NC_013299 NZ_CP013954 0.33199
NC_013299 NZ_CP013956 0.34111
NC_013299 NZ_CP014394 0.8503
NC_013299 NZ_CP014399 0.8503
NC_013299 NZ_CP014404 0.84879
NC_013299 NZ_CP014408 0.83946
NC_013299 NZ_CP014411 0.86927
NC_013299 NZ_CP014414 0.86934
NC_013299 NZ_CP014416 0.83946
NC_013299 NZ_CP014422 0.86934
NC_013299 NZ_CP014425 0.86934
NC_013299 NZ_CP014431 0.86934
NC_013299 NZ_CP014434 0.86917
NC_013299 NZ_CP014437 0.86927
NC_013299 NZ_CP014440 0.86917
NC_013299 NZ_CP014443 0.86917
NC_013299 NZ_CP014445 0.83946
NC_013299 NZ_CP016854 0.37399
NC_013299 NZ_CP016857 0.75814
NC_013299 NZ_CP016862 0.87097
NC_013299 NZ_CP017095 0.63095
NC_013299 NZ_CP018767 0.81732
NC_013299 NZ_CP029079 0.34982
NC_013299 NZ_CP029665 0.86627
NC_013299 NZ_CP029666 0.85582
NC_013299 NZ_CP029677 0.87022
NC_013299 NZ_CP030324 0.8263
NC_013299 NZ_CP030325 0.32587
NC_013300 NC_018958 0.97392
NC_013300 NC_018960 0.97392
NC_013300 NC_018975 0.97392
NC_013300 NZ_CP007178 0.98719
NC_013300 NZ_CP009424 0.98719
NC_013300 NZ_CP014393 0.98719
NC_013300 NZ_CP014398 0.98719
NC_013300 NZ_CP014403 0.98719
NC_013300 NZ_CP014410 0.98719
NC_013300 NZ_CP014413 0.98719
NC_013300 NZ_CP014421 0.98719
NC_013300 NZ_CP014424 0.98719
NC_013300 NZ_CP014430 0.98719
NC_013300 NZ_CP014433 0.98719
NC_013300 NZ_CP014436 0.98719
NC_013300 NZ_CP014439 0.98719
NC_013300 NZ_CP014442 0.98719
NC_013300 NZ_CP025482 0.98091
NC_013300 NZ_CP025487 0.98091
NC_013300 NZ_CP025488 0.98185
NC_013300 NZ_CP025489 0.98091
NC_013300 NZ_CP025490 0.98091
NC_013300 NZ_CP025496 0.98091
NC_013300 NZ_CP029668 0.98719
NC_013300 NZ_CP029676 0.9777
NC_013301 NC_013303 0.98951
NC_013301 NC_013304 0.96768
NC_013301 NC_013313 0.96717
NC_013301 NC_017339 0.9652
NC_013301 NC_018968 0.54088
NC_013301 NC_021552 0.47063
NC_013301 NZ_CP012971 0.96043
NC_013301 NZ_CP012973 0.95847
NC_013301 NZ_CP012980 0.9643
NC_013301 NZ_CP013954 0.45811
NC_013301 NZ_CP013956 0.47688
NC_013301 NZ_CP015818 0.56703
NC_013301 NZ_CP017681 0.98428
NC_013301 NZ_CP019575 0.98031
NC_013301 NZ_CP020355 0.57191
NC_013301 NZ_CP021142 0.96418
NC_013301 NZ_CP022719 0.96717
NC_013301 NZ_CP022721 0.96717
NC_013301 NZ_CP024999 0.96473
NC_013301 NZ_CP029079 0.47255
NC_013301 NZ_CP029083 0.97112
NC_013302 NC_013375 0.98672
NC_013302 NC_017348 0.38924
NC_013302 NC_022605 0.98672
NC_013303 NC_013304 0.97603
NC_013303 NC_013313 0.97551
NC_013303 NC_017339 0.97353
NC_013303 NC_018968 0.54521
NC_013303 NC_021552 0.47337
NC_013303 NZ_CP012971 0.96874
NC_013303 NZ_CP012973 0.96676
NC_013303 NZ_CP012980 0.97262
NC_013303 NZ_CP013954 0.46042
NC_013303 NZ_CP013956 0.47975
NC_013303 NZ_CP015818 0.57095
NC_013303 NZ_CP017681 0.99279
NC_013303 NZ_CP019575 0.98074
NC_013303 NZ_CP020355 0.57466
NC_013303 NZ_CP021142 0.9725
NC_013303 NZ_CP022719 0.97551
NC_013303 NZ_CP022721 0.97551
NC_013303 NZ_CP024999 0.97135
NC_013303 NZ_CP029079 0.4753
NC_013303 NZ_CP029083 0.9795
NC_013304 NC_013313 0.99051
NC_013304 NC_017339 0.98849
NC_013304 NC_018968 0.53553
NC_013304 NC_021552 0.47143
NC_013304 NZ_CP012971 0.98368
NC_013304 NZ_CP012973 0.98168
NC_013304 NZ_CP012980 0.98758
NC_013304 NZ_CP013954 0.4583
NC_013304 NZ_CP013956 0.47753
NC_013304 NZ_CP015818 0.57838
NC_013304 NZ_CP017681 0.97089
NC_013304 NZ_CP019575 0.95949
NC_013304 NZ_CP020355 0.58212
NC_013304 NZ_CP021142 0.98745
NC_013304 NZ_CP022719 0.99051
NC_013304 NZ_CP022721 0.99051
NC_013304 NZ_CP024999 0.98629
NC_013304 NZ_CP029079 0.47335
NC_013304 NZ_CP029083 0.99454
NC_013305 NC_016140 0.96867
NC_013305 NC_018969 0.95085
NC_013305 NC_019139 0.95373
NC_013305 NC_019143 0.94337
NC_013305 NC_022228 0.95754
NC_013305 NC_024963 0.92005
NC_013305 NZ_CP010404 0.95085
NC_013305 NZ_CP013617 0.93973
NC_013305 NZ_CP014395 0.94302
NC_013305 NZ_CP014400 0.94302
NC_013305 NZ_CP014405 0.94302
NC_013305 NZ_CP014417 0.94947
NC_013305 NZ_CP014446 0.94947
NC_013305 NZ_CP025398 0.93265
NC_013305 NZ_CP027424 0.95085
NC_013305 NZ_CP029165 0.93625
NC_013305 NZ_CP029648 0.96669
NC_013306 NC_013308 0.95555
NC_013306 NC_013394 0.84457
NC_013307 NC_013309 0.98117
NC_013307 NC_013311 0.98117
NC_013307 NC_013312 0.96313
NC_013307 NC_013336 0.7981
NC_013307 NC_013452 0.96641
NC_013307 NC_024966 0.92996
NC_013307 NZ_CP024440 0.97679
NC_013307 NZ_CP029708 0.97696
NC_013307 NZ_HG813243 0.97233
NC_013308 NC_013394 0.86827
NC_013309 NC_013311 0.99099
NC_013309 NC_013312 0.96313
NC_013309 NC_013336 0.7981
NC_013309 NC_013452 0.96597
NC_013309 NC_024966 0.92996
NC_013309 NZ_CP024440 0.97679
NC_013309 NZ_CP029708 0.97696
NC_013309 NZ_HG813243 0.97233
NC_013311 NC_013312 0.96313
NC_013311 NC_013336 0.7981
NC_013311 NC_013452 0.96597
NC_013311 NC_024966 0.92996
NC_013311 NZ_CP024440 0.97679
NC_013311 NZ_CP029708 0.97696
NC_013311 NZ_HG813243 0.97233
NC_013312 NC_013336 0.7905
NC_013312 NC_013452 0.94949
NC_013312 NC_024966 0.92996
NC_013312 NZ_CP024440 0.96757
NC_013312 NZ_CP029708 0.95856
NC_013312 NZ_HG813243 0.96313
NC_013313 NC_017339 0.98797
NC_013313 NC_018968 0.53619
NC_013313 NC_021552 0.473
NC_013313 NZ_CP012971 0.98315
NC_013313 NZ_CP012973 0.98115
NC_013313 NZ_CP012980 0.99108
NC_013313 NZ_CP013954 0.45942
NC_013313 NZ_CP013956 0.47868
NC_013313 NZ_CP015818 0.57814
NC_013313 NZ_CP017681 0.97038
NC_013313 NZ_CP019575 0.95898
NC_013313 NZ_CP020355 0.58188
NC_013313 NZ_CP021142 0.98692
NC_013313 NZ_CP022719 0.99401
NC_013313 NZ_CP022721 0.99401
NC_013313 NZ_CP024999 0.98577
NC_013313 NZ_CP029079 0.47493
NC_013313 NZ_CP029083 0.99401
NC_013314 NC_019140 0.98624
NC_013314 NC_021657 0.98624
NC_013314 NZ_CP012014 0.84668
NC_013314 NZ_CP012016 0.96026
NC_013314 NZ_CP012017 0.96087
NC_013317 NZ_CP011284 0.31348
NC_013317 NZ_CP012444 0.33854
NC_013317 NZ_CP012464 0.30289
NC_013317 NZ_CP017790 0.32614
NC_013317 NZ_CP017795 0.32614
NC_013317 NZ_CP017800 0.32614
NC_013317 NZ_CP023786 0.30177
NC_013317 NZ_CP023791 0.30177
NC_013317 NZ_CP023796 0.30177
NC_013317 NZ_CP023801 0.30177
NC_013317 NZ_CP025755 0.33269
NC_013317 NZ_CP027505 0.33047
NC_013317 NZ_CP027510 0.30259
NC_013318 NC_013335 0.83143
NC_013318 NC_013351 0.39803
NC_013318 NC_017344 0.98582
NC_013318 NC_018972 0.98575
NC_013318 NC_018976 0.95926
NC_013318 NC_019007 0.98949
NC_013318 NC_019008 0.98302
NC_013318 NC_019010 0.97195
NC_013318 NC_021060 0.96591
NC_013318 NZ_CP007455 0.82267
NC_013318 NZ_CP007658 0.53203
NC_013318 NZ_CP010891 0.9885
NC_013318 NZ_CP017678 0.98443
NC_013318 NZ_CP017683 0.46979
NC_013318 NZ_CP018769 0.98938
NC_013318 NZ_CP022911 0.80985
NC_013318 NZ_CP029081 0.98867
NC_013318 NZ_CP029085 0.98627
NC_013318 NZ_CP029654 0.99342
NC_013318 NZ_CP029656 0.99011
NC_013318 NZ_CP029659 0.98129
NC_013318 NZ_CP029662 0.98999
NC_013318 NZ_CP029670 0.98528
NC_013318 NZ_CP029672 0.99048
NC_013318 NZ_CP029679 0.99386
NC_013319 NC_013323 0.53347
NC_013319 NC_013337 0.4122
NC_013319 NC_013347 0.59486
NC_013319 NC_013352 0.81287
NC_013319 NC_020530 0.41155
NC_013319 NC_020531 0.41155
NC_013319 NC_020534 0.41085
NC_013319 NC_020565 0.39805
NC_013319 NC_020567 0.39267
NC_013319 NC_022126 0.68145
NC_013319 NC_022610 0.32154
NC_013319 NZ_CP013958 0.3078
NC_013320 NC_013338 0.58374
NC_013320 NC_013339 0.62088
NC_013320 NC_013342 0.5938
NC_013320 NC_013343 0.65919
NC_013320 NC_013344 0.63904
NC_013320 NC_013653 0.32603
NC_013320 NC_018967 0.36787
NC_013320 NC_020535 0.54419
NC_013321 NZ_CP007500 0.89102
NC_013322 NC_013340 0.5207
NC_013322 NC_018965 0.5225
NC_013322 NC_019009 0.52227
NC_013322 NC_021552 0.31962
NC_013322 NZ_CP009362 0.97815
NC_013322 NZ_CP011527 0.9827
NC_013322 NZ_CP013954 0.31073
NC_013322 NZ_CP013956 0.31831
NC_013322 NZ_CP020021 0.97973
NC_013322 NZ_CP021906 0.97925
NC_013322 NZ_CP021908 0.97925
NC_013322 NZ_CP028469 0.53285
NC_013322 NZ_CP028471 0.53285
NC_013322 NZ_CP029079 0.32029
NC_013323 NC_013337 0.63536
NC_013323 NC_013347 0.55531
NC_013323 NC_013352 0.61734
NC_013323 NC_020530 0.63506
NC_013323 NC_020531 0.63506
NC_013323 NC_020534 0.63418
NC_013323 NC_020538 0.46716
NC_013323 NC_020539 0.46632
NC_013323 NC_020565 0.61262
NC_013323 NC_020567 0.60388
NC_013323 NC_022126 0.519
NC_013323 NC_022610 0.53424
NC_013323 NZ_CP013958 0.51675
NC_013324 NC_013332 0.73094
NC_013324 NC_018956 0.82279
NC_013324 NC_018957 0.81987
NC_013324 NC_018959 0.82031
NC_013324 NC_018961 0.82502
NC_013324 NC_018963 0.81999
NC_013324 NC_018974 0.81642
NC_013324 NC_019150 0.82246
NC_013324 NC_021552 0.30007
NC_013324 NZ_CP007177 0.82502
NC_013324 NZ_CP009425 0.82102
NC_013324 NZ_CP012118 0.82116
NC_013324 NZ_CP013228 0.81505
NC_013324 NZ_CP013229 0.71973
NC_013324 NZ_CP013230 0.6589
NC_013324 NZ_CP014394 0.62741
NC_013324 NZ_CP014399 0.62741
NC_013324 NZ_CP014404 0.62637
NC_013324 NZ_CP014408 0.79891
NC_013324 NZ_CP014411 0.82426
NC_013324 NZ_CP014414 0.82431
NC_013324 NZ_CP014416 0.79891
NC_013324 NZ_CP014422 0.82431
NC_013324 NZ_CP014425 0.82431
NC_013324 NZ_CP014431 0.82431
NC_013324 NZ_CP014434 0.82459
NC_013324 NZ_CP014437 0.82426
NC_013324 NZ_CP014440 0.82459
NC_013324 NZ_CP014443 0.82459
NC_013324 NZ_CP014445 0.79891
NC_013324 NZ_CP016854 0.38428
NC_013324 NZ_CP016857 0.73139
NC_013324 NZ_CP016862 0.82446
NC_013324 NZ_CP017095 0.84282
NC_013324 NZ_CP018767 0.77987
NC_013324 NZ_CP029665 0.82039
NC_013324 NZ_CP029666 0.81318
NC_013324 NZ_CP029677 0.82252
NC_013324 NZ_CP030324 0.78801
NC_013325 NC_013327 0.58857
NC_013325 NZ_CP012594 0.56242
NC_013325 NZ_CP012757 0.49955
NC_013326 NC_013348 0.54156
NC_013326 NC_018952 0.99617
NC_013326 NZ_CP014063 0.86907
NC_013327 NZ_CP012594 0.36613
NC_013327 NZ_CP012757 0.58522
NC_013328 NZ_CP010403 0.59399
NC_013330 NC_023278 0.32331
NC_013332 NC_018956 0.86693
NC_013332 NC_018957 0.86406
NC_013332 NC_018959 0.86437
NC_013332 NC_018961 0.86921
NC_013332 NC_018963 0.86411
NC_013332 NC_018974 0.85779
NC_013332 NC_019150 0.86659
NC_013332 NZ_CP007177 0.86921
NC_013332 NZ_CP009425 0.8651
NC_013332 NZ_CP012118 0.86523
NC_013332 NZ_CP013228 0.85875
NC_013332 NZ_CP013229 0.75763
NC_013332 NZ_CP013230 0.69949
NC_013332 NZ_CP014394 0.66637
NC_013332 NZ_CP014399 0.66637
NC_013332 NZ_CP014404 0.6653
NC_013332 NZ_CP014408 0.84236
NC_013332 NZ_CP014411 0.86841
NC_013332 NZ_CP014414 0.86847
NC_013332 NZ_CP014416 0.84236
NC_013332 NZ_CP014422 0.86847
NC_013332 NZ_CP014425 0.86847
NC_013332 NZ_CP014431 0.86847
NC_013332 NZ_CP014434 0.86832
NC_013332 NZ_CP014437 0.86841
NC_013332 NZ_CP014440 0.86832
NC_013332 NZ_CP014443 0.86832
NC_013332 NZ_CP014445 0.84236
NC_013332 NZ_CP016854 0.32962
NC_013332 NZ_CP016857 0.77501
NC_013332 NZ_CP016862 0.86862
NC_013332 NZ_CP017095 0.65461
NC_013332 NZ_CP018767 0.82685
NC_013332 NZ_CP029665 0.86453
NC_013332 NZ_CP029666 0.85536
NC_013332 NZ_CP029677 0.86664
NC_013332 NZ_CP030324 0.8324
NC_013333 NZ_CP007671 0.35924
NC_013333 NZ_CP007673 0.33292
NC_013333 NZ_CP007675 0.32151
NC_013333 NZ_CP012596 0.3492
NC_013334 NC_022598 0.54635
NC_013334 NZ_CP022683 0.98565
NC_013335 NC_017344 0.82831
NC_013335 NC_018972 0.83203
NC_013335 NC_018976 0.80673
NC_013335 NC_019007 0.83302
NC_013335 NC_019008 0.82985
NC_013335 NC_019010 0.81757
NC_013335 NC_021060 0.81199
NC_013335 NZ_CP007455 0.98382
NC_013335 NZ_CP007658 0.43981
NC_013335 NZ_CP010891 0.83361
NC_013335 NZ_CP017678 0.8297
NC_013335 NZ_CP017683 0.52344
NC_013335 NZ_CP018769 0.82874
NC_013335 NZ_CP022911 0.96305
NC_013335 NZ_CP029081 0.83207
NC_013335 NZ_CP029085 0.83211
NC_013335 NZ_CP029654 0.8338
NC_013335 NZ_CP029656 0.83075
NC_013335 NZ_CP029659 0.82352
NC_013335 NZ_CP029662 0.82867
NC_013335 NZ_CP029670 0.83064
NC_013335 NZ_CP029672 0.83258
NC_013335 NZ_CP029679 0.83285
NC_013336 NC_013452 0.80012
NC_013336 NC_024966 0.79261
NC_013336 NZ_CP024440 0.7967
NC_013336 NZ_CP029708 0.81333
NC_013336 NZ_HG813243 0.7905
NC_013337 NC_013347 0.34497
NC_013337 NC_013352 0.47326
NC_013337 NC_020530 0.99782
NC_013337 NC_020531 0.99782
NC_013337 NC_020534 0.99645
NC_013337 NC_020538 0.78346
NC_013337 NC_020539 0.78218
NC_013337 NC_020565 0.95273
NC_013337 NC_020567 0.93731
NC_013337 NC_022126 0.37036
NC_013337 NC_022610 0.84032
NC_013337 NZ_CP013958 0.79665
NC_013338 NC_013339 0.56282
NC_013338 NC_013342 0.53938
NC_013338 NC_013343 0.581
NC_013338 NC_013344 0.5839
NC_013338 NC_013653 0.44978
NC_013338 NC_018967 0.3585
NC_013338 NC_020535 0.52795
NC_013338 NZ_CP030325 0.3295
NC_013339 NC_013342 0.88529
NC_013339 NC_013343 0.8812
NC_013339 NC_013344 0.85242
NC_013339 NC_013653 0.46364
NC_013339 NC_018967 0.42731
NC_013339 NC_020535 0.75449
NC_013340 NC_018965 0.9934
NC_013340 NC_019009 0.9922
NC_013340 NZ_CP009362 0.51739
NC_013340 NZ_CP011527 0.52143
NC_013340 NZ_CP020021 0.51967
NC_013340 NZ_CP021906 0.51796
NC_013340 NZ_CP021908 0.51796
NC_013340 NZ_CP028469 0.95602
NC_013340 NZ_CP028471 0.95602
NC_013342 NC_013343 0.80116
NC_013342 NC_013344 0.88429
NC_013342 NC_013653 0.44217
NC_013342 NC_018967 0.39229
NC_013342 NC_020535 0.69087
NC_013343 NC_013344 0.76407
NC_013343 NC_013653 0.43546
NC_013343 NC_018967 0.39561
NC_013343 NC_020535 0.70418
NC_013344 NC_013653 0.44852
NC_013344 NC_018967 0.41731
NC_013344 NC_020535 0.741
NC_013345 NC_024964 0.33655
NC_013345 NZ_CP029168 0.31563
NC_013346 NC_019011 0.93054
NC_013347 NC_013352 0.71476
NC_013347 NC_020530 0.34429
NC_013347 NC_020531 0.34429
NC_013347 NC_020534 0.34359
NC_013347 NC_020565 0.33212
NC_013347 NC_020567 0.32724
NC_013347 NC_022126 0.83023
NC_013347 NC_022610 0.38018
NC_013347 NZ_CP013958 0.36154
NC_013348 NC_018952 0.54154
NC_013348 NZ_CP014063 0.57016
NC_013350 NZ_CP031669 0.96375
NC_013350 NZ_CP031672 0.96375
NC_013351 NC_017344 0.3985
NC_013351 NC_018972 0.39729
NC_013351 NC_018976 0.40005
NC_013351 NC_019007 0.39969
NC_013351 NC_019008 0.39844
NC_013351 NC_019010 0.40475
NC_013351 NC_021060 0.4031
NC_013351 NZ_CP010891 0.39959
NC_013351 NZ_CP017678 0.39806
NC_013351 NZ_CP018769 0.39825
NC_013351 NZ_CP022911 0.30459
NC_013351 NZ_CP029081 0.39715
NC_013351 NZ_CP029085 0.39845
NC_013351 NZ_CP029654 0.39932
NC_013351 NZ_CP029656 0.39864
NC_013351 NZ_CP029659 0.39525
NC_013351 NZ_CP029662 0.39834
NC_013351 NZ_CP029670 0.39839
NC_013351 NZ_CP029672 0.39918
NC_013351 NZ_CP029679 0.39878
NC_013352 NC_020530 0.47248
NC_013352 NC_020531 0.47248
NC_013352 NC_020534 0.47165
NC_013352 NC_020565 0.45487
NC_013352 NC_020567 0.44794
NC_013352 NC_022126 0.83612
NC_013352 NC_022610 0.36911
NC_013352 NZ_CP013958 0.35153
NC_013354 NC_013942 0.34181
NC_013354 NC_017657 0.34301
NC_013354 NZ_CP006263 0.46153
NC_013354 NZ_CP007135 0.46135
NC_013354 NZ_CP015242 0.3424
NC_013354 NZ_CP024480 0.94368
NC_013354 NZ_CP027545 0.41199
NC_013354 NZ_CP027549 0.49019
NC_013358 NC_019300 0.99268
NC_013362 NZ_CP018107 0.44354
NC_013362 NZ_CP018113 0.43768
NC_013362 NZ_CP018119 0.44354
NC_013362 NZ_CP018125 0.44354
NC_013362 NZ_CP024284 0.33257
NC_013362 NZ_CP025949 0.30095
NC_013362 NZ_CP027314 0.43439
NC_013363 NC_019076 0.68184
NC_013363 NC_019136 0.92411
NC_013363 NZ_CP017722 0.34825
NC_013365 NC_016825 0.60125
NC_013365 NC_023277 0.70142
NC_013365 NC_023289 0.83428
NC_013365 NZ_CP018652 0.72933
NC_013365 NZ_CP018656 0.5216
NC_013365 NZ_CP022495 0.73274
NC_013365 NZ_CP023167 0.50808
NC_013365 NZ_CP024236 0.55223
NC_013365 NZ_CP029631 0.43528
NC_013365 NZ_CP029690 0.72425
NC_013365 NZ_CP029729 0.43739
NC_013365 NZ_CP030182 0.63919
NC_013366 NZ_CP006263 0.34684
NC_013366 NZ_CP007135 0.34671
NC_013366 NZ_CP021337 0.90554
NC_013366 NZ_CP021341 0.89741
NC_013366 NZ_CP027222 0.69108
NC_013366 NZ_CP027385 0.33383
NC_013366 NZ_CP027549 0.30134
NC_013366 NZ_CP027553 0.68255
NC_013366 NZ_CP027576 0.96722
NC_013366 NZ_CP027596 0.71106
NC_013366 NZ_CP027767 0.6841
NC_013366 NZ_CP028118 0.9681
NC_013366 NZ_CP028431 0.95718
NC_013366 NZ_CP028434 0.95695
NC_013366 NZ_CP029691 0.96728
NC_013367 NC_020412 0.37045
NC_013367 NC_022585 0.42747
NC_013367 NC_023325 0.34822
NC_013367 NZ_CP015245 0.63554
NC_013367 NZ_CP028123 0.63347
NC_013368 NZ_CP024053 0.81928
NC_013368 NZ_CP024615 0.81928
NC_013368 NZ_CP028114 0.98775
NC_013368 NZ_CP028119 0.86962
NC_013369 NC_013728 0.7242
NC_013369 NZ_CP006028 0.87261
NC_013369 NZ_CP007138 0.87261
NC_013369 NZ_CP022408 0.63866
NC_013369 NZ_CP027220 0.88285
NC_013369 NZ_CP027315 0.90802
NC_013369 NZ_CP027318 0.63695
NC_013369 NZ_CP027339 0.90467
NC_013369 NZ_CP027391 0.89216
NC_013369 NZ_CP027436 0.63691
NC_013369 NZ_CP027444 0.91571
NC_013369 NZ_CP027456 0.63756
NC_013369 NZ_CP027470 0.59698
NC_013369 NZ_CP027547 0.88032
NC_013369 NZ_CP028111 0.63707
NC_013369 NZ_CP028113 0.90353
NC_013369 NZ_CP028115 0.93002
NC_013369 NZ_CP028124 0.70812
NC_013370 NC_017653 0.41947
NC_013370 NZ_CP009051 0.41055
NC_013370 NZ_CP009168 0.39837
NC_013370 NZ_CP011063 0.34307
NC_013370 NZ_CP012491 0.40498
NC_013370 NZ_CP013030 0.60415
NC_013370 NZ_CP015837 0.37918
NC_013370 NZ_CP015997 0.38766
NC_013370 NZ_CP016549 0.33793
NC_013370 NZ_CP019054 0.33696
NC_013370 NZ_CP019075 0.34627
NC_013370 NZ_CP019188 0.42308
NC_013370 NZ_CP021336 0.46465
NC_013370 NZ_CP021340 0.46461
NC_013370 NZ_CP023381 0.38284
NC_013370 NZ_CP023732 0.3884
NC_013370 NZ_CP023896 0.35075
NC_013370 NZ_CP023961 0.35922
NC_013370 NZ_CP024817 0.34647
NC_013370 NZ_CP024832 0.34666
NC_013370 NZ_CP026475 0.34332
NC_013370 NZ_CP026725 0.35317
NC_013370 NZ_CP027199 0.39244
NC_013370 NZ_CP027443 0.58865
NC_013370 NZ_CP028125 0.53328
NC_013370 NZ_CP029103 0.36007
NC_013370 NZ_CP030183 0.36607
NC_013370 NZ_CP030188 0.40347
NC_013370 NZ_CP031654 0.36022
NC_013372 NZ_CP030325 0.30518
NC_013374 NZ_CP014118 0.30357
NC_013375 NC_017348 0.38924
NC_013375 NC_022605 0.98672
NC_013380 NZ_CP020736 0.30038
NC_013381 NZ_CP023967 0.35279
NC_013383 NZ_CP022250 0.8837
NC_013383 NZ_CP025033 0.50879
NC_013387 NZ_CP013912 0.37268
NC_013389 NZ_CP014115 0.5969
NC_013389 NZ_CP022250 0.30263
NC_013389 NZ_CP025033 0.38654
NC_013389 NZ_CP030247 0.99401
NC_013390 NZ_CP020736 0.61057
NC_013393 NC_014369 0.75621
NC_013395 NC_017346 0.89941
NC_013419 NC_020196 0.31337
NC_013437 NC_014476 0.66768
NC_013437 NC_016855 0.80996
NC_013437 NC_016858 0.80568
NC_013437 NC_016864 0.8036
NC_013437 NC_017054 0.80342
NC_013437 NC_017720 0.80568
NC_013437 NC_019001 0.59341
NC_013437 NC_019002 0.36163
NC_013437 NC_019108 0.66791
NC_013437 NC_019109 0.59403
NC_013437 NC_019112 0.40879
NC_013437 NC_019120 0.36282
NC_013437 NC_021155 0.55599
NC_013437 NZ_CP007489 0.80584
NC_013437 NZ_CP007508 0.36275
NC_013437 NZ_CP007582 0.78531
NC_013437 NZ_CP008745 0.80814
NC_013437 NZ_CP008927 0.36317
NC_013437 NZ_CP011395 0.35494
NC_013437 NZ_CP011943 0.36259
NC_013437 NZ_CP012348 0.40909
NC_013437 NZ_CP013098 0.36207
NC_013437 NZ_CP013721 0.80436
NC_013437 NZ_CP014050 0.80794
NC_013437 NZ_CP014357 0.80998
NC_013437 NZ_CP014359 0.8059
NC_013437 NZ_CP014537 0.81084
NC_013437 NZ_CP014577 0.8053
NC_013437 NZ_CP015158 0.80921
NC_013437 NZ_CP015525 0.36247
NC_013437 NZ_CP015527 0.36211
NC_013437 NZ_CP016390 0.8089
NC_013437 NZ_CP017178 0.36176
NC_013437 NZ_CP017233 0.32926
NC_013437 NZ_CP017620 0.79538
NC_013437 NZ_CP017729 0.80458
NC_013437 NZ_CP018634 0.42181
NC_013437 NZ_CP018636 0.36313
NC_013437 NZ_CP018639 0.36221
NC_013437 NZ_CP018641 0.36287
NC_013437 NZ_CP018650 0.36295
NC_013437 NZ_CP018653 0.3619
NC_013437 NZ_CP018658 0.80606
NC_013437 NZ_CP018660 0.36269
NC_013437 NZ_CP018663 0.36089
NC_013437 NZ_CP020824 0.36281
NC_013437 NZ_CP020826 0.36272
NC_013437 NZ_CP020923 0.79427
NC_013437 NZ_CP021464 0.99106
NC_013437 NZ_CP022004 0.36275
NC_013437 NZ_CP022071 0.80646
NC_013437 NZ_CP025553 0.35902
NC_013437 NZ_CP025556 0.80996
NC_013437 NZ_CP025557 0.36186
NC_013437 NZ_CP026054 0.36259
NC_013437 NZ_CP026570 0.32932
NC_013437 NZ_CP026701 0.80996
NC_013437 NZ_CP027409 0.48392
NC_013437 NZ_CP027413 0.8093
NC_013437 NZ_CP028152 0.35265
NC_013437 NZ_CP028156 0.35265
NC_013437 NZ_CP028200 0.80794
NC_013437 NZ_CP029594 0.80616
NC_013437 NZ_CP029596 0.80584
NC_013437 NZ_CP030796 0.36192
NC_013451 NZ_CP013620 0.97089
NC_013451 NZ_CP017806 1
NC_013451 NZ_CP017809 1
NC_013452 NC_024966 0.91676
NC_013452 NZ_CP024440 0.97657
NC_013452 NZ_CP029708 0.97896
NC_013452 NZ_HG813243 0.95856
NC_013453 NC_020227 0.74016
NC_013453 NZ_CP017805 0.9965
NC_013453 NZ_CP017808 0.9965
NC_013503 NC_016036 0.68127
NC_013503 NC_019013 0.70145
NC_013503 NC_019046 0.31065
NC_013503 NC_019256 0.33694
NC_013503 NC_024961 0.46801
NC_013503 NZ_CP009103 0.32087
NC_013503 NZ_CP011431 0.43592
NC_013503 NZ_CP017222 0.66286
NC_013503 NZ_CP018662 0.31467
NC_013503 NZ_CP020836 0.42526
NC_013503 NZ_CP023379 0.65692
NC_013503 NZ_CP024290 0.36702
NC_013503 NZ_CP025558 0.41858
NC_013506 NC_019280 0.69398
NC_013506 NZ_CP015146 0.3065
NC_013506 NZ_CP029572 0.78379
NC_013509 NZ_CP013795 0.6585
NC_013509 NZ_CP013814 0.65899
NC_013509 NZ_CP013819 0.65899
NC_013509 NZ_CP030081 0.50244
NC_013516 NZ_CP027399 0.99319
NC_013542 NC_013727 0.79412
NC_013542 NC_016039 0.8871
NC_013542 NC_018998 0.35261
NC_013542 NC_019037 0.32166
NC_013542 NC_019057 0.79521
NC_013542 NC_019071 0.80278
NC_013542 NC_019072 0.79755
NC_013542 NC_019090 0.42004
NC_013542 NC_019095 0.41883
NC_013542 NC_019424 0.42962
NC_013542 NC_020278 0.40217
NC_013542 NC_025177 0.35718
NC_013542 NZ_CP011065 0.68659
NC_013542 NZ_CP011135 0.43967
NC_013542 NZ_CP012632 0.34714
NC_013542 NZ_CP013834 0.33751
NC_013542 NZ_CP014112 0.40421
NC_013542 NZ_CP015072 0.44408
NC_013542 NZ_CP015388 0.35448
NC_013542 NZ_CP015503 0.35819
NC_013542 NZ_CP016389 0.46205
NC_013542 NZ_CP018973 0.9216
NC_013542 NZ_CP019444 0.37288
NC_013542 NZ_CP019910 0.39021
NC_013542 NZ_CP021210 0.39918
NC_013542 NZ_CP021684 0.37088
NC_013542 NZ_CP021711 0.41113
NC_013542 NZ_CP021938 0.43806
NC_013542 NZ_CP023733 0.41715
NC_013542 NZ_CP023895 0.34353
NC_013542 NZ_CP024242 0.39102
NC_013542 NZ_CP024652 0.3107
NC_013542 NZ_CP024836 0.33191
NC_013542 NZ_CP024840 0.33191
NC_013542 NZ_CP024888 0.31108
NC_013542 NZ_CP025253 0.31273
NC_013542 NZ_CP027120 0.3661
NC_013542 NZ_CP027536 0.32671
NC_013542 NZ_CP029578 0.64508
NC_013542 NZ_CP029734 0.39966
NC_013542 NZ_CP029974 0.41965
NC_013542 NZ_CP031804 0.52383
NC_013545 NZ_CP021215 0.9969
NC_013548 NZ_CP017224 0.62367
NC_013548 NZ_CP023906 0.34254
NC_013548 NZ_CP030184 0.75431
NC_013548 NZ_CP030193 0.32923
NC_013550 NC_017345 0.38369
NC_013550 NZ_CP012975 0.95523
NC_013550 NZ_CP012977 0.95523
NC_013551 NZ_CP016740 0.83554
NC_013551 NZ_CP016743 0.79667
NC_013589 NC_018996 0.97121
NC_013653 NC_018967 0.38836
NC_013653 NC_020535 0.49055
NC_013718 NC_019128 0.42106
NC_013718 NC_019129 0.33607
NC_013718 NC_019130 0.4203
NC_013718 NC_021841 0.59355
NC_013718 NC_022105 0.34586
NC_013718 NZ_CP010880 0.32454
NC_013718 NZ_CP011290 0.36728
NC_013718 NZ_CP011293 0.36728
NC_013718 NZ_CP015977 0.30406
NC_013718 NZ_CP016008 0.62374
NC_013718 NZ_CP018773 0.30451
NC_013718 NZ_CP018950 0.68239
NC_013718 NZ_CP019016 0.7056
NC_013718 NZ_CP019072 0.30379
NC_013718 NZ_CP019908 0.30499
NC_013718 NZ_CP021735 0.36683
NC_013718 NZ_CP023373 0.36363
NC_013718 NZ_CP023905 0.68422
NC_013718 NZ_CP024041 0.30478
NC_013718 NZ_CP024132 0.30338
NC_013718 NZ_CP024149 0.30462
NC_013718 NZ_CP024462 0.30478
NC_013718 NZ_CP024670 0.31393
NC_013718 NZ_CP024861 0.34256
NC_013718 NZ_CP024919 0.304
NC_013718 NZ_CP026728 0.37376
NC_013718 NZ_CP028167 0.30468
NC_013718 NZ_CP028174 0.30507
NC_013718 NZ_CP029728 0.36609
NC_013718 NZ_CP029976 0.48684
NC_013718 NZ_CP030795 0.30451
NC_013718 NZ_CP031291 0.30077
NC_013718 NZ_CP031616 0.38189
NC_013719 NZ_CP012638 0.43405
NC_013719 NZ_CP012935 0.43397
NC_013719 NZ_CP016386 0.42957
NC_013719 NZ_CP029994 0.4259
NC_013727 NC_016039 0.73151
NC_013727 NC_018998 0.44626
NC_013727 NC_019037 0.31628
NC_013727 NC_019057 0.99769
NC_013727 NC_019071 0.93121
NC_013727 NC_019072 0.99239
NC_013727 NC_019090 0.53253
NC_013727 NC_019095 0.5263
NC_013727 NC_019424 0.54327
NC_013727 NC_020278 0.50862
NC_013727 NC_025177 0.39495
NC_013727 NZ_CP011065 0.84857
NC_013727 NZ_CP011135 0.55875
NC_013727 NZ_CP012632 0.34079
NC_013727 NZ_CP013834 0.30254
NC_013727 NZ_CP014112 0.42676
NC_013727 NZ_CP015072 0.5659
NC_013727 NZ_CP015388 0.44314
NC_013727 NZ_CP015503 0.45053
NC_013727 NZ_CP016389 0.5845
NC_013727 NZ_CP018643 0.31182
NC_013727 NZ_CP018973 0.7396
NC_013727 NZ_CP019444 0.46882
NC_013727 NZ_CP019910 0.49789
NC_013727 NZ_CP021210 0.50482
NC_013727 NZ_CP021684 0.46602
NC_013727 NZ_CP021711 0.51641
NC_013727 NZ_CP021938 0.38343
NC_013727 NZ_CP023733 0.53546
NC_013727 NZ_CP023895 0.43065
NC_013727 NZ_CP024242 0.38124
NC_013727 NZ_CP024430 0.34697
NC_013727 NZ_CP024652 0.38959
NC_013727 NZ_CP024836 0.41522
NC_013727 NZ_CP024840 0.41522
NC_013727 NZ_CP024888 0.30717
NC_013727 NZ_CP025253 0.39229
NC_013727 NZ_CP027120 0.404
NC_013727 NZ_CP027385 0.35542
NC_013727 NZ_CP027536 0.32314
NC_013727 NZ_CP029578 0.63664
NC_013727 NZ_CP029734 0.50506
NC_013727 NZ_CP029974 0.53137
NC_013727 NZ_CP031804 0.40913
NC_013728 NZ_CP006028 0.74564
NC_013728 NZ_CP007138 0.74564
NC_013728 NZ_CP022408 0.56437
NC_013728 NZ_CP027220 0.75745
NC_013728 NZ_CP027315 0.78344
NC_013728 NZ_CP027318 0.56341
NC_013728 NZ_CP027339 0.7716
NC_013728 NZ_CP027391 0.75252
NC_013728 NZ_CP027436 0.56305
NC_013728 NZ_CP027444 0.77955
NC_013728 NZ_CP027456 0.56417
NC_013728 NZ_CP027470 0.53575
NC_013728 NZ_CP027547 0.7534
NC_013728 NZ_CP028111 0.56356
NC_013728 NZ_CP028113 0.78259
NC_013728 NZ_CP028115 0.77623
NC_013728 NZ_CP028124 0.60982
NC_013767 NC_014495 0.41453
NC_013767 NC_018888 0.33731
NC_013767 NC_018889 0.33792
NC_013767 NC_021828 0.41392
NC_013767 NZ_CP013725 0.50692
NC_013767 NZ_CP015985 0.41432
NC_013767 NZ_CP019166 0.99932
NC_013767 NZ_CP019168 0.99932
NC_013767 NZ_CP020829 0.45682
NC_013767 NZ_CP023051 0.35692
NC_013767 NZ_CP023053 0.35659
NC_013767 NZ_CP023753 0.42941
NC_013767 NZ_CP025083 0.429
NC_013767 NZ_CP025260 0.3571
NC_013767 NZ_CP025439 0.35721
NC_013767 NZ_CP025441 0.3571
NC_013767 NZ_CP025561 0.42045
NC_013767 NZ_CP025569 0.42922
NC_013767 NZ_CP028184 0.47413
NC_013782 NC_019084 0.96843
NC_013782 NC_019085 0.88704
NC_013782 NC_019086 0.56861
NC_013782 NC_019101 0.56861
NC_013782 NC_019103 0.53957
NC_013782 NC_019279 0.52759
NC_013782 NZ_CP030230 0.55119
NC_013784 NC_022901 0.99729
NC_013784 NZ_CP003712 0.99876
NC_013784 NZ_CP003718 0.99328
NC_013784 NZ_CP023680 0.3988
NC_013784 NZ_CP023686 0.36663
NC_013784 NZ_CP023718 0.3988
NC_013785 NC_022913 0.99758
NC_013785 NZ_CP003710 0.99882
NC_013785 NZ_CP003716 0.99635
NC_013786 NC_022910 0.99442
NC_013786 NZ_CP003714 1
NC_013786 NZ_CP003719 0.9969
NC_013787 NC_022902 0.99877
NC_013787 NZ_CP003713 1
NC_013787 NZ_CP023681 0.31097
NC_013787 NZ_CP023685 0.31097
NC_013787 NZ_CP023719 0.31097
NC_013788 NC_022903 0.99735
NC_013788 NZ_CP003711 0.99871
NC_013788 NZ_CP003717 0.98924
NC_013937 NC_017021 0.99106
NC_013937 NZ_CP012422 0.88165
NC_013937 NZ_CP015015 0.99828
NC_013938 NC_017029 0.98886
NC_013938 NZ_CP012421 0.89137
NC_013938 NZ_CP015014 0.99166
NC_013942 NC_017657 0.99092
NC_013942 NZ_CP015242 0.99707
NC_013942 NZ_CP024480 0.332
NC_013944 NC_013945 0.54415
NC_013950 NC_015154 0.56778
NC_013950 NC_016846 0.36511
NC_013950 NC_019389 0.38213
NC_013950 NC_020087 0.58798
NC_013950 NC_032103 0.45659
NC_013950 NZ_CP009115 0.33108
NC_013950 NZ_CP014005 0.9115
NC_013950 NZ_CP014765 0.33337
NC_013950 NZ_CP017386 0.35768
NC_013950 NZ_CP018340 0.43389
NC_013950 NZ_CP018999 0.36863
NC_013950 NZ_CP020843 0.44995
NC_013950 NZ_CP021541 0.33948
NC_013950 NZ_CP021959 0.48587
NC_013950 NZ_CP023443 0.36544
NC_013950 NZ_CP024876 0.63513
NC_013950 NZ_CP024917 0.72449
NC_013950 NZ_CP025966 0.62213
NC_013950 NZ_CP026048 0.37022
NC_013950 NZ_CP026588 0.73791
NC_013950 NZ_CP028177 0.3347
NC_013950 NZ_CP028389 0.5287
NC_013950 NZ_CP028553 0.75359
NC_013950 NZ_CP028717 0.70429
NC_013950 NZ_CP029740 0.32752
NC_013950 NZ_CP031262 0.9521
NC_013951 NC_017630 0.33108
NC_013951 NZ_CP008715 0.32667
NC_013951 NZ_CP009860 0.31227
NC_013951 NZ_CP010882 0.70709
NC_013951 NZ_CP012634 0.33622
NC_013951 NZ_CP013657 0.30052
NC_013951 NZ_CP014110 0.33326
NC_013951 NZ_CP014496 0.33692
NC_013951 NZ_CP014498 0.89131
NC_013951 NZ_CP014523 0.33701
NC_013951 NZ_CP015070 0.63496
NC_013951 NZ_CP015077 0.41786
NC_013951 NZ_CP015086 0.42704
NC_013951 NZ_CP015131 0.35801
NC_013951 NZ_CP015140 0.72797
NC_013951 NZ_CP015160 0.44031
NC_013951 NZ_CP016035 0.38348
NC_013951 NZ_CP016498 0.32842
NC_013951 NZ_CP018952 0.73881
NC_013951 NZ_CP018969 0.42027
NC_013951 NZ_CP018982 0.5319
NC_013951 NZ_CP018990 0.34562
NC_013951 NZ_CP018998 0.60226
NC_013951 NZ_CP019009 0.74293
NC_013951 NZ_CP020117 0.64042
NC_013951 NZ_CP021180 0.77097
NC_013951 NZ_CP021690 0.83748
NC_013951 NZ_CP021871 0.77066
NC_013951 NZ_CP023816 0.51511
NC_013951 NZ_CP024816 0.36311
NC_013951 NZ_CP024831 0.35934
NC_013951 NZ_CP024856 0.31913
NC_013951 NZ_CP024863 0.39372
NC_013951 NZ_CP025708 0.36261
NC_013951 NZ_CP027537 0.52771
NC_013951 NZ_CP028484 0.74924
NC_013951 NZ_CP028576 0.37332
NC_013951 NZ_CP029575 0.33576
NC_013951 NZ_CP029577 0.46593
NC_013951 NZ_CP029580 0.85428
NC_013951 NZ_CP030112 0.38257
NC_013951 NZ_CP030770 0.39325
NC_013951 NZ_HG941719 0.31192
NC_013962 NZ_CP012840 0.95566
NC_013962 NZ_CP012842 0.4149
NC_013963 NC_014557 0.42724
NC_014003 NZ_CP010318 0.59841
NC_014003 NZ_CP011433 0.60409
NC_014003 NZ_CP012684 0.58584
NC_014003 NZ_CP016040 0.56461
NC_014003 NZ_CP029993 0.60097
NC_014003 NZ_CP030004 0.60097
NC_014003 NZ_CP030332 0.59054
NC_014015 NC_019230 0.97513
NC_014015 NC_019270 0.99164
NC_014015 NC_019282 1
NC_014015 NC_022573 0.98394
NC_014015 NC_022574 0.94308
NC_014015 NC_022577 0.97105
NC_014015 NC_025099 0.99204
NC_014016 NC_019155 0.79495
NC_014016 NC_019165 0.4364
NC_014016 NC_021655 0.67977
NC_014016 NC_023903 0.99865
NC_014016 NC_023904 0.99775
NC_014016 NC_023905 0.72697
NC_014016 NC_023906 0.99771
NC_014016 NC_025166 0.99813
NC_014016 NC_025167 0.86739
NC_014016 NC_025187 0.99733
NC_014016 NZ_CP007730 0.99849
NC_014016 NZ_CP008830 0.99849
NC_014016 NZ_CP008833 0.99608
NC_014016 NZ_CP009115 0.39303
NC_014016 NZ_CP009875 0.99608
NC_014016 NZ_CP011981 0.4258
NC_014016 NZ_CP011986 0.98944
NC_014016 NZ_CP011991 0.998
NC_014016 NZ_CP014650 0.99849
NC_014016 NZ_CP014669 0.70069
NC_014016 NZ_CP014765 0.5311
NC_014016 NZ_CP015395 0.68634
NC_014016 NZ_CP015824 0.69549
NC_014016 NZ_CP018989 0.40511
NC_014016 NZ_CP018992 0.95715
NC_014016 NZ_CP019774 0.99024
NC_014016 NZ_CP020904 0.31141
NC_014016 NZ_CP022693 0.99702
NC_014016 NZ_CP022698 0.73121
NC_014016 NZ_CP023443 0.6153
NC_014016 NZ_CP023922 0.56481
NC_014016 NZ_CP023928 0.99777
NC_014016 NZ_CP024040 0.58558
NC_014016 NZ_CP025010 0.93951
NC_014016 NZ_CP027158 0.99813
NC_014016 NZ_CP028177 0.49694
NC_014016 NZ_CP029000 0.47784
NC_014016 NZ_CP029102 0.99479
NC_014016 NZ_CP029740 0.44736
NC_014016 NZ_CP030342 0.99775
NC_014017 NC_015056 0.88052
NC_014017 NC_015475 0.34532
NC_014017 NC_017153 0.99778
NC_014017 NC_017157 0.97915
NC_014017 NC_017263 0.9885
NC_014017 NC_017565 0.33317
NC_014017 NC_019234 0.32591
NC_014017 NZ_CP006747 0.93923
NC_014017 NZ_CP006750 0.93923
NC_014017 NZ_CP006753 0.93924
NC_014017 NZ_CP006757 0.93833
NC_014017 NZ_CP006761 0.93923
NC_014017 NZ_CP006780 0.93924
NC_014017 NZ_CP006791 0.96026
NC_014017 NZ_CP006795 0.95943
NC_014017 NZ_CP006807 0.3343
NC_014017 NZ_CP009366 0.32566
NC_014017 NZ_CP009491 0.96714
NC_014017 NZ_CP009703 0.98722
NC_014017 NZ_CP009711 0.88464
NC_014017 NZ_CP009713 0.93872
NC_014017 NZ_CP009721 0.96815
NC_014017 NZ_CP009758 0.89479
NC_014017 NZ_CP009779 0.8645
NC_014017 NZ_CP009783 0.96855
NC_014017 NZ_CP009835 0.95382
NC_014017 NZ_CP009837 0.34509
NC_014017 NZ_CP009842 0.96855
NC_014017 NZ_CP009905 0.96491
NC_014017 NZ_CP009937 0.98096
NC_014017 NZ_CP009972 0.96855
NC_014017 NZ_CP009995 0.88018
NC_014017 NZ_CP010022 0.96237
NC_014017 NZ_CP010069 0.80199
NC_014017 NZ_CP010246 0.93886
NC_014017 NZ_CP011287 0.34547
NC_014017 NZ_CP016274 0.96819
NC_014017 NZ_CP016933 0.33057
NC_014017 NZ_CP016936 0.3346
NC_014017 NZ_CP016939 0.33531
NC_014017 NZ_CP016943 0.33453
NC_014017 NZ_CP016946 0.33439
NC_014022 NC_017155 0.99602
NC_014022 NC_017158 0.992
NC_014022 NC_017169 0.99719
NC_014022 NC_017266 0.92848
NC_014022 NZ_CP006746 0.69113
NC_014022 NZ_CP006749 0.68996
NC_014022 NZ_CP006752 0.6907
NC_014022 NZ_CP006756 0.69101
NC_014022 NZ_CP006760 0.69124
NC_014022 NZ_CP006779 0.69087
NC_014022 NZ_CP006790 0.94662
NC_014022 NZ_CP006796 0.94461
NC_014022 NZ_CP006807 0.58231
NC_014022 NZ_CP009490 0.99054
NC_014022 NZ_CP009702 0.92636
NC_014022 NZ_CP009714 0.69003
NC_014022 NZ_CP009722 0.99675
NC_014022 NZ_CP009784 0.99647
NC_014022 NZ_CP009834 0.94574
NC_014022 NZ_CP009841 0.9974
NC_014022 NZ_CP009843 0.56284
NC_014022 NZ_CP009904 0.97647
NC_014022 NZ_CP009934 0.87395
NC_014022 NZ_CP009971 0.99697
NC_014022 NZ_CP010021 0.89499
NC_014022 NZ_CP015119 0.9235
NC_014022 NZ_CP016275 0.99741
NC_014027 NC_015055 0.56204
NC_014027 NC_017156 0.99356
NC_014027 NC_017159 0.98932
NC_014027 NC_017170 0.86683
NC_014027 NC_017264 0.98807
NC_014027 NC_019235 0.99719
NC_014027 NZ_CP006793 0.9888
NC_014027 NZ_CP006797 0.98994
NC_014027 NZ_CP006808 0.99304
NC_014027 NZ_CP009489 0.99304
NC_014027 NZ_CP009701 0.96889
NC_014027 NZ_CP009724 0.85709
NC_014027 NZ_CP009839 0.98932
NC_014027 NZ_CP009903 0.99024
NC_014027 NZ_CP009936 0.93205
NC_014027 NZ_CP010020 0.96667
NC_014027 NZ_CP010294 0.93905
NC_014027 NZ_CP016276 0.99345
NC_014104 NZ_CP009680 0.9916
NC_014104 NZ_CP024648 0.99302
NC_014105 NZ_CP020416 0.83561
NC_014107 NZ_CP012169 0.62628
NC_014111 NC_014113 0.96648
NC_014111 NC_017561 0.67547
NC_014111 NZ_CP006697 0.34728
NC_014111 NZ_CP006739 0.95689
NC_014113 NC_017561 0.68519
NC_014113 NZ_CP006697 0.34649
NC_014113 NZ_CP006739 0.97366
NC_014134 NC_016820 0.49103
NC_014134 NZ_CP014602 0.49016
NC_014208 NC_014231 0.39091
NC_014208 NC_014368 0.4027
NC_014208 NC_015599 0.52626
NC_014208 NC_019033 0.45639
NC_014208 NC_019082 0.44191
NC_014208 NC_019087 0.43284
NC_014208 NC_019098 0.4161
NC_014208 NC_019124 0.4242
NC_014208 NC_019888 0.35665
NC_014208 NC_020086 0.54997
NC_014208 NC_020088 0.54364
NC_014208 NC_021622 0.94998
NC_014208 NC_021660 0.36692
NC_014208 NC_021664 0.36006
NC_014208 NC_022374 0.57095
NC_014208 NC_022375 0.7017
NC_014208 NC_023909 0.56876
NC_014208 NC_023910 0.58318
NC_014208 NC_024967 0.5494
NC_014208 NC_024974 0.45231
NC_014208 NC_025019 0.66139
NC_014208 NC_025183 0.65681
NC_014208 NC_025186 0.76973
NC_014208 NC_032101 0.47621
NC_014208 NZ_CP008901 0.68134
NC_014208 NZ_CP008908 0.68134
NC_014208 NZ_CP009853 0.61535
NC_014208 NZ_CP009858 0.68134
NC_014208 NZ_CP009862 0.46896
NC_014208 NZ_CP009864 0.57786
NC_014208 NZ_CP009867 0.63923
NC_014208 NZ_CP009874 0.36683
NC_014208 NZ_CP009881 0.67973
NC_014208 NZ_CP011589 0.59829
NC_014208 NZ_CP014524 0.6962
NC_014208 NZ_CP018442 0.33906
NC_014208 NZ_CP018646 0.36187
NC_014208 NZ_CP018649 0.3623
NC_014208 NZ_CP018945 0.55218
NC_014208 NZ_CP018959 0.55743
NC_014208 NZ_CP018963 0.36679
NC_014208 NZ_CP018977 0.42003
NC_014208 NZ_CP019006 0.56134
NC_014208 NZ_CP019026 0.52178
NC_014208 NZ_CP020059 0.41684
NC_014208 NZ_CP020066 0.52252
NC_014208 NZ_CP020119 0.41138
NC_014208 NZ_CP021899 0.40485
NC_014208 NZ_CP022157 0.33186
NC_014208 NZ_CP023420 0.62272
NC_014208 NZ_CP023894 0.61512
NC_014208 NZ_CP023981 0.50557
NC_014208 NZ_CP025710 0.52538
NC_014208 NZ_CP025758 0.5775
NC_014208 NZ_CP025965 0.70227
NC_014208 NZ_CP026053 0.39727
NC_014208 NZ_CP026169 0.60042
NC_014208 NZ_CP026277 0.6155
NC_014208 NZ_CP026389 0.68003
NC_014208 NZ_CP026496 0.68155
NC_014208 NZ_CP026590 0.63952
NC_014208 NZ_CP026757 0.50147
NC_014208 NZ_CP028173 0.39031
NC_014208 NZ_CP028486 0.76849
NC_014208 NZ_CP028958 0.56871
NC_014208 NZ_CP030335 0.56102
NC_014208 NZ_CP031109 0.42181
NC_014208 NZ_CP031259 0.42621
NC_014208 NZ_KX062091 0.36013
NC_014208 NZ_KX154765 0.37299
NC_014208 NZ_KX276209 0.36602
NC_014208 NZ_KX397572 0.36833
NC_014231 NC_014368 0.37453
NC_014231 NC_015599 0.3684
NC_014231 NC_019033 0.70447
NC_014231 NC_019082 0.31405
NC_014231 NC_019087 0.84678
NC_014231 NC_019098 0.69631
NC_014231 NC_019124 0.53264
NC_014231 NC_019888 0.34105
NC_014231 NC_020086 0.35113
NC_014231 NC_021622 0.37928
NC_014231 NC_021660 0.33332
NC_014231 NC_021664 0.32754
NC_014231 NC_022374 0.39519
NC_014231 NC_022375 0.37112
NC_014231 NC_023909 0.40009
NC_014231 NC_023910 0.40919
NC_014231 NC_024967 0.32599
NC_014231 NC_024974 0.74925
NC_014231 NC_025019 0.37767
NC_014231 NC_025183 0.37699
NC_014231 NC_025186 0.40143
NC_014231 NC_032101 0.37834
NC_014231 NZ_CP008901 0.42464
NC_014231 NZ_CP008908 0.42464
NC_014231 NZ_CP009853 0.38899
NC_014231 NZ_CP009858 0.42464
NC_014231 NZ_CP009862 0.30212
NC_014231 NZ_CP009864 0.36107
NC_014231 NZ_CP009867 0.40168
NC_014231 NZ_CP009881 0.42454
NC_014231 NZ_CP011589 0.37989
NC_014231 NZ_CP014524 0.43214
NC_014231 NZ_CP018643 0.3031
NC_014231 NZ_CP018646 0.56293
NC_014231 NZ_CP018649 0.56342
NC_014231 NZ_CP018945 0.38324
NC_014231 NZ_CP018959 0.38541
NC_014231 NZ_CP018963 0.33338
NC_014231 NZ_CP018977 0.32441
NC_014231 NZ_CP019006 0.3718
NC_014231 NZ_CP019026 0.36393
NC_014231 NZ_CP020066 0.3308
NC_014231 NZ_CP020119 0.30687
NC_014231 NZ_CP021899 0.38607
NC_014231 NZ_CP022157 0.44854
NC_014231 NZ_CP023420 0.38625
NC_014231 NZ_CP023894 0.3363
NC_014231 NZ_CP023981 0.3535
NC_014231 NZ_CP025710 0.3342
NC_014231 NZ_CP025758 0.3608
NC_014231 NZ_CP025965 0.37353
NC_014231 NZ_CP026053 0.59128
NC_014231 NZ_CP026169 0.38078
NC_014231 NZ_CP026277 0.39191
NC_014231 NZ_CP026389 0.4249
NC_014231 NZ_CP026496 0.45259
NC_014231 NZ_CP026590 0.33198
NC_014231 NZ_CP026757 0.35839
NC_014231 NZ_CP028173 0.56137
NC_014231 NZ_CP028486 0.40943
NC_014231 NZ_CP028958 0.36297
NC_014231 NZ_CP030335 0.30577
NC_014231 NZ_CP031109 0.77436
NC_014231 NZ_CP031259 0.32664
NC_014231 NZ_KX062091 0.32757
NC_014231 NZ_KX154765 0.32767
NC_014231 NZ_KX276209 0.33283
NC_014231 NZ_KX397572 0.33608
NC_014232 NZ_CP013191 0.65165
NC_014232 NZ_CP022914 0.67653
NC_014232 NZ_CP024237 0.69828
NC_014232 NZ_CP024262 0.70525
NC_014232 NZ_CP024277 0.75032
NC_014232 NZ_CP029980 0.69046
NC_014233 NZ_CP013192 0.72308
NC_014233 NZ_CP022913 0.44103
NC_014233 NZ_CP024235 0.77732
NC_014233 NZ_CP024258 0.32258
NC_014234 NC_017675 0.31582
NC_014234 NC_017718 0.31582
NC_014234 NZ_CP013193 0.66346
NC_014234 NZ_CP015996 0.3043
NC_014235 NZ_CP017845 0.70605
NC_014247 NZ_CP027795 0.3672
NC_014255 NC_014495 0.56553
NC_014255 NC_018888 0.64815
NC_014255 NC_018889 0.64845
NC_014255 NC_021828 0.56631
NC_014255 NZ_CP011399 0.47588
NC_014255 NZ_CP015985 0.56555
NC_014255 NZ_CP023051 0.52561
NC_014255 NZ_CP023053 0.52613
NC_014255 NZ_CP023753 0.32241
NC_014255 NZ_CP025083 0.32159
NC_014255 NZ_CP025260 0.52499
NC_014255 NZ_CP025439 0.52451
NC_014255 NZ_CP025441 0.52499
NC_014255 NZ_CP025444 0.61394
NC_014255 NZ_CP025561 0.56459
NC_014255 NZ_CP025564 0.49308
NC_014255 NZ_CP025566 0.43034
NC_014255 NZ_CP025569 0.3223
NC_014258 NZ_CP028350 0.58264
NC_014310 NZ_CP014703 0.49116
NC_014312 NC_016846 0.50511
NC_014312 NC_032103 0.37605
NC_014312 NZ_CP023916 0.37435
NC_014312 NZ_CP025468 0.70656
NC_014312 NZ_CP028805 0.60788
NC_014331 NC_017726 0.94876
NC_014331 NZ_CP001971 0.95195
NC_014331 NZ_CP001975 0.94634
NC_014331 NZ_CP006743 0.94906
NC_014331 NZ_CP007665 0.94996
NC_014331 NZ_CP008847 0.95195
NC_014331 NZ_CP009316 0.95341
NC_014331 NZ_CP009324 0.95335
NC_014331 NZ_CP009327 0.95057
NC_014331 NZ_CP009330 0.94958
NC_014331 NZ_CP009340 0.95055
NC_014331 NZ_CP009463 0.94567
NC_014331 NZ_CP009540 0.95006
NC_014331 NZ_CP009543 0.95048
NC_014331 NZ_CP009592 0.88812
NC_014331 NZ_CP009597 0.95035
NC_014331 NZ_CP009696 0.95345
NC_014331 NZ_CP009699 0.94949
NC_014331 NZ_CP009901 0.96325
NC_014331 NZ_CP009980 0.951
NC_014331 NZ_CP010321 0.95159
NC_014331 NZ_CP010793 0.95163
NC_014331 NZ_CP010853 0.9541
NC_014331 NZ_CP014177 0.95152
NC_014331 NZ_CP015777 0.94998
NC_014331 NZ_CP018904 0.95359
NC_014331 NZ_CP019589 0.95089
NC_014331 NZ_CP022045 0.95142
NC_014331 NZ_CP023002 0.94897
NC_014331 NZ_CP029806 0.94644
NC_014332 NC_017727 0.94177
NC_014332 NZ_CP001972 0.94546
NC_014332 NZ_CP006744 0.94446
NC_014332 NZ_CP007617 0.96202
NC_014332 NZ_CP007664 0.94299
NC_014332 NZ_CP007702 0.94361
NC_014332 NZ_CP008848 0.9473
NC_014332 NZ_CP009314 0.94582
NC_014332 NZ_CP009326 0.94288
NC_014332 NZ_CP009329 0.94271
NC_014332 NZ_CP009339 0.94494
NC_014332 NZ_CP009462 0.94266
NC_014332 NZ_CP009475 0.94667
NC_014332 NZ_CP009542 0.94568
NC_014332 NZ_CP009695 0.94569
NC_014332 NZ_CP009698 0.94395
NC_014332 NZ_CP009900 0.95827
NC_014332 NZ_CP009979 0.94574
NC_014332 NZ_CP010320 0.94557
NC_014332 NZ_CP010343 0.92695
NC_014332 NZ_CP010794 0.87362
NC_014332 NZ_CP010815 0.94767
NC_014332 NZ_CP010854 0.94778
NC_014332 NZ_CP014178 0.94576
NC_014332 NZ_CP015778 0.9452
NC_014332 NZ_CP018905 0.94851
NC_014332 NZ_CP023003 0.94013
NC_014332 NZ_CP029807 0.94631
NC_014356 NC_019262 0.4513
NC_014368 NC_015599 0.41249
NC_014368 NC_019033 0.40894
NC_014368 NC_019082 0.35144
NC_014368 NC_019087 0.40669
NC_014368 NC_019098 0.35125
NC_014368 NC_019124 0.36824
NC_014368 NC_019888 0.3543
NC_014368 NC_020086 0.32451
NC_014368 NC_021622 0.39205
NC_014368 NC_021660 0.36528
NC_014368 NC_021664 0.35968
NC_014368 NC_022374 0.44296
NC_014368 NC_022375 0.38994
NC_014368 NC_023909 0.43442
NC_014368 NC_023910 0.44294
NC_014368 NC_024967 0.37644
NC_014368 NC_024974 0.38069
NC_014368 NC_025019 0.41485
NC_014368 NC_025183 0.4145
NC_014368 NC_025186 0.44409
NC_014368 NC_032101 0.61604
NC_014368 NZ_CP008901 0.47344
NC_014368 NZ_CP008908 0.47344
NC_014368 NZ_CP009853 0.43856
NC_014368 NZ_CP009858 0.47344
NC_014368 NZ_CP009862 0.41225
NC_014368 NZ_CP009864 0.42365
NC_014368 NZ_CP009867 0.45139
NC_014368 NZ_CP009874 0.40691
NC_014368 NZ_CP009881 0.47366
NC_014368 NZ_CP011589 0.42982
NC_014368 NZ_CP014524 0.44317
NC_014368 NZ_CP018442 0.32487
NC_014368 NZ_CP018646 0.39731
NC_014368 NZ_CP018649 0.39795
NC_014368 NZ_CP018945 0.46632
NC_014368 NZ_CP018959 0.46686
NC_014368 NZ_CP018963 0.36573
NC_014368 NZ_CP018977 0.41599
NC_014368 NZ_CP019006 0.40352
NC_014368 NZ_CP019026 0.41653
NC_014368 NZ_CP020059 0.34849
NC_014368 NZ_CP020066 0.38306
NC_014368 NZ_CP020119 0.34202
NC_014368 NZ_CP021899 0.39454
NC_014368 NZ_CP022157 0.3192
NC_014368 NZ_CP023420 0.38764
NC_014368 NZ_CP023894 0.39032
NC_014368 NZ_CP023981 0.39103
NC_014368 NZ_CP025710 0.41715
NC_014368 NZ_CP025758 0.4234
NC_014368 NZ_CP025965 0.38804
NC_014368 NZ_CP026053 0.40078
NC_014368 NZ_CP026169 0.43086
NC_014368 NZ_CP026277 0.46806
NC_014368 NZ_CP026389 0.47265
NC_014368 NZ_CP026496 0.45669
NC_014368 NZ_CP026590 0.35037
NC_014368 NZ_CP026757 0.44113
NC_014368 NZ_CP028173 0.41179
NC_014368 NZ_CP028486 0.42268
NC_014368 NZ_CP028958 0.41228
NC_014368 NZ_CP030335 0.36929
NC_014368 NZ_CP031109 0.38312
NC_014368 NZ_CP031259 0.41329
NC_014368 NZ_KX062091 0.35879
NC_014368 NZ_KX154765 0.3427
NC_014368 NZ_KX276209 0.36508
NC_014368 NZ_KX397572 0.37716
NC_014382 NC_023315 0.42647
NC_014382 NC_025106 0.30022
NC_014382 NZ_CP012928 0.50273
NC_014382 NZ_CP021843 0.36303
NC_014382 NZ_CP021847 0.36382
NC_014382 NZ_CP023355 0.30691
NC_014382 NZ_CP023389 0.41912
NC_014383 NC_015965 0.46674
NC_014383 NC_017637 0.40306
NC_014383 NC_017642 0.45126
NC_014383 NC_017665 0.40309
NC_014383 NC_017675 0.38435
NC_014383 NC_017718 0.38435
NC_014383 NC_018659 0.94869
NC_014383 NC_019043 0.38171
NC_014383 NC_019044 0.46595
NC_014383 NC_019061 0.3901
NC_014383 NC_019097 0.3499
NC_014383 NC_019099 0.36286
NC_014383 NC_019104 0.3754
NC_014383 NC_019111 0.43437
NC_014383 NC_019123 0.34948
NC_014383 NC_019131 0.44961
NC_014383 NC_019137 0.36589
NC_014383 NC_020991 0.55192
NC_014383 NC_021811 0.36538
NC_014383 NC_022267 0.43576
NC_014383 NC_022742 0.94925
NC_014383 NC_022885 0.43293
NC_014383 NC_023275 0.32207
NC_014383 NC_023276 0.33047
NC_014383 NC_023290 0.33446
NC_014383 NC_023329 0.4019
NC_014383 NC_023899 0.34386
NC_014383 NC_023900 0.35723
NC_014383 NC_024955 0.37197
NC_014383 NC_024975 0.3727
NC_014383 NC_024976 0.57283
NC_014383 NC_024977 0.53175
NC_014383 NC_024978 0.40246
NC_014383 NC_024979 0.36482
NC_014383 NC_024980 0.37184
NC_014383 NC_025140 0.56545
NC_014383 NC_025142 0.378
NC_014383 NC_025143 0.3689
NC_014383 NC_025144 0.37784
NC_014383 NC_025147 0.35594
NC_014383 NC_025176 0.36758
NC_014383 NC_025180 0.57072
NC_014383 NC_025198 0.37586
NC_014383 NC_032100 0.42721
NC_014383 NZ_CP006641 0.36784
NC_014383 NZ_CP009566 0.39748
NC_014383 NZ_CP010233 0.3059
NC_014383 NZ_CP010317 0.3002
NC_014383 NZ_CP012039 0.34562
NC_014383 NZ_CP012627 0.41711
NC_014383 NZ_CP012923 0.36262
NC_014383 NZ_CP012929 0.36952
NC_014383 NZ_CP012936 0.36278
NC_014383 NZ_CP013221 0.37253
NC_014383 NZ_CP013224 0.37253
NC_014383 NZ_CP015161 0.39667
NC_014383 NZ_CP015916 0.35338
NC_014383 NZ_CP015996 0.38096
NC_014383 NZ_CP016387 0.44894
NC_014383 NZ_CP016516 0.36224
NC_014383 NZ_CP016520 0.56855
NC_014383 NZ_CP016522 0.38078
NC_014383 NZ_CP016533 0.42537
NC_014383 NZ_CP016568 0.36219
NC_014383 NZ_CP016572 0.36221
NC_014383 NZ_CP016585 0.37593
NC_014383 NZ_CP018104 0.31189
NC_014383 NZ_CP018110 0.30968
NC_014383 NZ_CP018116 0.31193
NC_014383 NZ_CP018122 0.30968
NC_014383 NZ_CP018625 0.37601
NC_014383 NZ_CP018638 0.55095
NC_014383 NZ_CP018946 0.55164
NC_014383 NZ_CP018975 0.54029
NC_014383 NZ_CP018993 0.3464
NC_014383 NZ_CP019173 0.46836
NC_014383 NZ_CP019205 0.46811
NC_014383 NZ_CP019207 0.46816
NC_014383 NZ_CP019215 0.43918
NC_014383 NZ_CP021208 0.50872
NC_014383 NZ_CP021693 0.43833
NC_014383 NZ_CP021739 0.4381
NC_014383 NZ_CP021841 0.47237
NC_014383 NZ_CP021845 0.47334
NC_014383 NZ_CP021882 0.44055
NC_014383 NZ_CP022064 0.35941
NC_014383 NZ_CP023356 0.41871
NC_014383 NZ_CP023362 0.5494
NC_014383 NZ_CP023365 0.42288
NC_014383 NZ_CP023370 0.38732
NC_014383 NZ_CP023376 0.42303
NC_014383 NZ_CP023382 0.43014
NC_014383 NZ_CP023385 0.38928
NC_014383 NZ_CP023534 0.93826
NC_014383 NZ_CP024093 0.38776
NC_014383 NZ_CP024146 0.37411
NC_014383 NZ_CP024152 0.4648
NC_014383 NZ_CP024285 0.32453
NC_014383 NZ_CP024292 0.42109
NC_014383 NZ_CP024481 0.39488
NC_014383 NZ_CP024822 0.35635
NC_014383 NZ_CP024854 0.37095
NC_014383 NZ_CP024918 0.37752
NC_014383 NZ_CP025339 0.44713
NC_014383 NZ_CP025751 0.34021
NC_014383 NZ_CP026726 0.57098
NC_014383 NZ_CP027327 0.38415
NC_014383 NZ_CP027374 0.34278
NC_014383 NZ_CP027415 0.35509
NC_014383 NZ_CP027535 0.39433
NC_014383 NZ_CP028168 0.33986
NC_014383 NZ_CP028485 0.42824
NC_014383 NZ_CP029975 0.35153
NC_014383 NZ_CP030000 0.35365
NC_014383 NZ_CP030003 0.34738
NC_014383 NZ_CP030025 0.36012
NC_014383 NZ_CP030191 0.37747
NC_014383 NZ_CP030232 0.41651
NC_014383 NZ_CP030234 0.436
NC_014383 NZ_CP030282 0.40053
NC_014383 NZ_CP030921 0.38317
NC_014383 NZ_CP031111 0.39924
NC_014383 NZ_CP031615 0.39962
NC_014383 NZ_CP031656 0.36357
NC_014383 NZ_KX443694 0.38497
NC_014384 NC_014385 0.74529
NC_014384 NC_019105 0.3001
NC_014384 NC_022651 0.75066
NC_014384 NZ_CP008715 0.33858
NC_014384 NZ_CP009860 0.39901
NC_014384 NZ_CP011493 0.64828
NC_014384 NZ_CP013657 0.66295
NC_014384 NZ_CP013832 0.59888
NC_014384 NZ_CP013833 0.85954
NC_014384 NZ_CP014321 0.75205
NC_014384 NZ_CP015077 0.4441
NC_014384 NZ_CP015086 0.32642
NC_014384 NZ_CP015388 0.35023
NC_014384 NZ_CP018978 0.85346
NC_014384 NZ_CP019014 0.54287
NC_014384 NZ_CP021711 0.31294
NC_014384 NZ_CP021937 0.47318
NC_014384 NZ_CP023816 0.33798
NC_014384 NZ_CP024281 0.39214
NC_014384 NZ_CP024718 0.48024
NC_014384 NZ_CP024721 0.48215
NC_014384 NZ_HG941719 0.60292
NC_014385 NC_022651 0.61755
NC_014385 NC_025141 0.30849
NC_014385 NZ_CP009860 0.34462
NC_014385 NZ_CP011493 0.55265
NC_014385 NZ_CP013657 0.52035
NC_014385 NZ_CP013832 0.51452
NC_014385 NZ_CP013833 0.65568
NC_014385 NZ_CP014321 0.61859
NC_014385 NZ_CP015077 0.38397
NC_014385 NZ_CP018978 0.64908
NC_014385 NZ_CP019014 0.42923
NC_014385 NZ_CP021937 0.35598
NC_014385 NZ_CP024281 0.33084
NC_014385 NZ_CP024718 0.40846
NC_014385 NZ_CP024721 0.41
NC_014385 NZ_HG941719 0.47049
NC_014466 NZ_CP013343 0.98115
NC_014475 NC_019213 0.88745
NC_014475 NC_019284 0.9659
NC_014476 NC_016855 0.63894
NC_014476 NC_016858 0.63591
NC_014476 NC_016864 0.63375
NC_014476 NC_017054 0.63459
NC_014476 NC_017720 0.63591
NC_014476 NC_019001 0.85381
NC_014476 NC_019002 0.30965
NC_014476 NC_019108 0.9993
NC_014476 NC_019109 0.85455
NC_014476 NC_019112 0.41846
NC_014476 NC_019120 0.31051
NC_014476 NC_021155 0.45581
NC_014476 NZ_CP007489 0.63609
NC_014476 NZ_CP007508 0.31077
NC_014476 NZ_CP007582 0.61689
NC_014476 NZ_CP008745 0.6377
NC_014476 NZ_CP008927 0.31118
NC_014476 NZ_CP011395 0.30316
NC_014476 NZ_CP011943 0.31055
NC_014476 NZ_CP012348 0.41884
NC_014476 NZ_CP013098 0.30993
NC_014476 NZ_CP013721 0.63516
NC_014476 NZ_CP014050 0.63758
NC_014476 NZ_CP014357 0.63629
NC_014476 NZ_CP014359 0.63587
NC_014476 NZ_CP014537 0.63701
NC_014476 NZ_CP014577 0.63538
NC_014476 NZ_CP015158 0.63831
NC_014476 NZ_CP015525 0.31021
NC_014476 NZ_CP015527 0.30986
NC_014476 NZ_CP016390 0.63859
NC_014476 NZ_CP017178 0.30953
NC_014476 NZ_CP017620 0.62806
NC_014476 NZ_CP017729 0.63525
NC_014476 NZ_CP018634 0.37485
NC_014476 NZ_CP018636 0.31118
NC_014476 NZ_CP018639 0.31065
NC_014476 NZ_CP018641 0.3106
NC_014476 NZ_CP018650 0.31097
NC_014476 NZ_CP018653 0.31021
NC_014476 NZ_CP018658 0.63601
NC_014476 NZ_CP018660 0.31052
NC_014476 NZ_CP018663 0.30881
NC_014476 NZ_CP020824 0.31097
NC_014476 NZ_CP020826 0.31062
NC_014476 NZ_CP020923 0.62778
NC_014476 NZ_CP021464 0.67024
NC_014476 NZ_CP022004 0.31058
NC_014476 NZ_CP022071 0.63682
NC_014476 NZ_CP025553 0.30759
NC_014476 NZ_CP025556 0.63894
NC_014476 NZ_CP025557 0.30972
NC_014476 NZ_CP026054 0.31042
NC_014476 NZ_CP026701 0.63894
NC_014476 NZ_CP027409 0.41144
NC_014476 NZ_CP027413 0.63893
NC_014476 NZ_CP028152 0.31753
NC_014476 NZ_CP028156 0.31753
NC_014476 NZ_CP028200 0.63758
NC_014476 NZ_CP029594 0.63609
NC_014476 NZ_CP029596 0.63663
NC_014476 NZ_CP030796 0.30968
NC_014477 NC_014843 0.42894
NC_014477 NC_018995 0.49882
NC_014477 NC_022371 0.46931
NC_014477 NC_032099 0.43175
NC_014477 NZ_CP009052 0.88692
NC_014477 NZ_CP015141 0.5197
NC_014477 NZ_CP019011 0.39923
NC_014477 NZ_CP023387 0.52704
NC_014477 NZ_CP024154 0.51164
NC_014477 NZ_CP024254 0.49393
NC_014477 NZ_CP025625 0.6103
NC_014477 NZ_CP026855 0.54706
NC_014477 NZ_CP027465 0.45947
NC_014495 NC_018888 0.86725
NC_014495 NC_018889 0.86852
NC_014495 NC_021828 0.99349
NC_014495 NC_022045 0.40876
NC_014495 NZ_CP011399 0.51199
NC_014495 NZ_CP014251 0.42826
NC_014495 NZ_CP015985 0.9929
NC_014495 NZ_CP019166 0.41495
NC_014495 NZ_CP019168 0.41495
NC_014495 NZ_CP022021 0.37017
NC_014495 NZ_CP023051 0.81537
NC_014495 NZ_CP023053 0.81471
NC_014495 NZ_CP023753 0.65963
NC_014495 NZ_CP025083 0.65847
NC_014495 NZ_CP025260 0.81461
NC_014495 NZ_CP025439 0.81416
NC_014495 NZ_CP025441 0.81461
NC_014495 NZ_CP025444 0.40673
NC_014495 NZ_CP025561 0.979
NC_014495 NZ_CP025569 0.65975
NC_014508 NC_023913 0.40289
NC_014558 NC_021912 0.3265
NC_014558 NZ_CP012123 0.49704
NC_014558 NZ_CP013151 0.41105
NC_014558 NZ_CP016272 0.49074
NC_014558 NZ_CP017067 0.68696
NC_014558 NZ_CP017382 0.50601
NC_014558 NZ_CP018211 0.30542
NC_014558 NZ_CP022292 0.49883
NC_014558 NZ_CP023774 0.99388
NC_014558 NZ_CP025591 0.51579
NC_014558 NZ_CP027196 0.33899
NC_014558 NZ_CP028329 0.66272
NC_014561 NZ_CP028351 0.61662
NC_014565 NZ_CP011804 0.99784
NC_014615 NC_025139 0.39843
NC_014615 NC_025175 0.33926
NC_014615 NZ_CP010232 0.36547
NC_014615 NZ_CP010372 0.31023
NC_014615 NZ_CP018990 0.35841
NC_014615 NZ_CP021733 0.38497
NC_014615 NZ_CP021880 0.33631
NC_014615 NZ_CP022227 0.33344
NC_014615 NZ_CP023372 0.37374
NC_014615 NZ_CP024852 0.91944
NC_014615 NZ_CP024856 0.31573
NC_014615 NZ_CP024860 0.32035
NC_014615 NZ_CP027130 0.33633
NC_014615 NZ_CP027703 0.33798
NC_014615 NZ_CP028587 0.33344
NC_014615 NZ_CP029243 0.33096
NC_014615 NZ_CP029575 0.37815
NC_014621 NC_017386 0.99416
NC_014621 NZ_CP012909 0.9944
NC_014621 NZ_CP016593 0.99008
NC_014626 NC_017385 0.98882
NC_014626 NZ_CP012910 0.98968
NC_014641 NC_016968 0.38605
NC_014641 NC_019263 0.36725
NC_014641 NC_019264 0.44439
NC_014641 NC_019283 0.49617
NC_014641 NZ_CP014846 0.41357
NC_014641 NZ_CP017760 0.75256
NC_014641 NZ_CP026268 0.32358
NC_014641 NZ_CP028967 0.32333
NC_014651 NZ_CP016623 0.42112
NC_014651 NZ_CP016917 0.42112
NC_014725 NZ_CP006642 0.35289
NC_014725 NZ_CP018207 0.3624
NC_014757 NZ_CP012102 0.30949
NC_014813 NC_016973 0.65383
NC_014813 NC_019174 0.97167
NC_014813 NC_019175 0.9909
NC_014813 NC_019176 0.9806
NC_014813 NC_019177 0.8906
NC_014813 NC_019178 0.98188
NC_014813 NC_019205 0.97379
NC_014813 NC_019209 0.75272
NC_014813 NC_020885 0.77395
NC_014813 NC_020886 0.95697
NC_014813 NZ_CP023045 0.60342
NC_014843 NC_018995 0.6883
NC_014843 NC_022371 0.56666
NC_014843 NC_032099 0.36371
NC_014843 NZ_CP009052 0.45778
NC_014843 NZ_CP015141 0.51181
NC_014843 NZ_CP019011 0.38712
NC_014843 NZ_CP023387 0.56165
NC_014843 NZ_CP024154 0.51576
NC_014843 NZ_CP024254 0.54979
NC_014843 NZ_CP025625 0.39087
NC_014843 NZ_CP026855 0.54867
NC_014843 NZ_CP027465 0.4614
NC_014911 NC_017908 0.39913
NC_014911 NC_019312 0.46729
NC_014911 NC_019320 0.35728
NC_014911 NC_020994 0.39912
NC_014911 NC_024998 0.40716
NC_014911 NZ_CP009797 0.49645
NC_014911 NZ_CP015373 0.35074
NC_014911 NZ_CP017455 0.49609
NC_014911 NZ_CP021650 0.36838
NC_014918 NZ_CP015063 0.3392
NC_014918 NZ_CP015065 0.35817
NC_014918 NZ_CP021071 0.31743
NC_014919 NC_024985 0.36135
NC_014937 NC_017202 0.44416
NC_014937 NC_020239 0.32434
NC_014937 NC_020393 0.44431
NC_014937 NZ_CP004868 0.30942
NC_014937 NZ_CP007614 0.30929
NC_014937 NZ_CP010000 0.30309
NC_014937 NZ_CP013058 0.30308
NC_014937 NZ_CP021063 0.42995
NC_014959 NC_021170 0.72938
NC_014959 NZ_CP011284 0.82402
NC_014959 NZ_CP012431 0.64361
NC_014959 NZ_CP012444 0.53905
NC_014959 NZ_CP012451 0.75791
NC_014959 NZ_CP012458 0.73929
NC_014959 NZ_CP012464 0.756
NC_014959 NZ_CP017790 0.75511
NC_014959 NZ_CP017795 0.75511
NC_014959 NZ_CP017800 0.75511
NC_014959 NZ_CP018131 0.44353
NC_014959 NZ_CP018825 0.71293
NC_014959 NZ_CP018831 0.71233
NC_014959 NZ_CP023786 0.71673
NC_014959 NZ_CP023791 0.71673
NC_014959 NZ_CP023796 0.71673
NC_014959 NZ_CP023801 0.71673
NC_014959 NZ_CP025755 0.83752
NC_014959 NZ_CP027505 0.60514
NC_014959 NZ_CP027510 0.82165
NC_014959 NZ_CP027516 0.76205
NC_015053 NC_017222 0.60276
NC_015053 NC_019200 0.93009
NC_015053 NZ_CP010414 0.95119
NC_015054 NZ_CP009993 0.99885
NC_015055 NC_017156 0.56169
NC_015055 NC_017159 0.5597
NC_015055 NC_017170 0.48829
NC_015055 NC_017264 0.55921
NC_015055 NC_019235 0.56334
NC_015055 NZ_CP006793 0.55776
NC_015055 NZ_CP006797 0.55801
NC_015055 NZ_CP006808 0.56201
NC_015055 NZ_CP009489 0.56201
NC_015055 NZ_CP009701 0.55165
NC_015055 NZ_CP009724 0.50383
NC_015055 NZ_CP009839 0.56032
NC_015055 NZ_CP009903 0.56071
NC_015055 NZ_CP009936 0.52697
NC_015055 NZ_CP010020 0.54975
NC_015055 NZ_CP010294 0.54378
NC_015055 NZ_CP016276 0.56165
NC_015056 NC_015475 0.33623
NC_015056 NC_017153 0.88037
NC_015056 NC_017157 0.86588
NC_015056 NC_017263 0.87293
NC_015056 NC_017565 0.32505
NC_015056 NZ_CP006747 0.87976
NC_015056 NZ_CP006750 0.87873
NC_015056 NZ_CP006753 0.87977
NC_015056 NZ_CP006757 0.87868
NC_015056 NZ_CP006761 0.87791
NC_015056 NZ_CP006780 0.87977
NC_015056 NZ_CP006791 0.89777
NC_015056 NZ_CP006795 0.89759
NC_015056 NZ_CP006807 0.33202
NC_015056 NZ_CP009491 0.90271
NC_015056 NZ_CP009703 0.8719
NC_015056 NZ_CP009711 0.78555
NC_015056 NZ_CP009713 0.87955
NC_015056 NZ_CP009721 0.90719
NC_015056 NZ_CP009758 0.79431
NC_015056 NZ_CP009779 0.7694
NC_015056 NZ_CP009783 0.90801
NC_015056 NZ_CP009835 0.88774
NC_015056 NZ_CP009837 0.33601
NC_015056 NZ_CP009842 0.90801
NC_015056 NZ_CP009905 0.90025
NC_015056 NZ_CP009937 0.86637
NC_015056 NZ_CP009972 0.90801
NC_015056 NZ_CP009995 0.9991
NC_015056 NZ_CP010022 0.89858
NC_015056 NZ_CP010069 0.71956
NC_015056 NZ_CP010246 0.87944
NC_015056 NZ_CP011287 0.33636
NC_015056 NZ_CP016274 0.90769
NC_015056 NZ_CP016933 0.32177
NC_015056 NZ_CP016936 0.32544
NC_015056 NZ_CP016939 0.32608
NC_015056 NZ_CP016943 0.32535
NC_015056 NZ_CP016946 0.32522
NC_015062 NC_017060 0.7527
NC_015066 NC_017220 0.33132
NC_015066 NZ_CP010454 0.58771
NC_015068 NZ_CP009994 0.99789
NC_015148 NZ_CP014473 0.99769
NC_015148 NZ_CP017764 0.97721
NC_015148 NZ_CP018185 0.98023
NC_015148 NZ_CP020024 0.96875
NC_015149 NC_021809 0.54033
NC_015149 NZ_CP010015 0.5037
NC_015149 NZ_CP020103 0.54061
NC_015149 NZ_CP030938 0.56891
NC_015154 NC_016846 0.31313
NC_015154 NC_020087 0.36678
NC_015154 NC_032103 0.3248
NC_015154 NZ_CP014005 0.52406
NC_015154 NZ_CP018340 0.42508
NC_015154 NZ_CP020843 0.30113
NC_015154 NZ_CP021541 0.30643
NC_015154 NZ_CP021959 0.33168
NC_015154 NZ_CP024876 0.41016
NC_015154 NZ_CP024917 0.4646
NC_015154 NZ_CP025966 0.40168
NC_015154 NZ_CP026588 0.46412
NC_015154 NZ_CP028389 0.35609
NC_015154 NZ_CP028553 0.47962
NC_015154 NZ_CP028717 0.45285
NC_015154 NZ_CP031262 0.57752
NC_015217 NC_017288 0.99189
NC_015217 NC_018634 0.97862
NC_015217 NC_018635 0.52969
NC_015217 NC_018636 0.96049
NC_015217 NC_018637 0.63986
NC_015217 NC_018639 0.9712
NC_015217 NC_018640 0.96991
NC_015217 NC_019392 0.98084
NC_015217 NZ_CP024452 0.99189
NC_015217 NZ_CP024454 0.99189
NC_015217 NZ_CP024456 0.99455
NC_015217 NZ_CP025424 0.99455
NC_015255 NC_015256 0.46774
NC_015255 NC_015257 0.32966
NC_015255 NC_015260 0.88461
NC_015255 NC_015261 0.34364
NC_015255 NC_019354 0.4927
NC_015255 NC_019355 0.44837
NC_015256 NC_015257 0.3226
NC_015256 NC_015260 0.48603
NC_015256 NC_015261 0.36269
NC_015256 NC_019354 0.83476
NC_015256 NC_019355 0.9184
NC_015257 NC_015261 0.63322
NC_015257 NC_019354 0.32428
NC_015257 NC_019355 0.30636
NC_015260 NC_019354 0.51335
NC_015260 NC_019355 0.46423
NC_015261 NC_019354 0.36468
NC_015261 NC_019355 0.34351
NC_015423 NZ_CP021365 0.69394
NC_015423 NZ_CP021370 0.69388
NC_015462 NC_017020 0.99636
NC_015462 NZ_CP015013 0.99874
NC_015475 NC_017153 0.34492
NC_015475 NC_017157 0.34088
NC_015475 NC_017263 0.34425
NC_015475 NC_017565 0.86649
NC_015475 NC_019234 0.39597
NC_015475 NZ_CP006747 0.33316
NC_015475 NZ_CP006750 0.33312
NC_015475 NZ_CP006753 0.33297
NC_015475 NZ_CP006757 0.33314
NC_015475 NZ_CP006761 0.33292
NC_015475 NZ_CP006780 0.33315
NC_015475 NZ_CP006791 0.3375
NC_015475 NZ_CP006795 0.33703
NC_015475 NZ_CP009366 0.39535
NC_015475 NZ_CP009491 0.33807
NC_015475 NZ_CP009703 0.34336
NC_015475 NZ_CP009711 0.34771
NC_015475 NZ_CP009713 0.33322
NC_015475 NZ_CP009721 0.33801
NC_015475 NZ_CP009758 0.34931
NC_015475 NZ_CP009779 0.34454
NC_015475 NZ_CP009783 0.33801
NC_015475 NZ_CP009835 0.33608
NC_015475 NZ_CP009837 0.99093
NC_015475 NZ_CP009842 0.33828
NC_015475 NZ_CP009905 0.33798
NC_015475 NZ_CP009937 0.34462
NC_015475 NZ_CP009972 0.33817
NC_015475 NZ_CP009995 0.33602
NC_015475 NZ_CP010022 0.33829
NC_015475 NZ_CP010069 0.32741
NC_015475 NZ_CP010246 0.33298
NC_015475 NZ_CP011287 0.98108
NC_015475 NZ_CP016274 0.33784
NC_015475 NZ_CP016933 0.78771
NC_015475 NZ_CP016936 0.77128
NC_015475 NZ_CP016939 0.77318
NC_015475 NZ_CP016943 0.77167
NC_015475 NZ_CP016946 0.77199
NC_015509 NC_025086 0.83105
NC_015515 NZ_CP006924 0.55218
NC_015570 NC_015575 0.98862
NC_015599 NC_019033 0.42616
NC_015599 NC_019082 0.50401
NC_015599 NC_019087 0.4054
NC_015599 NC_019098 0.38684
NC_015599 NC_019124 0.36505
NC_015599 NC_019888 0.35778
NC_015599 NC_020086 0.39707
NC_015599 NC_020088 0.37561
NC_015599 NC_021622 0.50886
NC_015599 NC_021660 0.35197
NC_015599 NC_021664 0.35413
NC_015599 NC_022374 0.60069
NC_015599 NC_022375 0.489
NC_015599 NC_023909 0.57819
NC_015599 NC_023910 0.59254
NC_015599 NC_024967 0.40222
NC_015599 NC_024974 0.42256
NC_015599 NC_025019 0.46537
NC_015599 NC_025183 0.46461
NC_015599 NC_025186 0.52248
NC_015599 NC_032101 0.438
NC_015599 NZ_CP008901 0.56307
NC_015599 NZ_CP008908 0.56307
NC_015599 NZ_CP009853 0.5133
NC_015599 NZ_CP009858 0.56307
NC_015599 NZ_CP009862 0.39473
NC_015599 NZ_CP009864 0.4785
NC_015599 NZ_CP009867 0.53126
NC_015599 NZ_CP009874 0.39756
NC_015599 NZ_CP009881 0.56165
NC_015599 NZ_CP011589 0.50026
NC_015599 NZ_CP014524 0.57404
NC_015599 NZ_CP018442 0.33896
NC_015599 NZ_CP018646 0.34207
NC_015599 NZ_CP018649 0.34247
NC_015599 NZ_CP018945 0.57635
NC_015599 NZ_CP018959 0.58722
NC_015599 NZ_CP018963 0.35217
NC_015599 NZ_CP018977 0.44502
NC_015599 NZ_CP019006 0.5807
NC_015599 NZ_CP019026 0.53524
NC_015599 NZ_CP020059 0.35427
NC_015599 NZ_CP020066 0.43336
NC_015599 NZ_CP020119 0.36899
NC_015599 NZ_CP021899 0.41578
NC_015599 NZ_CP022157 0.31166
NC_015599 NZ_CP023420 0.48537
NC_015599 NZ_CP023894 0.44129
NC_015599 NZ_CP023981 0.52912
NC_015599 NZ_CP025710 0.43839
NC_015599 NZ_CP025758 0.4782
NC_015599 NZ_CP025965 0.48708
NC_015599 NZ_CP026053 0.38754
NC_015599 NZ_CP026169 0.50219
NC_015599 NZ_CP026277 0.51343
NC_015599 NZ_CP026389 0.56197
NC_015599 NZ_CP026496 0.55265
NC_015599 NZ_CP026590 0.44707
NC_015599 NZ_CP026757 0.5617
NC_015599 NZ_CP028173 0.37125
NC_015599 NZ_CP028486 0.54217
NC_015599 NZ_CP028958 0.478
NC_015599 NZ_CP030335 0.40266
NC_015599 NZ_CP031109 0.39512
NC_015599 NZ_CP031259 0.44524
NC_015599 NZ_KX062091 0.35451
NC_015599 NZ_KX154765 0.35034
NC_015599 NZ_KX276209 0.35145
NC_015599 NZ_KX397572 0.35354
NC_015665 NZ_CP016623 0.37136
NC_015665 NZ_CP016917 0.37136
NC_015685 NC_017539 1
NC_015686 NC_017296 0.99868
NC_015686 NZ_CP030019 0.99936
NC_015689 NC_017536 0.9992
NC_015849 NC_017023 0.46151
NC_015851 NZ_CP026329 0.58797
NC_015854 NZ_CP026330 0.43669
NC_015862 NC_017478 0.37407
NC_015862 NC_017493 0.36694
NC_015862 NC_019430 0.31135
NC_015862 NZ_CP016687 0.40895
NC_015862 NZ_CP016694 0.76516
NC_015862 NZ_CP016701 0.73915
NC_015862 NZ_CP016708 0.42343
NC_015862 NZ_CP016714 0.76388
NC_015862 NZ_CP016715 0.4287
NC_015862 NZ_CP016733 0.37091
NC_015862 NZ_CP016735 0.46473
NC_015862 NZ_CP016738 0.37401
NC_015862 NZ_CP016744 0.30942
NC_015862 NZ_CP016747 0.3881
NC_015862 NZ_CP031539 0.3615
NC_015863 NC_017487 0.33425
NC_015863 NZ_CP016696 0.39685
NC_015863 NZ_CP016716 0.43393
NC_015863 NZ_CP020611 0.39326
NC_015872 NC_019163 0.8754
NC_015872 NC_024954 0.87722
NC_015872 NZ_CP010378 0.33728
NC_015872 NZ_CP022277 0.40422
NC_015872 NZ_CP024879 0.93333
NC_015903 NC_015905 0.33153
NC_015903 NC_015908 0.31098
NC_015903 NC_015909 0.35755
NC_015904 NC_015905 0.32167
NC_015904 NC_015908 0.30679
NC_015904 NC_015909 0.35171
NC_015904 NC_015910 0.3191
NC_015905 NC_015908 0.31511
NC_015905 NC_015909 0.43535
NC_015908 NC_015909 0.31155
NC_015908 NC_015910 0.32408
NC_015909 NC_015910 0.32923
NC_015950 NC_015956 0.82065
NC_015950 NC_019261 0.6349
NC_015956 NC_019261 0.5738
NC_015965 NC_017637 0.33451
NC_015965 NC_017642 0.36652
NC_015965 NC_017665 0.33454
NC_015965 NC_017675 0.38833
NC_015965 NC_017718 0.38833
NC_015965 NC_018659 0.48404
NC_015965 NC_019043 0.37421
NC_015965 NC_019044 0.37584
NC_015965 NC_019061 0.34158
NC_015965 NC_019097 0.35064
NC_015965 NC_019099 0.36245
NC_015965 NC_019104 0.38877
NC_015965 NC_019111 0.42536
NC_015965 NC_019123 0.34476
NC_015965 NC_019131 0.45844
NC_015965 NC_019137 0.34738
NC_015965 NC_020991 0.58171
NC_015965 NC_021811 0.32882
NC_015965 NC_022267 0.36399
NC_015965 NC_022742 0.48424
NC_015965 NC_022885 0.37956
NC_015965 NC_023275 0.30191
NC_015965 NC_023276 0.34937
NC_015965 NC_023290 0.3134
NC_015965 NC_023329 0.37201
NC_015965 NC_023899 0.34882
NC_015965 NC_023900 0.38183
NC_015965 NC_024955 0.35863
NC_015965 NC_024975 0.36998
NC_015965 NC_024976 0.4125
NC_015965 NC_024977 0.54295
NC_015965 NC_024978 0.37188
NC_015965 NC_024979 0.34178
NC_015965 NC_024980 0.34046
NC_015965 NC_025140 0.47769
NC_015965 NC_025142 0.35498
NC_015965 NC_025143 0.34659
NC_015965 NC_025144 0.35485
NC_015965 NC_025147 0.35868
NC_015965 NC_025176 0.34988
NC_015965 NC_025180 0.41161
NC_015965 NC_025198 0.37009
NC_015965 NC_032100 0.32923
NC_015965 NZ_CP006641 0.36932
NC_015965 NZ_CP009566 0.40127
NC_015965 NZ_CP010233 0.31435
NC_015965 NZ_CP012039 0.34982
NC_015965 NZ_CP012627 0.42838
NC_015965 NZ_CP012923 0.35262
NC_015965 NZ_CP012929 0.36059
NC_015965 NZ_CP012936 0.35276
NC_015965 NZ_CP013221 0.32451
NC_015965 NZ_CP013224 0.32451
NC_015965 NZ_CP015161 0.3609
NC_015965 NZ_CP015916 0.35625
NC_015965 NZ_CP015996 0.38174
NC_015965 NZ_CP016387 0.35084
NC_015965 NZ_CP016516 0.3521
NC_015965 NZ_CP016520 0.40932
NC_015965 NZ_CP016522 0.34599
NC_015965 NZ_CP016533 0.41672
NC_015965 NZ_CP016568 0.35167
NC_015965 NZ_CP016572 0.35166
NC_015965 NZ_CP016585 0.37111
NC_015965 NZ_CP018104 0.30158
NC_015965 NZ_CP018116 0.30162
NC_015965 NZ_CP018625 0.35675
NC_015965 NZ_CP018638 0.45398
NC_015965 NZ_CP018946 0.5335
NC_015965 NZ_CP018975 0.57221
NC_015965 NZ_CP018993 0.32569
NC_015965 NZ_CP019173 0.39645
NC_015965 NZ_CP019205 0.39602
NC_015965 NZ_CP019207 0.39607
NC_015965 NZ_CP019215 0.38778
NC_015965 NZ_CP021208 0.58902
NC_015965 NZ_CP021841 0.3723
NC_015965 NZ_CP021845 0.37297
NC_015965 NZ_CP021882 0.40058
NC_015965 NZ_CP022064 0.34975
NC_015965 NZ_CP023356 0.41225
NC_015965 NZ_CP023362 0.539
NC_015965 NZ_CP023365 0.41458
NC_015965 NZ_CP023370 0.40929
NC_015965 NZ_CP023376 0.41447
NC_015965 NZ_CP023382 0.39333
NC_015965 NZ_CP023385 0.40078
NC_015965 NZ_CP023534 0.48006
NC_015965 NZ_CP024093 0.36796
NC_015965 NZ_CP024146 0.3862
NC_015965 NZ_CP024152 0.3997
NC_015965 NZ_CP024285 0.3226
NC_015965 NZ_CP024292 0.3552
NC_015965 NZ_CP024481 0.31407
NC_015965 NZ_CP024822 0.33865
NC_015965 NZ_CP024854 0.38192
NC_015965 NZ_CP024918 0.34207
NC_015965 NZ_CP025339 0.35326
NC_015965 NZ_CP025751 0.42852
NC_015965 NZ_CP026726 0.56134
NC_015965 NZ_CP027327 0.39215
NC_015965 NZ_CP027374 0.35959
NC_015965 NZ_CP027415 0.3272
NC_015965 NZ_CP027535 0.38565
NC_015965 NZ_CP028168 0.32699
NC_015965 NZ_CP028485 0.45536
NC_015965 NZ_CP029975 0.34843
NC_015965 NZ_CP030000 0.35588
NC_015965 NZ_CP030003 0.34974
NC_015965 NZ_CP030025 0.36243
NC_015965 NZ_CP030191 0.36069
NC_015965 NZ_CP030232 0.34902
NC_015965 NZ_CP030234 0.38349
NC_015965 NZ_CP030282 0.35027
NC_015965 NZ_CP030921 0.38673
NC_015965 NZ_CP031111 0.35659
NC_015965 NZ_CP031615 0.38672
NC_015965 NZ_CP031656 0.36036
NC_015965 NZ_KX443694 0.37128
NC_015971 NC_015973 0.70789
NC_015971 NC_019252 0.70789
NC_015971 NC_019370 0.69165
NC_015971 NC_024973 0.67407
NC_015971 NZ_CP012742 0.66196
NC_015973 NC_019252 0.98316
NC_015973 NC_019370 0.97422
NC_015973 NC_024973 0.93264
NC_015973 NZ_CP012742 0.92925
NC_016009 NC_017961 0.53075
NC_016009 NC_021988 0.31296
NC_016009 NZ_CP011830 0.52926
NC_016009 NZ_CP018072 0.38702
NC_016009 NZ_CP023426 0.34353
NC_016030 NZ_CP004362 0.91369
NC_016036 NC_019013 0.53069
NC_016036 NC_024961 0.35578
NC_016036 NZ_CP011431 0.33446
NC_016036 NZ_CP017222 0.50639
NC_016036 NZ_CP020836 0.31993
NC_016036 NZ_CP023379 0.47922
NC_016036 NZ_CP025558 0.30868
NC_016039 NC_018998 0.3422
NC_016039 NC_019037 0.31183
NC_016039 NC_019057 0.73252
NC_016039 NC_019071 0.74614
NC_016039 NC_019072 0.73494
NC_016039 NC_019090 0.40473
NC_016039 NC_019095 0.40393
NC_016039 NC_019424 0.41578
NC_016039 NC_020278 0.3874
NC_016039 NC_025177 0.355
NC_016039 NZ_CP011065 0.63615
NC_016039 NZ_CP011135 0.43345
NC_016039 NZ_CP012632 0.33033
NC_016039 NZ_CP013834 0.32774
NC_016039 NZ_CP014112 0.38221
NC_016039 NZ_CP015072 0.42777
NC_016039 NZ_CP015388 0.34437
NC_016039 NZ_CP015503 0.34394
NC_016039 NZ_CP016389 0.44497
NC_016039 NZ_CP018973 0.84511
NC_016039 NZ_CP019444 0.35995
NC_016039 NZ_CP019910 0.38915
NC_016039 NZ_CP021210 0.38452
NC_016039 NZ_CP021684 0.35795
NC_016039 NZ_CP021711 0.39963
NC_016039 NZ_CP021938 0.43817
NC_016039 NZ_CP023733 0.40276
NC_016039 NZ_CP023895 0.33077
NC_016039 NZ_CP024242 0.38088
NC_016039 NZ_CP024652 0.30196
NC_016039 NZ_CP024836 0.31892
NC_016039 NZ_CP024840 0.31892
NC_016039 NZ_CP024888 0.30742
NC_016039 NZ_CP025253 0.30396
NC_016039 NZ_CP027120 0.33913
NC_016039 NZ_CP027536 0.31931
NC_016039 NZ_CP029578 0.61101
NC_016039 NZ_CP029734 0.3869
NC_016039 NZ_CP029974 0.40254
NC_016039 NZ_CP031804 0.48883
NC_016054 NC_016139 0.39207
NC_016054 NC_019144 0.77252
NC_016140 NC_018969 0.95392
NC_016140 NC_019139 0.96089
NC_016140 NC_019143 0.94728
NC_016140 NC_022228 0.96065
NC_016140 NC_024963 0.93456
NC_016140 NZ_CP010404 0.95392
NC_016140 NZ_CP013617 0.93645
NC_016140 NZ_CP014395 0.94605
NC_016140 NZ_CP014400 0.94605
NC_016140 NZ_CP014405 0.94605
NC_016140 NZ_CP014417 0.93517
NC_016140 NZ_CP014446 0.93517
NC_016140 NZ_CP025398 0.92703
NC_016140 NZ_CP027424 0.95392
NC_016140 NZ_CP029165 0.93925
NC_016140 NZ_CP029648 0.96824
NC_016598 NC_017925 0.41114
NC_016598 NZ_CP029809 0.4299
NC_016598 NZ_CP029817 0.60156
NC_016598 NZ_CP029819 0.57242
NC_016598 NZ_CP029845 0.33693
NC_016611 NC_016849 0.84466
NC_016611 NZ_CP026411 0.42257
NC_016635 NC_021574 0.67941
NC_016636 NC_021228 0.48472
NC_016636 NC_021525 0.45233
NC_016636 NZ_CP017411 0.3318
NC_016636 NZ_CP024417 0.4715
NC_016643 NZ_CP014058 0.76011
NC_016643 NZ_CP014114 0.99659
NC_016773 NZ_CP023180 0.56587
NC_016774 NC_018494 0.92168
NC_016774 NZ_CP016363 0.88183
NC_016794 NZ_CP009599 0.4526
NC_016794 NZ_CP009638 0.33169
NC_016815 NZ_CP029232 0.49728
NC_016817 NC_017533 0.62115
NC_016817 NC_017553 0.67627
NC_016817 NZ_CP014208 0.61811
NC_016820 NZ_CP014602 0.99609
NC_016821 NZ_CP014603 0.99254
NC_016825 NC_023277 0.45077
NC_016825 NC_023289 0.53176
NC_016825 NZ_CP018652 0.77813
NC_016825 NZ_CP018656 0.57034
NC_016825 NZ_CP022495 0.57701
NC_016825 NZ_CP023167 0.44039
NC_016825 NZ_CP024236 0.60508
NC_016825 NZ_CP029631 0.39915
NC_016825 NZ_CP029690 0.68905
NC_016825 NZ_CP029729 0.40808
NC_016825 NZ_CP030182 0.53282
NC_016827 NZ_CP013017 0.99665
NC_016828 NZ_CP014604 0.99678
NC_016828 NZ_CP014614 0.44109
NC_016838 NZ_CP008931 0.43688
NC_016838 NZ_CP012427 0.41292
NC_016838 NZ_CP012565 0.55619
NC_016838 NZ_CP012570 0.55676
NC_016838 NZ_CP014756 0.35119
NC_016838 NZ_CP015755 0.3785
NC_016838 NZ_CP016161 0.3785
NC_016838 NZ_CP016924 0.56149
NC_016838 NZ_CP019050 0.42524
NC_016838 NZ_CP020063 0.38828
NC_016838 NZ_CP021714 0.38126
NC_016838 NZ_CP021940 0.36775
NC_016838 NZ_CP021945 0.36765
NC_016838 NZ_CP021962 0.80059
NC_016838 NZ_CP022128 0.43691
NC_016838 NZ_CP023929 0.39239
NC_016838 NZ_CP023984 0.37373
NC_016838 NZ_CP024460 0.38485
NC_016838 NZ_CP024877 0.40467
NC_016838 NZ_CP025635 0.4254
NC_016838 NZ_CP028544 0.42799
NC_016838 NZ_CP028550 0.33273
NC_016838 NZ_CP028997 0.45056
NC_016838 NZ_CP030268 0.41864
NC_016838 NZ_CP031791 0.46544
NC_016838 NZ_CP031803 0.48678
NC_016839 NC_016976 0.33469
NC_016839 NC_017645 0.31251
NC_016839 NC_019065 0.34891
NC_016839 NC_019066 0.30953
NC_016839 NC_019107 0.30882
NC_016839 NC_019116 0.35317
NC_016839 NC_019118 0.35261
NC_016839 NC_019121 0.32785
NC_016839 NC_019375 0.34121
NC_016839 NC_020180 0.35317
NC_016839 NC_021667 0.30019
NC_016839 NC_022377 0.34287
NC_016839 NC_022522 0.36506
NC_016839 NC_023291 0.31866
NC_016839 NZ_CP003998 0.38962
NC_016839 NZ_CP006029 0.41678
NC_016839 NZ_CP007137 0.41678
NC_016839 NZ_CP007636 0.30957
NC_016839 NZ_CP008790 0.30286
NC_016839 NZ_CP009560 0.31487
NC_016839 NZ_CP009562 0.35138
NC_016839 NZ_CP009563 0.41274
NC_016839 NZ_CP009564 0.35135
NC_016839 NZ_CP009567 0.31521
NC_016839 NZ_CP009570 0.3512
NC_016839 NZ_CP009868 0.3318
NC_016839 NZ_CP011540 0.34267
NC_016839 NZ_CP012682 0.30737
NC_016839 NZ_CP014775 0.32327
NC_016839 NZ_CP015394 0.35453
NC_016839 NZ_CP016013 0.35302
NC_016839 NZ_CP017084 0.59784
NC_016839 NZ_CP017987 0.32676
NC_016839 NZ_CP018318 0.37236
NC_016839 NZ_CP018457 0.35745
NC_016839 NZ_CP018689 0.37214
NC_016839 NZ_CP018698 0.37287
NC_016839 NZ_CP018704 0.37287
NC_016839 NZ_CP018710 0.37268
NC_016839 NZ_CP018716 0.37249
NC_016839 NZ_CP018722 0.37287
NC_016839 NZ_CP019053 0.34738
NC_016839 NZ_CP020049 0.32889
NC_016839 NZ_CP021206 0.33355
NC_016839 NZ_CP021719 0.34927
NC_016839 NZ_CP021956 0.30111
NC_016839 NZ_CP022359 0.31567
NC_016839 NZ_CP023274 0.30213
NC_016839 NZ_CP023724 0.53071
NC_016839 NZ_CP023952 0.30197
NC_016839 NZ_CP024192 0.35497
NC_016839 NZ_CP024522 0.35491
NC_016839 NZ_CP024529 0.35496
NC_016839 NZ_CP024536 0.33532
NC_016839 NZ_CP024550 0.33532
NC_016839 NZ_CP024557 0.35418
NC_016839 NZ_CP024564 0.33537
NC_016839 NZ_CP024571 0.33537
NC_016839 NZ_CP024824 0.43023
NC_016839 NZ_CP025470 0.96544
NC_016839 NZ_CP026207 0.30034
NC_016839 NZ_CP026225 0.3229
NC_016839 NZ_CP026405 0.31027
NC_016839 NZ_CP028814 0.3572
NC_016839 NZ_CP028996 0.58589
NC_016839 NZ_CP029249 0.34944
NC_016839 NZ_CP029743 0.32139
NC_016839 NZ_CP029802 0.39876
NC_016839 NZ_CP030077 0.40052
NC_016839 NZ_CP030132 0.37952
NC_016839 NZ_CP030215 0.31826
NC_016839 NZ_CP031106 0.35942
NC_016839 NZ_CP031122 0.5295
NC_016839 NZ_CP031512 0.36938
NC_016839 NZ_CP031802 0.42874
NC_016840 NC_017648 0.36292
NC_016840 NC_022649 0.34781
NC_016840 NZ_CP008716 0.33584
NC_016840 NZ_CP010879 0.34434
NC_016840 NZ_CP011139 0.35248
NC_016840 NZ_CP012637 0.34515
NC_016840 NZ_CP014318 0.34781
NC_016840 NZ_CP018967 0.3421
NC_016840 NZ_CP018997 0.32048
NC_016840 NZ_CP023898 0.34684
NC_016840 NZ_CP024719 0.34971
NC_016840 NZ_CP024722 0.3476
NC_016840 NZ_CP028154 0.39074
NC_016840 NZ_CP028586 0.34271
NC_016846 NC_020893 0.42004
NC_016846 NC_023905 0.3024
NC_016846 NC_032103 0.64336
NC_016846 NZ_CP009115 0.32387
NC_016846 NZ_CP012566 0.33233
NC_016846 NZ_CP012571 0.33237
NC_016846 NZ_CP014005 0.353
NC_016846 NZ_CP018999 0.46515
NC_016846 NZ_CP020843 0.36616
NC_016846 NZ_CP021541 0.31633
NC_016846 NZ_CP021959 0.39982
NC_016846 NZ_CP022698 0.37623
NC_016846 NZ_CP023443 0.33579
NC_016846 NZ_CP023916 0.30649
NC_016846 NZ_CP024876 0.30622
NC_016846 NZ_CP024917 0.3455
NC_016846 NZ_CP025458 0.34538
NC_016846 NZ_CP025463 0.32648
NC_016846 NZ_CP025468 0.71474
NC_016846 NZ_CP025966 0.3163
NC_016846 NZ_CP026048 0.30487
NC_016846 NZ_CP026588 0.31565
NC_016846 NZ_CP027067 0.36886
NC_016846 NZ_CP028389 0.30158
NC_016846 NZ_CP028553 0.34548
NC_016846 NZ_CP028717 0.31923
NC_016846 NZ_CP028796 0.37499
NC_016846 NZ_CP028805 0.594
NC_016846 NZ_CP029381 0.34908
NC_016846 NZ_CP030134 0.46952
[truncated: 1,912,793 more chars]
